# Supplementary material for: Combined transcriptome and metabolome analyses to understand the dynamic responses of rice plants to attack by the rice stem borer Chilo suppressalis (Lepidoptera: Crambidae)
Source: BMC Plant Biol. 2016 Dec 7;16:259. doi: 10.1186/s12870-016-0946-6 (PMC5142284; doi:10.1186/s12870-016-0946-6)
Supplement: Additional file 1: Table S1. — Genes and primer pairs used for quantitative real-time PCR. (XLS 34 kb) [file 12870_2016_946_MOESM1_ESM.xls]

## Sheet: Table S1
Table S1. Genes and primer pairs used for quantitative real-time PCR
No.	Primer name a	MSU GeneID	Sequence(5'–3')	Primers locationd b
1	ZEP-F	LOC_Os04g37619	TTGAGGAGATATGAGAAGGA	D
	ZEP-R		CAAGTATGGTCTATAAGTGGTA
2	ADT/PDT-F	LOC_Os04g33390	TTGGTTTCTTGTGGTCAT	S
	ADT/PDT-R		AATTATCTGGAGTGGAACA
3	PAL1-F	LOC_Os02g41650	GCTGAACAGAAATGGAAT	S
	PAL1-R		GCAACAGTAACATCAAGT
4	PAL2-F	LOC_Os02g41630	CGAGGAGGAGAGGAGACTAA	S
	PAL2-R		AACGGCAACGAACGAAGA
5	4CL-F	LOC_Os02g08100	ACAGAAGGCTCAGAAATC	D
	4CL-R		ATGGAATCGGTGAAGAAC
6	GDH-F	LOC_Os05g29990	AGGAGTTGTTACGATGAG	D
	GDH-R		ATATGTGTTGAAGATACGAG
7	FBA-F	LOC_Os11g07020	GAGCAAGTATCTGACTACAC	D
	FBA-R		ACCCGACAAGAACATGAT
8	GAD-F	LOC_Os03g51080	TCCGTCAACAAGAACTAC	D
	GAD-R		TAGAGGAGCATTGAAGAG
9	PAO-F	LOC_Os04g57560	CCACTGATTAGGTTGCTT	D
	PAO-R		TTGACGACCATCCTTATC
10	HMGR-F	LOC_Os09g31970	TCAGCATATCAGGTAACTTC	D
	HMGR-R		CTCACAAACCACAGACTT
11	DXR-F	LOC_Os01g01710	AGAAGTTATTGAAGCACATT	D
	DXR-R		TAAGATTGGTATCCGCATA
12	HDS-F	LOC_Os02g39160	TATGGTGAAGAGAAGACT	D
	HDS-R		CCAATAACAAGGTCATCT
13	GST-F	LOC_Os09g29200	ACAATAAGTTCGTCACAAG	S
	GST-R		CATATCATAGAGCATTAAGTTTG
14	PS-F	LOC_Os10g11140	TGATTATGAGGAGTGTGA	D
	PS-R		TTAGATACAGTGCTACCA
15	PP-F	LOC_Os01g52230	GTGTGAGGATTGCGATAC	S
	PP-R		TCGGACAAGATACAATGAG
16	CAD-F	LOC_Os09g23540	CCTTGAATGTTTGGTGATG	S
	CAD-R		AATAACGAAGTGATAGAGACA
17	OsAOC-F	LOC_Os03g32314	TTGCTACTGTTACTACTC	S
	OsAOC-R		GATTCCTCTTCCTTATCA
18	AOC-F	LOC_Os03g55800	CTCCGATACGACTCCTTC	S
	AOC-R		TTCTTGAGCGAGGTGACG
19	OsJAZ3-F	LOC_Os07g42370	ATTCTGCTGCTGATGCTA	D
	OsJAZ3-R		TGGGAAGTCGTTGAACAC
20	TGA-F	LOC_Os07g48820	GGAATCTTCATCTCTAGC	D
	TGA-R		AGCCATCTAGTGTATTCT
21	UBQ5-F	LOC_Os01g22490	ACCACTTCGACCGCCACTACT	S
	UBQ5-R		ACGCCTAAGCCTGCTGGTT
a F: forward ; R: reverse.
b Location of the forward and reverse primers on the same (S) or different (D) exon(s).
