# Supplementary material for: Combined transcriptome and metabolome analyses to understand the dynamic responses of rice plants to attack by the rice stem borer Chilo suppressalis (Lepidoptera: Crambidae)
Source: BMC Plant Biol. 2016 Dec 7;16:259. doi: 10.1186/s12870-016-0946-6 (PMC5142284; doi:10.1186/s12870-016-0946-6)
Supplement: Additional file 2: Table S2. — Summary of RNA sequencing and mapping using the rice genome (Oryza sativa) as reference. (XLS 29 kb) [file 12870_2016_946_MOESM2_ESM.xls]

## Sheet: Table S2
Table S2. Summary of RNA sequencing and mapping using the rice genome (Oryza sativa) as reference.
Samples a	TotalReads	Cleas Reads	Reads Filter Rate	GC content (%)	UnMapped reads	Mapped Reads (Rate)	Unique Mapping (Rate)	Repeat Mapping
0h-1	38686272	35244142	0.91	49	2634793	32609349 (0.93)	30470227 (0.86)	2139122
0h-2	42162357	38277761	0.91	48	2686558	35591203 (0.93)	33487725 (0.87)	2103478
0h-3	35948143	30535330	0.85	49	3098438	27436892 (0.90)	25947180 (0.85)	1489712
0h-4	34660430	29538069	0.85	49	2916007	26622062 (0.90)	24248586 (0.82)	2373476
24h-1	47405861	41786404	0.88	53	4633595	37152809 (0.89)	30662139 (0.73)	6490670
24h-2	33626006	30516384	0.91	50	2583979	27932405 (0.92)	25715931 (0.84)	2216474
24h-3	43990636	40717743	0.93	50	3864145	36853598 (0.91)	32567770 (0.80)	4285828
24h-4	44578627	40996886	0.92	49	3635163	37361723 (0.91)	33150060 (0.81)	4211663
48h-1	35338219	32091385	0.91	51	3280640	28810745 (0.90)	26468620 (0.82)	2342125
48h-2	34277957	31338457	0.91	51	2982341	28356116 (0.90)	25155608 (0.80)	3200508
48h-3	34471362	31974125	0.93	51	4241223	27732902 (0.87)	23899400 (0.75)	3833502
48h-4	33529159	30682629	0.92	50	2704117	27978512 (0.91)	24499494 (0.80)	3479018
72h-1	41750505	36604431	0.88	50	3124155	33480276 (0.91)	31521871 (0.86)	1958405
72h-2	45344377	40639076	0.9	49	3650900	36988176 (0.91)	34762123 (0.86)	2226053
72h-3	47097036	43374633	0.92	50	3785540	39589093 (0.91)	36560946 (0.84)	3028147
72h-4	46811031	43153539	0.92	50	3790886	39362653 (0.91)	34384741 (0.80)	4977912
a The numercial values 1, 2, 3, and 4 indicate different biological replicates, and 0, 24, 48, and 72 indicate hours after the infestation of Chilo suppressalis.
