# Supplementary material for: Combined transcriptome and metabolome analyses to understand the dynamic responses of rice plants to attack by the rice stem borer Chilo suppressalis (Lepidoptera: Crambidae)
Source: BMC Plant Biol. 2016 Dec 7;16:259. doi: 10.1186/s12870-016-0946-6 (PMC5142284; doi:10.1186/s12870-016-0946-6)
Supplement: Additional file 3: Table S3. — Summary of gene structures. (XLS 31 kb) [file 12870_2016_946_MOESM3_ESM.xls]

## Sheet: Table S3
Table S3. Summary of gene structures.
Samples a	UTR5 (Rate)	UTR3 (Rate)	Exon (Rate)	Intron (Rate)	Tss (Rate)	Tes (Rate)	Inter Genic (Rate)
0h-1	1092292 (0.03)	4908747 (0.12)	28214782 (0.71)	728308 (0.02)	646719 (0.02)	247220 (0.01)	3667783 (0.09)
0h-2	1103721 (0.03)	5716089 (0.13)	30793697 (0.71)	882217 (0.02)	726268 (0.02)	281211 (0.01)	3917286 (0.09)
0h-3	984106 (0.03)	3836422 (0.12)	24132371 (0.73)	567465 (0.02)	530106 (0.02)	190851 (0.01)	2738260 (0.08)
0h-4	942473 (0.03)	4408323 (0.13)	21939179 (0.67)	559809 (0.02)	575586 (0.02)	204730 (0.01)	4124279 (0.13)
24h-1	2164917 (0.05)	4008120 (0.09)	27128074 (0.61)	448316 (0.01)	908222 (0.02)	283215 (0.01)	9577367 (0.22)
24h-2	975884 (0.03)	4268154 (0.13)	23665846 (0.7)	584389 (0.02)	599979 (0.02)	233483 (0.01)	3683574 (0.11)
24h-3	1394582 (0.03)	5365782 (0.12)	30126150 (0.67)	751979 (0.02)	792009 (0.02)	303292 (0.01)	5977499 (0.13)
24h-4	1378242 (0.03)	5815563 (0.13)	30383052 (0.67)	725561 (0.02)	790542 (0.02)	323968 (0.01)	6254751 (0.14)
48h-1	1052008 (0.04)	4175698 (0.14)	19104679 (0.65)	505995 (0.02)	564080 (0.02)	219747 (0.01)	3970468 (0.13)
48h-2	1090928 (0.03)	4142666 (0.12)	23084353 (0.67)	528142 (0.02)	627781 (0.02)	228995 (0.01)	4744919 (0.14)
48h-3	1283714 (0.04)	4108421 (0.12)	21724244 (0.64)	471356 (0.01)	628666 (0.02)	203627 (0.01)	5538417 (0.16)
48h-4	1138976 (0.03)	4415488 (0.13)	22290857 (0.65)	431595 (0.01)	621621 (0.02)	233393 (0.01)	5256848 (0.15)
72h-1	1108761 (0.03)	5726438 (0.14)	29104597 (0.71)	668407 (0.02)	644630 (0.02)	262259 (0.01)	3708841 (0.09)
72h-2	1199068 (0.03)	5842268 (0.13)	32367005 (0.72)	720985 (0.02)	705940 (0.02)	286395 (0.01)	3901886 (0.09)
72h-3	1507745 (0.03)	5881233 (0.12)	33743399 (0.70)	791580 (0.02)	772371 (0.02)	286615 (0.01)	5056129 (0.11)
72h-4	1522467 (0.03)	5680720 (0.12)	31202489 (0.66)	691646 (0.01)	812320 (0.02)	256242 (0.01)	7470200 (0.16)
a The numercial values 1, 2, 3, and 4 indicate different biological replicates, and 0, 24, 48, and 72 indicate hours after the infestation of Chilo suppressalis.
