# Supplementary material for: Combined transcriptome and metabolome analyses to understand the dynamic responses of rice plants to attack by the rice stem borer Chilo suppressalis (Lepidoptera: Crambidae)
Source: BMC Plant Biol. 2016 Dec 7;16:259. doi: 10.1186/s12870-016-0946-6 (PMC5142284; doi:10.1186/s12870-016-0946-6)
Supplement: Additional file 4: Table S4. — Genes detected in all samples. (XLS 14574 kb) [file 12870_2016_946_MOESM4_ESM.xls]

## Sheet: Table S4
Table S4. Genes detected in all samples.
Expression levels were shown by reads per kilobase of exon model per million mapped reads (RPKM). NA：no annotation.
MSU GeneID	Description	0h-1	0h-2	0h-3	0h-4	24h-1	24h-2	24h-3	24h-4	48h-1	48h-2	48h-3	48h-4	72h-1	72h-2	72h-3	72h-4
LOC_Os11g23060	Retrotransposon protein, putative, Ty3-gypsy sub-class	0	0.00456261	0	0	0	0.0029666	0.00232905	0	0	0.0212627	0.00321967	0	0	0.00325795	0	0.00842206
LOC_Os01g18050	Similar to Tubulin beta-5 chain (Beta-5 tubulin).	591.948	502.215	604.712	431.099	510.121	294.347	283.143	349.981	599.002	378.647	143.52	138.829	327.904	201.698	256.195	325.537
LOC_Os07g05830	Tify domain containing protein.	0	0	0	0	0.0456376	0.0529589	0.207888	0.246761	0.10305	0	0.0574767	0.111927	0.172266	1.43461	0.632345	0.140325
LOC_Os01g64420	Cytochrome P450 domain containing protein.	0	0.00398168	0.00127221	0.00154966	0.00223098	0.00661603	0	0	0.00251878	0.00530155	0.00491703	0.00957515	0.00210529	0.00805554	0.000909178	0
LOC_Os12g13445	NA	0	0	0	0	0	0	0	0	0	2.62671	0	0	0	0	0	0
LOC_Os10g28640	Pentatricopeptide repeat domain containing protein.	11.1762	8.50944	11.7406	11.7386	8.04843	6.45994	6.13159	7.59799	7.06649	4.74206	7.71584	7.64813	3.00881	5.70552	5.73762	6.85711
LOC_Os01g71530	NA	0.00349109	0.00281721	0.00175162	0.00288041	0.000767926	0.0191591	0.00069961	0.00507485	0.000866988	0.00243313	0.00515807	0.0037667	0.00821283	0.00772034	0.00125179	0.00209884
LOC_Os12g13440	Chaperonin Cpn60/TCP-1 family protein.	10.05	12.9302	9.97365	6.44891	5.59196	9.71941	11.0255	9.32171	7.35735	7.42037	5.13843	6.26439	7.54344	8.65876	6.5875	6.9193
LOC_Os03g39110	Hypothetical conserved gene.	0	0	0.0524815	0	0	0	0.0209615	0	0	0	0	0	0.0434241	0	0	0.020213
LOC_Os07g48690	Protein of unknown function DUF632 domain containing protein.	2.74103	2.55509	1.82362	2.3479	1.61757	1.95618	2.27544	1.8654	2.72886	1.62003	2.30258	1.93036	1.95922	2.90125	2.04579	2.99817
LOC_Os02g21570	Pentatricopeptide repeat domain containing protein.	0.836434	0.47887	0.550821	0.201285	0.536633	0	0.293336	0.386874	0.121172	0	0.270337	0.0658049	0	0.0455918	0.21869	0.518578
LOC_Os07g32460	Similar to SH3 domain-containing protein 3.	35.4296	41.0339	39.0209	21.0061	17.9275	20.1343	29.1276	24.4156	30.5516	29.3974	11.1031	15.2638	31.8944	25.3602	21.5922	18.2926
LOC_Os10g05180	Similar to 26S proteasome non-ATPase regulatory subunit 4.	4.62613	3.39205	4.47188	6.67277	2.74472	7.96257	2.36162	4.4561	4.80803	1.86353	6.09044	4.7414	4.70737	4.55273	3.3201	5.20523
LOC_Os03g05400	Retrotransposon protein, putative, unclassified	0	0	0	0	0	0.0169856	0	0	0	0	0	0	0	0	0	0
LOC_Os07g25160	NA	0	0	0	0	0	0	0	0	0	0	0	0	0.0137124	0	0	0
LOC_Os10g28650	Transposon protein, putative, Mutator sub-class	0.000822268	0.000753215	0.000962653	0.00422136	0	0.000979479	0.00153796	0.00152129	0.000952956	0.00601737	0	0.00103505	0	0.00932249	0.00137591	0.00148304
LOC_Os06g04399	Similar to Hypersensitive-induced reaction protein 4.	35.7333	37.1177	32.6599	50.2141	22.9621	42.9386	47.275	35.1114	37.6699	46.2069	51.0223	31.0269	49.0921	41.8001	50.2687	46.1002
LOC_Os01g64410	Protein of unknown function DUF623, plant domain containing protein.	5.1136	3.41245	4.55094	8.84973	10.3559	12.8992	2.85635	8.98984	5.63136	4.79763	4.12808	4.60192	3.45173	2.76459	5.86578	4.42365
LOC_Os01g18060	Conserved hypothetical protein.	5.19294	4.67358	4.88225	3.50016	3.35935	2.53117	4.35164	4.48316	5.09645	3.45788	2.08603	2.3887	3.63239	2.87885	3.25141	3.28937
LOC_Os07g05820	Similar to Glycolate oxidase (EC 1.1.3.15) (Fragment).	31.7358	38.7338	34.961	92.4331	57.2405	69.0302	69.408	34.6652	38.0708	57.6099	128.442	87.3795	126.702	64.1764	44.2534	63.9274
LOC_Os01g71520	NA	0.00115312	0.00158443	0	0	0.00301561	0.00274718	0.00436492	0.000533351	0.00334098	0.00569268	0.00149077	0	0.00490242	0.00301697	0.00385907	0
LOC_Os06g04390	Conserved hypothetical protein.	24.7031	27.2234	29.3487	39.4042	32.2313	43.7309	36.6225	38.6248	33.4627	41.2088	53.7141	51.9793	45.2911	44.9913	48.5632	45.554
LOC_Os03g39100	NA	0.0116693	0	0.0273232	0	0	0	0	0	0.0540959	0	0	0	0	0.020354	0.0390529	0
LOC_Os01g18070	Similar to Ferripyochelin-binding protein-like.	143.934	151.154	128.751	152.277	133.781	153.277	142.494	158.558	165.303	144.463	131.82	166.99	139.115	132.822	130.604	148.163
LOC_Os11g15100	NA	0.00491288	0.00787553	0	0.00459771	0.00210131	0.00568962	0.0544586	0.0425643	0.00207583	0.023469	0	0.00901861	0	0.0112471	0.00119887	0
LOC_Os02g21560	NA	0	0	0	0	0	0	0	0	0	0	0	0	0	0	0	0.0246942
LOC_Os07g32450	Similar to SKIP interacting protein 30 (Fragment).	18.9881	14.0063	21.0599	22.5104	18.2861	15.8329	19.4515	19.9918	21.9191	21.0464	24.5525	16.5424	16.9413	19.4033	19.4819	20.8861
LOC_Os03g05410	NA	0	0	0	0	0	0	0	0	0.0286491	0.0150752	0.063917	0	0	0	0	0
LOC_Os01g29880	Cytochrome P450 domain containing protein.	0.00709505	0	0	0.0121415	0	0	0	0	0	0	0	0	0	0	0	0.00426554
LOC_Os10g05190	Conserved hypothetical protein.	0.749233	0.807527	0.892264	1.12197	0.453887	0.634164	0.887814	0.972874	0.932969	0.862644	0.769528	0.489838	0.937024	0.653822	0.847247	0.83345
LOC_Os10g28665	Similar to predicted protein.	6.66214	7.4211	6.38469	5.75231	3.95241	5.77287	5.64541	5.76285	4.54673	4.19984	4.08267	4.35741	3.85915	4.39073	4.35956	5.27951
LOC_Os11g23080	NA	0.0729271	0.0445352	0.0284593	0	0.199629	0.144784	0.341005	0.0449744	0	0.148245	0.188562	0.0917986	0.214873	0.275605	0.0406767	0.0876875
LOC_Os03g25920	Amino acid/polyamine transporter I family protein.	0.685969	0.514114	0.657069	1.27059	0.720161	0.61284	0.466556	0.713879	0.460735	0.798626	1.20427	1.61902	1.08734	0.958553	0.743489	1.05444
LOC_Os01g71510	NA	0	0	0	0	0.0206745	0.00266568	0.00523201	0	0.00648375	0.0136471	0.00325472	0.00704228	0.00108387	0	0	0.00100904
LOC_Os10g28660	Endonuclease/exonuclease/phosphatase domain containing protein.	2.29771	2.58235	2.56934	1.71182	1.91678	1.12658	1.19063	1.81706	2.16404	0.606334	0.595667	0.412094	0.30538	1.25837	0.750699	1.51259
LOC_Os07g05850	NA	0.0128774	0.0884696	0.0603037	0.0440732	0.0242345	0.426947	0.15455	0.083386	0.0895442	0	0.016648	0.048629	0.507279	0.117921	0.502785	0.110322
LOC_Os01g64440	Conserved hypothetical protein.	0	0.24039	0	0.280678	0.359183	0.260502	0.286325	0.930584	0.0506896	0	0.33927	0.220225	0.720261	0.686606	0.182969	0.236658
LOC_Os06g23730	NA	0	0	0	0	0	0	0	0	0	0	0	0	0	0	0	0.00396407
LOC_Os01g18080	Conserved hypothetical protein.	13.5635	9.77971	10.4878	29.0211	38.9195	38.0847	17.1341	18.78	21.0145	18.3135	64.2096	50.3104	23.4458	30.8902	25.7071	26.3861
LOC_Os04g42000	Similar to 6,7-dimethyl-8-ribityllumazine synthase (Fragment).	22.4673	22.6017	20.502	18.9964	23.8897	21.487	22.3518	29.0671	26.6914	18.6417	20.1135	24.0035	17.7229	20.4509	19.7542	21.9893
LOC_Os12g13460	SET domain containing protein.	14.7688	15.3266	15.2409	13.3274	8.40886	9.37318	12.3574	8.91406	6.99217	14.3441	7.77789	10.1831	14.191	13.8139	10.9203	7.47919
LOC_Os07g32440	NA	0.151853	0.2782	0	0	0	0	0	0	0.175987	0	0	0	0	0.132433	0	0
LOC_Os01g29870	Similar to MDR-like ABC transporter.	0.192472	0.308539	0	0.0617569	0.0493938	0.0573176	0.0899992	0.0890235	0	0.234752	0.0622072	0.121139	0.139833	0.167858	0.201291	0.0433927
LOC_Os02g21590	NA	0	0.00401752	0	0	0	0	0	0	0	0.00356619	0	0	0	0	0	0
LOC_Os03g25930	emp24/gp25L/p24 family protein.	4.28987	4.44349	4.09509	2.66821	4.57299	1.61163	2.59228	3.05259	5.62183	2.91797	1.23718	1.51614	2.23759	2.01453	1.46327	3.27343
LOC_Os03g39129	Frigida-like family protein.	9.88753	9.1373	11.6122	8.04057	7.60427	9.44914	10.4734	10.019	8.2088	8.93609	9.57692	8.71938	7.55703	7.99666	8.37701	9.19821
LOC_Os01g64430	Similar to plant-specific domain TIGR01568 family protein.	9.46294	7.64516	8.90882	2.99298	9.95325	1.98835	5.46362	11.8987	8.46347	3.87716	1.55501	1.05058	2.94853	3.70359	4.35398	5.44562
LOC_Os01g49580	Conserved hypothetical protein.	0.614056	0.464834	0.663978	1.30257	0.838262	1.64578	1.00296	1.00392	0.842615	2.32225	2.32644	1.20774	2.19548	1.80555	2.01756	1.50552
LOC_Os07g05840	Conserved hypothetical protein.	0.541583	0.279852	0.438956	0.727177	0.578752	1.94862	1.33245	0.526687	0.486034	0.101624	0.204663	0.230739	3.05895	0.51108	2.26212	0.280517
LOC_Os01g18090	Conserved hypothetical protein.	0	0.0559794	0	0.0784334	0	0	0	0	0.141648	0.149072	0	0.153851	0.177593	0	0	0.220441
LOC_Os01g29860	Similar to H0306B06.1 protein.	0.0368853	0.0675755	0.107957	0	0.11359	0	0.0689899	0.068242	0.406103	0	0.0953714	0	0	0.0160842	0.0617208	0.0332632
LOC_Os12g13450	NA	0	0	0	0	0	0	0	0	0	5.69702	0	0	0	0	0	0
LOC_Os07g32430	Similar to ADR224Wp.	23.0881	22.2585	21.8472	18.6505	18.1816	20.3322	24.403	24.9974	20.6504	17.7165	22.6532	20.5644	17.6428	20.7313	21.0351	22.2647
LOC_Os02g21580	Pentatricopeptide repeat domain containing protein.	2.44523	2.78967	2.42029	2.22536	3.28591	0.767904	2.32834	2.44704	2.31862	0.894713	1.14953	1.03532	0.322998	1.14381	1.43208	1.86432
LOC_Os07g25150	Similar to Typical P-type R2R3 Myb protein (Fragment).	2.14804	2.46153	2.22499	2.04259	1.33478	2.73216	3.04125	1.91971	1.78874	2.17334	2.13862	2.1024	2.4264	2.4968	1.97379	2.04867
LOC_Os11g23020	Transposon protein, putative, CACTA, En/Spm sub-class	0	0	0	0	0	0	0	0	0	0	0	0	0.00133724	0	0	0
LOC_Os12g25910	Retrotransposon protein, putative, Ty3-gypsy subclass	0	0	0.000872277	0.00286878	0.0084131	0.00443761	0.000696786	0	0	0.000908741	0	0.00937874	0.0012029	0.00162447	0	0.00459135
LOC_Os03g46010	NA	0.253853	0.0305349	0.13809	0.534786	0.601451	0.064143	0.306945	0.170784	0.160473	0.401356	0.452496	0.106515	0.219291	0.304132	0.457571	0.218519
LOC_Os03g25940	Similar to Cystathionine gamma-synthase (Fragment).	46.1937	46.3843	40.2486	50.5309	55.9856	46.631	50.6877	48.3775	46.5929	45.6579	45.5212	62.4414	42.2486	44.495	34.4192	54.7441
LOC_Os03g25945	Hypothetical gene.	0	0	0	0.00790949	0	0	0	0	0	0	0	0	0	0	0	0
LOC_Os10g28600	Pentatricopeptide repeat domain containing protein.	3.10233	3.49829	3.44809	4.20849	2.30782	3.2043	3.81023	2.95156	1.76357	3.09531	2.57016	3.0895	2.05417	2.13194	1.91384	2.48338
LOC_Os03g05440	Protein of unknown function DUF677 family protein.	0.0220477	0.0201962	0.103248	0.0282972	0.0452647	0.131315	0.0412378	0.0611861	0.0766557	0.295801	0.427553	0.111012	0.0106786	0.0576847	0.202911	0.0397653
LOC_Os03g39150	Similar to HT1 protein kinase.	0	0	0	0	0	0	0.0310651	0	0	0.0607721	0	0	0	0	0	0
LOC_Os01g25530	Pentatricopeptide repeat domain containing protein.	18.4435	21.1427	16.3747	20.6108	11.2121	20.0058	21.1143	19.6946	16.7752	17.5908	17.0351	15.6965	20.2295	19.0143	23.4146	21.5371
LOC_Os11g19570	Retrotransposon protein, putative, unclassified	0.0282978	0.00518428	0.00662581	0.0377716	0.00129103	0.0134832	0.00352853	0.0104708	0.0131181	0	0.0565827	0.0142482	0	0.000987161	0	0.00204152
LOC_Os04g42020	Similar to CONSTANS-like protein.	5.14609	5.2377	7.26163	7.62578	8.19177	7.048	5.88206	4.99039	6.78992	13.6598	10.6489	6.85327	13.3293	10.6454	11.4502	8.51924
LOC_Os12g39120	Similar to Protein phosphatase 2C-like protein.	1.90508	1.45691	2.09733	2.13103	1.45324	3.16455	1.40568	2.1665	3.03835	2.28094	3.79604	2.68407	1.82849	2.83514	2.42741	2.71097
LOC_Os11g23010	NA	0	0	0	0	0	0	0	0	0	0	0.00186468	0	0	0	0	0.00130071
LOC_Os03g25950	NA	0	0	0.147193	0	0	0	0	0	0	0	0	0	0	0	0	0
LOC_Os01g34920	Glycoside hydrolase, family 35 protein.	0.0244958	0	0.0286779	0.0157196	0.0125726	0.0437687	0.0114542	0.0339899	0	0	0.0475025	0.0154173	0.0474572	0.0320448	0	0
LOC_Os10g28610	Conserved hypothetical protein.	41.2484	44.0502	37.1446	48.8108	31.1287	52.0586	36.9272	36.2597	35.8497	37.7615	46.0118	56.8789	42.9045	41.661	36.6158	39.4688
LOC_Os01g25520	Similar to Ferredoxin-nitrite reductase.	0.576678	0.546465	0.884659	2.20765	0.214334	0.722465	0.613693	0.542657	0.553103	0.958021	0.874075	0.337922	0.491199	0.156082	0.116461	0.842837
LOC_Os03g05450	Hypothetical conserved gene.	3.27831	2.25225	3.64612	1.54277	2.80437	1.62712	2.29939	1.81957	2.78619	2.46572	0.777009	0.687774	1.79953	1.19128	1.50856	1.62601
LOC_Os04g42010	Lupus La protein family protein.	40.4154	28.601	35.3709	31.9825	42.0508	15.8949	19.4322	36.0077	30.4834	13.7031	27.4593	23.1835	9.17039	17.068	17.8993	24.9085
LOC_Os12g13470	NA	0	0	0	0	0	0	0	0	0	0	0	0	0	0	0.0963818	0
LOC_Os02g56090	Conserved hypothetical protein.	9.41115	6.66154	9.1816	6.4054	6.87959	5.09568	10.6682	7.65059	8.09757	6.43492	8.11122	8.43614	6.76825	10.2129	7.87392	8.61557
LOC_Os12g39110	Similar to RING-H2 finger protein ATL2N.	9.47715	6.0502	5.78314	11.1127	8.57471	7.96683	4.43798	6.803	10.3884	5.82181	13.6155	10.6894	8.62926	8.3136	7.66213	12.8468
LOC_Os04g42040	Protein of unknown function DUF828, plant family protein.	0.46927	0.931367	0.96143	0.903427	1.405	1.95647	0.914289	0.976727	0.997066	1.12086	1.66836	2.01824	0.833385	0.238734	0.392619	1.97488
LOC_Os07g05810	Similar to Glycine-rich protein.	54.768	60.6153	51.6866	70.4381	72.133	108.366	87.9724	85.7531	61.006	66.4103	88.2321	101.605	88.0355	98.7643	87.8607	82.5592
LOC_Os07g25100	NA	0	0	0	0	0	0	0	0	0	0	0	0	0	0.0305311	0.00732242	0
LOC_Os11g23040	Retrotransposon protein, putative, Ty3-gypsy sub-class	0.00324076	0	0.0151762	0	0	0.00514715	0.00808197	0.0519632	0.0300466	0	0.0167587	0.0114222	0	0	0	0.00194834
LOC_Os05g31780	Clathrin adaptor, mu subunit domain containing protein.	14.3003	12.5638	12.1462	10.3857	8.18279	9.21913	12.3669	12.6019	13.8307	10.5035	8.09805	6.77512	13.2681	11.2009	12.7875	11.9503
LOC_Os05g31785	Conserved hypothetical protein.	0.238625	0.382526	0.48889	0.459396	0.612382	0.497435	1.11581	0.717411	0.898793	1.81903	0.925491	0.300375	0.982397	0.884466	1.09806	0.430385
LOC_Os03g25960	Similar to 29 kDa ribonucleoprotein, chloroplast precursor (RNA-binding protein cp29).	24.2233	21.2137	29.4324	21.2387	30.2607	13.0357	21.6024	27.0904	18.7018	46.932	27.2056	30.5661	16.4167	28.8768	21.6895	14.4163
LOC_Os03g05420	Similar to EMB1691 (EMBRYO DEFECTIVE 1691)	8.92146	9.14158	8.94877	8.91458	6.92774	9.50746	9.73824	11.075	8.24543	6.19235	8.14275	9.97599	5.94312	7.7413	7.2005	9.53262
LOC_Os03g39170	Hypothetical conserved gene.	0.0762012	0.034901	0	0.0326001	0.0782217	0.0907702	0.0356315	0.0117484	0.0441561	0.0619602	0.0164189	0.0799332	0.0246049	0.0221521	0	0.0687182
LOC_Os01g25510	Similar to Alpha-amylase.	0	0	0	0	0	0	0	0	0	0	0	0	0	0	0	0.0218462
LOC_Os07g32480	Similar to ATP binding / protein kinase/ protein serine/threonine kinase.	21.5354	18.4498	19.1655	9.03142	6.18761	2.2458	7.01539	13.6699	20.8497	7.57861	3.1583	2.28965	6.64926	8.73068	12.5413	12.5479
LOC_Os12g39100	Conserved hypothetical protein.	4.42029	3.80488	2.92485	7.52084	3.21091	6.89554	0.94976	3.06265	4.66086	0.173413	3.2561	1.892	0.452534	2.39139	0.883677	2.4911
LOC_Os03g52794	WD40 repeat-like domain containing protein.	14.3279	16.1533	12.7744	10.6703	8.38477	11.418	11.5918	11.349	9.17298	9.50494	9.62585	9.24416	10.3215	10.6924	11.7835	11.327
LOC_Os11g19550	NA	0	0	0.0138552	0	0	0	0	0	0	0	0	0	0	0	0	0
LOC_Os04g42030	Similar to OSIGBa0092E01.12 protein.	6.60367	5.12078	5.85575	5.11886	5.65458	2.96931	3.49295	4.09771	4.60331	4.81464	3.59242	3.47727	3.64178	3.77768	3.17278	3.1987
LOC_Os07g05800	Similar to Glutathione transferase.	2.98406	5.85742	5.06205	8.8322	53.2932	72.5789	27.9068	38.5896	5.43453	3.11963	29.5241	48.9079	7.87543	12.8529	5.80851	31.3038
LOC_Os11g23030	NA	0	0	0	0	0	0	0	0	0	0	0	0	0	0	0	0.133474
LOC_Os01g34900	Similar to predicted protein.	7.69766	3.12396	6.04594	7.62852	7.40166	4.52666	7.74555	10.9065	8.24354	4.63488	13.4788	3.06633	5.28568	3.65406	7.98925	10.7202
LOC_Os07g25110	NA	0	0	0	0	0	0	0	0	0	0.0309353	0.00327904	0	0	0	0	0.00228729
LOC_Os10g28630	Similar to Homocysteine S-methyltransferase 3 (EC 2.1.1.10) (S- methylmethionine:homocysteine methyltransferase 3) (SMM:Hcy S- methyltransferase 3) (ZmHMT-3).	9.51426	6.39953	9.25968	3.41964	6.86996	1.42447	8.82902	11.0428	8.43697	0.818823	0.51533	1.5317	1.28032	6.40385	4.86797	5.37312
LOC_Os03g25970	K Homology, type 1, subgroup domain containing protein.	31.6691	32.0405	32.636	27.1138	17.8785	22.9126	27.9908	26.6379	25.9076	18.6652	18.9002	20.7336	20.5934	23.5309	23.5585	25.109
LOC_Os03g39160	Frigida-like family protein.	1.39236	1.65226	0.944703	1.09658	0.730881	0.866978	0.784235	0.74646	1.08188	1.25437	0.429558	0.736914	0.934931	0.641648	0.648653	0.349578
LOC_Os01g25500	Sterol-binding domain containing protein.	0	0.111959	0	0.0784334	1.00371	0.145591	0.228604	0.339189	0.84989	0.223607	0.553038	0.230776	0.591975	0.426371	0.81807	0.165331
LOC_Os03g05430	Peptidase S26A, signal peptidase I domain containing protein.	2.15422	1.21688	1.42914	1.93539	3.5013	1.71073	1.98104	2.5574	2.28856	0.788233	2.228	1.71739	0.765145	1.18987	1.68219	2.59024
LOC_Os11g19560	NA	0.0343396	0.0471838	0.0201012	0.0550915	0	0.0818102	0.00535237	0	0.0397974	0.00209415	0.0221973	0	0	0.0149741	0.0430958	0
LOC_Os02g46040	NA	0.00765765	0.0307562	0.0110339	0.0189004	0.0135043	0.0112267	0.00716139	0.00581231	0.00341336	0.00964772	0.00913835	0.0037074	0.0136129	0.0102744	0.0131422	0.00584326
LOC_Os11g02830	Similar to Protein kinase APK1A, chloroplast precursor (EC 2.7.1.-).	37.1758	33.6464	38.694	29.7448	18.2161	25.4312	37.8502	30.421	32.8281	33.9667	15.9944	16.191	32.409	28.3157	30.9385	25.4047
LOC_Os06g43730	NA	0.231538	0.15907	0	0	0	0	0	0	0	0	0	0	0	0	0	0
LOC_Os04g44880	Hypothetical conserved gene.	4.25187	2.05559	4.14816	0	4.12214	0.281377	5.30177	4.69801	4.92765	3.74536	0.152691	0	4.46194	0.927034	4.94078	1.59764
LOC_Os09g01220	NA	0	0	1.34721	0	0.285132	0	0	0	0.0919753	0.0483977	0	0	0	0.0692129	0.0663988	0.214705
LOC_Os10g35240	Similar to Fertility restorer.	2.96422	4.3729	3.46678	3.65534	3.53831	2.26053	3.54757	5.13063	4.03235	3.07795	3.30525	2.99384	1.84118	2.45659	3.11379	4.08646
LOC_Os03g39190	NA	0	0	0	0	0.137174	0.0397948	0	0.0309039	0	0	0	0	0	0	0	0
LOC_Os05g31760	Annexin family protein.	9.70536	11.1447	13.6889	12.9902	25.4215	30.9668	27.7262	25.1063	11.3818	17.4319	17.7752	21.8594	14.0797	19.1856	14.2778	12.5479
LOC_Os04g22360	Similar to predicted protein.	4.85717	4.73887	4.07976	4.03915	3.84273	4.62181	4.18626	3.82848	3.4974	3.2425	3.97571	4.34135	2.38037	3.4214	3.06888	3.47521
LOC_Os12g25959	NA	0	0.0038321	0	0.0026846	0	0.00249163	0.0021735	0.0106422	0	0	0.008413	0	0	0.00182422	0.00525014	0.0018863
LOC_Os03g46052	NA	0	0	0	0	0	0	0	0.079144	0	0	0	0	0	0	0	0
LOC_Os12g41460	NA	0.024931	0.0114187	0.00416964	0	0	0	0	0.0230626	0	0	0	0.00627649	0.0241502	0	0	0
LOC_Os06g23790	Conserved hypothetical protein.	7.06451	6.29991	6.21561	6.66633	4.52439	6.4842	6.02361	7.36914	6.58653	4.94286	5.21446	4.03276	3.95358	4.22869	5.21239	7.03683
LOC_Os02g46030	Homeodomain-like containing protein.	0.454683	0.362509	0.197152	0.62679	2.47199	2.30688	1.16541	0.810058	17.0185	1.72531	2.47101	1.0175	27.2504	15.744	26.5515	33.3797
LOC_Os04g44870	C2 calcium-dependent membrane targeting domain containing protein.	27.6037	55.7984	29.632	35.2708	18.7228	90.1579	113.327	72.6164	50.9381	77.1555	10.8847	38.0739	89.8148	87.8226	53.8679	40.2677
LOC_Os03g09970	Similar to Sulfate transporter (Fragment).	0.00624385	0.0057195	0	0	0	0.00743762	0	0	0.0144724	0.0304617	0.0484326	0	0.0120966	0.087126	0	0
LOC_Os10g35230	Similar to Fertility restorer.	0.385278	0.310831	0.577269	0.585216	1.04497	0.517886	0.654507	0.615368	0.553839	0.327645	0.38385	0.367069	0.356777	0.380398	0.716258	0.694887
LOC_Os01g49529	Hypothetical conserved gene.	15.681	11.9988	13.5041	30.6897	14.0708	24.9183	10.4391	12.6533	16.6818	23.1289	28.1703	17.3696	23.8995	18.2941	27.331	16.4098
LOC_Os06g16900	NA	0.00210489	0.00578437	0.00123213	0	0.0021607	0.00626831	0.00295272	0.00194714	0.00365914	0.0038509	0.0129258	0.0105983	0.00203897	0.00642499	0.00440268	0.00284728
LOC_Os06g43720	NA	0	0	0.0321336	0	0	0	0	0	0	0	0	0	0	0	0	0
LOC_Os09g01230	NA	0	0	0	0.0112327	0.134761	0	0	0.0161921	0.111573	0	0.248922	0.00275419	0	0.0305311	0	0.102603
LOC_Os05g31770	Tetratricopeptide-like helical domain containing protein.	24.3175	19.8112	23.8543	28.8516	21.3806	19.6391	16.7884	20.6225	34.2634	20.206	24.9816	21.1556	21.7757	23.4493	25.2145	24.2113
LOC_Os03g46060	Similar to Thaumatin-like protein.	0	0.148932	0.0951722	0.208671	5.82054	0.726267	3.00298	2.89522	0.942134	1.09066	7.3042	4.91181	2.6774	0.957111	0.74816	1.72279
LOC_Os01g29804	Conserved hypothetical protein.	0.172232	0.0788842	0.0336062	0.0368419	0.707196	0.136774	0.456366	0.823176	0.232874	0.542672	0.185553	0.0361335	0.500515	0.525724	0.804555	0.375354
LOC_Os11g31880	XY4 protein (Fragment).	8.12993	8.69832	7.63974	5.95454	3.23806	4.64847	4.35909	4.01101	4.49747	4.61417	2.94293	4.03891	4.9562	4.06508	4.0177	3.17701
LOC_Os04g42050	NA	17.8362	10.1661	25.7538	31.54	3.86527	3.30499	0.556012	3.2999	16.0775	1.692	3.07451	0.748392	3.6475	41.4808	1.16067	3.03822
LOC_Os11g02820	Conserved hypothetical protein.	6.03991	3.19194	3.75312	16.7859	10.5401	10.0172	5.49642	3.56725	4.56786	5.18502	19.3409	10.7902	8.05604	4.78804	4.80068	5.88672
LOC_Os10g35220	K Homology, type 1, subgroup domain containing protein.	24.4169	28.0394	24.532	25.0175	15.9952	24.2508	33.2329	29.0236	24.7372	25.2429	30.0232	25.1682	30.2692	26.9309	31.9565	33.1174
LOC_Os03g09940	Similar to sulfate/bicarbonate/oxalate exchanger and transporter sat-1.	9.51966	11.2829	4.97036	10.6792	4.67419	18.4261	4.7424	5.24858	14.3129	4.60279	11.9598	9.71511	7.49527	10.085	5.18555	11.9112
LOC_Os12g02400	WRKY DNA binding domain containing protein, expressed	0.345936	0.126754	0.688497	0.355194	0.887773	5.25397	0.808794	1.74406	0.360826	7.0673	1.34169	1.74182	3.71964	10.6499	2.46016	1.32585
LOC_Os09g01240	NA	0.0296357	0.101184	0.157707	0.587829	0.248904	0.0320926	0.125978	0.451097	0.156118	0.0722917	0	3.0522	0.289686	0.00469925	0.0698768	0.364439
LOC_Os06g43710	Glucosidase II beta subunit-like domain containing protein.	37.5091	43.7231	37.4751	35.4372	28.2954	45.1908	48.8216	45.4103	30.2819	36.9943	31.0302	46.4576	40.6227	42.9732	33.8453	33.5542
LOC_Os03g46030	NA	0.663412	1.74714	0.63105	0.212864	0.893817	1.18538	0.387762	1.80272	1.34549	0.910288	0.428833	0.104386	0.883625	0.361609	1.31824	1.27131
LOC_Os05g31740	Similar to Cytochrome P450 CYP94E4.	0.036107	0.0165374	0	0	0.296515	0.107526	0.118185	0.066802	0.0209228	0.132116	0.350096	0.0909009	0.0699524	0.110213	0.181255	0.162806
LOC_Os01g49510	Alpha/beta hydrolase fold-1 domain containing protein.	15.4916	19.3899	15.918	9.85449	9.4523	15.8033	14.2626	12.6407	12.0625	13.6192	7.99371	12.4921	14.9501	13.3986	11.2316	11.5634
LOC_Os11g02810	NA	0	0.257057	0.109511	0.480222	0.0960215	0.167138	0.262438	0.0865308	0	0	0.0604654	0.588735	0.226529	0.163158	0.078262	0
LOC_Os05g31744	Conserved hypothetical protein.	0.110676	0.357819	0.274388	0.21725	0.227222	0.0930614	0.115681	0.120449	0.33953	0.30174	0.1515	0.114731	0.170275	0.096523	0.147068	0.140905
LOC_Os11g31890	Similar to NLI interacting factor-like phosphatase family protein, expressed.	17.9767	21.147	18.7066	14.2507	9.49422	16.6465	15.4437	13.3376	13.0967	14.7244	13.9212	13.8716	15.0865	15.0192	12.5467	14.5357
LOC_Os04g42080	NA	0	0	0	0	0	0	0	0	0	0	0	0	0	0	0	0.0600822
LOC_Os10g35210	Protein of unknown function DUF3615 domain containing protein.	0.0211823	0.0388069	0	0.0271865	0	0	0	0	0	0	0.0136924	0	0.0102595	0.036947	0.0177224	0
LOC_Os11g19520	Retrotransposon protein, putative, Ty3-gypsy subclass, expressed	0.0143791	0.00658581	0.0101005	0.00922746	0.00270608	0	0	0.00354707	0	0	0	0.00400787	0.022054	0.00365759	0.00200507	0.0136875
LOC_Os06g43700	Amino acid transporter, transmembrane domain containing protein.	7.77214	9.29901	8.60701	6.44591	6.80819	9.75029	7.96134	7.67732	8.46581	9.99209	5.98637	6.29506	9.66108	8.82226	5.52515	7.5247
LOC_Os09g01250	NA	0.0258258	0.0709711	0	0.0364608	0.0662766	0.061527	0.187783	0.0842134	0.0823088	0.403525	1.3856	1.12155	0.131339	0.0957235	0.0540185	0.186318
LOC_Os12g25940	NA	0	0.011835	0.00151259	0.00829112	0	0.00769513	0	0	0	0	0.00835158	0.0162634	0	0.0112678	0.0108097	0.00233026
LOC_Os03g46040	PDZ/DHR/GLGF domain containing protein.	13.884	13.8316	11.6759	12.3586	8.00453	14.1759	11.3687	11.8225	11.3821	10.3886	12.9244	13.2888	10.4898	11.5575	10.7062	12.1023
LOC_Os05g31750	Similar to Annexin-like protein RJ4.	8.83971	7.97728	11.511	5.6967	60.7985	31.8571	48.0881	29.3479	13.75	16.8804	23.9578	25.4841	10.8578	24.0915	15.8702	13.6126
LOC_Os11g02800	Hypothetical conserved gene.	0.723256	1.15941	0.352808	1.21835	1.11365	0.14359	0.676386	0.89207	0.314328	2.05831	1.05191	0.948349	1.34283	0.262819	1.10938	0.489174
LOC_Os01g18000	Cytochrome P450 domain containing protein.	0.0692366	0.0998183	0.0811114	0.102675	0.0585358	0.0941916	0.0610299	0.124669	0.0884634	0.102734	0.0703211	0.10767	0.0615713	0.0662167	0.110991	0.0717244
LOC_Os04g44890	tRNA-dihydrouridine synthase domain containing protein.	6.0757	7.39501	6.09125	5.81608	7.45143	5.35802	7.5184	7.66978	6.59397	4.09412	6.18397	7.22538	5.86917	7.39919	6.43836	6.39477
LOC_Os12g25990	Retrotransposon protein, putative, Ty1-copia subclass	0	0	0	0	0	0.0530665	0	0.0288473	0	0.0380346	0.00575934	0.0224308	0.0604155	0.0466225	0	0
LOC_Os06g08720	Similar to Serine carboxypeptidase II-2 precursor (EC 3.4.16.6) (CP-MII.2) (Fragment).	11.8309	12.7797	10.3252	16.3676	16.1934	26.5203	18.5649	19.9484	12.91	16.1164	33.7089	33.7691	18.9841	21.2992	15.8247	25.2338
LOC_Os09g01260	NA	0	0	0	0.00248596	0	0	0.000603804	0.000597258	0	0.00191244	0	0	0	0	0	0
LOC_Os05g26470	NA	0	0	0	0	0.00123446	0	0	0.00155743	0	0	0	0.00105964	0	0	0	0
LOC_Os11g31830	NA	0.0270972	0.034236	0.0141778	0.00535962	0.0170038	0.0121872	0.0150355	0.0128927	0.00677551	0.104313	0.0264536	0	0.0311815	0.0127771	0.0184737	0.0118625
LOC_Os10g35200	Similar to Katanin p80 WD40-containing subunit B1 (Katanin p80 subunit B1) (p80 katanin).	6.98629	8.13368	6.85986	11.9675	6.65433	11.7246	7.56626	5.94152	5.75908	8.31482	12.0329	13.3969	9.99843	9.43904	9.60206	9.96013
LOC_Os03g46090	Similar to Endonuclease/Exonuclease/phosphatase family protein, expressed.	18.6328	21.186	19.1359	12.9152	9.02167	12.9575	9.56566	12.8602	15.6261	7.35071	10.4075	7.20085	8.4869	7.10191	7.32563	12.5616
LOC_Os10g28680	Protein of unknown function DUF581 family protein.	5.5693	5.1016	4.97856	13.6725	7.20161	19.2723	6.70225	8.61148	7.56773	9.1096	4.77212	7.39089	14.4637	7.60567	11.2697	9.70412
LOC_Os05g31720	Similar to ABL164Cp.	1.20046	1.5656	1.6198	1.04457	0.543045	0.460503	0.475706	0.282329	1.06113	1.11674	0.473482	0.499434	1.99067	1.33086	1.2427	0.275232
LOC_Os01g18010	NA	0.0704376	0	0.164927	0	0	0	0	0	0	0.0859107	0	0	0	0	0	0
LOC_Os01g29840	Similar to CUC2.	0	0	0	0	0	0	0	0	0	0.0113968	0	0	0	0	0	0
LOC_Os05g26480	Similar to Prolamin.	0	0	0	0	0	0	0	0	0	0	0	0	0.0253388	0	0	0
LOC_Os06g23740	NA	0	0	0	0	0	0	0	0	0	0	0	0	0	0.0596337	0	0
LOC_Os11g31840	Retrotransposon protein, putative, Ty1-copia subclass	0.0883289	0.153811	0.0511927	0.0112243	0.0359093	0.130219	0.043347	0.0275061	0.0101354	0.0373329	0.0124368	0.0242187	0.0093187	0.085423	0.0226825	0.0236599
LOC_Os04g42090	Similar to S-adenosylmethionine decarboxylase proenzyme (EC 4.1.1.50) (AdoMetDC) (SamDC).	257.476	217.627	252.683	282.466	233.674	228.711	157.912	214.276	232.906	175.896	338.176	275.709	104.787	116.709	136.079	198.21
LOC_Os01g49560	Hypothetical conserved gene.	2.79607	1.83169	2.61875	5.74178	3.42685	5.107	2.32961	1.64597	3.20118	5.91115	7.602	5.03411	9.81627	6.35488	10.6712	5.45559
LOC_Os04g42095	Similar to S-adenosylmethionine decarboxylase proenzyme (EC 4.1.1.50) (AdoMetDC) (SamDC).	281.25	245.147	275.721	281.737	237.785	274.346	176.54	226.24	233.695	186.494	330.783	288.706	106.373	123.621	132.305	192.128
LOC_Os10g28690	Conserved hypothetical protein.	0	0.00988074	0	0	0	0	0	0	0	0	0	0	0	0	0	0
LOC_Os05g31730	Similar to Cation/H exchanger (Fragment).	0.0515095	0.141551	0	0.0330549	0.0793129	0	0.0481714	0	0	0	0.016648	0	0	0	0	0.0232256
LOC_Os12g41490	Serine/threonine protein kinase-related domain containing protein.	0.16327	0.0747794	0.220552	0.0805958	0.0644613	0.104723	0.0234907	0.05809	0.145553	0.0842497	0.0730651	0.150187	0.231152	0.109531	0.152363	0.203866
LOC_Os09g01270	NA	0.00499129	0.0039095	0.0055531	0.000835575	0	0.00853063	0.00665383	0.00458377	0.00150902	0.0198513	0.00561112	0	0.0119999	0.00283891	0.00599166	0.00176132
LOC_Os04g22390	Similar to Short-chain dehydrogenase Tic32.	10.1852	10.4345	9.2078	15.9827	10.7244	21.8448	15.8384	15.5697	10.0417	13.7496	12.066	13.5633	16.3675	14.8045	13.8187	13.0899
LOC_Os06g08710	Leucine-rich repeat domain containing protein.	0	0	0	0	0.00584357	0	0	0	0.00659738	0	0.0147189	0.0143314	0	0	0	0
LOC_Os06g08740	Conserved hypothetical protein.	25.3961	27.2202	24.7894	19.5771	18.8832	29.2351	22.427	21.6499	19.5066	20.9433	19.7728	22.7338	26.7335	27.4801	21.4621	22.0067
LOC_Os03g09980	Similar to Sulfate transporter.	6.19571	4.82706	0.25215	6.76325	0.869618	4.11346	0.402841	0.119542	3.35309	1.17335	4.0467	2.99127	1.30743	1.15206	0.552607	1.24306
LOC_Os06g23775	NA	5.10322	1.27938	3.01869	3.79195	8.60223	7.64664	5.75213	5.96307	6.97266	7.56738	4.52796	2.83999	2.65383	0.913547	3.97752	4.98963
LOC_Os05g26490	Similar to Prolamin.	0	0	0	0	0	0	0	0	0	0	0	0	0.0193946	0	0	0
LOC_Os01g29830	Conserved hypothetical protein.	11.1865	16.7616	14.4889	13.5939	6.3131	10.9134	15.8225	12.0371	8.53539	19.0026	11.141	14.2564	16.1561	15.9913	17.321	12.8985
LOC_Os06g23770	Hypothetical conserved gene.	8.69595	9.13442	8.63091	7.26751	4.133	7.92768	12.1499	11.1281	10.3124	10.2698	9.05556	6.71121	7.94277	7.84043	10.6134	12.2366
LOC_Os03g46070	Similar to Osmotin precursor.	1.6184	0.379242	0.793136	0.579667	37.283	29.3658	27.261	6.73701	3.92573	5.18727	28.5232	72.818	13.7813	6.10529	9.52559	15.7572
LOC_Os04g22380	Similar to predicted protein.	1.65182	3.19621	2.56396	4.71646	1.39079	3.91316	2.60355	2.6955	2.19398	2.03731	3.16724	1.58865	6.29248	6.00512	5.27958	3.66544
LOC_Os08g44590	Similar to gibberellin 20 oxidase 2.	7.71715	6.00068	9.47616	7.32713	35.2669	44.0305	13.4171	10.4892	3.26241	6.4817	39.9336	48.67	10.2788	13.384	16.8019	13.391
LOC_Os09g01280	NA	0.0626392	0.0191263	0.146667	0.482366	1.26457	0.0248718	0	0.251094	0.0967931	0.101866	0.269935	0	0	0.109258	0.192161	0.056488
LOC_Os07g25190	NA	0.0135208	0.018974	0.00108988	0.0123465	0.00437996	0.00435652	0	0	0.0118679	0.00729928	0.0141558	0.0078123	0.00728946	0.000811893	0	0.0185395
LOC_Os03g09990	NA	0	0	0	0	0	0	0	0	0	0	0.0363374	0	0	0	0	0
LOC_Os06g08730	Similar to predicted protein.	26.6564	28.7842	30.6363	17.9531	11.5461	12.9712	17.3147	17.9432	19.861	17.0959	10.498	12.2262	16.7743	16.1219	16.0605	16.3492
LOC_Os12g25980	Retrotransposon protein, putative, Ty3-gypsy subclass	0.00758278	0.000868249	0.00443869	0	0	0	0	0	0.00439398	0	0	0	0	0.000944726	0	0
LOC_Os11g31860	NA	0.0120093	0.00180012	0.0115033	0	0.00778086	0	0.0114862	0.0140236	0.00325355	0.00958735	0.00254056	0.0583375	0	0.040561	0.00511517	0.0230382
LOC_Os01g29820	Similar to DET1-like protein.	8.61036	9.85051	9.00091	6.87638	4.59611	5.23397	6.06373	5.65197	5.87287	5.45828	3.43246	3.28172	5.27407	5.26001	5.3537	4.21109
LOC_Os05g31710	Conserved hypothetical protein.	0.552013	1.10325	1.5569	0.708482	0.540894	0.50811	1.80684	1.23019	1.22134	2.81551	0.519017	0.126338	1.53126	0.765897	1.40653	0.520433
LOC_Os03g46080	NA	0.004827	0.00194799	0.00373448	0.0136468	0.00472977	0.00394048	0.0151643	0.00435595	0	0.0189486	0.00549852	0	0.00480662	0.00317936	0.00957391	0.00575325
LOC_Os01g18040	Cytochrome P450 domain containing protein.	0.00329	0.00100457	0.00481462	0.00105564	0.000844309	0.00600916	0	0	0.000953224	0.00133757	0	0	0.00233711	0.00114771	0.0027526	0.00148346
LOC_Os09g01290	HhH-GPD domain domain containing protein.	3.42956	3.09989	3.51453	4.09811	3.49248	3.5868	2.47567	3.44182	4.15387	3.26202	5.90385	4.04221	2.2647	2.96718	2.42032	3.70395
LOC_Os04g22370	NA	0.0829144	0.0527993	0.0602506	0.0413924	0.0401498	0.0416865	0.0885038	0.0749775	0.189723	0.139926	0.0825013	0.0155476	0.0649743	0.0347094	0.0660221	0.0656448
LOC_Os06g16980	Similar to DNA topoisomerase.	8.20081	8.85945	7.33836	6.96933	5.8726	4.66536	5.11824	7.77211	4.74715	5.46528	5.42818	5.75889	3.47912	5.46661	4.75067	5.05886
LOC_Os02g38920	Similar to Glyceraldehyde-3-phosphate dehydrogenase, cytosolic 3 (EC 1.2.1.12).	225.042	236.731	221.86	151.414	887.884	403.976	553.519	699.924	230.557	154.376	321.254	613.869	147.339	301.294	160.822	467.735
LOC_Os06g35390	NA	0	0	0	0	0	0	0	0	0	0	0	0	0	0	0.0177868	0
LOC_Os12g02470	Retrotransposon protein, putative, Ty1-copia subclass	0.068378	0.0782947	0.120078	0.351039	0.579077	0.28508	0.671441	14.7381	0.0396229	1.68882	0.1326	0.494916	1.65592	53.0591	2.15964	0.138742
LOC_Os06g43680	Ankyrin domain containing protein.	13.7239	14.9438	13.6019	12.1066	7.95618	12.2798	13.8675	12.854	11.3955	12.0004	10.1925	11.682	13.6631	13.6408	12.9392	11.1398
LOC_Os01g13850	NA	0	0	0	0.0308785	0	0	0.0449996	0	0	0	0	0	0	0.0419645	0	0
LOC_Os11g31920	Retrotransposon protein, putative, unclassified, expressed	0.00706149	0.00233584	0.0287052	0.00402803	0	0.0134352	0.00275161	0.00344759	0.0136397	0.0331349	0.0060861	0.0192591	0.0133007	0.0210129	0.0173959	0.000530671
LOC_Os03g17040	NA	0	0.0464337	0	0.130118	0	0	0.142217	0.0937834	0	0.0618259	0	0.031904	0	0.0884165	0.0424108	0.0914257
LOC_Os04g51450	Similar to Xyloglucan endotransglycosylase (Fragment).	0	0	0.052448	0	0.206943	0.106729	0	0	0.0519196	0	0.115834	0.225569	0	0.0195352	0	1.3231
LOC_Os10g35190	Zinc finger, C2H2-type domain containing protein.	28.4613	19.9107	27.4704	28.6703	20.2039	16.4221	23.8647	27.0683	33.7059	22.4879	20.2488	15.0416	17.2002	20.3172	21.0362	20.6465
LOC_Os04g51454	Conserved hypothetical protein.	0	0	0	0	0	0	0	0	0	0	0.0439429	0	0.0329258	0	0	0
LOC_Os06g08630	NA	0.00638444	0	0	0.00117059	0	0	0	0	0.00105702	0.00556208	0.00235825	0	0	0	0.00305234	0
LOC_Os03g52700	Non-protein coding transcript.	28.3057	29.1059	24.3907	17.2899	14.1556	16.3394	16.3096	19.5235	15.7154	12.5459	11.7659	15.1171	10.2171	13.9664	11.4283	12.265
LOC_Os06g16970	NA	0	0	0	0	0	0	0	0	0	0.0775064	0	0	0	0	0	0
LOC_Os08g44690	NA	0.0384626	0	0	0	0	0	0	0	0.0297172	0	0	0	0	0	0	0
LOC_Os02g38910	NA	0	0.00805317	0	0.225668	0	0	0	0	0	0	0	0.0158092	0	0	0	0
LOC_Os06g35380	NA	0.0223676	0.00384172	0	0	0	0.0106576	0	0	0	0.0227342	0	0	0.00541677	0.00365759	0	0.0100855
LOC_Os06g43690	Similar to predicted protein.	16.0447	13.6157	11.1971	9.76121	11.6235	5.63305	8.76641	13.358	9.27471	4.621	6.36681	6.6923	2.47744	6.20823	4.9819	7.60046
LOC_Os12g02460	HAT family dimerisation domain containing protein	0.0291142	0.0399542	0.0423549	0.0180685	0.0307327	0.579795	0.270833	0.183617	0.0385203	0.0923861	0.0784012	0.138717	0.049336	0.14519	0.0370502	0.0322273
LOC_Os05g26550	NA	0	0	0	0	0	0	0	0	0	0	0.0186622	0	0	0.00503574	0.00483099	0
LOC_Os03g17050	Hypothetical conserved gene.	8.53081	10.3863	7.88406	5.03305	4.31001	5.12371	7.75715	6.93234	5.06825	5.18361	3.3909	4.0188	5.80245	6.26256	5.96069	5.47125
LOC_Os11g31910	NA	0.0104461	0.0109358	0	0.00148967	0.0548068	0.0149319	0.0133356	0	0.00121063	0.0127408	0.0270096	0	0	0.00911022	0	0
LOC_Os12g41500	Similar to Thiosulfate sulfurtransferase (EC 2.8.1.1) (Mercaptopyruvate sulfurtransferase Mst2/Rdh2) (EC 2.8.1.2).	33.2751	34.3137	34.396	28.6998	26.4675	31.2324	23.5142	26.4369	25.9843	22.4957	29.6476	40.102	22.3295	25.254	24.6679	26.3477
LOC_Os04g44800	Similar to OSIGBa0155K17.11 protein.	27.0223	19.7736	25.675	22.2918	20.6125	17.2256	23.0294	22.7313	21.4651	19.4587	21.2408	21.3191	16.1903	21.0192	17.7975	22.8213
LOC_Os04g51440	Similar to Actin filament bundling protein P-115-ABP.	0.0310975	0	0.00606779	0.0465641	0.0106407	0.0246954	0	0.00958896	0	0	0	0.0260964	0	0	0	0.140218
LOC_Os06g08640	Transferase family protein.	3.519	1.92998	2.75528	4.22879	16.0138	5.11293	1.43586	2.92352	6.41988	1.61293	20.4723	5.6005	1.433	3.96818	3.82559	8.52987
LOC_Os12g18900	Similar to SufS.	7.16167	8.30638	7.67526	9.02016	7.0864	9.04023	9.55485	6.9106	5.45069	7.04005	9.16655	9.83343	8.63722	12.3207	8.28727	6.08888
LOC_Os04g22290	NA	0	0	0	0.0126641	0	0	0.0076898	0	0.0895778	0	0	0	0	0.00717115	0	0
LOC_Os08g44680	Similar to Photosystem I reaction center subunit II, chloroplast precursor (Photosystem I 20 kDa subunit) (PSI-D).	367.621	405.517	458.715	671.788	344.053	267.882	145.865	172.454	139.74	383.606	350.196	316.225	345.029	297.566	183.568	196.732
LOC_Os04g44810	t-snare domain containing protein.	12.4412	14.3864	10.3147	8.98755	7.27026	12.9003	11.6894	9.21585	9.2007	7.49896	9.48259	9.45017	10.3276	10.5887	8.60594	9.80126
LOC_Os05g26580	NA	0	0	0	0	0	0.00186206	0	0	0.00452909	0	0	0	0	0	0.00130785	0
LOC_Os01g13870	Hypothetical conserved gene.	0.0819578	0.025025	0.063967	0	0.0280437	0.0813562	0.0766465	0	0.158306	0.0333205	0	0	0	0	0	0.0246365
LOC_Os11g31940	Lipase, GDSL domain containing protein.	0.16054	0.906857	0.0939744	2.4382	1.48317	6.05573	4.62919	0.470276	2.60477	9.88818	2.04088	1.95347	7.04988	4.877	2.46248	0.844519
LOC_Os03g17060	Nucleotide-binding, alpha-beta plait domain containing protein.	4.66354	3.49182	4.41527	4.76232	4.07953	3.21234	2.69264	4.08896	3.28984	1.6322	7.96886	4.92597	2.76942	3.78423	3.66429	6.25351
LOC_Os06g43660	Similar to Pyrophosphate-energized vacuolar membrane proton pump (EC 3.6.1.1) (Pyrophosphate-energized inorganic pyrophosphatase) (H -PPase) (Vacuolar H -pyrophosphatase).	142.73	189.97	139.162	186.397	181.49	244.131	240.67	141.373	115.859	184.983	154.072	270.148	229.916	191.745	139.171	118.88
LOC_Os11g02880	Retrotransposon protein, putative, unclassified	0.0133514	0.0105515	0.00735569	0.0127007	0.00214986	0.00261949	0.000979303	0	0	0	0.00351984	0	0.000760778	0.00547951	0	0.0022664
LOC_Os12g02490	Hypothetical conserved gene.	7.29838	9.96353	8.04095	10.2551	3.40141	12.6465	10.6143	7.51625	5.28762	15.4903	5.13111	9.60649	18.4793	17.7983	17.0216	5.59421
LOC_Os02g46090	Similar to Calcium dependent protein kinase.	12.732	13.8965	11.5742	13.083	14.4109	14.8121	12.4069	14.4703	16.1396	13.0727	14.0602	12.7371	14.993	15.1392	16.3999	16.6075
LOC_Os12g41510	Gnk2-homologous domain domain containing protein.	0.0444926	0.0896635	0.0625065	0.0456832	0.0182689	0.0423993	0.0332874	0.115243	0.185631	0.119386	0.264594	0.0112012	0.293074	0.116408	0.171235	0.0641974
LOC_Os04g51470	NA	0.000772812	0.00637121	0.00180951	0.0029756	0.00158661	0.00644397	0.00505911	0.00571915	0.00089564	0.00471288	0.0029973	0.00680956	0.00374305	0.00202195	0.00258632	0.00139384
LOC_Os03g13480	Hypothetical conserved gene.	6.93972	6.45914	7.2102	7.33163	6.80305	6.37932	7.596	8.87601	7.13756	7.67491	7.81781	5.05593	7.71669	5.64358	7.76646	6.80156
LOC_Os06g08650	Hypothetical conserved gene.	1.69526	2.0528	1.91672	1.74361	0.929702	1.14109	1.35736	1.61117	1.84359	0.948857	1.0658	1.16928	0.832332	1.24049	1.28235	1.43454
LOC_Os10g35170	Similar to N-acetyl-gamma-glutamyl-phosphate reductase.	0.0263348	0.0482465	0	0.0337994	0.0270331	0	0	0	0	0	0	0	0	0	0.0660997	0
LOC_Os12g18910	Transposon protein, putative, unclassified	0	0	0	0	0	0	0	0	0	0	0.0141539	0	0	0	0	0
LOC_Os08g44670	Similar to Calreticulin-like protein (Fragment).	0.257926	0.157511	0.050327	0	0.0882551	0.358446	0.120606	0.079532	0.946579	0.0524308	0.555749	0.108223	0.499697	0.0749807	0.107898	0.736559
LOC_Os08g22710	NA	0	0	0	0	0	0.0171953	0	0	0	0	0	0	0	0	0	0
LOC_Os06g35360	NA	0.00409406	0	0.00159768	0	0	0	0	0	0	0	0	0	0	0	0	0
LOC_Os01g13860	Hypothetical conserved gene.	0.257547	0.188735	0.241215	0.231384	0.158626	0	0.0481714	0	1.67149	0.0628246	0.0332959	0	0	0	0.0430958	0.232256
LOC_Os04g44820	Zinc finger, RING/FYVE/PHD-type domain containing protein.	7.14749	6.07376	7.45657	10.6604	22.5721	20.6941	58.0805	49.0436	15.5272	28.1238	17.9814	27.5471	37.7836	40.1677	58.1213	37.202
LOC_Os05g26570	NA	0	0.000913884	0.001168	0.00128045	0	0.00237682	0	0.000922897	0	0.00121682	0	0	0.000966422	0	0	0
LOC_Os06g43670	Hypothetical conserved gene.	5.68349	6.92877	4.68904	5.92255	3.9281	7.65326	5.885	6.09817	4.2248	4.49746	6.66179	6.74757	6.11609	7.12808	4.9529	6.5802
LOC_Os03g17070	ATPase, F0 complex, subunit B/B', bacterial and chloroplast family protein.	17.328	21.3719	27.2766	72.1332	45.9244	33.6158	29.5273	23.0135	20.4582	39.9339	61.2485	33.4737	42.4035	46.5843	38.3618	33.0038
LOC_Os11g02890	Retrotransposon protein, putative, unclassified	0	0	0.00968556	0.00471916	0	0	0	0	0	0.00672697	0	0	0	0	0	0
LOC_Os12g41520	protein-coding	0	0	0	0	0	0	0	0	0	0	0	0	0.0563506	0	0	0
LOC_Os02g56000	Similar to 26S protease regulatory subunit 6A homolog (TAT-binding protein homolog 1) (TBP-1).	81.0434	98.1861	80.075	68.3437	53.3223	71.2277	52.5816	57.4745	63.954	52.7916	54.086	71.0655	61.9285	67.93	49.8995	53.7792
LOC_Os01g34890	Similar to predicted protein.	12.8142	15.7601	10.1913	10.6764	6.68721	11.5178	12.1578	13.7831	11.4105	8.3879	12.926	7.47333	8.51565	7.86377	8.90231	10.1011
LOC_Os03g13490	Similar to fasciclin domain-containing protein.	2.64539	3.29561	3.22092	5.43237	7.71214	5.48304	4.79948	4.20908	4.78272	4.83977	8.54998	4.72853	3.02381	4.06049	7.28173	5.43921
LOC_Os06g08660	Pentatricopeptide repeat domain containing protein.	1.28202	1.14725	0.871674	0.683476	0.54665	0.528621	0.673248	1.02173	0.628597	0.384895	0.573716	0.496543	0.324796	0.301019	0.561058	0.471342
LOC_Os10g35180	Similar to ABC transporter.	22.2229	17.8617	23.7728	19.7143	10.2888	6.66953	10.7169	15.9741	16.5926	15.8705	5.40437	7.16379	6.40457	8.48154	6.43324	9.69312
LOC_Os04g51460	Similar to Xyloglucan endotransglucosylase/hydrolase protein 24 precursor (EC 2.4.1.207) (At-XTH24) (XTH-24) (Meristem protein 5) (MERI-5 protein) (MERI5 protein) (Endo-xyloglucan transferase) (Xyloglucan endo-1,4-beta-D-glucanase).	0.555864	1.09876	0.342509	0.788521	3.69391	2.61371	4.36393	4.04598	2.94981	3.24712	2.49628	3.81155	4.95946	3.90375	5.20142	4.30044
LOC_Os02g38930	Os02g0601400 protein	0.101016	0.0231333	0	0.0324124	0	0	0	0	0.175607	0	0	0	0	0	0	0
LOC_Os06g35350	NA	0	0.00262518	0	0.0044138	0	0	0	0	0.0039856	0	0	0	0	0	0.00575456	0.0155065
LOC_Os02g15700	Similar to Histidine-rich protein.	0.13257	0.267161	0.294886	0.51044	0.870943	0.347415	0.843053	0.380166	0.522375	1.39055	2.63936	0.433875	0.590723	0.786192	0.244014	0.334744
LOC_Os02g15704	Conserved hypothetical protein.	0	0	0.0161046	0.0353104	0	0.0128748	0.0128646	0.0127251	0.0318848	0.0167779	0	0.0173157	0.0266505	0.0239938	0.0115091	0.0124052
LOC_Os08g44660	Similar to Polcalcin Phl p 7 (Calcium-binding pollen allergen Phl p 7) (P7).	0.526169	0.107107	0.342223	0.825381	0.18004	0.487486	0.0546745	0	0.745307	0	0.604654	0.588735	0	0.152961	0	0.843554
LOC_Os06g08670	Similar to Glutathione peroxidase.	15.2636	21.9436	18.0019	21.2588	8.02758	15.8923	15.8605	12.3939	9.0413	16.548	14.7814	16.1534	21.576	17.8968	16.7198	12.7833
LOC_Os09g01310	Conserved hypothetical protein.	0.199306	0.0760704	0.0583335	0.0426333	0	0	0	0	0.365724	0	0	0	0	0.0434547	0.0555838	0.0149779
LOC_Os10g35150	Protein of unknown function DUF789 family protein.	7.82731	8.84502	9.6597	13.4662	15.5203	16.5093	14.004	14.7186	12.4182	23.6765	27.2193	18.4424	24.039	15.1405	19.1892	18.6723
LOC_Os12g41530	Protein of unknown function DUF26 domain containing protein.	0.00809366	0.0296559	0.0284265	0.0207756	0	0	0	0.0149742	0.0375201	0.0592296	0	0.0203761	0.0235206	0.0141173	0.0135433	0
LOC_Os01g13890	Cytochrome P450 domain containing protein.	0.000677442	0	0.0015862	0.000869463	0	0.00403482	0.00126708	0.000626671	0	0.0132201	0.0148887	0	0.00131245	0.00118162	0.000566788	0
LOC_Os03g09930	Similar to Low affinity sulphate transporter 3.	50.1425	72.2942	39.1276	74.9938	8.71863	25.959	11.5511	10.62	30.3226	62.2814	9.05295	12.4245	27.4357	17.3411	17.0768	18.6956
LOC_Os06g43640	Similar to Acid phosphatase precursor.	29.9925	31.0013	27.2597	30.5121	35.235	40.6747	39.5573	33.615	24.4026	33.3266	45.0981	45.797	43.8919	40.5525	39.4714	40.6273
LOC_Os11g02860	Similar to serine/threonine-protein kinase NAK.	0.907814	0.831577	0.807732	0.264097	0.354117	0.317205	0.650887	0.543057	1.42384	0.546236	0.524222	0.274255	0.826621	0.781165	0.460782	0.753173
LOC_Os04g44830	Similar to Thioredoxin 1 (TRX-1) (Thioredoxin M).	36.7329	46.1714	38.4975	45.598	22.7682	48.5986	26.1765	23.1858	20.9937	25.2533	30.9463	50.4274	33.5612	32.0354	24.8933	26.6909
LOC_Os03g17084	Similar to Histone H2B.1.	53.4129	47.0503	71.9382	28.2431	62.8673	42.5965	37.5504	48.1353	67.1441	39.127	37.9863	27.0952	36.4017	33.4752	38.7303	38.5937
LOC_Os05g26510	NA	0	0	0	0	0	0	0	0	0	0	0	0	0	0	0.0044875	0
LOC_Os08g44650	Similar to nucleobase:cation symporter.	7.02584	7.45366	7.18469	13.0762	10.0373	8.55239	9.4961	10.2629	10.2425	12.0511	13.4368	13.1475	10.929	8.39345	8.39543	10.1282
LOC_Os12g18930	NA	0	0	0	0	0	0.0287772	0	0	0	0	0	0	0	0	0	0
LOC_Os04g51480	Similar to OSIGBa0118P15.9 protein.	41.3368	37.7346	45.8588	29.963	46.5467	22.99	17.7599	30.4017	36.9022	20.3178	46.3336	41.8485	17.4046	21.9375	13.3003	25.1736
LOC_Os02g46080	Similar to Protein phosphatase 2C-like.	5.83556	4.93127	5.54616	4.33902	4.11142	6.06633	3.83963	5.03966	5.09099	5.09515	3.98092	5.93614	8.4062	7.23018	6.81009	4.82558
LOC_Os06g08680	Similar to Glutathione peroxidase.	0.0751939	0.103319	0	0	0.115782	0	0.0703209	0	0	0.0458559	0	0	0	0.0655779	0	0.0339049
LOC_Os06g16930	NA	0.0453036	0.0276661	0.0252563	0.0110752	0.00442904	0	0	0.0319302	0.00500038	0.0105249	0	0.0108623	0.00522438	0.0188143	0.0108296	0.0155637
LOC_Os12g41540	Conserved hypothetical protein.	0	0	0.125587	0.0172098	0	0	0	0.0496163	0.0621607	0.0327091	0.173353	0	0.0259781	0	0	0.0241845
LOC_Os09g01300	Similar to Transposon protein.	0.0582303	0	0.0409032	0.0149471	0	0.0138727	0.0217827	0.0538663	0.013497	0	0.0752807	0	0	0.0203135	0.0389751	0.0105024
LOC_Os10g35160	NA	0.0151706	0.0528306	0.0324033	0.0318837	0.0315441	0.0784106	0.0339258	0.0706169	0.0400368	0.140016	0.0460276	0.0285222	0.0595808	0.0687761	0.0314608	0.0255239
LOC_Os03g41920	Protein of unknown function DUF1618 domain containing protein.	0.231303	0.179282	0.151019	0.342537	0.210039	0.233137	0.174714	0.185164	0.314461	0.146482	0.264527	0.330351	0.426574	0.170689	0.234459	0.348985
LOC_Os01g13880	NA	0	0.0877928	0	0	0.0491914	0.114165	0	0.0886586	0.166611	0.0584474	0	0.0603212	0.0464199	0.083585	0	0
LOC_Os12g02420	Similar to WRKY DNA binding domain containing protein, expressed.	2.98776	2.30783	2.3067	5.32705	4.49272	5.71363	3.47883	3.16722	4.75409	6.06691	7.6417	4.49276	9.38657	9.63398	5.80569	5.33047
LOC_Os04g44840	Similar to Beta-D-xylosidase.	10.0734	10.0846	10.0935	6.95888	6.6747	6.90945	9.12457	10.2562	9.23426	9.7014	7.72126	6.89436	7.49839	7.18297	8.92422	7.87419
LOC_Os03g09920	Protein of unknown function DUF367 domain containing protein.	10.381	7.69795	8.84302	11.877	10.2402	8.43228	8.38609	10.0237	9.39558	6.62011	9.42003	9.98095	4.96091	6.15636	7.43633	8.73112
LOC_Os06g43650	Carbohydrate-binding-like fold domain containing protein.	249.482	217.728	257.33	382.561	187.028	218.067	254.554	274.589	265.177	279.551	291.776	269.373	234.306	263.982	271.339	279.645
LOC_Os06g04410	NA	0	0	0	0	0	0	0.0316038	0	0	0	0	0	0	0	0	0
LOC_Os07g48602	Conserved hypothetical protein.	16.2303	15.1931	14.0886	11.0087	9.97304	11.0646	10.3762	11.5598	13.1389	8.63131	9.74656	9.48995	9.22514	11.7853	10.7051	12.398
LOC_Os02g38900	Similar to Nucleotide-binding protein.	11.038	8.66369	8.56219	16.0499	19.0699	15.6222	19.1783	21.4239	16.2325	13.9721	23.3603	18.8384	15.8745	19.2923	16.6099	17.8755
LOC_Os08g44640	Peptidase S10, serine carboxypeptidase family protein.	4.43283	6.50194	5.63998	7.62885	15.5314	8.44419	10.3125	7.09135	8.62949	12.4106	26.9016	9.45357	15.6234	9.56902	9.27957	11.018
LOC_Os04g38220	Similar to Monosaccharide transporter 1.	3.11969	2.04122	2.43488	3.86097	3.00226	4.23597	1.55427	2.37914	2.99141	6.76066	3.38498	2.39592	4.09228	5.62772	8.38966	3.34921
LOC_Os11g15090	Retrotransposon protein, putative, Ty3-gypsy subclass	0.00260371	0.00869059	0.0185295	0.0149307	0.00781264	0.00679947	0.0199146	0.022941	0.0268842	0.0767132	0.0174871	0.00587064	0.0586403	0.0109607	0.0439134	0.0212225
LOC_Os12g18940	NA	0	0	0	0.210378	0	0	0	0	0	0	0	0	0	0	0	0
LOC_Os06g16960	Similar to O-methyltransferase ZRP4.	0	0	0	0	0	0	0	0	0	0	0.0217189	0	0	0.0293028	0	0.0606001
LOC_Os10g35130	Small nuclear RNA activating complex (SNAPc), subunit SNAP43 domain containing protein.	4.5124	4.26398	3.11407	5.63903	2.12099	5.00736	5.01954	4.48179	3.44444	3.4615	3.93005	4.82806	4.32507	4.47386	3.51702	4.594
LOC_Os02g46050	NA	0	0.00151796	0	0	0.00153096	0	0.00418427	0	0	0.00363806	0	0	0	0.00130069	0.0012478	0
LOC_Os11g31900	Similar to Acyl carrier protein, chloroplast precursor (ACP) (ACP05) (Clone 29C08).	56.4236	66.4224	58.5547	43.8659	73.6956	31.2215	28.0003	28.1659	50.3613	60.2242	58.3785	39.9803	51.0166	38.126	33.797	31.707
LOC_Os03g09910	Similar to AGD2 (ABERRANT GROWTH AND DEATH 2)	0	0	0	0	3.61986	0.0631664	0.0991828	0.490537	0.0614559	0	2.81075	0.367125	0.0513672	20.5219	0	0
LOC_Os06g43620	Hly-III related domain containing protein.	11.8173	18.5678	15.7678	10.8754	10.0243	22.4137	21.3065	14.6338	14.9591	39.2408	7.50448	13.4243	28.2592	32.6751	41.7201	10.3571
LOC_Os11g02840	Protein kinase-like domain containing protein.	4.598	4.9596	6.39247	7.05515	9.50213	3.76674	7.67678	6.76872	11.8571	6.39062	6.41138	2.67291	3.87789	4.92232	7.83312	4.28575
LOC_Os06g08690	Protein kinase, catalytic domain domain containing protein.	0	0.0100949	0	0	0	0	0.0206124	0	0.00638597	0	0.0284946	0	0.0213505	0	0	0
LOC_Os12g02450	Similar to WRKY transcription factor 64.	0	0.144479	0.147722	0.202432	1.14954	0.432124	0.575262	8.44784	0.310747	4.92472	1.93712	1.17138	3.08626	28.0153	2.83717	0.810745
LOC_Os04g44850	Glycosyl transferase, family 8 protein.	9.56505	16.4681	14.3241	8.63798	5.77293	13.2891	8.72283	5.78601	9.97251	17.0866	1.82058	5.14529	14.9169	13.5416	13.0292	3.03468
LOC_Os05g26540	NA	0	0.00665262	0	0	0	0	0	0	0	0	0	0	0	0	0	0
LOC_Os12g41560	Conserved hypothetical protein.	0	0	0	0	0	0	0.0208947	0	0	0	0	0.0140621	0	0	0	0
LOC_Os09g01320	NA	0.435751	0.149684	0.106281	0	1.67739	0.0432552	0.47543	0.705414	0.31563	0.132868	0.140836	0.502801	0.140701	0.237516	0.0607624	0.966027
LOC_Os10g35140	Protein of unknown function DUF6, transmembrane domain containing protein.	10.147	11.4936	6.64222	9.20721	4.59201	8.90277	7.39764	6.33337	5.12115	9.78099	7.95196	7.33057	8.86476	8.20706	8.11299	5.84207
LOC_Os02g46060	NA	0	0	0	0.0060806	0	0	0	0	0	0.00231137	0.0195998	0.00132526	0	0	0.000792768	0
LOC_Os11g15070	NA	0	0	0	0	0	0	0	0	0	0	0	0	0	0	0	0.0154158
LOC_Os03g09900	Uncharacterised conserved protein UCP037471 domain containing protein.	2.98971	3.22635	3.31315	6.28136	30.1959	15.5015	15.4544	16.5939	6.66872	11.543	26.2853	20.2861	17.6145	22.3414	18.4605	20.4979
LOC_Os06g43630	Similar to Sucrose-phosphate synthase 7 (EC 2.4.1.14) (Fragment).	24.2947	30.2724	24.2388	23.2005	18.769	24.6756	27.2542	25.3595	21.8175	23.8006	19.9874	25.4366	25.0756	25.9463	26.7384	25.0906
LOC_Os11g02850	NA	0	0	0.346555	0	0	0	0	0	0	0	0	0	0	0	1.9194	0
LOC_Os12g02440	Similar to Transcription factor (Fragment).	3.4539	3.19053	3.18883	4.19456	5.42383	4.02967	5.58732	6.63095	4.0134	5.04759	3.89998	3.77929	5.92955	9.55666	6.19229	5.61332
LOC_Os05g26530	NA	0	0	0	0	0	0	0.00594288	0	0	0	0	0	0	0	0	0
LOC_Os12g39030	BED zinc finger family protein	0	0	0	0	0	0	0	0	0	0	0	0	0	0	0	0.0949948
LOC_Os03g05490	NA	0	0	0	0	0	0	0	0.0543535	0	0	0	0	0	0	0	0
LOC_Os03g41970	NA	0	0.0327545	0	0	0	0	0	0	0	0	0	0	0	0	0	0
LOC_Os03g52780	Similar to predicted protein.	44.8451	46.9375	44.2568	36.2959	21.4216	31.6264	43.6874	42.2044	45.2012	43.4868	23.6604	27.9891	42.0749	40.5921	38.0625	36.8548
LOC_Os01g64370	Hypothetical protein.	8.64535	8.41429	6.32586	9.93381	6.67094	5.25351	6.58279	7.78129	11.4242	6.96435	7.78474	6.88036	7.69558	7.56524	9.19162	8.96847
LOC_Os02g56050	Similar to Adenylyltransferase and sulfurtransferase MOCS3.	8.43731	7.48533	9.72225	9.4646	4.56921	7.75547	5.90236	5.74619	13.859	7.94088	11.9385	8.19546	14.9947	11.8776	11.9783	16.1162
LOC_Os11g15060	SAM dependent carboxyl methyltransferase	0	0	0	0	0.478831	0.037043	1.01788	7.01912	0	0.0758573	0.180914	0.0782892	0.0301236	4.12234	0	1.00957
LOC_Os01g25560	Rapid ALkalinization Factor family protein.	3.78733	14.3727	5.80636	5.98927	5.83164	9.80165	20.6119	6.33966	16.9301	26.561	0.903484	5.56195	26.1397	19.5035	14.4101	4.96049
LOC_Os02g15740	Conserved hypothetical protein.	0	0.0258713	0	0	0	0	0	0	0	0	0	0	0	0	0	0
LOC_Os12g18960	Similar to cDNA clone:J023146F15, full insert sequence.	0.0786501	0.0720452	0.153463	0	0.188383	0.109302	0.0735531	0.497164	0.182301	0.0159879	0.0677864	0.0165004	0.11428	0.125752	0.339984	0.165495
LOC_Os04g38240	NA	0.119667	0.166549	0.159682	0.165891	0.356733	0.151328	0.189589	0.108664	0.180414	0.120509	0.262004	0.0726653	0.131906	0.140737	0.227048	0.21733
LOC_Os02g21600	NA	0	0	0	0	0	0	0	0	0	0	0	0	0	0	0.00194876	0
LOC_Os01g34840	Cytochrome P450 domain containing protein.	0	0	0	0	0	0	0	0	0.0136191	0	0	0	0.0125217	0	0	0
LOC_Os08g44620	Protein of unknown function DUF597 family protein.	3.11322	4.32468	3.7649	6.49845	1.00673	5.94982	4.47918	1.81445	3.33049	14.5486	1.93132	3.6461	9.82044	4.7738	8.01448	2.22132
LOC_Os08g22780	NA	0	0.0138381	0	0	0	0	0	0	0	0	0	0	0	0	0	0.0136233
LOC_Os07g48620	Conserved hypothetical protein.	0.0339902	0.0103786	0	0	0.0116305	0.0404889	0.0105958	0	0.0131308	0.0414569	0.0366191	0.042786	0.153654	0.0889306	0	0.0306524
LOC_Os03g41960	NA	0.00419844	0.00192293	0.00245762	0	0	0	0	0.00582568	0.00139021	0	0	0	0	0	0	0.00075723
LOC_Os09g17950	NA	0.138102	0.112448	0	0.0787765	0	0.0548354	0.143503	0	0.035567	0	0.0238053	0	0	0.0802943	0	0
LOC_Os03g05480	Zinc finger, C2H2-type domain containing protein.	9.23025	10.3749	10.0666	8.5654	5.90776	6.63949	8.48613	8.16726	7.14013	6.97045	5.36118	6.80101	6.81747	7.39711	6.40439	7.93513
LOC_Os06g04440	NA	0	0	0	0	0	0	0.12715	0.0628858	0	0	0	0	0	0.0296435	0	0.0306524
LOC_Os03g52770	Vps51/Vps67 domain containing protein.	16.772	22.0988	15.4056	13.1467	9.46074	15.622	17.2026	14.8534	14.0016	14.9132	9.54674	15.5269	16.9283	16.3961	12.1869	13.2958
LOC_Os02g56060	NA	0.000630671	0.00519938	0.00516842	0.000809435	0.00323697	0.00684473	0.0023592	0.00175022	0.00365454	0.00538448	0	0.0055571	0.00434432	0.00110004	0.0036936	0
LOC_Os03g13430	NA	0	0	0	0	0	0	0	0	0	0	0	0	0	0	0	0.0525906
LOC_Os02g15750	Rhodanese-like domain containing protein.	33.5856	37.88	42.0877	47.5476	19.4483	18.4507	20.3789	19.0104	21.7539	51.1385	28.5553	29.9196	41.9735	44.3834	43.1274	24.3208
LOC_Os02g38990	NA	0	0	0	0	0	0	0	0	0.0321114	0	0	0	0	0	0	0
LOC_Os03g25869	Similar to cationic amino acid transporter.	0.99919	0.459031	0.97067	0.428769	0.607928	0.260475	0.227219	1.11254	0.918654	0.288928	0.314106	0.458754	0.0794323	0.444976	0.640326	0.353307
LOC_Os04g38230	NA	0.535814	0.152699	0.0696992	0.183384	0	0.0851009	0.0445413	0.110146	0.331186	0.275929	0.0615738	0.329739	0.276818	0.633442	0.757117	0.150328
LOC_Os07g48610	Alpha/beta hydrolase family protein.	1.45345	1.70895	1.44762	3.64732	0.913006	3.25594	1.50127	0.923102	2.30041	1.99321	2.24362	1.52918	4.74913	3.29192	2.66802	2.86597
LOC_Os09g17920	NA	4.36315	2.0007	1.08227	1.79927	0.406694	0.750258	0.732884	0.714199	2.09564	0.402683	2.53472	0.946272	1.05786	0.890387	1.74662	0.577149
LOC_Os03g52760	Carbohydrate/purine kinase domain containing protein.	2.77546	1.96254	2.48544	2.77474	4.33856	3.54971	2.19487	1.71164	3.66803	3.32576	5.23743	3.43238	3.11305	3.9323	3.45465	3.1967
LOC_Os12g39010	Transposon protein, putative, CACTA, En/Spm sub-class	0.00168969	0	0.00282596	0	0	0.00402549	0.00316038	0.00156306	0.00195824	0.00618259	0.00873778	0.00212693	0.00467649	0.00589443	0.00282739	0.00152376
LOC_Os03g05470	Similar to Calcium/calmodulin-regulated receptor-like kinase.	4.6318	4.18797	4.3708	6.87996	5.57439	11.8909	9.18606	6.08535	3.25086	6.37979	9.11111	9.60003	11.8357	12.5711	5.67923	4.49203
LOC_Os06g04450	Similar to Sec1p-like protein 2 (Fragment).	3.12134	3.29243	2.75255	2.41059	1.48415	1.91539	2.23668	2.38118	2.52124	1.94471	2.25348	1.81995	1.96337	2.14475	1.80883	2.47363
LOC_Os11g15040	SAM dependent carboxyl methyltransferase family protein.	2.18263	3.82016	2.4526	5.81519	20.1945	8.6819	45.4527	10.0081	1.14054	8.61613	27.432	5.9732	7.92852	3.82401	2.55982	4.6044
LOC_Os02g15720	Hypothetical conserved gene.	0	0	0	0.142021	0	0	0	0	0	0.0449879	0	0	0.0357302	0	0	0.0332632
LOC_Os01g25540	Similar to RALF.	35.372	47.4478	39.2471	39.4134	67.7962	41.4218	84.8109	48.7222	79.1883	97.0443	23.2991	29.6306	79.7837	58.5463	53.0202	37.0507
LOC_Os01g34820	Cytochrome P450 domain containing protein.	0.00116114	0	0.00135938	0.00745131	0	0	0	0	0	0	0.00750564	0	0	0	0	0
LOC_Os03g13400	Similar to Zinc finger, C2H2 type family protein, expressed.	1.56598	1.08279	1.08818	1.99689	2.56855	2.79206	0.680282	1.57012	2.02563	1.15831	1.09716	1.42436	0.450188	0.925165	1.00307	1.37576
LOC_Os10g28710	Conserved hypothetical protein.	109.237	121.829	115.834	106.125	56.7957	107.898	77.8017	75.4769	87.7228	91.0973	77.1182	73.0626	104.719	90.6104	95.8236	90.4512
LOC_Os12g18980	NA	0	0	0	0	0	0	0	0.0636256	0	0	0	0	0	0	0	0
LOC_Os05g26500	NA	0	0.000860299	0	0	0	0	0	0	0	0.00114548	0	0	0	0	0.00392882	0.00169388
LOC_Os07g48640	Short-chain dehydrogenase/reductase SDR domain containing protein.	9.21626	10.4067	7.77101	10.1903	10.2943	11.3737	7.91467	9.96616	10.4148	5.04435	11.9149	10.4828	4.45145	8.61656	6.85647	10.0379
LOC_Os04g38260	Similar to OSIGBa0093K19.10 protein.	1.80631	1.7575	1.61068	3.14713	1.34502	1.50505	1.21369	1.42852	1.4426	0.787637	1.58504	2.45044	0.507696	0.783576	1.03883	2.13252
LOC_Os08g44600	NA	0.153851	0.819746	0.0600392	0.25231	0	0.519252	0.25179	0.237201	0.0594343	1.31353	0.0773498	0.258217	0.480215	0.111813	0.146598	0.0462475
LOC_Os09g17930	NA	0.0161278	0	0	0	0.0496663	0	0	0	0.289712	0	0	0	0	0.042196	0	0.0436321
LOC_Os02g56080	Similar to Adenylyltransferase and sulfurtransferase MOCS3.	1.44564	1.01265	1.64267	1.36427	0.698338	1.92462	1.35195	0.983305	1.52757	1.01125	1.20931	1.28451	1.40036	1.89115	1.49409	2.14723
LOC_Os06g04460	Similar to Hypersensitive-induced reaction protein 4.	18.2868	17.2368	21.5999	27.4313	32.6027	26.2044	29.0411	29.0993	27.2754	25.8738	41.9567	35.5295	32.5833	32.596	33.4661	35.4622
LOC_Os03g52750	Cyclin H-1.	8.47581	7.16807	6.64347	7.97896	9.64667	6.65195	6.05053	8.735	9.5297	4.39738	8.80814	6.39237	3.7288	5.35874	6.47144	8.97987
LOC_Os03g05460	Protein of unknown function DUF740 family protein.	6.57444	5.66923	9.42681	2.6111	4.79228	1.83668	6.28857	6.18077	6.73829	4.74067	2.76856	2.64176	4.72973	3.04427	4.13886	3.76587
LOC_Os11g15030	Similar to Benzothiadiazole-induced S-adenosyl-L-methionine:salicylic acid carboxyl methyltransferase 1.	0	0	0	0	0.0618695	0.0717948	0.0281827	0.0278772	0.0174627	0	0	0	0.0291919	0	0	0
LOC_Os01g34810	Cytochrome P450 domain containing protein.	0.00246941	0.00904813	0.0014455	0.00633872	0.0088721	0.0102954	0.00808282	0.00456868	0.00572377	0.00602373	0.00319247	0.00777105	0.00956829	0.00753766	0.00619815	0.00111346
LOC_Os10g28700	Protein of unknown function DUF1677, plant domain containing protein.	8.9796	6.9694	4.40186	10.1623	6.99274	9.56355	5.87423	4.42384	12.9444	3.50685	5.37555	2.61701	4.15637	1.27306	2.60915	9.45408
LOC_Os04g38250	NA	0	0	0.0773386	0	0	0	0.0617791	0.122219	0	0.0805716	0.0106754	0	0.0426609	0.0192041	0.0276349	0.059573
LOC_Os02g21630	Cellular retinaldehyde-binding/triple function, C-terminal domain containing protein.	4.44821	4.73186	3.74744	4.24992	1.90918	5.54848	4.06704	4.44158	3.40268	5.1561	5.87911	4.97405	3.97745	3.81198	4.56077	4.88733
LOC_Os07g48630	Ethylene insensitive 3 family protein.	21.9596	19.3044	20.0589	31.2249	120.985	92.5558	113.119	89.2151	47.4671	58.7456	91.8347	93.0899	98.4049	142.616	131.204	96.5954
LOC_Os08g22790	NA	0	0	0	0.00795139	0	0	0	0	0	0	0.00800937	0	0	0	0.0103667	0
LOC_Os03g17000	NAD(P)-binding domain containing protein.	37.5545	46.9418	44.7319	40.8398	27.0191	34.1523	49.409	43.2752	49.3666	50.06	23.9716	27.2652	56.5421	50.7521	44.644	40.3908
LOC_Os01g34880	Similar to predicted protein.	12.14	12.3313	13.2009	15.8421	10.8129	13.8555	14.6834	18.2185	20.5386	13.6163	27.4855	8.77983	10.9817	10.0555	16.0777	16.1677
LOC_Os02g15780	NA	0	0	0	0	0	0.42856	0	0	0	0.219403	0	0	0.0871266	0	0.225756	0
LOC_Os03g13460	Similar to ATMAP65-6	27.7744	34.0523	29.5095	34.0231	16.7101	57.7633	34.4427	28.8082	25.5573	57.7702	19.6441	34.7952	62.5303	44.3944	44.7979	25.738
LOC_Os07g32530	Similar to Potassium transporter 7 (AtPOT7) (AtHAK7).	8.1373	9.12193	7.61621	6.67129	7.00527	9.55149	8.23655	7.6974	7.01347	5.31169	7.90745	7.90525	6.52161	6.6019	7.46364	8.82925
LOC_Os02g56010	UDP-glucuronosyl/UDP-glucosyltransferase domain containing protein.	0.109962	0.201456	0.128736	0.164653	0.808959	0.109155	0.154254	0.118675	0.467277	0.491765	0.14216	0.138417	0.195284	0.0399584	0.0460004	0.214855
LOC_Os04g51410	Similar to OSIGBa0118P15.3 protein.	6.26241	5.03882	6.43991	9.91109	10.3681	7.33372	11.7131	8.37647	9.7587	8.87668	12.0074	9.74715	12.7064	12.3992	25.8789	17.114
LOC_Os01g64330	Similar to H0423H10.6 protein.	0.188731	0.172882	0.190477	0.0835265	0.0267221	0.0465134	0.0243449	0.0120405	0.0527962	0.0158751	0	0	0.0378249	0	0.0435596	0.0586888
LOC_Os07g48660	Similar to Abscisic acid responsive elements-binding factor.	12.0589	6.42133	10.975	10.2645	7.51001	11.316	2.26329	4.99645	8.76894	3.15533	5.79001	4.56958	3.69165	6.17422	1.90845	8.84277
LOC_Os03g52740	SWIM zinc finger family protein	0	0	0	0.00240496	0	0	0.0175239	0.00173339	0	0	0	0	0	0	0	0
LOC_Os06g04470	Protein of unknown function DUF3615 domain containing protein.	18.1233	15.1963	15.7329	20.2071	14.7203	16.8033	13.628	13.6379	16.2516	13.3619	21.3526	21.1188	12.6437	16.1787	15.0466	18.6425
LOC_Os12g39070	Similar to TATA-binding protein TBP2.	12.4456	10.7107	11.0963	7.98664	6.84894	7.94012	10.6242	16.3474	12.2421	7.77882	8.76062	7.61007	8.23743	10.6416	10.1348	9.82549
LOC_Os12g39080	Similar to neutral amino acid transport protein.	2.91728	1.91802	3.11237	3.80457	6.27907	4.03553	2.71722	2.08927	2.80836	4.91633	5.87014	3.19836	6.13042	4.80118	6.32172	3.60675
LOC_Os04g38280	Similar to OSIGBa0093K19.7 protein.	0.0817667	0	0	0.209887	0.125902	0.1461	0	0.0378194	0.189525	0.299186	0.158563	0.102926	0	0.106965	0.136822	0
LOC_Os01g13810	NA	0.0676658	0.0495867	0.110906	0.121584	0.083352	0.0806029	0.16453	0.11267	0.172525	0.148554	0.0524874	0.136281	0.235968	0.0944201	0.0339679	0.0488168
LOC_Os04g34000	Similar to OSIGBa0092M08.9 protein.	9.85661	8.49776	11.8711	7.22159	4.24738	6.37285	4.95398	6.45446	7.65109	5.03052	6.25211	5.8221	5.58452	8.70531	7.97651	7.64392
LOC_Os08g22740	NA	0	0	0	0	0	0	0	0.0026707	0	0	0	0	0	0	0	0
LOC_Os02g56014	Similar to predicted protein.	120.78	84.2497	105.611	80.4003	286.187	58.5917	82.8364	152.465	178.018	67.2426	103.577	61.1347	47.8369	51.1293	66.2659	79.1126
LOC_Os02g21640	Conserved hypothetical protein.	5.11098	7.76294	8.74523	7.23248	8.8787	2.02939	20.0995	16.8307	14.2333	17.4757	1.52481	0.879803	8.92858	3.50495	11.2751	3.97878
LOC_Os10g05140	NA	0.169459	0	0	0	0	0.201858	0	0	0	0	0	0	0	0	0	0
LOC_Os02g56020	Methyltransferase type 11 domain containing protein.	20.8742	12.84	17.011	15.6555	28.8136	10.2517	18.1146	25.0811	20.9888	11.4782	18.5738	14.2976	7.00373	10.6483	13.0838	17.6886
LOC_Os01g34870	Similar to Condensin complex subunit 2.	53.8397	46.2748	47.8197	10.843	9.36065	3.8842	15.0855	29.863	29.5594	13.0158	3.60876	3.63813	8.2077	13.9388	13.8268	14.6322
LOC_Os02g15790	NA	0.0849345	0.0259339	0.0165726	0	0	0	0.132384	0.0261897	0	0.103592	0.0366014	0	0.0274248	0	0.0710612	0.0255313
LOC_Os02g38950	Hypothetical conserved gene.	4.87303	4.30115	4.14594	4.69524	4.14154	4.04215	3.39486	3.59531	4.50431	3.12815	4.31046	3.42711	2.89532	2.75295	3.10319	4.26996
LOC_Os03g17010	Similar to ALY protein.	48.2538	46.9234	44.7271	41.2038	34.9448	39.1503	52.0749	47.1351	40.4027	37.0016	34.5639	34.8201	33.8973	38.7744	32.1378	36.6839
LOC_Os03g52730	HAD-superfamily phosphatase, subfamily IIIC domain containing protein.	23.5652	23.0888	23.4123	28.9154	19.7116	34.2246	19.5814	21.7777	20.9193	30.169	33.1469	35.3241	28.4446	26.7129	23.1155	23.4315
LOC_Os12g13400	Conserved hypothetical protein.	0	0	0	0	0	0	0	0	0	0	0	0	0.010719	0	0	0
LOC_Os04g51400	Similar to C-terminal zinc-finger (Fragment).	8.84248	17.9	10.4986	20.8509	17.3404	28.0344	28.553	13.1378	12.3023	17.5763	33.513	24.7815	42.7975	25.4358	25.5968	17.97
LOC_Os07g05870	Protein of unknown function DUF1365 family protein.	7.51851	7.67821	8.17767	5.73762	8.03598	10.2873	11.2239	9.15199	6.97667	8.58149	6.83027	9.46409	10.2849	11.3419	10.5939	10.0787
LOC_Os04g51404	Hypothetical protein.	0.0084241	0.0154333	0.0887611	0.0864953	0.0345899	0.100347	0	0.031171	0.029289	0.0616477	0	0.0424161	0.0652822	0.0293872	0	0.0303874
LOC_Os06g04480	Similar to OSIGBa0142C11.2 protein.	0.65295	1.06332	1.14664	1.3036	2.27145	2.33337	1.42482	0.385899	0.96693	0.530923	4.36139	6.484	2.14348	1.55017	1.39609	2.22447
LOC_Os01g13800	Similar to Leucine-rich receptor-like protein kinase.	45.8876	47.0235	42.6719	49.0728	70.4237	120.713	78.7513	54.5275	64.8151	68.324	75.3672	53.3145	67.1773	59.2036	74.3188	67.5965
LOC_Os12g39090	Transcriptional coactivator SAGA-type complex, Ada1/Tada1 domain containing protein.	4.94323	5.55564	6.14333	4.22146	7.13331	4.89185	7.34327	6.0853	7.00687	6.51608	6.07112	5.36084	5.34093	5.50492	6.74453	6.12948
LOC_Os01g71570	NA	0	0	0.0358349	0	0.0314207	0.145845	0.314879	0.0566301	0	1.64265	0.316573	0.539417	2.10518	2.0021	2.78044	0.128815
LOC_Os07g48650	Peptidase S8, subtilisin-related domain containing protein.	0	0	0	0	0	0.0080324	0	0	0	0	0.00871762	0	0.00653198	0	0	0
LOC_Os09g17990	NA	0.0245644	0	0	0	0	0	0	0	0	0	0	0	0	0	0	0
LOC_Os10g05130	Hypothetical conserved gene.	1.9009	3.5754	2.28479	3.87101	0.10407	1.29822	0.16592	0.328242	0.793088	0.649172	0.6881	0.63808	1.93957	2.38725	0.848216	1.07425
LOC_Os02g21650	B-cell receptor-associated 31-like family protein.	10.0263	9.94317	8.15985	9.60541	10.908	7.68999	7.82718	8.87857	7.97833	5.226	7.29352	9.42585	4.67632	6.75119	4.18237	6.67184
LOC_Os04g38274	NA	0	0.0592844	0	0	0	0	0	0	0	0	0	0	0	0	0.144395	0
LOC_Os02g21660	Similar to Ribosomal protein L1.	170.37	167.263	173.673	74.1564	106.878	67.3368	94.1437	147.107	102.774	58.8259	39.0438	75.4192	41.4052	67.7973	49.4036	67.5537
LOC_Os02g38980	Bromodomain containing protein.	48.3615	55.3909	53.7381	40.7938	35.831	44.6117	50.985	46.1186	41.0832	46.1969	43.1999	40.8188	56.1951	53.8394	50.607	40.6471
LOC_Os01g34860	Conserved hypothetical protein.	0.175682	0.248099	0.119978	0.26306	0.135256	0.470861	0.451818	0.243774	0.118769	0.419621	0.615127	0.42386	0.354543	0.102144	0.293973	0.198038
LOC_Os02g15760	Similar to DNA binding protein.	3.8226	2.65193	4.01454	0.324669	3.63543	0.301331	1.55086	1.04003	3.64835	0	0	0	0.0272271	1.29918	0.681971	1.41944
LOC_Os02g56030	Conserved hypothetical protein.	5.29954	4.36648	5.35083	5.90201	6.99437	8.51724	10.594	11.5686	6.19058	13.5943	13.1951	11.1888	14.5316	12.1659	16.9849	8.73645
LOC_Os03g41990	NA	0	0	0	0	0	0.0152721	0	0	0	0	0	0	0	0	0	0
LOC_Os01g25580	Cytochrome P450 domain containing protein.	0.00303705	0.0189176	0.00853336	0.00935497	0.00529989	0.0170635	0.00113609	0.00168566	0.00211185	0.0125943	0.00863792	0.000764591	0.0229471	0.0063568	0.0096557	0.000547762
LOC_Os07g32510	Conserved hypothetical protein.	21.9865	31.3236	18.8243	14.9721	15.8712	23.6464	11.9573	10.2573	14.393	11.4698	16.4682	18.6501	13.4378	12.6253	7.80007	11.5262
LOC_Os03g17020	Similar to ADP ribosylation GTPase-like protein (Fragment).	32.8697	32.2654	35.7892	38.924	31.5879	49.9067	34.4623	25.454	37.1982	42.5319	39.1612	39.1315	37.5714	38.4668	29.8732	27.7304
LOC_Os07g05880	Kelch-type beta propeller domain containing protein.	21.6983	19.5567	19.916	36.604	24.0671	36.0122	30.0524	30.0917	31.1798	31.9113	41.9512	37.2798	44.8884	38.9613	48.6339	46.7563
LOC_Os09g17960	NA	0	0	0	0	0	0	0	0	0	0	0.00463692	0	0	0	0	0
LOC_Os12g13410	NA	0	0	0	0	0	0	0.068773	0.0680274	0	0	0	0	0.142471	0	0	0
LOC_Os01g64350	Conserved hypothetical protein.	19.6673	18.023	20.4122	27.6773	14.4544	26.0608	25.2116	22.5042	23.8512	25.0881	23.968	15.941	24.5809	22.5148	29.275	29.9939
LOC_Os07g48680	Zinc finger, RING/FYVE/PHD-type domain containing protein.	0.0983126	0	0.138117	0.353302	0.201839	0.210797	0.147106	0.0727557	0.0683628	0.0959272	0	0	0.11428	0.0342961	0.131607	0
LOC_Os03g52720	HAD-superfamily phosphatase, subfamily IIIC domain containing protein.	0.9185	1.26205	1.07532	0.561357	2.33469	1.19831	1.55434	2.02301	0.709655	1.36032	1.30053	0.825844	3.09289	2.25054	1.46375	0.78886
LOC_Os08g22760	NA	0	0.00629302	0	0	0	0	0	0	0	0	0	0	0	0	0	0
LOC_Os01g13830	NA	0.0791827	0.0967108	0.123602	0	0	0	0	0.0488323	0.0611785	0	0	0.0332243	0.0255676	0	0.022083	0.142814
LOC_Os01g71540	Similar to cDNA clone:J023028M23, full insert sequence.	0	0	0	0	0.0202065	0	0	0.0121396	0	0	0	0	0	0.0114449	0	0
LOC_Os10g05160	Similar to Protein kinase domain containing protein.	0	0.0163273	0	0	0	0	0	0	0	0	0	0.0673096	0.0172659	0.0466343	0	0.0160738
LOC_Os04g51420	NA	0	0	0	0.0718035	0.0765722	0	0.01308	0	0	0	0.0361635	0	0	0	0	0.0252259
LOC_Os02g38970	Ankyrin repeat containing protein.	45.3027	53.2857	42.0326	34.7759	27.0584	41.8122	35.7023	26.2258	56.9781	43.7023	10.0492	15.2035	44.1892	29.1701	25.5408	31.1932
LOC_Os02g21670	NA	0	0	0.123324	0	0	0	0	0	0	0	0	0	0	0	0	0
LOC_Os03g13450	Similar to predicted protein.	1.38751	1.54902	1.57363	1.23821	1.84714	0.955518	1.96666	1.3838	2.41205	1.05769	1.28928	1.93759	1.51206	1.5315	1.31505	1.83778
LOC_Os01g34850	Similar to HKT1 (High-affinity potassium uptake transporter).	0.22624	0.286189	0.327929	0.580735	0.033177	0.359327	0.443307	0.0498296	0.0249712	0.302218	0.306413	0.298345	0.699207	0.826814	0.721087	0.369184
LOC_Os02g15770	NA	0	0	0	0	0	0	0	0	0	0	0	0	0.0276255	0	0	0
LOC_Os02g56040	Molecular chaperone, heat shock protein, Hsp40, DnaJ domain containing protein.	11.3502	9.79829	11.0717	9.02159	7.86043	5.10678	7.47871	9.06249	8.32345	9.1324	8.09962	9.80987	7.79585	9.91356	8.20359	6.82887
LOC_Os03g17030	Nucleotide-binding, alpha-beta plait domain containing protein.	0	0	0	0	0	0	0	0	0.00824272	0	0	0	0	0	0	0
LOC_Os03g41980	NA	0.00103713	0.000570022	0.000728522	0.00479199	0.00191634	0.00403572	0.0078148	0.00172693	0.00120197	0.00455386	0.00134082	0	0.00247814	0.000904503	0.00138836	0.000561172
LOC_Os01g25590	Cytochrome P450 domain containing protein.	0	0	0	0	0.00458555	0.00399088	0.00394552	0.00206616	0.00129427	0.0108968	0.00144378	0	0	0	0.00327026	0
LOC_Os12g13420	NA	0.159238	0.250056	0.106529	0.175178	0.0622708	0.162586	0.170193	0.168348	0.421822	0.110982	0.529367	0.17181	0.308503	0.0925831	0.114196	0.205144
LOC_Os01g64360	Similar to MCB2 protein.	0.429651	0.365458	0.538934	0.23633	5.02475	2.66865	4.41988	2.1292	0.533505	0.374309	2.81696	5.94916	12.1737	21.3047	10.553	6.13016
LOC_Os04g34010	Similar to Aluminum-activated malate transporter.	0.869367	0.462999	0.0710089	1.71261	2.26218	0.65025	0	0.112216	0.820091	0	2.09102	1.75602	0.0979233	0	0.0507463	0.455811
LOC_Os08g22750	NA	3.93588	0	0	0	0	0	0	0	0	0	0	0	0	0	6.80057	6.43673
LOC_Os04g38290	Similar to OSIGBa0093K19.10 protein.	1.00776	1.20274	0.720371	1.46753	0.875334	0.94073	0.854855	0.811226	0.993867	0.52593	1.02098	1.43321	0.32853	0.583109	0.57021	1.1127
LOC_Os01g13820	Cytochrome P450 domain containing protein.	0	0	0	0	0	0	0	0	0	0.0202574	0.0107361	0.0156801	0	0	0	0
LOC_Os01g71558	Hypothetical conserved gene.	0	0.0379813	0	0	0	0	0	0	0.14416	0.252858	0	0	0	0.0361609	0	0
LOC_Os01g49470	Similar to predicted protein.	15.1036	18.2632	14.7975	14.1524	9.08395	13.6178	15.1755	14.864	11.935	10.8382	14.917	15.1117	13.2072	13.0008	13.0646	14.0006
LOC_Os03g05500	Similar to LOB domain protein 31.	0.722818	0.311585	0.0497779	2.12826	0.785631	0.405184	0.0397633	0.0393322	0.0492765	0.466729	0.604654	0.428171	0.205936	0.296651	0.711473	0.498464
LOC_Os07g25260	NA	0	0	0	0	0.00867873	0	0	0	0	0	0	0.0106423	0.00409489	0	0	0.0114365
LOC_Os07g32560	Peptidase S16, lon N-terminal domain containing protein.	3.30968	2.69013	3.13799	3.39526	3.80417	2.27663	2.39769	2.6951	2.13395	3.21232	2.86257	1.78968	1.86266	2.29695	2.06705	2.29105
LOC_Os01g64560	Basic helix-loop-helix dimerisation region bHLH domain containing protein.	10.5416	10.1234	11.0883	10.1731	4.4725	6.92801	10.1323	9.58807	9.62146	6.11457	7.08824	6.21527	6.20119	7.78452	9.0858	8.21336
LOC_Os03g39010	Similar to decarboxylase family protein.	16.1271	16.4741	17.6998	22.7908	25.7854	25.8476	18.0685	21.4254	24.125	21.9482	28.7479	19.4223	28.6228	24.6115	31.31	28.0562
LOC_Os09g37070	Pentatricopeptide repeat domain containing protein.	5.16064	2.72727	3.61236	2.79064	5.74203	1.26815	3.64497	4.99088	4.21378	2.70698	3.84907	2.0215	1.04875	1.85693	2.4004	2.76628
LOC_Os11g19470	NA	0	0.300301	0	0	0	0	0	0.101087	0	0.133282	0.282549	0	0	0	0.182855	0
LOC_Os12g13580	NA	0	0.0608564	0	0	0	0	0	0	0	0.0405147	0	0	0	0	0	0
LOC_Os11g19490	Similar to Protein kinase domain.	0.847665	1.14354	0.685649	0.158245	0.253132	0.624198	0.461226	0.256627	0.607296	1.07147	0	0.116402	0.627036	0.241941	0.438419	0.138986
LOC_Os01g71620	Conserved hypothetical protein.	0.0635107	0.11023	0.0587004	0.0343212	0.019444	0.171216	0.128168	0.0494744	0.0309915	0.0366926	0.0691429	0.0841531	0.0226659	0.0204064	0.0279667	0.0633027
LOC_Os01g49460	NA	0	0	0	0	0	0.0458164	0	0	0	0	0.0497249	0	0	0	0	0
LOC_Os07g05720	Transcription factor, TCP domain containing protein.	19.8259	16.028	22.1009	7.06585	25.9432	5.80506	21.8205	17.3554	22.3794	20.1847	6.04224	3.99887	14.4279	11.592	17.84	16.9362
LOC_Os01g71624	Conserved hypothetical protein.	0	0.00878408	0	0	0	0	0.0179359	0	0	0	0	0	0	0	0	0
LOC_Os07g25270	NA	0	0	0	0	0	0	0	0	0	0	0	0.00945911	0	0	0	0
LOC_Os06g04290	Similar to 40S ribosomal protein S20.	125.197	116.469	113.809	99.9673	192.438	90.7761	110.288	160.553	152.449	80.2882	126.743	116.586	59.7493	82.409	67.6261	97.6685
LOC_Os07g32550	Similar to ribosomal RNA adenine dimethylase family protein.	1.64857	1.17454	1.84961	0.617126	2.25638	0.900059	0.663803	1.48266	1.37987	0.558532	0.858436	1.09523	0.310517	0.639	0.36398	1.11501
LOC_Os03g05510	Adventitious rootless1 (LOB domain protein).	0.404745	0.0411951	0.947695	0.288595	1.61575	0.535699	0.168229	0.291209	0.390895	0.603357	0.872098	1.2454	0.435633	0.235324	0.301008	0.790832
LOC_Os09g37060	Protein phosphatase 2A, regulatory B subunit, B56 family protein.	5.92636	5.22539	8.49702	1.87703	8.32421	1.32608	7.47479	4.35144	9.97565	7.17496	3.23116	1.04412	3.85889	2.25586	5.88974	3.15939
LOC_Os06g23600	Armadillo-like helical domain containing protein.	0.276931	0.0422792	0	0	0.331653	0	0.0431641	0	0.106982	0	0	0	0	0.0402528	0	0
LOC_Os03g39000	Similar to L-galactose-1-phosphate phosphatase.	17.8806	16.7312	18.8667	15.3845	27.4445	13.6512	14.6183	15.8821	20.904	18.0406	20.9077	19.3895	14.6729	16.9598	13.1019	17.8561
LOC_Os12g13570	SANT domain, DNA binding domain containing protein.	15.2675	11.7368	13.5938	3.51434	3.49753	1.26021	4.8402	8.36492	10.001	4.97792	1.01238	1.08364	3.81791	4.21523	4.47774	4.71257
LOC_Os11g19480	Leucine-rich repeat, N-terminal domain containing protein.	1.65731	1.12695	2.23784	1.17446	1.77431	1.35648	1.82565	1.12866	2.09746	4.55118	0.736101	0.716721	1.41827	0.691648	1.93103	0.660173
LOC_Os01g18170	Similar to Nectarin 1 precursor (EC 1.15.1.1) (Superoxide dismutase [Mn]).	0.99531	3.20336	2.55093	0.448827	1.38068	0.704954	4.60373	3.68287	4.27107	9.81003	0.104331	1.86237	8.39062	2.43986	5.17646	3.48112
LOC_Os10g28760	Similar to BTB/POZ domain containing protein.	0	0	0	0	0	0.072732	0	0	0	0	0	0	0	0	0	0
LOC_Os01g64540	UDP-glucuronosyl/UDP-glucosyltransferase family protein.	0.109141	0.0999756	0.281104	0.336185	2.31913	1.01406	1.75557	0.666346	0.126487	0.638957	2.56799	3.59945	0.82464	1.34209	0.913138	1.08266
LOC_Os01g49490	Hypothetical conserved gene.	7.60619	7.93058	8.53812	5.45533	4.11062	5.43626	4.45625	4.84252	4.82237	4.8568	5.78432	6.47683	4.03072	4.52638	5.31563	4.2366
LOC_Os01g71650	Glycoside hydrolase, family 17 domain containing protein.	0	0	0	0	0.294438	0.0401968	0.0710058	0.015608	0	0.0205789	0.0872517	0.0212386	0	0	0	0
LOC_Os07g05710	NA	0	0	0	0	0	0	0	0.0470276	0.353505	0	0.131447	0	0	0	0	0
LOC_Os07g32580	NA	0	0.00798711	0.0010208	0	0	0.00103864	0	0.0107545	0.00303155	0	0	0.00109757	0.00844628	0.00152086	0.000729512	0
LOC_Os03g05520	HR-like lesion-inducer family protein.	275.502	227.781	296.645	143.46	108.363	69.2342	152.955	217.089	287.946	152.709	41.474	46.613	168.553	150.795	200.403	149.99
LOC_Os09g37050	Similar to RING-H2 finger protein ATL1I.	0.110772	0	0	0	0.151613	0	0.0345313	0	0.0855854	1.48616	0.0954717	1.46409	2.62893	3.51004	5.28269	0.0332982
LOC_Os06g04280	Similar to 3-phosphoshikimate 1-carboxyvinyltransferase.	65.0107	86.2658	70.8515	64.3036	51.0821	113.131	59.6723	49.9471	51.4386	69.5852	52.6146	100.418	91.5363	118.31	65.2573	52.9862
LOC_Os11g15210	Similar to Helix-loop-helix DNA-binding domain containing protein.	0.0127371	0.0116674	0.0298234	0.0490423	0.0130748	0.0455169	0.0119117	0	0.0885688	0.015535	0	0.0961985	0	0.0222165	0	0.0459452
LOC_Os01g18180	Cytochrome P450 domain containing protein.	0.00140932	0	0.00164993	0.00180879	0	0	0.00164748	0	0	0	0	0	0.00288205	0	0	0
LOC_Os10g28770	Similar to BTB/POZ domain containing protein.	0	0	0	0	0	0	0	0	0.0363298	0	0	0	0	0	0	0
LOC_Os07g05700	Conserved hypothetical protein.	26.739	11.9562	19.4192	33.6202	56.8499	17.3832	11.9521	32.5189	39.0249	13.0451	35.9746	18.8258	4.82911	9.24878	9.97234	28.8541
LOC_Os09g01190	NA	0	0	0	0	0	0	0.00257899	0	0	0	0	0	0	0	0	0
LOC_Os02g21685	NA	0	0	0	0	0	0	0	0	0	0	0	0	0	0	0	0.142492
LOC_Os07g32570	Similar to adenosine 5'-phosphosulfate reductase 2.	2.5069	2.31352	4.18334	5.42651	38.3798	5.19243	15.8425	12.72	11.5491	7.86076	32.2402	17.9682	9.86761	8.04369	8.85144	13.3028
LOC_Os02g21680	NA	0	0	0	0	0	0	0	0	0.483965	0	0.107974	0	0	0	0	0.0753173
LOC_Os03g05530	Protein of unknown function DUF6, transmembrane domain containing protein.	18.6998	9.58938	7.95638	71.4184	32.4983	24.8269	5.90169	5.48627	32.9114	17.6205	45.16	35.0292	16.959	15.9035	16.1751	44.5188
LOC_Os06g04270	Similar to Transferase.	180.44	242.975	227.831	207.402	244.766	302.526	208.804	186.113	181.391	254.79	287.879	401.838	327.778	345.265	187.868	207.251
LOC_Os09g37040	Domain of unknown function DUF632 domain containing protein.	15.6965	8.40023	12.5308	10.849	11.5575	3.08274	9.6349	12.2432	15.3142	2.59034	5.96411	4.36417	2.53415	9.05252	5.73668	11.8213
LOC_Os12g13550	NB-ARC domain containing protein.	0.119165	0.14389	0.0676414	0.243318	0.400337	0.529082	0.344459	0.215458	0.062775	0.541731	1.02239	1.92275	0.829021	0.736932	0.652586	0.439622
LOC_Os01g18190	Cytochrome P450 domain containing protein.	0	0	0	0	0	0	0	0	0	0	0.014535	0	0	0	0	0
LOC_Os03g13614	Similar to Transcription factor HBP-1a(C14).	13.0654	12.989	11.1364	10.1359	10.4278	9.92672	16.4477	13.9512	13.3826	13.0202	13.4043	7.96906	11.0214	11.6058	14.8701	14.6297
LOC_Os08g22590	NA	0.0210299	0	0	0	0.088509	0	0	0	0.0243724	0	0.0271877	0.0165449	0	0.0201747	0	0.00189648
LOC_Os01g64520	Similar to Uricase (Fragment).	20.9693	26.3139	27.2699	15.9348	42.6758	37.8961	86.2029	44.8861	21.8526	25.8051	44.7125	55.6884	17.0218	17.2551	16.859	32.1422
LOC_Os11g19430	Retrotransposon protein, putative, Ty3-gypsy sub-class	0.00714273	0	0.0041811	0.00458367	0	0	0	0.00165186	0	0.00435589	0	0	0.000691904	0	0	0.00322066
LOC_Os03g52670	GRAM domain containing protein.	9.31293	7.97932	6.1884	13.9498	13.485	16.9336	8.50465	6.42326	10.2222	9.69925	17.9941	14.3734	10.4226	12.9297	6.89547	8.32789
LOC_Os03g39050	NA	0.0659856	0	0	0.0677514	0.135471	0.0314406	0	0.122081	0	0	0.170614	0	0	0	0.022083	0.0238023
LOC_Os03g05540	Tetratricopeptide-like helical domain containing protein.	5.55347	4.94682	4.90688	4.17932	4.88161	3.26442	3.39203	4.48859	5.06295	2.19226	4.12643	3.20612	1.71771	2.55872	2.46817	3.57619
LOC_Os03g13600	Zinc finger, C2H2-type domain containing protein.	13.0657	22.6031	11.3648	18.1329	19.418	36.6904	24.8305	16.8677	18.6086	25.6701	36.8864	19.8153	23.4577	17.6185	11.4144	17.5438
LOC_Os01g64510	Cytochrome P450 domain containing protein.	0	0	0	0	0.0146434	0	0	0.0263921	0	0.0173988	0	0	0.0138184	0	0	0
LOC_Os09g37020	Thioredoxin-like fold domain containing protein.	25.1697	22.8762	19.66	35.6471	38.319	34.9556	35.6078	43.552	33.0989	45.1462	53.4273	40.5634	36.1475	39.2903	47.3765	42.5279
LOC_Os03g52680	Similar to Sorghum bicolor protein targeted either to mitochondria or chloroplast proteins T50848.	1.62946	1.43835	1.97703	4.29675	7.11646	4.94074	5.08417	5.45385	2.79833	3.83028	3.29394	2.57323	2.55419	4.34077	1.39163	3.64691
LOC_Os07g25230	NA	0.00295269	0	0.0064815	0.0126321	0.00168388	0.00351722	0.00345167	0.00227617	0.00855494	0	0.0572589	0	0	0.00214591	0	0.0266273
LOC_Os03g05550	NA	0	0	0	0	0	0	0	0	0	0	0	0	0	0	0	0.136941
LOC_Os03g39040	Zinc finger, CCHC-type domain containing protein.	0	0	0.0330517	0	0	0	0	0.013058	0	0	0.00912456	0	0	0	0	0
LOC_Os07g32590	Similar to Methionine aminopeptidase-like protein.	11.0264	12.374	11.1089	11.0508	9.31204	5.46836	9.02797	11.6833	6.49126	16.007	10.1659	12.2208	9.06401	11.2637	11.0171	7.61615
LOC_Os10g28724	Retrotransposon protein, putative, Ty3-gypsy subclass	0	0.00195808	0	0	0	0	0	0	0.00619334	0	0	0	0	0	0	0
LOC_Os11g31790	Similar to OSIGBa0132O24.2 protein.	0.00492115	0	0	0	0	0	0	0	0.00570329	0	0	0.0061946	0	0	0	0.00266273
LOC_Os03g52690	Cystathionine beta-synthase, core domain containing protein.	135.525	100.91	116.639	195.679	201.812	209.219	192.974	214.788	151.95	141.982	266.755	213.148	134.979	145.176	178.443	221.726
LOC_Os09g37012	Peptidase A1 domain containing protein.	10.6716	10.7107	8.99196	23.5194	18.4678	23.7554	18.3122	16.4001	15.7083	25.9434	24.4502	23.2719	33.6818	36.1557	35.1846	25.0002
LOC_Os07g25240	NA	0	0	0	0.00490423	0.0035302	0	0.0035735	0.00530213	0	0	0.00740998	0	0.00475902	0.00499871	0	0.00516884
LOC_Os03g05560	Zinc finger, RING/FYVE/PHD-type domain containing protein.	1.71455	2.42021	1.6124	1.33475	1.00984	2.3102	2.07658	0.858028	1.56358	3.49673	0.290699	1.27371	3.10389	2.45129	1.66965	0.633679
LOC_Os12g25800	NA	0	0.120345	0	0	0	0	0	0	0	0	0	0	0	0	0	0
LOC_Os01g25402	Cytochrome P450 domain containing protein.	0.00273051	0.010468	0.00947167	0.00155754	0.00290672	0.0262614	0.00444508	0.00767117	0.00175805	0.0431708	0.040007	0.011457	0.0235111	0.00066148	0.00418826	0.000547194
LOC_Os01g34800	Cytochrome P450 domain containing protein.	0.0119349	0.00391617	0	0.00137175	0.00109714	0.00763886	0.0119944	0.00329566	0.00247734	0.00782149	0.00829051	0	0	0.000932118	0.000894219	0.00963841
LOC_Os09g37006	Similar to Ribonuclease P.	72.5514	53.2798	76.8526	23.8768	52.5309	12.9826	37.7306	57.4467	48.3161	26.5233	15.9917	16.3818	13.8686	22.4798	18.2653	23.826
LOC_Os09g37000	Similar to 26S proteasome subunit RPN3a.	57.0707	51.4856	54.4254	38.3362	33.93	30.0231	41.462	45.5127	55.1781	39.0599	25.8152	25.3324	36.8051	35.8085	37.486	34.3468
LOC_Os11g19460	Similar to Catalytic/ hydrolase.	3.96429	3.50191	3.3919	3.0292	2.36475	3.46802	2.92097	2.79778	2.4405	2.82695	3.15178	4.35858	3.17616	4.37558	3.68331	3.26274
LOC_Os03g05570	Similar to RING-H2 finger protein ATL1D.	0.848171	0.249732	0.390099	1.86615	1.46147	1.62375	0.566575	0.980757	0.456382	2.03203	1.0182	1.14391	1.34979	1.24165	2.45836	0.737563
LOC_Os03g39020	Kinesin, motor region domain containing protein.	45.7282	41.7375	49.7088	10.4431	10.2264	5.18229	15.8858	22.5378	29.4952	14.1981	1.97119	4.23124	10.4185	13.0825	12.7999	14.7024
LOC_Os12g13590	Exocyst complex component Sec10 family protein.	25.5552	27.8446	22.2466	16.1301	13.5638	15.7525	21.1067	21.719	22.353	18.0799	11.6433	12.8131	18.7214	16.6051	18.3922	17.1509
LOC_Os01g29910	Cytochrome P450 domain containing protein.	0.0581675	0.0509806	0.0432138	0.0588316	0.0340955	0.0523314	0.0414967	0.0524748	0.0785667	0.195569	0.0406903	0.054746	0.180119	0.0257901	0.0607017	0.0867314
LOC_Os02g46140	F-box domain, cyclin-like domain containing protein.	4.23029	6.27296	8.11529	5.34874	3.11712	5.88726	6.97222	6.0055	7.83937	14.4059	5.30652	5.11408	18.7444	8.47447	12.081	7.62031
LOC_Os03g09820	Transcription factor TFIIB domain containing protein.	0	0	0	0	0	0	0.035388	0	0	0	0	0	0	0	0	0.0682487
LOC_Os01g18110	Similar to Cinnamoyl CoA reductase.	3.3989	5.56192	3.26448	6.39524	48.9479	22.6611	13.7021	10.9283	11.6835	4.99074	29.2444	30.5306	4.05963	11.7275	10.8641	21.0541
LOC_Os11g31770	Conserved hypothetical protein.	16.5755	17.4867	7.03347	8.696	3.52253	11.379	7.35311	6.67284	8.4674	29.8064	9.68531	9.44328	8.07845	7.0369	4.62554	8.31814
LOC_Os04g44780	Hypothetical protein.	20.6588	18.9758	26.2179	14.473	15.838	8.39205	18.5667	16.9423	30.1348	13.6893	8.21329	3.68435	7.3263	12.2289	14.2185	12.6144
LOC_Os06g08820	Similar to RING-H2 finger protein ATL2C.	0.735717	1.10718	1.47656	0.0674469	0.296696	0.125197	0.835475	0.364596	0.487228	0.897332	0.0679387	0.06615	0.712676	0.297901	0.549593	0.177715
LOC_Os12g25810	NA	0	0	0	0.238205	0.762076	0.110541	0.0867849	0.343376	0.107548	0	0.719827	0	0.0898926	0.0809315	0.0776409	0.251058
LOC_Os06g43820	NA	0	0	0	0.0294254	0	0	0	0.0848341	0	0	0	0	0	0	0	0
LOC_Os03g09830	NA	0.644707	1.1006	1.0464	1.76773	0.631721	0.191993	0.630333	0.515064	0.526418	1.29864	0.587227	0.368881	0.411613	0.332245	0.858136	0.687105
LOC_Os01g29900	Cytochrome P450 domain containing protein.	0.000746657	0.000683954	0.00830427	0	0	0.00444706	0.00209481	0	0.00173065	0.0145708	0.00386114	0.00134267	0.00361637	0.00267705	0.000780871	0.00202
LOC_Os10g35330	NA	0	0.0368911	0	0	0	0	0	0	0	0	0	0	0	0	0	0
LOC_Os04g44770	Similar to OSIGBa0155K17.8 protein.	2.38329	3.22859	2.71159	2.97266	2.54985	2.79897	1.31847	2.42203	1.86732	1.26918	2.51698	3.33804	1.23561	2.01996	0.786365	1.81626
LOC_Os02g46130	Similar to Aspartyl-tRNA synthetase (EC 6.1.1.12) (Aspartate--tRNA ligase) (AspRS).	53.3619	43.0448	44.9306	30.0436	45.4854	27.6684	29.8243	40.5194	34.5366	22.4193	29.4616	35.0314	19.1142	25.9043	22.0374	29.3666
LOC_Os06g23684	Similar to Nicotianamine aminotransferase.	4.79549	4.722	4.47214	5.08724	3.08851	4.94173	5.58909	3.55268	4.40329	3.66966	5.23054	6.41128	5.49081	7.34354	7.56903	7.90832
LOC_Os01g18120	Similar to Cinnamoyl-CoA reductase (EC 1.2.1.44).	0.119557	0.109517	0.0419906	0.0920671	1.71818	0.526935	0.491959	0.33179	0.23555	0.116656	1.05104	1.02336	0.486412	1.76212	2.32065	0.377357
LOC_Os11g02920	NA	0	0	0	0.0538526	0	0.033321	0	0	0	0.0341176	0	0	0	0	0	0
LOC_Os12g41590	Glucose/ribitol dehydrogenase family protein.	3.87364	2.88302	2.64541	3.83229	1.82249	3.01208	1.88677	1.61748	2.21347	1.21395	1.40846	2.06554	3.96079	3.65979	2.31815	2.61993
LOC_Os06g08810	Similar to Nucleotide sugar epimerase-like protein (UDP-D-glucuronate 4- epimerase) (EC 5.1.3.6).	0	0	0	0	0	0.0267165	0	0	0.0129965	0	0	0	0.0217259	0.0195602	0	0
LOC_Os12g25820	Similar to O-methyltransferase ZRP4.	0	0	0	0	0.0645885	0	0.0294213	0	0	0	0	0	0.0609496	0.0685922	0	0.0567413
LOC_Os09g01100	NA	0.035666	0.061517	0.0431555	0.0749186	0.0127227	0.0332446	0.0423561	0.0740971	0.0615817	0.0552135	0.0415353	0.0104562	0.070801	0.0351105	0.047278	0.0364526
LOC_Os12g25830	Retrotransposon protein, putative, unclassified	0.0068139	0.0332889	0	0.0306085	0.822512	1.14773	0.940448	0.544029	0.0684395	0.624342	1.62689	0.868006	0.603396	0.224825	0.277539	0.78141
LOC_Os06g23670	NA	0	0	0	0	0	0	0	0	0	0	0	0	0.0256255	0	0.0221329	0
LOC_Os06g43850	Similar to ATP synthase delta chain, mitochondrial precursor (EC 3.6.3.14) (Oligomycin sensitivity conferral protein) (OSCP).	216.997	227.86	220.605	212.67	173.649	255.108	205.562	226.768	220.459	192.841	194.051	302.233	172.736	189.658	137.191	179.095
LOC_Os11g02950	Similar to Auxin Efflux Carrier family protein.	0	0.0591099	0	0	0.026496	0	0.0301736	0	0.044871	0	0.0834236	0	0.0187524	0	0	0.0290961
LOC_Os04g44760	NA	0	0	0	0	0	0.207883	0	0.322876	0	0	0.451235	0	0.169052	0	0.438034	0
LOC_Os11g31750	NA	0	0	0	0	0	0	0	0	0	0	0	0	0	0	0.339679	0
LOC_Os03g09840	C2 calcium-dependent membrane targeting domain containing protein.	20.0103	20.8131	20.6736	17.7177	13.1426	31.1374	19.5586	19.3566	16.7432	19.0415	29.0692	38.6871	32.9564	37.6847	27.6677	21.1183
LOC_Os01g49410	Protein of unknown function DUF1639 family protein.	1.82519	1.56742	2.33713	2.70857	15.5742	2.78564	7.46774	6.01495	5.98228	6.95667	9.95468	3.01547	4.86209	2.83537	4.62891	3.85772
LOC_Os06g08800	Similar to F26G16.17 protein.	0.61138	0.350023	0.849966	0.196169	0.078449	0.0910339	0.28588	0.494866	0.619982	0.279631	0.0987997	0.0480992	0.0740292	0.199948	0.319698	0.344589
LOC_Os09g01110	NA	0.0778492	0	0.0053612	0.0380164	0.108118	0	0.0685216	0.170153	0.031085	0.0390972	0.0118405	0	0.010773	0	0.00957841	0.00412967
LOC_Os10g35350	NA	0.0725023	0.115922	0.41823	0.263932	0.2341	0.141323	0.119581	0.087799	0.172634	0.199367	0.0596474	0.0912638	0.194946	0.212685	0.188596	0.0594387
LOC_Os12g25840	NA	0	0	0	0	0	0	0.0483845	0	0	0	0	0	0	0	0	0
LOC_Os06g43840	Tyrosine protein kinase domain containing protein.	44.0228	51.744	41.4393	34.2263	25.7974	30.5173	32.0532	32.3122	40.6515	33.9926	23.6565	25.8872	31.6364	29.9803	32.1841	33.124
LOC_Os02g46150	Metal-dependent protein hydrolase family protein.	34.4068	24.5975	27.9229	19.3329	21.5136	13.1144	13.6036	21.4593	18.7605	8.29567	13.6469	13.71	5.82428	12.6307	9.30655	13.1219
LOC_Os04g44750	Sugar/inositol transporter domain containing protein.	8.80396	8.85424	8.61165	8.99088	3.33889	10.5283	5.22381	5.44362	5.17488	5.94371	4.24962	9.36054	8.91235	9.81313	6.31135	5.95974
LOC_Os11g19420	Retrotransposon protein, putative, Ty3-gypsy sub-class	0	0	0	0.0106432	0	0	0	0.000767117	0	0	0.0107208	0	0.000803295	0	0	0
LOC_Os03g09850	Uncharacterised conserved protein UCP037471 domain containing protein.	3.61415	5.37641	4.54248	3.66898	5.58351	11.1676	9.24647	3.80789	7.57823	18.1368	3.70482	5.08242	9.21507	6.35546	6.6738	3.39245
LOC_Os11g31760	Transposon protein, putative, Mutator sub-class	0.0455589	0.0195672	0.0479498	0.0201565	0.0283308	0.0294591	0.0390532	0.0478698	0.0782434	0.143034	0.0184365	0.00818024	0.0523201	0.0170726	0.0515398	0.0862061
LOC_Os01g18100	Similar to predicted protein.	3.9633	5.66748	4.19906	4.76447	4.23868	5.68236	5.24942	3.14371	4.84262	3.58717	5.36724	5.55325	6.37548	8.96962	6.96196	6.78433
LOC_Os04g22470	Protein kinase, catalytic domain domain containing protein.	0	0	0	0	0	0	0	0	0	0	0	0	0.328494	0	0	0
LOC_Os05g31890	Peptidase aspartic, catalytic domain containing protein.	0.0215599	0	0.0757224	0	0	0.0513639	0.0604881	0.279217	0.149919	0	0	0	0	0.131619	0.0360765	0
LOC_Os12g41570	Putative uncharacterized protein	0	0.0736132	0	0	0	0	0	0	0.186268	0	0	0	0.0389225	0	0	0
LOC_Os03g09860	Similar to Acetyltransferase, GNAT family protein, expressed.	8.28555	8.51663	7.17639	8.95899	8.0988	10.0618	9.79204	9.82153	11.217	8.08451	9.70683	11.2788	7.71355	10.4489	7.8033	10.1962
LOC_Os02g46100	Similar to RING-H2 finger protein ATL1B.	2.06145	1.79696	2.56911	1.53625	1.50176	1.66346	0.497512	1.84544	2.00375	2.27097	1.78387	2.38563	7.6977	13.3242	10.7239	7.87084
LOC_Os10g35300	Zinc finger, Dof-type family protein.	1.93361	1.75039	1.5713	2.13133	2.35851	2.69621	2.07423	1.3047	1.30501	1.35953	4.27905	2.69169	1.07976	1.48794	1.09437	1.08727
LOC_Os06g23650	Similar to NAM / CUC2-like protein.	0.687803	0.143191	0.402616	0.401255	0.962783	0	0	0.289207	2.1015	0	0.161672	0.0787079	0	0.163594	0.0523142	0.563873
LOC_Os06g08860	Protein of unknown function DUF250 domain containing protein.	9.35063	7.4648	8.68427	8.68234	8.37865	10.4228	13.6299	13.6272	9.98922	9.84372	7.51316	7.95647	8.19756	10.9605	10.635	11.306
LOC_Os01g49430	Similar to HSP70B (heat shock protein 70B)	0.736204	0.337189	0.329548	0.944881	1.00022	0.825374	0.0809993	0.420636	0.313681	1.02997	0.363912	1.09025	0.629248	1.17081	0.887694	0.722488
LOC_Os09g01160	NA	0	0	0.201308	0	3.70671	0	0.160807	1.43158	0	0	0	0	0	0	0	0
LOC_Os01g18150	NA	0	0	0	0	0	0	0	0	0	0	0	0	0.0307784	0.0554205	0.0265836	0
LOC_Os05g26377	Prolamin.	0	0	0	0	0	0	0	0	0	0	0	0	0.00843999	0	0	0
LOC_Os11g31740	Conserved hypothetical protein.	0.0759263	0.1391	0.0888892	0.162413	0	0	0	0.023412	0.0586625	1.8521	0	0.15929	0.0490323	0.110361	0.0211748	0.159764
LOC_Os05g26386	Prolamin.	0	0	0	0	0	0	0	0	0	0	0	0	0.00907569	0	0	0
LOC_Os12g25860	Winged helix repressor DNA-binding domain containing protein.	0	0	0	0	80.4886	19.9559	35.7681	15.2929	1.90739	6.50142	3.46152	7.69932	7.70961	8.24787	5.46683	23.8357
LOC_Os03g09870	Similar to Protein translocase/ protein transporter.	21.1552	19.0474	19.983	15.4556	20.12	17.2307	19.4799	26.9963	20.4104	16.8488	17.9994	19.5739	16.6219	18.8914	21.0127	19.1104
LOC_Os06g08850	Similar to Cyclic nucleotide-gated channel C (Fragment).	18.7302	18.8958	18.1696	22.9423	16.491	22.5758	23.6489	20.4788	17.308	21.3425	22.7563	22.5859	31.352	28.5378	26.0936	24.4593
LOC_Os04g22490	NA	0	0.020331	0.0011811	0	0	0	0	0.00933248	0.0011692	0	0	0	0	0	0	0
LOC_Os01g49420	Cytochrome P450 domain containing protein.	0	0	0	0.0189004	0	0	0.0826315	0	0	0	0	0.018537	0.0285301	0	0	0
LOC_Os09g01170	NA	1.07065	0.361325	0.164927	0.0406814	1.80763	0.973295	2.79301	1.17286	0.718368	2.71478	2.40405	0.780251	0.545854	0.0516012	1.62653	3.17603
LOC_Os01g18160	Cytochrome P450 domain containing protein.	0	0.0877928	0.448817	0	0.688679	0.513745	0.403336	0.0443293	0	0	0.309761	0.301606	0.324939	0.083585	0.0400933	0.259289
LOC_Os02g46120	Similar to H0307D04.3 protein.	1.40892	1.9895	1.83031	1.86235	1.13396	1.97381	1.65468	1.34663	1.88781	0.907737	1.24659	1.21376	1.28772	1.36346	2.13826	2.00082
LOC_Os12g25870	Winged helix repressor DNA-binding domain containing protein.	0	0.502065	0	0	104.414	62.7856	131.005	56.5746	4.92283	17.4365	10.1563	23.6299	19.8656	36.4875	12.687	59.9714
LOC_Os03g09880	Protein of unknown function DUF568, DOMON-like domain containing protein.	0	0.0313791	0.28073	0.131897	0.140657	0.122416	0.256287	0.158443	0.158801	0.125342	0.487148	0.560563	0.215689	0.268876	0.0286604	0.0617837
LOC_Os06g08840	RNA recognition motif, RNP-1 domain containing protein.	24.0617	16.252	21.6195	24.5568	26.1645	13.203	23.5778	22.9914	29.1403	21.0264	20.8381	14.2805	19.8073	20.0745	26.5913	23.8949
LOC_Os11g31715	Hypothetical protein.	0	0	0	0	0	0.0911663	0	0.0235993	0.0295659	0.186692	0.0329811	0	0.123561	0	0	0.023006
LOC_Os09g01140	Protein of unknown function DUF573 domain containing protein.	0.16076	0.309246	0.225849	0.268227	0.148521	0.0382993	0.0751712	0.0892274	0.549618	0.294112	0.187049	0.0809443	0.0311452	0.0981415	0.121051	0.304445
LOC_Os06g43810	Conserved hypothetical protein.	6.37302	6.03081	4.6863	4.86711	12.7596	3.70163	16.2053	13.9346	13.2458	9.82865	7.3539	7.29289	8.92852	7.671	8.59296	8.69203
LOC_Os05g26359	Similar to Prolamin.	0.00320522	0	0	0	0	0	0	0	0	0	0	0	0	0.004193	0.00804503	0
LOC_Os01g18130	Cytochrome P450 domain containing protein.	0	0	0	0	0	0	0.0506245	0	0	0	0	0	0	0	0	0
LOC_Os10g35310	NA	0.0564862	0	0.0661301	0.217492	0.115968	0.201858	0.0528256	0.209012	0	0.206684	0.146052	0.0711032	0.0547172	0.0492627	0	0.152818
LOC_Os11g31720	Retrotransposon protein, putative, Ty1-copia subclass	0.00774861	0.0141958	0	0	0	0	0	0	0	0.00118134	0	0.00487686	0	0	0	0
LOC_Os02g46110	NA	0	0.0409849	0	0	0	0	0	0	0	0	0	0	0	0	0	0
LOC_Os06g08830	Hypothetical conserved gene.	1.701	1.92869	2.08855	1.89029	1.80999	1.17372	1.45497	1.57352	2.56035	1.69515	0.804537	0.940026	1.20566	1.33874	1.14547	0.897929
LOC_Os06g43800	Methyltransferase type 11 domain containing protein.	6.62965	7.91053	8.65624	19.7935	2.0789	4.54031	3.87724	2.84548	1.5721	2.81961	4.75474	4.30488	8.8835	4.02396	4.50774	4.04892
LOC_Os01g49440	Protein of unknown function DUF1639 family protein.	2.06982	2.22031	1.27537	1.57293	1.81718	1.36254	2.62336	1.73834	1.38877	3.00614	1.47877	0.857048	1.68842	1.66261	1.60641	1.1052
LOC_Os05g26368	Similar to Prolamin.	0	0	0	0	0	0	0	0	0	0	0	0	0.01795	0	0	0
LOC_Os04g44790	Similar to OSIGBa0155K17.10 protein.	74.9903	34.1919	65.8122	129.002	76.4017	36.1597	78.2266	65.9381	76.0942	74.5969	153.925	68.497	73.1864	35.7888	62.0829	73.2026
LOC_Os09g32992	Similar to MTN3.	0	0.013898	0.124337	0.0194727	0	0.0180729	0	0.0701753	0.0527505	0.018505	0.0196147	0	0	0.0132319	0.0126939	0
LOC_Os01g18140	Cytochrome P450 domain containing protein.	0	0	0	0	0	0.0254474	0	0	0	0	0	0	0	0	0	0
LOC_Os09g32972	NA	0	0	0	0	0	0	0	0	0	0	0.0305999	0	0	0	0	0
LOC_Os09g32976	60S ribosomal protein L7a.	418.719	373.815	385.8	265.876	679.128	262.844	249.978	390.776	452.305	224.037	258.209	261.366	140.865	218.234	203.949	293.573
LOC_Os05g31910	ABC transporter-like domain containing protein.	0.121437	0.116536	0.01354	0.32656	0.249314	1.51543	0.87609	0.0855893	0.3753	1.996	0.538268	0.378514	1.36119	1.1902	0.541874	0.385899
LOC_Os08g22604	Hypothetical protein.	17.4633	13.709	27.5551	1.5784	3.59304	0.901501	11.3949	13.1033	33.439	27.6147	1.05179	0.0952645	21.8465	7.85429	21.342	8.6164
LOC_Os04g38300	NA	0	0	0.0409848	0	0	0	0	0	0	0.0426981	0.0905171	0	0	0.152655	0.117159	0
LOC_Os08g22600	NA	0	0	0.110395	0	0	0	0.00881847	0.174457	0	0.0287524	0	0	0	0	0	0
LOC_Os01g34780	FF domain domain containing protein.	41.5302	41.3155	41.1318	30.0703	17.1067	20.1154	30.6052	30.0038	25.2393	21.4341	21.5534	18.1389	19.653	21.3649	22.2027	24.2192
LOC_Os12g41630	Similar to F-box domain containing protein, expressed.	0.0664985	0.258885	0.233555	0.0213369	0.136523	0.435668	0.373134	0.0922722	0.154135	0.0811062	0.128955	0.0627798	0.0322079	0.115989	0.0834548	0.0299841
LOC_Os12g02370	Chalcone isomerase domain containing protein.	46.1096	32.1833	40.9142	51.7894	11.6109	60.9136	26.2055	27.3078	19.3717	60.8314	24.7807	38.7881	102.578	149.429	73.7562	28.2825
LOC_Os02g56110	Armadillo-type fold domain containing protein.	18.0415	24.8371	19.0434	14.4134	10.6869	16.559	23.2456	18.9783	18.7883	22.2312	7.13213	10.1621	21.6935	16.9729	17.2529	14.8411
LOC_Os10g35294	Protein of unknown function DUF1218 family protein.	11.2494	9.28409	13.6328	7.42659	19.9594	9.5899	11.3606	9.64162	13.2733	10.1918	9.5484	7.87191	9.40003	11.331	9.98322	12.5269
LOC_Os02g38820	IQ calmodulin-binding region domain containing protein.	21.307	26.1229	30.9112	43.1942	32.3349	30.8702	41.5636	39.5708	32.689	57.0172	52.6736	42.3807	50.247	44.4933	53.4574	43.1841
LOC_Os04g51590	NA	0.00569262	0	0	0.0146124	0	0	0	0	0	0	0.0220784	0	0	0	0	0.0205344
LOC_Os06g08770	TIP49, C-terminal domain containing protein.	31.8332	15.8876	31.8268	16.3325	20.6746	10.6435	14.917	20.3167	22.5173	12.2908	12.0301	9.43202	8.39102	7.21464	12.0491	15.0258
LOC_Os10g35290	Similar to DNA-directed RNA polymerase.	16.622	14.3582	12.2198	9.79395	12.6494	7.16029	10.0949	16.3141	10.8215	4.17521	8.92361	8.50271	2.48702	6.79282	5.30621	8.49404
LOC_Os11g31820	Conserved hypothetical protein.	0.0484168	0	0.00708537	0	0	0.0288368	0	0	0.00701399	0.0442894	0.0469452	0	0	0	0	0
LOC_Os09g32968	emp24/gp25L/p24 family protein.	15.1522	15.6288	12.6554	11.858	11.9184	16.5634	20.6361	22.7628	18.9524	15.8325	10.6495	12.0176	17.6013	13.8323	17.7533	17.3203
LOC_Os05g26460	Similar to Prolamin.	0	0	0	0	0	0	0	0	0	0	0	0	0.0170067	0	0	0
LOC_Os03g17180	Similar to MDR-like ABC transporter.	32.3504	38.6287	33.3148	24.5785	20.5179	21.2391	33.8887	31.0399	27.446	27.7792	22.0379	20.5052	28.9381	28.5048	29.9238	27.3092
LOC_Os06g43780	Hypothetical conserved gene.	0.0196185	0.017971	0	0.0251794	0	0	0.0733886	0.0181482	0.113683	0	0	0.148172	0	0.136877	0.049242	0.035384
LOC_Os09g32984	NA	0	0	0.196963	0	0.172701	0.100203	0	0	0	0.102598	0	0	0.325941	0.0733624	0.281518	0
LOC_Os09g32988	Pollen Ole e 1 allergen and extensin domain containing protein.	10.4727	8.66556	10.7697	4.28347	4.82392	0.671733	4.58491	7.53738	8.16263	5.19354	1.10099	0.811249	5.18386	3.82401	4.1596	2.5427
LOC_Os02g38810	Similar to 26S proteasome subunit RPN7.	35.0558	32.1119	30.7354	24.6678	23.0021	25.6609	20.1668	22.3972	21.6594	22.9078	20.0582	28.1468	23.3528	25.7988	18.5046	19.2173
LOC_Os08g44790	Similar to Alpha expansin 26.	0.0588915	0.0735626	0	0.0206139	0	0	0	0	0	0.0391791	0	0	0.0311167	0	0	0
LOC_Os09g32980	NA	0	0	0	0	0	0.0080047	0	0	0	0	0	0.050753	0.0195284	0	0	0
LOC_Os12g41640	Conserved hypothetical protein.	0	0.0195214	0	0	0	0	0	0	0	0	0	0.0268257	0	0	0	0
LOC_Os02g56120	Similar to Auxin-responsive protein IAA12 (Indoleacetic acid-induced protein 12) (BODENLOS protein).	0.122973	0.0844842	0.143968	0.315658	1.87772	0.769041	1.78255	2.38889	0.320664	0.524951	0.953881	2.01233	0.238243	1.26015	0.282937	0.92876
LOC_Os04g51580	Leucine-rich repeat, typical subtype containing protein.	12.4495	12.3382	14.8566	22.2511	33.3218	43.9391	27.5502	27.652	20.6053	36.9427	42.0654	35.4129	49.5525	42.5655	43.9258	33.3165
LOC_Os01g34770	Tetratricopeptide TPR2 domain containing protein.	0.739861	0.427329	0.210795	0.735291	0.638501	1.0139	0.0612314	0.24227	0.948509	0.349376	0.909944	0.309065	0.412256	0.199855	0.246509	0.708538
LOC_Os04g44700	Similar to OO_Ba0013J05-OO_Ba0033A15.30 protein.	18.8559	17.7274	22.5652	13.3501	11.8576	12.9422	19.9824	16.8285	19.7617	22.0815	10.403	9.48288	22.3682	19.8464	25.6599	14.1788
LOC_Os01g13980	Cytochrome P450 domain containing protein.	0	0	0	0	0	0.00546203	0	0	0	0.00559262	0	0.00577191	0	0	0	0
LOC_Os05g26450	NA	0	0.00346625	0	0	0	0	0	0	0	0	0	0	0	0	0	0
LOC_Os06g43790	Similar to HAF1.	18.3014	20.9519	17.2818	15.969	9.94437	13.848	17.1342	16.3075	13.2652	13.6842	12.4493	12.7344	13.1408	15.3248	14.2667	14.3355
LOC_Os09g32952	Similar to L-ascorbate oxidase precursor (EC 1.10.3.3) (Ascorbase) (ASO).	0	0.0156972	0	0	0	0	0	0	0	0.0104503	0	0	0	0.0597794	0	0.030907
LOC_Os02g38804	cDNA clone:J013002F23, full insert sequence.	5.41744	5.12447	5.45972	5.09405	4.62266	9.12144	5.94946	4.90425	4.68487	7.32514	10.1029	4.78773	7.25943	5.85561	7.81298	6.97873
LOC_Os02g38800	Conserved hypothetical protein.	3.64016	3.883	2.78575	4.54051	2.26466	2.80941	3.36005	3.03208	3.90825	2.72923	3.9604	2.11056	1.8623	2.56309	3.1115	3.21164
LOC_Os04g51570	Protein-tyrosine phosphatase, low molecular weight domain containing protein.	6.40172	5.70346	4.20935	5.90898	5.86031	4.33515	3.03443	4.03585	7.72409	2.99485	6.29218	6.18172	4.92701	4.62706	4.29218	5.57536
LOC_Os03g17164	Conserved hypothetical protein.	30.6287	22.104	26.5223	8.42301	6.32495	2.37257	9.67524	17.0596	18.1262	7.87336	1.482	2.39895	5.64935	8.64152	9.33917	12.1163
LOC_Os06g08750	Biopterin transport-related protein BT1 family protein.	4.0492	3.82724	3.40892	4.20428	3.36262	3.88399	5.07742	3.63351	3.51518	4.82771	2.64683	3.0544	4.31904	4.73497	4.8089	2.87886
LOC_Os12g02350	Zinc finger, C3HC4 type family protein, expressed	0.0751939	0.086099	0.11004	0.361903	0.270157	0	0.0703209	0	0.130717	0.366847	0.145817	0.141978	0.145678	0.229523	0.235918	0.186477
LOC_Os11g31800	NA	0.162775	0.0994034	0.0317609	0.174094	0	0.0646319	0	0	0.0943227	0.727949	0	0.136597	0	0.0236598	0	0.04893
LOC_Os09g32948	MADS box protein.	0.262647	0.280689	0.102496	0.374549	0.209698	0	0	0	2.77334	0.0355936	0.37728	0.0367347	0	0.050902	0.0244162	0.447392
LOC_Os01g13970	Cytochrome P450 domain containing protein.	0	0	0	0	0	0	0.00479601	0	0	0	0	0	0	0	0	0
LOC_Os05g31920	Similar to Chromosome condensation regulator protein (Fragment).	22.2415	38.8624	26.6461	21.8992	14.1501	25.6633	34.6272	26.5532	30.1506	43.272	17.3606	19.9742	48.3249	27.4736	35.5391	25.6903
LOC_Os09g32964	Similar to Peroxidase 55 precursor (EC 1.11.1.7) (Atperox P55) (ATP20a).	6.54094	6.15071	7.72544	5.01469	11.2897	19.5132	16.1181	13.2795	11.0102	32.5289	6.36084	5.71976	25.8537	11.0177	29.7962	8.49557
LOC_Os09g32960	Conserved hypothetical protein.	2.4891	3.0401	2.50034	2.6622	5.07078	11.1889	5.21599	5.24472	3.49015	3.67305	5.57577	7.19479	6.35532	8.54918	5.68839	5.2445
LOC_Os06g35260	NA	0	0	0	0	0	0	0	0	0	0	0	0	0	0	0	0.0196724
LOC_Os12g41620	WD40/YVTN repeat-like domain containing protein.	17.6386	16.4366	15.9697	11.9775	14.0827	7.66702	11.9893	16.1703	11.7937	5.97711	8.2756	8.90629	3.64552	7.22882	7.17195	10.1814
LOC_Os04g51560	WRKY transcription factor 68.	37.9402	23.9185	32.0396	50.4563	65.8999	49.9084	37.4755	29.3014	39.6038	42.552	87.9228	54.9273	43.8676	47.7808	42.5195	47.8262
LOC_Os01g34790	Conserved hypothetical protein.	0.429877	0.630042	0.201308	0.147127	0.17651	2.6286	0.616428	0.503703	0.265706	0.279631	1.1856	0.505042	0.58298	0.574852	0.287728	0.107069
LOC_Os02g56100	Ribonucleotide reductase, Chloroplast biogenesis	4.90951	3.87231	3.78175	2.18518	2.32831	1.2502	1.61406	3.99788	4.04098	1.15208	0.829189	1.39453	0.519632	1.59673	1.04397	1.68788
LOC_Os12g02340	Similar to nonspecific lipid-transfer protein 3.	45.9937	87.6191	65.9726	74.9765	87.5113	76.258	75.0297	125.843	29.6382	121.512	85.7933	201.722	222.607	255.109	98.0001	49.6802
LOC_Os05g26430	NA	0	0	0	0	0	0	0	0	0	0	0	0	0	0.0258817	0.00248293	0.00446042
LOC_Os03g17170	Nitric oxide synthase-interacting domain containing protein.	31.6106	30.0806	35.7281	25.177	28.0724	19.2209	27.3541	27.4818	30.3491	23.7119	22.3955	22.2474	25.6544	22.2499	23.5125	22.0216
LOC_Os03g17174	Similar to Kinase binding protein (Fragment).	4.06371	6.31327	4.75751	16.3143	14.2664	17.5425	15.2318	13.533	11.0393	21.2332	38.9817	27.8271	26.878	25.2335	18.6861	24.1867
LOC_Os01g13960	Cytochrome P450 domain containing protein.	0	0	0	0	0	0.0222851	0	0	0	0.0228179	0	0	0	0	0	0
LOC_Os04g38340	Protein of unknown function DUF1692 domain containing protein.	14.9011	19.5945	15.0217	11.9502	10.6518	16.0646	14.0498	11.8614	11.0946	9.75839	10.5242	12.5341	9.96706	13.7014	10.399	10.7755
LOC_Os02g21700	Similar to NPKL2 (Fragment).	0.396361	0.658074	1.21808	0.254355	1.04261	2.03611	1.94604	0.492694	1.43549	1.63158	1.24902	1.18495	3.59951	7.17273	7.17126	3.17226
LOC_Os08g44760	Protein of unknown function DUF966 family protein.	29.7536	29.9071	30.0423	21.0901	14.0674	16.6475	20.0018	22.2551	24.7387	18.2424	7.99008	9.70712	17.3403	17.3133	19.5073	19.4507
LOC_Os02g15800	Hypothetical conserved gene.	0.0379631	0	0	0.341067	0.116909	0	0.177515	0.035118	0	0	0.147237	0.0477869	0.183871	0.165542	0.158811	0.0684703
LOC_Os12g41670	SAM (and some other nucleotide) binding motif domain containing protein.	3.94439	4.2682	5.18182	4.51174	3.029	5.36205	4.56168	4.34511	3.83849	3.45206	4.5933	5.00298	3.67502	4.01768	3.53943	4.17478
LOC_Os10g05200	Conserved hypothetical protein.	3.24581	2.46354	2.76855	2.29121	2.97489	2.04366	2.01642	1.84443	2.63318	1.89458	2.09811	1.52173	2.13354	2.20393	3.08419	2.38347
LOC_Os07g48720	Conserved hypothetical protein.	9.17609	10.9814	10.1285	9.15768	6.93126	10.543	10.7599	10.0204	8.57934	7.24364	8.10532	7.46925	6.83552	6.6803	7.81772	8.85536
LOC_Os11g02964	Conserved hypothetical protein.	0	0.0226922	0	0.0317943	0	0	0	0	0	0	0	0	0.0119984	0	0	0
LOC_Os09g32930	Similar to Meiotic asynaptic mutant 1.	0.0638652	0.0658146	0.0560766	0.0204919	0.0819483	0.0380378	0.0746579	0.0886182	0.166535	0.0876313	0.247696	0	0.0154663	0.0417735	0.0467542	0.071992
LOC_Os04g44730	Lanthionine synthetase C-like family protein.	1.26449	1.56585	0.93209	1.92345	0.913422	2.1757	0.667919	1.09391	2.14392	1.17098	2.75485	1.76856	1.81465	1.16405	1.37141	1.96388
LOC_Os06g43740	Similar to F-box domain containing protein.	0	0	0	0	0.0284424	0	0	0	0	0	0	0	0	0	0	0.0249868
LOC_Os06g35210	NA	0	0	0.00113885	0	0	0	0	0	0	0.00118645	0	0	0	0.00848367	0.0252301	0
LOC_Os12g02330	Plant lipid transfer protein and hydrophobic protein, helical domain containing protein.	23.3289	32.4423	39.3425	64.8369	33.3666	34.807	22.6139	35.9623	28.9267	59.3917	29.7366	35.2261	113.407	89.8766	81.8808	23.4896
LOC_Os05g26420	NA	0.00320933	0.00195988	0	0.00348699	0.00732095	0.00318577	0	0.00989602	0	0	0	0	0.00172712	0.00466485	0.0134256	0.00192945
LOC_Os09g01210	NA	0	0.0139462	0	0	0	0	0	0	0	0	0	0	0	0	0	0
LOC_Os10g35250	Similar to ALG2-interacting protein X.	27.5645	41.5014	38.7221	30.1327	29.4185	34.8205	29.7462	29.9377	32.1267	32.4195	33.0988	36.0673	33.3346	34.6694	35.741	30.7856
LOC_Os08g44750	Similar to nodulin-like protein 5NG4.	110.608	70.3295	56.3086	131.357	133.321	202.727	13.399	34.2095	152.54	8.78355	286.936	100.7	10.087	25.4243	12.0596	117.005
LOC_Os04g38330	Similar to Lipoic acid synthetase, mitochondrial precursor (Lip-syn) (Lipoate synthase) (mLIP1).	7.7463	8.28646	8.76037	9.01769	8.42051	12.7948	14.1354	10.5049	8.42783	12.5544	10.446	11.5197	11.8426	13.3046	11.7129	10.6606
LOC_Os12g41680	Similar to NAM / CUC2-like protein.	6.59429	8.09596	6.21899	8.28712	8.64946	11.728	6.74509	3.2089	2.41477	4.60789	12.6249	14.0651	11.7442	11.6917	8.49605	6.5352
LOC_Os02g15810	Similar to high mobility group family.	117.97	85.7873	143.701	30.6066	39.0135	9.41748	41.5146	49.6646	108.505	49.3766	5.68356	7.8591	20.4073	23.8905	33.0522	33.9487
LOC_Os05g26410	NA	0	0.0016046	0	0	0	0	0	0	0	0.00118695	0	0.0055125	0	0	0	0.00789845
LOC_Os06g04300	Similar to EMB1067 (EMBRYO DEFECTIVE 1067)	15.7605	15.1124	21.2951	15.4956	14.0922	14.8123	17.9574	15.4354	12.1658	11.851	12.2626	15.8347	10.6448	13.9972	11.0086	12.296
LOC_Os09g32940	Conserved hypothetical protein.	11.585	11.2161	10.7432	8.26331	4.78588	8.7512	10.1925	8.30208	8.59219	7.85267	7.34944	6.5208	8.90216	9.01218	9.04539	9.78779
LOC_Os09g32944	Similar to Squamosa-promoter binding-like protein 11.	17.576	18.2965	23.5288	16.1174	19.0904	13.1479	14.8881	10.622	29.7234	16.4923	17.737	6.16118	18.0792	14.7679	28.552	21.6016
LOC_Os07g48710	VQ domain containing protein.	0.695511	0.997205	0.14161	1.31957	1.30374	0.432254	0.678718	0.307707	1.15651	0.774529	1.15327	2.47421	1.201	1.17358	0.506005	0.381781
LOC_Os06g43750	NA	0	0	0	0	0	0	0	0	0	0	0.0651567	0	0	0	0	0
LOC_Os12g02320	Nonspecific lipid-transfer protein 1 precursor (LTP 1) (PAPI).	87.495	58.9089	75.8156	183.076	558.638	174.162	206.081	286.849	81.3641	284.106	225.106	251.722	141.968	435.829	143.425	259.979
LOC_Os06g35200	Tyrosine protein kinase domain containing protein.	3.9986	4.27768	5.72062	1.22279	5.51235	2.33856	5.48095	3.44521	9.34352	8.83841	1.08241	0.581466	3.77549	1.2967	3.70778	2.43433
LOC_Os04g44740	Glycosyltransferase sugar-binding region containing DXD motif domain containing protein.	1.08648	0.781977	0.170355	1.23259	0.338571	1.34043	0.0816489	0.0717899	0.612719	0.709904	0.551814	0.610552	0.347687	0.262266	0.113627	0.271192
LOC_Os09g01200	NA	0.404325	0.00333667	0	0.00467506	1.27131	0	0.315102	0.208914	0.316613	0.515357	0.565098	1.0393	0.14114	0	0	0.0766469
LOC_Os10g35260	Hypothetical conserved gene.	2.91564	3.78218	2.3938	3.34131	4.09937	2.55664	3.45146	3.82192	2.7558	2.00519	2.98388	2.23996	1.25437	2.40301	2.35189	3.42151
LOC_Os11g15190	Disease resistance protein domain containing protein.	0.0368466	0	0	0.0472907	0	0	0	0	0	0	0	0	0	0	0	0
LOC_Os02g46180	Protein of unknown function DUF581 family protein.	1.03465	1.00891	3.75111	1.19941	2.32973	0.596354	0.686683	0.432242	4.3322	0.366367	5.6956	7.43621	1.63269	6.34546	5.71048	2.13698
LOC_Os08g44780	Similar to Mov34/MPN/PAD-1 family protein.	0.0309511	0.0378025	0.0241569	0.0926899	0.120733	0.0245791	0.0385938	0.057263	0.167395	0.062917	0.0400139	0.0259736	0.00999394	0.0359907	0.0431592	0.0186078
LOC_Os04g38320	Similar to H0523F07.3 protein.	3.21649	2.40899	3.55249	6.43896	1.57821	3.47	2.32698	2.35789	3.5167	8.26556	4.81213	2.75015	5.72202	5.8926	3.11423	3.57562
LOC_Os02g15820	Zinc finger, FYVE/PHD-type domain containing protein.	25.8322	21.5451	23.7553	22.1472	19.2001	9.14078	17.3934	26.413	27.4707	14.2947	9.98512	5.14049	15.3181	15.2864	12.9797	21.304
LOC_Os09g32910	Similar to F-box domain containing protein, expressed.	0.788495	1.16676	0.437888	1.14174	0.145278	1.20417	0.245799	0.897726	1.07783	0.0123295	1.01937	0.865287	0.802971	1.30479	0.625871	1.03925
LOC_Os07g48700	Conserved hypothetical protein.	4.37055	4.32126	3.37424	2.05597	1.33363	1.75793	1.4627	1.71521	1.71763	0.638445	1.36161	1.55599	0.653685	1.65006	1.20306	1.52991
LOC_Os05g26400	Similar to Prolamin.	0.00321315	0	0	0	0	0	0	0	0	0	0	0	0	0.00420337	0.00806492	0
LOC_Os12g02310	Similar to Non-specific lipid-transfer protein 2B.	20.1352	11.6069	10.0272	25.408	52.5685	83.1321	76.0429	73.1996	22.9103	215.989	31.4002	137.647	355.863	480.236	841.485	52.807
LOC_Os06g43760	Similar to Isoleucine-tRNA ligase-like protein.	33.5223	34.6049	31.5182	15.5622	25.1263	16.3919	22.1594	28.5142	20.6047	13.3034	15.4975	17.7639	9.16651	14.1448	11.9446	17.2255
LOC_Os04g44710	Similar to C-terminal domain phosphatase-like 1.	10.0605	12.3868	9.60614	5.59691	3.77947	4.76171	5.04412	5.17079	7.14865	5.2138	3.52358	4.02067	6.04922	5.38364	5.19675	5.17878
LOC_Os02g46190	NA	0.278396	0	0.108642	0.238205	0	0	0	0	0.537739	0	0.359913	0	0	0	0	0.167372
LOC_Os06g08790	Similar to Origin recognition complex 1.	20.6784	16.5982	18.7535	5.18739	8.71654	1.86004	11.1372	18.9115	15.6138	6.0414	2.04534	1.63624	3.60387	5.9826	8.28845	10.8732
LOC_Os12g41650	Conserved hypothetical protein.	0.872144	1.66551	1.26333	2.62289	8.31539	2.5356	3.05514	1.8597	1.35339	2.32578	5.3127	3.3121	1.85433	1.21182	2.0592	2.37283
LOC_Os04g38310	Similar to H0523F07.2 protein.	79.8959	78.8451	79.0055	41.7087	27.6859	20.7019	25.3083	36.896	51.5177	25.5791	12.0458	18.1392	27.6746	34.9738	36.0098	30.8198
LOC_Os08g44770	Similar to Superoxide dismutase.	86.0653	91.9876	124.31	101.398	81.2554	119.74	85.8439	88.5142	82.1455	150.852	123.358	172.032	135.498	193.538	181.332	93.3401
LOC_Os09g32920	NA	0	0.0430149	0.0549756	0	0	0	0	0	0	0.171821	0	0	0	0	0.117865	0
LOC_Os06g43770	Sterile alpha motif homology domain containing protein.	7.21229	3.85386	6.18347	1.58952	3.96351	0.47729	6.28501	5.96416	9.2662	4.48716	0.470915	0.183406	4.11069	2.09666	3.83996	4.15536
LOC_Os12g02300	Similar to Lipid transfer protein.	33.386	90.7509	77.7757	39.2915	57.2408	55.7659	287.352	118.967	114.003	278.63	22.0682	62.2993	308.528	230.527	214.259	54.6626
LOC_Os10g35280	Hypothetical conserved gene.	10.6642	8.60554	9.85593	7.96223	9.02228	4.23958	7.02606	11.2708	7.01441	3.12933	5.74093	5.66431	2.18585	4.17687	4.22721	6.3317
LOC_Os12g41660	Hypothetical conserved gene.	3.72925	8.43971	6.50612	3.87463	5.49021	8.98405	4.95294	3.28549	7.19116	6.42135	1.35048	3.76068	4.78626	3.68964	3.32987	3.65507
LOC_Os03g17100	Similar to Histone H2A.	393.395	213.968	431.201	58.1019	261.611	7.46153	128.88	340.956	528.092	248.595	22.1914	9.48854	49.477	54.1226	111.571	113.498
LOC_Os02g56190	Conserved hypothetical protein.	7.81883	9.0017	6.90282	10.1448	8.7279	8.57576	9.19011	9.72286	8.12071	9.24979	8.3407	8.44379	9.12601	8.12312	8.57927	7.7253
LOC_Os04g51510	Similar to OSIGBa0118P15.11 protein.	0.0444587	0.570152	0.546516	0.114121	0.456376	0.688465	1.82941	0.370141	0.978972	4.28378	0.229907	0.0559634	2.19639	1.82234	0.92992	0.521207
LOC_Os03g52640	Protein of unknown function methylase putative domain containing protein.	12.2316	10.0775	13.6889	15.8189	9.57329	8.26201	12.5456	13.3091	9.69935	17.7193	14.7074	12.167	10.2937	15.388	18.0363	12.6998
LOC_Os06g04330	Protein of unknown function DUF3615 domain containing protein.	6.76201	6.69189	7.1861	6.37988	4.63787	3.64386	6.72844	7.85628	4.87464	5.28964	4.80029	5.48456	4.26935	5.22155	4.71458	5.62611
LOC_Os07g48760	Serine/threonine protein kinase, Abiotic stresses	3.22588	3.84754	3.43331	1.8698	1.26242	1.69031	1.71632	1.74147	2.32429	0.876901	0.856105	1.59568	1.31959	1.48505	1.1714	2.5508
LOC_Os08g44720	Hypothetical protein.	0	0	0	0	0	0.0627396	0	0	0.165682	0	0	0.0189426	0	0	0	0.0407121
LOC_Os01g13910	NA	0.0311804	0.0856857	0	0.0400185	0	0.111425	0	0	0	0.152119	0	0	0	0	0.0521747	0
LOC_Os08g22680	NA	0	0.00216816	0.00221683	0.00202523	0	0.00601487	0	0.00175164	0	0.00577376	0	0	0	0	0	0.0017076
LOC_Os01g34700	Dienelactone hydrolase domain containing protein.	184.174	179.549	205.472	138.808	91.6895	108.517	107.167	135.113	176.209	148.358	118.698	130.629	149.152	131.752	137.915	125.248
LOC_Os03g13520	Endonuclease/exonuclease/phosphatase domain containing protein.	0.364596	0.650377	0.359447	0.714225	0.531848	0.525736	1.09469	0.47928	0.533738	0.280855	0.942705	0.966195	0.557649	0.635941	0.626139	0.155744
LOC_Os10g05240	Cyclin-like F-box domain containing protein.	1.93696	1.34154	2.07408	2.18283	1.98832	1.4913	1.76726	1.70439	2.65545	1.61339	2.65681	1.51644	1.30426	1.62746	1.95655	2.55622
LOC_Os10g28830	NA	0.127094	0	0	0	0	0	0	0.117569	0	0.775064	0.328617	0	0.492455	0.110841	0.531671	0.34384
LOC_Os03g13530	NA	2.73483	1.75512	3.56602	3.21577	4.81789	1.17044	1.89906	2.89345	4.47905	2.43678	2.43471	1.0307	1.66566	1.69956	3.28832	3.1013
LOC_Os02g38890	Conserved hypothetical protein.	0	0	0	0	0	0	0	0.386298	0.241983	0	0	0	0.202258	0.091048	0	0
LOC_Os03g17110	NA	3.65395	3.82771	2.39118	1.56322	1.55804	2.36601	2.7162	3.461	1.91104	2.94822	1.59885	1.53316	1.85144	2.61471	1.3953	2.90648
LOC_Os07g32600	Glycoside hydrolase, family 17 protein.	15.4449	12.5383	14.5781	13.8708	16.085	12.4341	12.3055	12.2612	16.0678	21.7343	12.0668	8.94818	15.4819	14.3584	18.4534	10.2098
LOC_Os06g04340	Protein of unknown function DUF3615 domain containing protein.	6.11504	3.45817	5.1909	3.48255	4.7634	1.38189	1.59059	4.69274	4.64867	0.575563	2.44031	1.83155	0.380935	2.16065	1.69443	3.70592
LOC_Os04g51500	Similar to OSIGBa0118P15.10 protein.	12.6997	14.803	13.7883	12.2077	7.80746	9.77135	14.6611	10.5862	9.44568	11.826	9.28782	8.22519	12.0383	10.1514	10.0228	8.93398
LOC_Os03g52630	Similar to CEL6	260.274	321.309	257.746	389.547	201.09	540.538	282.359	229.122	235.836	445.678	146.216	326.958	541.702	532.383	586.548	250.409
LOC_Os07g48750	Similar to Alpha-L-arabinofuranosidase C-terminus family protein, expressed.	6.5853	5.19697	4.4749	7.26051	3.71067	7.91591	3.86058	4.16221	6.12581	8.33826	6.37457	6.39919	7.62209	6.26224	7.72539	7.11552
LOC_Os01g13900	Cytochrome P450 domain containing protein.	0.0279728	0.0192178	0.0715012	0	0.00717864	0.00833025	0.0392401	0.0194073	0	0.00568627	0.0542453	0.0264086	0.0541936	0.00609891	0	0.00630647
LOC_Os04g38370	Similar to H0523F07.7 protein.	0.122436	0.504694	0	0.157141	0.377048	0.947992	1.03051	0.339781	0.354739	0	0.395716	0.308238	0	0.373726	0	0.441651
LOC_Os08g44710	NA	0.0107866	0.00123509	0	0	0	0.0141338	0	0	0	0.00131561	0.00976149	0	0.0292565	0.00940717	0.00451234	0
LOC_Os10g05230	Zinc finger, RING/FYVE/PHD-type domain containing protein.	26.247	28.8919	27.004	31.7163	18.3823	34.8595	24.4575	26.8023	21.9303	27.1741	31.2712	35.59	31.2073	28.2356	26.5635	27.0699
LOC_Os02g21750	Similar to Felis catus multi-drug resistance related (Fragment).	0.165103	0.267574	0.0446055	0.472702	0	0.196669	0.0237543	0.0469936	0.11775	0.0464702	0.476149	0.159866	0.326015	0.299054	0.318772	0.143163
LOC_Os01g25440	Thiamin pyrophosphokinase, eukaryotic domain containing protein.	2.15574	2.28146	2.36453	3.27717	1.74025	4.0887	3.11214	2.55565	3.032	2.27192	3.51753	4.00452	2.83837	1.69753	2.45153	3.98247
LOC_Os11g15180	SAM dependent carboxyl methyltransferase family protein	0	0	0	0	0	0	0	0	0	0	0	0	0	0	0	0.0288099
LOC_Os03g25990	Similar to Expansin (Expansin2).	0.0289422	0.31814	0.10165	0.780063	0.445644	0.103427	0.243599	0.0267731	0.46959	2.0474	0.0748335	1.34797	2.21483	0.9844	4.04386	0.613351
LOC_Os02g15860	Conserved hypothetical protein.	2.58469	0.676466	0.72047	0.789838	15.5403	0.439837	2.87761	0.113856	0.57057	0.750588	11.1384	2.63381	1.90761	3.75693	5.04584	5.10572
LOC_Os03g13540	Similar to Purple acid phosphatase.	34.8286	42.7583	39.0772	38.7027	37.288	61.4006	81.3837	59.6095	42.1195	52.6514	52.2983	59.1209	60.9804	66.4037	52.6383	50.621
LOC_Os07g05780	NA	0.00280399	0.0477744	0.0183832	0.00976813	0	0.00868424	0.0164329	0.00726278	0	0	0	0.00705917	0	0.00733624	0.00234598	0.00758592
LOC_Os01g64490	Similar to Serine/threonine-protein kinase Nek5.	16.7026	15.8983	15.1393	17.8038	7.72182	25.3313	19.8285	19.2519	13.1285	26.3491	10.3392	16.5104	29.4299	28.3533	30.2868	17.5508
LOC_Os03g52660	Similar to ATP synthase.	7.794	9.0899	7.62901	13.7071	20.6675	16.1381	15.3836	13.696	8.63103	16.6327	20.6297	19.0732	14.1021	16.3066	9.34637	14.7932
LOC_Os02g56170	Similar to PAP-specific phosphatase HAL2-like (3'(2'),5'-bisphosphate nucleotidase) (EC 3.1.3.7) (3'(2'),5-bisphosphonucleoside 3'(2')- phosphohydrolase) (DPNPase) (Halotolerance protein).	9.14386	10.4059	8.54451	14.5798	7.77147	13.4327	7.85106	6.76547	5.92529	8.99395	11.4888	10.7389	8.02963	10.5536	6.37208	6.77499
LOC_Os06g04310	NA	0.00485172	0	0.397604	0.0747233	0	0.00577933	0.00504145	0.139131	0	0	0	0	0	0	0	0
LOC_Os10g05220	Queuine/other tRNA-ribosyltransferase family protein.	9.22025	8.1175	7.68803	6.19299	5.82607	4.979	4.40717	5.1365	5.98398	2.97385	3.61133	4.51352	2.60006	3.78828	2.4514	4.63782
LOC_Os07g25210	NA	0	0.00285163	0	0.0119864	0.0297191	0.0199318	0.00582263	0	0	0.00284768	0.0288908	0.00881691	0.0392023	0.00407243	0.0325571	0.0266699
LOC_Os10g28810	Similar to BTB/POZ domain containing protein.	0	0	0	0	0.0606196	0	0	0	0	0	0	0	0	0	0	0
LOC_Os04g38360	Similar to H0523F07.6 protein.	1.13705	0.52078	1.39774	1.82418	14.1815	132.058	8.77273	10.2028	2.76731	2.91233	26.9743	42.4018	1.10144	13.2384	2.18804	13.125
LOC_Os02g21720	NA	0	0.00123452	0	0.00155674	0	0	0	0.00187005	0	0.00739688	0	0.00218115	0	0	0	0
LOC_Os08g44740	NA	0	0.0361849	0.0462464	0	0	0	0	0	0.0457805	0	0	0	0.0382651	0	0	0.0356231
LOC_Os02g15870	Similar to Molybdopterin biosynthesis CNX2 protein (Molybdenum cofactor biosynthesis enzyme CNX2).	3.51601	3.07557	3.71085	4.15855	3.81411	4.0554	4.54523	4.85614	3.55782	3.55098	4.44688	4.09336	3.67883	3.77282	3.63907	5.47865
LOC_Os11g15170	NA	0.00271449	0	0	0	0.000696616	0.0024251	0.0064522	0.0025808	0.00419455	0.00248308	0.00175466	0	0.00131474	0.00710206	0.00701832	0.00122396
LOC_Os03g25980	Nucleotide-binding, alpha-beta plait domain containing protein.	41.6754	44.8076	35.1392	32.8241	29.1372	38.4377	30.1323	30.5064	30.1842	27.0058	26.9268	32.893	31.3041	34.2217	29.4927	32.267
LOC_Os01g25450	Domain of unknown function DUF3406, chloroplast translocase domain containing protein.	0.00107528	0	0	0.00276015	0	0	0	0	0	0.00262299	0	0	0.00833288	0.00187555	0	0
LOC_Os02g38870	NA	0	0	0	0	0.086976	0	0	0.0783793	0	0	0	0.106655	0	0.073894	0	0
LOC_Os03g13550	Similar to Acid phosphatase type 5.	3.3018	3.32563	3.90827	2.79388	2.21957	1.87952	2.95119	2.71648	2.4551	1.38989	1.62433	1.94937	2.10867	2.61199	2.09019	2.20682
LOC_Os07g05790	Similar to H0315A08.1 protein.	0.222906	0.163816	0.229502	0.131672	0.0569617	0.227086	0.207252	0.394435	0.141047	0.177444	0.261406	0.142753	0.144179	0.103155	0.154997	0.257689
LOC_Os03g52650	Syntaxin-related protein KNOLLE (Syntaxin 111) (AtSYP111).	58.5609	47.4007	61.2714	13.5891	23.6402	8.16288	21.2613	23.9146	60.3612	26.5128	2.72312	5.9392	13.6026	11.9337	18.1987	16.3232
LOC_Os02g56180	Similar to Alcohol dehydrogenase, zinc-containing.	21.3241	29.5667	24.1694	24.6992	18.858	29.596	24.1173	23.2567	20.423	19.1258	26.5283	30.2279	23.1409	25.8038	20.7178	23.3597
LOC_Os07g32620	UDP-glucuronosyl/UDP-glucosyltransferase family protein.	1.74346	2.64899	1.74778	1.47389	1.16812	4.16602	4.79378	1.96368	4.94854	13.8664	0.458889	0.946181	7.20039	11.9637	9.24121	1.17683
LOC_Os08g44730	NA	0	0	0	0	0	0	0	0	0.173731	0	0	0	0	0	0	0
LOC_Os07g48730	Similar to Serine/threonine protein kinase-like.	0.537017	0.275475	0.326925	0.496249	2.13887	2.40523	1.80797	4.37158	0.945999	0.969376	3.77678	7.89546	3.99513	3.22219	1.74328	3.38305
LOC_Os08g22650	NA	0	0	0	0	0	0	0	0.0168479	0	0	0	0	0	0	0	0
LOC_Os02g21730	NA	0	0	0	0	0	0	0	0	0	0.00593474	0	0	0.00628462	0	0	0
LOC_Os07g25200	NA	0.0836598	0.13799	0.0814517	0.0610743	0.0331655	0.0426504	0.139471	0.0420415	0.0162064	0.153525	0.0159925	0.121718	0.107083	0.0492513	0.0841479	0.0302274
LOC_Os10g05210	Hypothetical gene.	16.5474	16.512	18.2419	21.5221	13.8877	17.8551	17.544	20.1556	14.6942	15.0779	18.6311	17.0813	14.1157	17.3176	18.3243	21.1748
LOC_Os03g25984	NA	0.155902	0	0.0912595	0.400185	0	0.0928546	0	0.144218	0	0	0.302327	0	0.0755097	0	0.195655	0
LOC_Os04g38350	Conserved hypothetical protein.	0.153851	0	0.180118	0	0	0	0	0	0	0	0	0	0	0	0.12872	0
LOC_Os06g04370	Protein kinase, core domain containing protein.	32.613	19.2481	27.9933	13.0376	13.4173	3.02934	7.91219	15.5411	22.747	2.14871	1.99286	1.96722	2.90387	8.49368	6.00278	11.185
LOC_Os03g17140	Conserved hypothetical protein.	21.9201	24.2102	21.8199	19.3417	32.3311	10.6926	12.9991	14.8516	11.9908	9.36434	18.9293	14.7663	3.04128	5.28952	4.6685	7.25841
LOC_Os01g13950	Thioredoxin fold domain containing protein.	0	0	0.059431	0.130306	1.0422	1.08845	0.854536	0.751353	0	0.247662	0.787538	1.78921	0.590091	1.37244	0.59461	0.503569
LOC_Os07g05760	NA	0	0.0714048	0	0	0	0	0	0	0	0	0	0	0	0	0	0
LOC_Os12g13530	NA	0	0	0	0	0	0.0676125	0	0	0.0657817	0	0.146761	0.0714484	0	0	0	0
LOC_Os01g64470	Harpin-induced 1 domain containing protein.	0.485268	2.38134	0.162319	1.0232	1.06743	1.23867	0.810393	2.98198	0.562394	0.422762	1.16509	4.18863	8.22623	4.5344	0.435004	2.15681
LOC_Os04g51550	NA	0	0.0210841	0.0215574	0	0.0315031	0.0548354	0	0.0283894	0	0.0561464	0.0396755	0	0	0.0869854	0.0256765	0
LOC_Os03g13560	Conserved hypothetical protein.	31.2536	28.7249	30.8361	26.2885	22.2477	21.0317	29.9711	28.4385	35.7285	22.783	18.4151	19.3876	22.2035	22.2577	26.8339	26.5817
LOC_Os02g38860	Conserved hypothetical protein.	0.564256	0.861452	1.21109	0.663845	2.46168	1.28826	2.90229	1.34842	0.926411	1.72052	1.03342	1.30216	1.13872	1.23025	1.65231	1.0813
LOC_Os02g15885	Conserved hypothetical protein.	17.3185	19.4217	17.6418	20.3159	19.7484	22.0603	17.087	16.9091	15.6041	17.2623	25.3115	25.1808	16.7537	15.9294	15.7074	22.3928
LOC_Os02g21780	NA	0.192585	0.100807	0.112732	0.247173	0.0564832	0.0655444	0.0771875	0.101801	0.0318848	0.218112	0.320111	0	0.213204	0.0479876	0.310746	0.0992416
LOC_Os02g56150	Conserved hypothetical protein.	0.654788	0.456991	0.200771	0.120055	0.432097	0.427131	0.233278	0.360545	0.361361	0.380298	1.02791	0.137371	0.498364	0.190351	0.626096	0.435836
LOC_Os10g05290	Similar to RNA methyltransferase, TrmH family protein, expressed.	0.077302	0.137687	0.21787	0.194752	0.0529012	0.0818503	0.0883574	0.0556179	0.0696796	0.0628553	0.0222082	0.0324352	0.108162	0.10487	0.0862339	0.167823
LOC_Os02g15880	Conserved hypothetical protein.	13.5573	14.6734	12.5432	15.2791	14.915	15.9514	14.0076	13.8296	12.088	13.4505	19.9292	19.141	13.5302	12.906	13.0634	17.8896
LOC_Os07g32630	UDP-glucuronosyl/UDP-glucosyltransferase family protein.	4.93451	7.47621	10.8946	5.11704	1.33975	5.61174	1.99804	1.3231	6.45435	6.19293	0.878321	1.3053	18.254	23.6068	12.939	2.55549
LOC_Os01g25460	Similar to Extensin-like protein.	0	0	0	0	0.0292907	0	0	0	0	0	0	0	0	0	0.0159155	0
LOC_Os01g71660	NA	0	0	0	0	0	0.0142124	0	0	0	0	0	0	0	0	0	0
LOC_Os08g22640	NA	0.128916	0.0826627	0.0452776	0.148911	0.0794004	0.046069	0.0241122	0.0834779	0.149405	0.0786173	0.133331	0.12982	0.0999026	0.0787008	0.0755009	0.0348768
LOC_Os06g35290	NA	0	0	0	0	0	0	0	0	0.163265	0	0	0	0	0	0	0
LOC_Os06g04380	Folate-binding, YgfZ domain containing protein.	16.1872	13.2622	18.8855	15.026	13.3023	19.189	16.6217	19.0767	14.6947	15.4511	13.4603	17.1699	16.2538	17.1959	19.7213	16.1491
LOC_Os03g17150	Similar to ZPT2-12.	0.225824	0.0344766	0	0.193222	0.309082	0.224166	0.0703963	0	0.305334	0.0459051	0.291947	0.14213	0.145834	0.131297	0.220427	0.305472
LOC_Os01g64480	NA	0.158009	0.289479	0.123324	0.135198	0.216265	0.313698	0.886613	0.0487223	0	0.385437	0	0	0.306121	0.505275	0.352532	0.0949948
LOC_Os07g48790	Similar to SNF1 kinase complex anchoring protein (Fragment).	0	0.105438	0	0	0	0	0.0269112	0	0	0	0	0	0.0278748	0	0	0
LOC_Os07g05770	NA	0.000652491	0.00119539	0.000763891	0.00083744	0	0	0.00122041	0.000603591	0.000756196	0	0.00281182	0	0.00126411	0.0011381	0.000545913	0.000588417
LOC_Os04g51540	NA	0.00295867	0	0.00415656	0.00075946	0	0.0090458	0.00221354	0.000547386	0.00646593	0.00980336	0.00879748	0.000744857	0.00453785	0.00797028	0.0101334	0
LOC_Os03g13570	Concanavalin A-like lectin/glucanase, subgroup domain containing protein.	16.7597	16.2973	22.6921	6.28263	16.7872	3.16391	18.6502	22.7834	31.164	62.1138	1.5892	4.55919	50.8344	18.2442	56.8324	11.1251
LOC_Os07g32640	NA	0.118108	0	0.276544	0	0	0	0	0	0	0	0	0	0	0	0	0
LOC_Os12g41600	Auxin responsive SAUR protein domain containing protein.	0.738483	1.75085	0.266998	1.00356	0.245256	3.2341	4.48906	1.10508	1.63619	9.30288	0	1.6131	6.61704	4.39466	4.80657	0.352569
LOC_Os02g15890	NA	0	0	0	0	0	0	0	0	0.114839	0	0	0	0	0	0	0
LOC_Os02g38850	NA	0	0	0	0	0	0	0	0	0	0	0	0	0	0	0.203807	0
LOC_Os02g56160	Hypothetical conserved gene.	0.319948	0.639446	0.0681041	0.0373307	0.0298574	0.103942	0.408019	0.080719	0.269672	0.248329	0.0376029	0	0.422629	0.1522	0.511039	0.0262299
LOC_Os01g34730	Cytochrome P450 domain containing protein.	0	0	0	0.0225009	0	0	0.0258875	0	0	0.0270098	0.0357868	0.0139378	0	0	0.0185279	0.000998525
LOC_Os03g13579	NA	0	0	0	0	0	0.0219687	0	0	0	0	0.0238428	0	0	0	0	0
LOC_Os08g22630	NA	0	0	0	0.0219079	0	0	0	0	0	0.0208192	0	0.00238741	0	0	0	0
LOC_Os01g71670	Similar to Beta-1,3-glucanase precursor.	4.4985	1.01232	4.886	19.4901	29.2816	32.0586	28.1478	24.9321	6.96135	23.6118	83.4649	14.7129	25.0626	7.18881	30.737	7.49209
LOC_Os01g13940	Conserved hypothetical protein.	8.7389	9.8782	8.10287	5.95567	3.09486	4.05978	3.68583	4.36534	4.31445	2.8565	2.86962	3.53109	2.8951	3.74208	2.55902	4.12951
LOC_Os06g35280	NA	0	0	0	0	0	0	0	0	0	0	0	0	0	0.00537836	0	0
LOC_Os01g64450	Harpin-induced 1 domain containing protein.	0	0	0	0	0	0	0.247816	0.337053	0	0	0.0428225	0	0	0.0577755	0	0.0597418
LOC_Os07g48780	Similar to Auxin-regulated calmodulin.	261.979	295	257.062	226.715	179.656	225.134	214.153	188.806	325.485	178.253	178.85	213.491	264.602	189.511	150.616	189.38
LOC_Os09g37080	Conserved hypothetical protein.	0.333811	0.229333	0.130267	0.214215	1.57053	1.06035	0.7024	2.11009	0.386865	0.237498	1.15081	1.12051	0.835338	2.02573	0.535297	1.7811
LOC_Os03g52620	Pentatricopeptide repeat domain containing protein.	1.90827	1.35521	1.83244	1.54105	1.36461	0.868383	1.38357	1.70576	2.11217	0.81069	1.74633	0.661247	0.540015	0.804071	0.771379	1.33417
LOC_Os06g04350	Hypothetical conserved gene.	4.31897	3.81569	5.39002	4.72718	4.30972	3.42111	3.55726	5.33381	4.42102	2.74082	5.65446	5.18823	2.47412	4.49322	4.1913	6.68253
LOC_Os02g38840	Similar to Glucose-6-phosphate dehydrogenase.	5.85146	5.4729	5.20997	6.95668	17.0477	20.1311	14.2783	16.3598	5.78209	5.92546	20.8331	26.0124	7.36618	12.5632	8.83153	14.2891
LOC_Os07g32650	Hypothetical conserved gene.	0.0046609	0.0170779	0	0.00598203	0.0574139	0.0499682	0.0915358	0.0776087	0.0108034	0.0625324	0.0421796	0	0.108358	0.0325189	0.0662929	0.0336256
LOC_Os03g17120	Similar to predicted protein.	27.3243	27.2321	21.7881	18.5035	24.8345	35.9454	21.7187	24.9661	21.277	16.9475	18.795	27.8022	18.064	21.3755	13.8944	16.9806
LOC_Os01g25484	Ferredoxin-nitrite reductase (EC 1.7.7.1).	6.10537	5.79312	6.28499	20.1688	3.45226	8.15847	2.70658	5.25944	6.95202	10.2819	9.1085	4.79837	7.23587	2.02156	2.12807	5.73539
LOC_Os02g56130	Proliferating cell nuclear antigen (PCNA) (Cyclin).	255.374	162.475	242.905	54.8635	138.4	20.0239	89.5246	186.182	202.745	64.466	31.3782	25.5895	48.7554	67.2279	61.8988	89.046
LOC_Os12g02390	Similar to PV72.	29.9017	28.9977	31.986	30.8254	24.9401	30.4792	21.3118	33.8763	32.2546	22.6517	28.9951	25.3788	25.5597	26.6739	27.0125	34.251
LOC_Os04g51530	NA	0.00410268	0.00161063	0	0.00438799	0.0091048	0.00867457	0.00292328	0	0.0038038	0.0100078	0.0015912	0	0.0059613	0.00439586	0.00411905	0
LOC_Os08g22620	NA	0	0	0	0	0	0	0.00222254	1.60172	0	0.00108698	0	0	0	0.0233172	0.0178953	0
LOC_Os01g13930	Conserved hypothetical protein.	0.723935	0.803806	0.629229	0.83059	3.35535	1.98601	3.13891	1.522	1.4746	1.97998	1.8151	1.62924	1.08377	1.93233	2.2025	1.82005
LOC_Os08g44700	NA	0	0.000528142	0	0.00443992	0.000591849	0.00206038	0	0.0010667	0.000668197	0.00140643	0.00372691	0	0.00111701	0.00100566	0.00192954	0
LOC_Os01g71680	Similar to Beta-1,3-glucanase.	0	0.253508	0.283499	0.177597	0.284087	0.0412076	0.517628	0.256008	0.0801836	1.58223	0.044723	0.0870909	0.435633	0.844753	0.260488	0.124786
LOC_Os07g05740	Similar to predicted protein.	19.4611	17.9472	12.3291	22.4558	12.3086	19.0127	5.37823	8.84389	21.0975	11.8492	22.0946	12.9155	13.3895	12.6146	10.8592	15.8145
LOC_Os12g02385	Conserved hypothetical protein.	0.168056	0.475825	0.40244	0.30393	0.274452	0.382176	0.228604	0.211993	0.256738	0.251558	0.158011	0.0480783	0.140594	0.246496	0.242865	0.179108
LOC_Os07g48770	Protein of unknown function DUF341 family protein.	14.3918	6.63504	9.1095	21.6782	1.86696	17.9534	6.27105	8.19273	3.99566	32.8881	4.21186	13.6566	48.1962	70.315	44.7369	6.04712
LOC_Os09g37090	NA	0.164685	0	0	0	0	0	0	0	0	0	0	0	0	0	0	0
LOC_Os03g17130	Similar to Helix-loop-helix DNA-binding domain containing protein.	0.809696	0.469051	0.741614	0.617882	0.666436	0.344503	0.0716124	0.90937	0.868161	0.122904	0.0800582	0.275999	0.0193504	0.578393	0.111023	0.599729
LOC_Os06g04360	Protein of unknown function DUF3615 domain containing protein.	2.4209	1.80466	2.19896	2.06783	2.00521	1.53137	1.06174	2.11591	2.06071	0.692356	2.43905	1.84943	0.404324	0.902766	1.04765	2.63485
LOC_Os01g34750	Cytochrome P450 domain containing protein.	0	0	0	0	0	0	0	0	0	0	0	0.0377394	0	0.209177	0	0
LOC_Os02g38830	NA	0	0	0	0.00374238	0	0	0	0	0.00337931	0	0	0	0	0.00508597	0.0121979	0
LOC_Os02g56140	Hypothetical conserved gene.	5.87967	7.33053	6.5582	8.74453	6.40067	6.7655	9.52126	8.42071	6.47925	11.2788	8.8514	7.44313	12.0694	9.86995	8.78774	8.80039
LOC_Os03g13590	Similar to CONSTANS interacting protein 6.	38.5167	32.5975	40.5636	39.8885	34.4089	34.2748	40.2954	37.082	49.3588	39.5585	48.9439	38.9516	46.1491	54.2248	44.7526	51.0796
LOC_Os07g32660	Similar to L-ascorbate oxidase.	13.7299	27.2831	21.6355	8.21602	18.7697	25.3606	32.5241	15.8025	24.4724	55.6257	7.17122	10.4098	44.1858	24.523	24.259	13.9947
LOC_Os04g51520	Similar to Xyloglucan endotransglycosylase (Fragment).	0.170419	0	0.26602	0.291633	0.145782	0.0338336	0.0265625	0.105098	0.065835	0.207855	0.14688	0.214519	0.220109	2.40278	0.641622	0.025614
LOC_Os11g15130	Similar to SAM dependent carboxyl methyltransferase.	0	0	0.0237655	0.0260537	0	0	0	0	0	0	0.0524874	0.0255527	0	0	0	0.732252
LOC_Os12g02380	Translation elongation factor P domain containing protein.	9.05358	15.9628	9.46131	9.0584	4.51185	5.13497	9.23099	8.90068	8.86998	12.5487	3.86105	4.27365	9.74349	15.0907	11.6686	7.95278
LOC_Os08g22610	NA	0	0	0	0	0	0	0.0204009	0	0	0	0.0282022	0	0	0	0	0.0196724
LOC_Os10g05250	Protein kinase, catalytic domain domain containing protein.	0.332424	0.701691	0.456862	0.593599	0.192874	0.585363	0.202748	0.561541	0.201004	0.105769	0.579242	0.200126	0.462019	0.327728	0.120924	0.312814
LOC_Os04g38390	Similar to TMV induced protein 1-2.	12.0386	7.00316	12.7979	20.4236	65.507	48.6868	22.6462	39.2653	22.8924	18.1007	51.0065	47.3339	21.2958	27.364	21.9533	28.9972
LOC_Os01g71690	Similar to Glucan endo-1,3-beta-D-glucosidase.	7.79229	7.49596	7.74984	3.36604	5.41027	2.62843	4.75208	6.52014	4.55922	2.29911	2.35548	2.93627	1.61225	2.90306	1.9358	3.61588
LOC_Os07g05750	Similar to Calcineurin B-like protein.	0.000654073	0.00599145	0	0.00293815	0.0100712	0.0155825	0.00152921	0	0	0	0.00105699	0	0.000791986	0	0.00684045	0
LOC_Os05g22270	NA	0	0.066942	0	0	0	0	0	0	0.0846939	0	0	0	0	0	0	0
LOC_Os06g39940	NA	0	0	0	0	0.0011249	0	0	0	0	0	0	0	0	0	0	0
LOC_Os01g25770	NA	1.37988	0.931367	0.680195	0.559265	0.447305	0.865105	0.47543	0.335911	0.168336	0.885787	0.281671	0.639929	0.492455	0.506702	0.425337	0.39296
LOC_Os03g05200	DENN domain containing protein.	7.08115	7.88074	6.55753	9.55715	5.34592	10.0975	6.68795	6.5158	6.44262	5.50808	9.02138	9.305	9.4362	11.9918	10.0623	9.47731
LOC_Os03g52570	Phospholipid/glycerol acyltransferase domain containing protein.	0	0	0	0	0	0	0	0	0.0289552	0.0304726	0	0	0.0242018	0	0	0.0225308
LOC_Os07g48490	Ricin B-related lectin domain containing protein.	247.412	160.733	114.189	482.279	627.219	706.519	154.577	231.205	402.515	114.795	1959.98	1069.32	143.059	293.072	189.895	665.274
LOC_Os12g39360	Peptidase aspartic, catalytic domain containing protein.	0	0	0	0	0	0	0	0	0	0	0.0251567	0	0	0	0	0
LOC_Os04g42260	AT hook, DNA-binding, conserved site domain containing protein.	1.97408	0.667681	1.13778	0.974476	0.342934	0.217063	0.624851	0.449511	0.985529	0.444504	0.196316	0.0764591	0.323613	0.3973	0.304917	0.629927
LOC_Os03g25700	NA	0	0	0	0	0	0	0.0569526	0	0.0235261	0	0	0	0.078656	0	0.0169839	0
LOC_Os04g34190	NA	0	0	0	0	0	0.0123258	0	0	0	0	0	0	0.0100234	0	0.0173146	0
LOC_Os03g39380	NADH dehydrogenase [ubiquinone] 1 alpha subcomplex assembly factor 3 domain containing protein.	3.4429	4.21053	3.79857	2.75307	2.86806	3.62877	3.9278	4.48551	3.7812	3.34178	2.61002	3.06318	2.47948	3.74148	3.52903	3.31613
LOC_Os03g05210	WD40/YVTN repeat-like domain containing protein.	0.0225727	0.124062	0.052853	0.0289709	0.324397	0.0268884	0.0422197	0.146167	0.235443	0.0825937	0.0875465	0.0284138	0.109329	0.255919	0.169971	0.142492
LOC_Os01g25760	Similar to NB-ARC domain containing protein.	1.52755	1.52861	1.56292	1.77381	0.97509	1.00919	0.880341	1.21912	0.852931	0.55319	1.134	0.678646	0.50567	0.944109	0.755365	1.20776
LOC_Os05g22280	NA	0	0	0	0	0	0	0	0	0	0	0	0	0	0.0124968	0.035966	0
LOC_Os06g39950	NA	0	0.00807746	0	0	0	0	0	0	0	0.0215101	0	0	0	0	0	0
LOC_Os11g19340	Lipase, class 3 family protein.	0	0	0	0	0	0	0	0.782848	0	0	0	0	0.0204942	0.433604	0	0.0763167
LOC_Os12g13230	NA	0	0	0	0	0	0	0	0	0	0	0.0505564	0	0.0189406	0	0	0
LOC_Os04g42250	Similar to Hydroxyanthranilate hydroxycinnamoyltransferase 3.	76.6493	59.6632	65.2658	132.617	103.108	127.922	101.814	120.784	101.958	160.816	163.358	117.761	136.203	123.514	169.67	148.583
LOC_Os03g25710	NA	0	0.0256852	0	0	0	0	0	0	0	0	0	0	0	0	0	0
LOC_Os05g22290	NA	0.0879146	0.161063	0	0.349786	0	0.157085	0.0822173	0.162652	0.0339625	0.62549	0.582491	0	0.262581	0.306688	0.0980727	0
LOC_Os06g39920	NA	0	0	0.00599866	0.00657622	0	0	0	0	0	0	0	0	0.00992679	0	0	0
LOC_Os12g39340	Similar to Glycosyl transferase, group 1 family protein, expressed.	10.3481	7.79606	10.5572	7.80613	5.51719	11.0688	7.30749	7.58968	7.19567	8.65458	6.47064	7.49653	5.9019	7.7263	5.79544	6.29428
LOC_Os11g19310	NA	0	0	0	0.0133514	0	0	0	0	0	0	0	0	0	0	0	0
LOC_Os03g52550	NA	0.0258575	0.022283	0.00806906	0.00921765	0.0110982	0.0103029	0.0227494	0.0117515	0.00187948	0.0450538	0	0	0.0511178	0.0150863	0.0208047	0.00365618
LOC_Os04g42280	Similar to Magnesium transporter MRS2-C.	9.29415	10.7607	9.23764	9.49739	6.85468	7.56472	8.43695	8.14378	7.32829	6.26627	8.50956	8.85161	6.46849	8.92567	8.1979	7.99312
LOC_Os11g07190	Putative uncharacterized protein	0.0437927	0	0	0	0	0	0	0	0	0.0534126	0.0566156	0	0.0424212	0.0381924	0	0
LOC_Os06g08900	Similar to Glutamate receptor.	0.0166325	0	0	0.0106735	0	0	0	0.046158	0.019276	0	0.0215026	0	0	0	0	0.0149992
LOC_Os03g25720	Hepatocellular carcinoma-associated antigen 59 family protein.	23.2334	20.8998	23.6779	22.0475	16.1043	19.4904	17.9467	19.2271	20.5289	15.7081	20.6132	18.9714	18.1757	20.1299	19.3114	20.7294
LOC_Os06g39930	NA	0.00130758	0.00372639	0.00748401	0.00745871	0.000596555	0.00138451	0.00186337	0.00107518	0	0	0.00150262	0.00548647	0.000562945	0.00506828	0.000972441	0
LOC_Os01g25740	Disease resistance protein domain containing protein.	0.853614	1.82067	1.15813	2.02732	1.21201	1.65827	2.48441	1.81543	0.323597	2.23307	2.12461	2.70132	1.49148	1.50978	1.27151	1.34533
LOC_Os12g39330	Similar to AP2 domain containing protein, expressed.	0.0243428	0	0.0569976	0.0312427	0	0	0.0227652	0.0675553	0.0846351	0	0.0157353	0	0.0943217	0.0212298	0	0.0439046
LOC_Os03g52560	Glycosyl hydrolase family 32, C-terminal domain containing protein.	0	0	0	0	0	0	0.0290564	0	0	0	0	0	0	0	0	0
LOC_Os04g42270	Nucleotide-binding, alpha-beta plait domain containing protein.	300.786	205.907	278.417	216.312	289.214	131.772	244.179	384.713	332.225	160.997	197.886	144.346	80.6669	126.73	148.45	202.762
LOC_Os08g22480	NA	0	0	0	0	0	0	0	0	0.00870889	0	0	0	0	0	0	0
LOC_Os11g07180	NA	0.0731879	0.0191548	0	0.026838	0.0214653	0.0996353	0.0488893	0.0677029	0.072703	0.127522	0.00675843	0.0526439	0.0708959	0.0911836	0.0612333	0.094287
LOC_Os04g42220	Similar to Hydroxyproline-rich glycoprotein DZ-HRGP precursor.	0	0	0	0.0230168	0	0	0	0	0	0	0	0	0.0694875	0	0	0
LOC_Os10g35400	NA	0.0480332	0	0.0160668	0.00251625	0	0	0.0128344	0.00317381	0	0.0167385	0	0	0	0.00598437	0.0016403	0
LOC_Os07g48450	Similar to NAC domain transcription factor.	1.25278	1.46055	0.971432	1.4826	4.25884	3.47882	4.20253	0.918085	0.584529	1.25017	7.67737	1.53601	4.53111	2.48313	2.87902	1.57202
LOC_Os02g46200	NA	0	0	0	0	0	0	0	0	0	0	0	0	0	0.00531113	0	0
LOC_Os12g39320	Protein of unknown function DUF221 domain containing protein.	10.0521	10.3304	10.1051	9.10785	10.6296	17.6121	17.4979	17.5511	9.39469	12.5148	13.3436	21.1453	16.4223	20.3987	21.0846	14.5555
LOC_Os03g39350	Retrotransposon protein, putative, unclassified	0	0.00312813	0	0.00438287	0	0.00135594	0	0	0	0	0.000882965	0	0	0	0	0
LOC_Os04g22520	NA	0	0	0	0.0175315	0.0224349	0	0	0	0	0	0	0	0	0	0	0
LOC_Os10g28400	NA	0	0	0	0	0	0	0	0.19144	0.119921	0	0	0	0	0.180484	0	0.27994
LOC_Os04g34150	Conserved hypothetical protein.	0	0	0	0	0	0.826248	0.185337	0	0.229678	0	1.53726	0.374196	0	0	0	0.714876
LOC_Os07g48460	Similar to Osr40c1 protein.	12.3671	5.80797	7.87895	18.7888	28.3666	22.1811	17.1815	14.8733	12.0254	23.1601	71.9403	42.1394	18.5933	22.9488	30.9325	19.905
LOC_Os12g39310	Similar to Cytochrome P450.	0.914731	0.673974	1.14074	0.918792	2.44953	1.94237	2.79881	1.28766	2.16632	0.618469	1.13116	1.45181	1.00166	5.91378	1.99648	1.77534
LOC_Os01g25720	NB-ARC domain containing protein.	4.02865	6.22519	4.15552	6.4925	2.55958	3.85542	4.42293	3.16691	2.07194	5.24207	3.96941	3.65429	4.03667	3.60442	2.71612	3.24063
LOC_Os07g32690	NA	0	0	0	0	0	0	0	0	0	0	0	0	0	0	0	0.00316649
LOC_Os12g41290	Hypothetical conserved gene.	17.2974	17.171	16.1879	15.678	11.4624	14.7069	16.2813	18.4224	15.0169	13.453	14.5073	12.7526	14.0386	13.3291	16.255	18.6667
LOC_Os06g39990	NA	0	0	0	0.00502745	0	0	0.00366328	0	0	0	0	0	0.00379446	0	0	0
LOC_Os10g28410	Conserved hypothetical protein.	9.36343	7.83461	7.85341	9.56019	8.92312	9.85516	8.73049	11.0146	11.3375	5.11357	12.6472	11.9975	5.86178	7.43474	7.71707	10.1075
LOC_Os07g27900	NA	0	0	0	0	0.00197413	0	0	0.01779	0	0	0	0	0	0	0	0
LOC_Os11g19390	Retrotransposon protein, putative, unclassified	0	0	0	0	0	0.0163476	0	0	0	0	0	0	0	0	0	0
LOC_Os07g48470	NA	0	0.00957169	0.0275247	0.0670551	0.0214525	0.049788	0.0195441	0	0.0175594	0.0254891	0.072047	0.0190721	0	0.0144288	0.0279757	0.00942308
LOC_Os11g19350	Retrotransposon protein, putative, unclassified	0.038519	0.0117614	0	0.0329581	0	0.00764725	0	0.0059387	0.0148803	0.0391504	0	0.0161622	0.0373126	0.0335931	0.0590832	0.0231576
LOC_Os04g42240	Hypothetical protein.	0	0	0	0.0913201	0	0	0.0998115	0	0	0.0650865	0.275958	0	0	0	0	0.0320824
LOC_Os03g52594	Similar to NOT2/NOT3/NOT5 family protein, expressed.	26.2704	24.6089	26.6926	17.098	13.0293	16.4559	18.9432	20.036	16.1202	13.4067	13.5493	14.6657	13.4605	15.8507	14.0784	15.7917
LOC_Os12g39300	Cytochrome P450 family protein.	0.0389322	0.0267471	0.0227896	0.0749514	0.0599468	0.0463758	0	0	0.0902399	0.0356134	0.138413	0.0122517	0.037713	0	0	0.0175545
LOC_Os03g39370	NA	0	0	0	0	0.169052	0	0	0.0380857	0	0	0	0	0.0398819	0	0	0
LOC_Os07g32680	Hypothetical protein.	0.0369501	0.0564118	0	0	0.189649	3.87329	3.85047	0.546894	0.0428228	7.8116	0.0159231	0.35659	0.143172	3.93143	0.103049	0.0666431
LOC_Os01g25710	NB-ARC domain containing protein.	2.4453	3.6921	2.69202	4.59868	1.68661	2.23171	2.81066	2.0699	1.47919	3.55367	2.6167	2.40483	2.77877	2.36158	1.96094	2.29857
LOC_Os06g39960	Similar to BZIP2.	0.527091	0.36212	0.401103	0.101474	0.0811602	0.0941801	0.0492933	0.0731384	0.18326	0.0321439	0.102214	0.0331744	0.587172	0.183874	0.176398	0.261432
LOC_Os04g34170	Similar to Hydroxyproline-rich glycoprotein.	25.4164	14.8783	22.9531	45.3336	151.928	192.049	239.191	146.97	51.9745	24.8045	94.7062	92.5482	16.5364	42.6147	24.2774	97.9287
LOC_Os01g64200	Cytochrome P450 domain containing protein.	0.00916352	0	0	0	0	0	0	0	0	0.0111765	0.00394889	0	0	0	0	0
LOC_Os10g28420	IQ calmodulin-binding region domain containing protein.	4.1622	3.08539	5.06997	1.69832	5.08756	5.38786	2.87997	2.35912	4.8516	2.84637	1.58628	1.09025	1.44494	2.20314	1.02659	2.20218
LOC_Os03g41790	NA	0.0415369	0	0	0	0	0	0	0	0	0	0	0.0130714	0	0	0	0
LOC_Os07g32670	Conserved hypothetical protein.	15.5471	17.3511	16.4503	16.5521	9.59473	20.366	15.0035	13.9733	13.7786	10.9086	21.8529	17.4435	13.8765	15.5597	14.1748	16.7951
LOC_Os01g25700	Cytochrome P450 domain containing protein.	0	0	0	0.0119864	0.00191736	0	0.00174679	0	0	0.0136689	0.00241475	0	0.0126654	0.00162897	0	0.00673765
LOC_Os06g39970	Cellulose synthase domain containing protein.	0	0.0559794	0.0953932	0	0.0278808	0.0161768	0.0127002	0	0.0157387	0.0496905	0.0175567	0	0.039465	0.0236873	0.0681725	0
LOC_Os04g34180	NA	0	0	0	0	0.0554397	0	0	0	0	0	0	0.0339916	0	0.047101	0	0
LOC_Os10g28440	Similar to Sulfate transporter 3.1 (AST12) (AtST1).	11.7349	8.77598	14.7769	1.78912	2.86191	0.0301912	9.19669	8.22949	6.84405	9.21206	0.0819167	1.33997	6.50617	5.06185	10.0938	1.85137
LOC_Os07g27950	Similar to RES protein.	17.2178	16.5406	17.8288	18.7875	15.6326	15.9314	21.9731	22.3578	15.5841	17.2979	19.9156	16.6956	21.7564	20.6537	24.6678	21.6369
LOC_Os12g41260	Similar to Kinase like protein.	0.0621949	0	0.0242712	0	0	0	0	0	0	0	0	0	0	0	0.0173453	0
LOC_Os09g32880	NA	0	0	0	0.106432	0	0	0	0	0	0.101143	0	0	0	0	0	0
LOC_Os06g08960	Similar to Cytochrome P450.	0	0	0	0	0	0	0	0	0	0.0169373	0.0359058	0	0	0	0	0
LOC_Os10g35444	K Homology, type 1, subgroup domain containing protein.	9.27042	10.7804	8.51723	10.0589	9.59	10.4285	10.3379	9.96387	11.8363	9.52292	9.71688	7.01863	10.0448	7.9743	8.21949	7.85304
LOC_Os02g46240	NA	0.0043274	0.000880888	0	0.00555401	0	0.00515477	0.0121409	0.0160124	0.00501518	0.00527801	0.0167835	0	0.00419188	0	0.0144822	0
LOC_Os10g35440	Similar to PPR protein.	2.64754	3.54298	3.76461	4.20181	3.00997	3.22925	3.01327	3.898	3.97173	2.54731	3.52146	2.59151	3.15426	3.01633	4.04518	3.90573
LOC_Os04g44670	Pathogenesis-related transcriptional factor and ERF domain containing protein.	1.73671	0.845147	1.10133	0.835868	1.18851	0.689585	0.473714	0.585723	0.775742	1.23563	2.95857	0.774252	1.50708	0.962413	0.78706	0.897282
LOC_Os10g35436	Pentatricopeptide repeat domain containing protein.	3.4881	3.83669	3.45537	2.11835	2.0095	2.20359	2.27331	2.83958	2.35645	1.83144	1.60393	1.68796	2.29415	2.36364	2.30564	1.93573
LOC_Os05g31970	Conserved hypothetical protein.	0.483278	0.442693	0.424341	1.3439	0.124023	0.959462	0.301306	0.0745099	0	0.04912	0.156197	0.557642	1.13135	0.737583	0.404339	0.762685
LOC_Os09g32870	Similar to F-box domain containing protein, expressed.	0.268356	0.877928	1.34645	0.885655	0.236118	0.821991	2.15113	0.922049	0.533155	6.68639	0.743428	0.386056	3.71359	4.21268	3.17539	0.587722
LOC_Os12g41250	Similar to 3-methylcrotonyl CoA carboxylase biotin-containing subunit (Fragment).	7.95536	10.4582	6.94953	9.07491	22.4148	24.7409	30.8443	19.2113	10.0667	13.62	25.8431	27.914	14.5617	17.6553	16.0418	24.436
LOC_Os06g08950	NA	0.0149906	0.011091	0.0168749	0	0.00887773	0.0144227	0	0.00876219	0.00334098	0.0140643	0.00894459	0	0.00335102	0.00754243	0.00578861	0.000742774
LOC_Os06g23504	Similar to predicted protein.	7.17858	6.09923	6.23208	4.11708	6.03398	5.76267	6.32419	6.44811	5.10424	4.80072	4.64027	4.82367	3.93879	4.96007	5.07755	6.286
LOC_Os02g46230	NA	0.00105816	0.00193859	0.00123882	0	0.00217243	0.0138652	0.00296875	0.00195771	0.00122634	0.00258121	0.001368	0.00133198	0.00102502	0	0	0.000954247
LOC_Os07g40020	GRAS transcription factor domain containing protein.	3.21409	2.66499	3.72229	0.204478	3.05756	0.214534	3.2131	2.24913	3.61254	0.844856	0.0537311	0.104633	0.684419	0.60411	1.37932	1.47422
LOC_Os10g28460	NA	0	0.00721746	0	0	0	0	0	0	0	0	0	0	0	0	0	0
LOC_Os11g23200	NA	0.252865	0.230418	0.159201	0.282483	0.170414	0.350123	0.624574	0.307311	0.080698	0.558951	0.187385	0.240222	0.211845	0.235051	0.270342	0.22786
LOC_Os07g27930	RNA polymerase subunit, RPB6/omega domain containing protein.	68.1439	75.2295	67.3581	53.2894	45.5629	54.3974	52.9703	63.9957	61.0974	45.8324	47.3722	61.986	52.7409	55.3352	41.7439	52.2273
LOC_Os12g25734	Retrotransposon protein, putative, Ty1-copia subclass	0	0	0	0.0160846	0	0	0	0	0	0	0	0	0	0	0	0.0263705
LOC_Os12g41280	Retrotransposon protein, putative, Ty1-copia subclass	0	0	0	0.00115172	0	0	0.00839209	0	0	0.00109449	0	0.00112958	0	0.000782607	0.000750787	0
LOC_Os02g46220	Similar to S-ribonuclease binding protein SBP1.	11.0014	7.83809	9.42977	11.9906	16.2003	10.2446	10.5743	10.813	13.4583	9.42462	12.463	7.11647	12.2639	10.1847	11.743	12.7852
LOC_Os07g40030	Similar to Set1 complex component swd2.	22.6847	16.7905	21.6875	27.7105	18.46	18.8405	28.813	37.4024	33.2456	28.5312	30.3634	21.3548	21.6595	25.0651	32.8106	38.1495
LOC_Os06g23530	Similar to ATP-dependent helicase DHX8 (RNA helicase HRH1) (DEAH-box protein 8).	10.0586	8.3962	10.69	11.6232	8.24182	9.24321	12.8766	9.457	8.65771	9.91429	9.92213	9.63578	9.97064	9.95527	11.6158	9.25523
LOC_Os10g35424	Hypothetical protein.	0	0	0	0	0	0.0791374	0.12426	0.0614565	0	0	0.0858884	0	0	0	0	0
LOC_Os10g28470	Retrotransposon protein, putative, unclassified	0	0.00545846	0	0.00424885	0.000679654	0.0110416	0	0	0	0	0	0	0.00577226	0	0.00276975	0.0029854
LOC_Os09g32890	NA	0	0.705496	0.163939	0	0.143745	0.0834023	0.196435	0	0.0811439	0.768566	0.0452586	0	0.542585	0.732745	0.527214	0
LOC_Os04g38500	NA	0	0	0	0.0658199	0	0	0	0	0	0	0	0	0	0	0	0
LOC_Os06g08970	NA	0	0	0	0	0	0	0	0	0	0	0	0	0.153579	0.0345674	0	0
LOC_Os02g46210	Protein of unknown function DUF581 family protein.	5.923	4.55644	3.90471	5.20322	4.25013	2.84272	3.4418	3.05872	6.19793	4.52383	2.56483	4.19835	12.798	12.5628	11.0898	5.96365
LOC_Os10g35412	Retrotransposon protein, putative, unclassified	0.00164917	0.00981942	0.00193074	0	0	0.0108047	0.0138807	0.00406821	0.00764515	0.0040229	0.0095943	0	0.00228218	0.0172593	0.00413939	0.00297445
LOC_Os07g40040	Conserved hypothetical protein.	0.63237	0.715562	0.348393	0.954842	0.649138	0.354482	0.730539	0.653798	1.50886	1.31572	0.817534	0.374593	1.2972	0.908355	1.27601	0.50318
LOC_Os04g51280	Similar to Plastid protein.	60.9094	47.4252	73.1126	89.5157	30.5466	23.4055	44.7805	42.9203	58.492	78.608	73.9769	57.9497	46.2596	57.3122	83.1329	62.4592
LOC_Os12g25710	Similar to Glu-prolyl-tRNA aminoacyl synthetase (Fragment).	90.8744	87.8467	87.9574	61.1905	75.7889	59.2304	78.0657	89.0813	72.7186	63.6228	62.2091	69.6433	47.0114	52.4181	49.1736	62.8041
LOC_Os01g49770	Similar to Protein binding protein.	9.28214	8.48607	9.78655	11.3016	6.46362	12.429	14.6651	10.4277	9.84174	16.1115	7.53999	7.4098	10.9428	13.6865	15.8095	8.82751
LOC_Os11g23220	Conserved hypothetical protein.	0.59674	0.142598	0.303748	1.59837	0	0.43268	0.0485277	0.0240008	0.0300688	0.126578	0	0.0653182	0.314159	0.0452546	0.108536	0.0233974
LOC_Os10g28480	NA	0.0541326	0.0495867	0	0	0.55568	0.322412	0.0506245	0.300454	0.125472	0.33012	0.209949	0.408844	0.0524373	0	0.226453	0.14645
LOC_Os04g44640	Similar to OSIGBa0115K01-H0319F09.22 protein.	4.77367	3.25573	5.71342	0.820549	3.15745	0.203084	1.86788	2.68656	6.68495	2.11549	0.29847	0.104322	0.961075	1.15541	1.86968	1.97948
LOC_Os12g41220	Similar to CROC-1-like protein (Fragment).	144.295	132.901	141.787	117.944	105.589	124.843	114.85	123.042	132.009	105.149	106.508	111.243	113.635	113.122	95.3265	111.608
LOC_Os10g35480	Similar to Lanthionine synthetase C-like protein, expressed.	15.4929	16.0761	12.5532	13.1439	11.1079	13.6979	10.8667	11.3258	13.4919	10.9695	11.995	14.9571	10.906	12.6147	12.7884	12.0179
LOC_Os12g13280	NA	2.23536	4.48905	2.71766	1.43449	3.79497	2.76515	3.53776	1.03392	1.09604	2.93612	1.88954	0.64934	0.916111	0.824787	0.503524	0.542728
LOC_Os04g51290	Similar to B0403H10-OSIGBa0105A11.12 protein.	0.337023	0.346523	0.636133	1.17996	0.338899	0.196633	0.353776	0.349941	0.478272	0.645947	0.63133	0.326113	0.37977	0.323916	0.500647	0.502411
LOC_Os01g49760	Uncharacterised conserved protein UCP031088, alpha/beta hydrolase, At1g15070 domain containing protein.	3.71493	3.42358	3.9538	4.49341	3.81343	4.36485	5.66397	4.21234	3.62694	4.24494	4.48979	4.86046	4.23652	4.37872	5.45335	4.09223
LOC_Os06g08910	Extracellular solute-binding protein, family 3 domain containing protein.	1.99075	2.75533	1.93085	2.66693	3.26668	5.08027	5.4833	5.14157	2.60186	3.75729	4.30196	5.18252	4.1313	5.07545	4.82654	3.86571
LOC_Os04g42290	Similar to H0311C03.4 protein.	24.2174	25.9037	23.2814	11.9306	9.74302	5.88046	15.3297	16.3624	20.9095	13.2577	5.2261	4.03329	11.7475	10.0972	13.9884	11.81
LOC_Os04g44630	NA	0	0	0	0.00361091	0	0	0	0.00520517	0.00652119	0	0.0096993	0.00826344	0	0	0	0
LOC_Os10g23004	NA	1.48217	0.703991	0.321336	0.493186	0.394455	0.784686	0.102675	1.16796	0.827058	0.736493	0.567751	1.10561	0.265879	0.5745	0.275571	0.173265
LOC_Os10g35470	Similar to Prolyl 4-hydroxylase, alpha subunit-like protein.	12.3804	15.5537	11.1471	10.8165	9.69742	11.5789	17.9252	17.1559	12.0432	14.8878	9.44906	13.0494	13.1486	15.5237	11.8038	10.7948
LOC_Os12g41210	Tesmin/TSO1-like, CXC domain containing protein.	12.8564	13.0421	9.77317	18.243	11.8117	16.6629	16.6022	14.3681	13.5969	12.8901	18.9287	15.3661	16.127	17.1705	14.1674	18.3683
LOC_Os12g13270	Hypothetical conserved gene.	22.1757	25.5813	21.1793	30.1228	21.6745	28.8169	55.508	31.9485	20.8307	58.08	58.8057	30.8324	55.07	41.1781	52.7221	31.4132
LOC_Os07g27980	NA	0.143175	0.0437172	0	0.245011	0.0979811	0.227399	0.0892645	0.132445	0.276552	0.174627	0	0	0.346728	0.832438	0.758663	0.408865
LOC_Os09g01470	Conserved hypothetical protein.	7.43354	4.59421	6.08138	6.20712	3.24839	4.2318	2.066	4.88807	6.88508	1.38364	3.78231	0.977049	2.54484	3.61898	3.83401	4.57673
LOC_Os12g25720	Hypothetical conserved gene.	3.79559	4.26009	2.78336	1.76657	1.87319	1.44085	2.57445	2.21857	2.2961	1.34811	1.5368	1.6276	1.1515	2.12799	1.79719	1.46694
LOC_Os01g49750	Conserved hypothetical protein.	0	0	0	0	0.0418212	0	0.0762014	0	0	0	0	0.0512835	0.31572	0	0.0340862	0.0367402
LOC_Os07g27970	O-methyltransferase, family 2 domain containing protein.	0	0	0	0	0	0	0	0	0	0	0.0318463	0	0	0	0.0618292	0
LOC_Os04g22580	NA	0.00168555	0	0	0	0	0.00140547	0	0.00136432	0.0136741	0	0	0	0.00571466	0.001029	0	0
LOC_Os11g23244	NA	0.0185598	0.00637543	0.0543212	0	0.00952594	0	0	0.0257532	0	0	0	0	0.0404516	0.0121397	0.0116461	0
LOC_Os06g23570	NA	0.0935412	0	0	0.120055	0	0	0	0	0	0	0	0	0	0.027193	0	0
LOC_Os11g23246	NA	0.46256	0.0712042	0.236251	0.0632315	0.0435491	0.260595	0.0652106	0.00379788	0.0951617	0.439096	0.250524	0.0261844	0.0708283	0.0739978	0.0678158	0.117278
LOC_Os11g23242	NA	0.0356483	0.0761941	0	0.0610038	0.0365936	0	0.0133352	0.0847972	0.137714	0	0	0	0	0	0.0397673	0.0321476
LOC_Os02g46260	Peptidase S10, serine carboxypeptidase family protein.	80.5115	86.1097	86.8478	56.2303	50.5364	71.8932	69.4788	61.9854	82.8556	59.9008	37.9239	43.707	65.8897	64.5305	60.4439	62.4628
LOC_Os06g08940	NA	0	0	0	0	0.00112175	0.0013017	0.00204391	0	0	0	0.00141274	0	0.00317564	0	0.00457138	0
LOC_Os10g35460	Similar to Phytochelatin synthetase.	1.98493	2.3647	2.31112	5.09512	4.52049	4.83223	7.70921	3.38423	4.57567	3.33378	7.61427	8.16474	20.1943	16.4501	4.90045	8.99895
LOC_Os12g41230	Tesmin/TSO1-like, CXC domain containing protein.	95.639	81.5441	85.232	56.485	43.2861	38.4505	53.3646	94.3426	78.8405	35.7337	40.9812	34.7757	33.5248	48.9962	46.0547	78.9831
LOC_Os01g49740	Protein of unknown function DUF827, plant domain containing protein.	6.03467	5.23114	6.84447	11.758	5.95494	5.65384	4.58674	3.7913	4.22596	6.61601	9.15553	7.01778	8.23212	6.76759	6.71934	4.58601
LOC_Os06g08930	NA	0	0	0	0	0	0.0699909	0	0.108707	0	0	0.0379808	0	0	0	0	0
LOC_Os04g22570	NA	0.00769759	0	0.0090118	0.00164658	0	0	0.000719875	0	0	0	0	0	0	0	0	0.00399973
LOC_Os12g25700	Similar to UDP-glucose 6-dehydrogenase (EC 1.1.1.22) (UDP-Glc dehydrogenase) (UDP-GlcDH) (UDPGDH).	63.0754	125.08	78.259	90.1626	43.4784	130.656	96.2324	47.0826	117.755	135.17	51.9643	78.9164	177.604	115.633	66.5407	76.327
LOC_Os09g01490	NA	0	0	0	0	0	0	0.00290667	0	0	0	0	0	0	0	0	0
LOC_Os07g27960	Similar to thioesterase family protein.	0.858467	0.808219	0.502517	0.948773	0.648684	0.738544	0.93664	0.882367	1.16073	0.901624	0.647404	0.690393	1.89416	0.956653	1.82554	0.548367
LOC_Os07g40000	Lateral organ boundaries, LOB domain containing protein.	0.620525	0.43467	0.555534	2.08473	1.94841	0.608724	0.546176	0.776616	2.11514	0.667797	2.17072	2.66493	1.52041	1.11418	0.274854	2.10669
LOC_Os04g44650	Similar to Ferredoxin-thioredoxin reductase, variable chain (FTR-V) (Ferredoxin- thioredoxin reductase subunit A) (FTR-A).	6.96726	7.15687	4.76205	9.61408	6.90396	10.8179	6.21444	6.87354	8.51801	11.4941	8.01809	11.8626	15.6438	18.1235	13.8991	5.55671
LOC_Os10g35450	Serine/threonine protein kinase-related domain containing protein.	59.074	47.8992	60.1311	45.9797	30.5726	22.9314	41.4129	48.3985	63.2297	33.6821	18.4453	19.0371	30.93	28.9073	46.9479	44.1899
LOC_Os11g23238	NA	0	0	0	0	0	0	0	0	0	0	0	0	0	0	0.00710956	0.00383155
LOC_Os06g23560	UDP-glucuronosyl/UDP-glucosyltransferase family protein.	0.696913	1.10958	1.06844	0.681488	1.60112	1.79867	1.00866	0.75213	1.19229	1.8012	2.48841	1.47253	1.6395	1.75101	1.51323	1.25695
LOC_Os02g46250	NA	0	0	0	0	0	0	0	0	0	0	0	0.453931	0	0	0	0
LOC_Os12g13295	Conserved hypothetical protein.	3.55978	5.48648	3.94262	4.68483	3.23655	4.53653	4.30139	3.93068	5.02925	3.85934	6.9543	3.28603	3.38261	2.8483	4.16019	4.98007
LOC_Os12g13290	Conserved hypothetical protein.	113.044	94.5749	97.6107	110.62	74.9604	92.999	114.466	98.6215	128.462	86.7605	66.9913	55.1619	40.3735	54.1506	76.8698	86.3905
LOC_Os05g22260	Similar to CRN (Crooked neck) protein.	40.4388	35.6015	38.8534	30.7858	31.8189	25.6532	33.3403	33.4898	33.1282	25.7032	26.098	27.8295	21.4698	29.2494	28.3745	31.8332
LOC_Os06g16700	NA	0.002075	0	0	0	0.00106501	0	0	0.000959747	0	0.00126541	0.00670646	0.00391793	0	0.000904824	0.00347214	0
LOC_Os04g51250	Similar to B0403H10-OSIGBa0105A11.11 protein.	7.06095	6.84193	5.41657	6.63669	4.60965	4.79082	10.6332	6.12616	10.5137	8.85176	6.11822	3.12131	7.96758	7.16014	10.8664	8.84914
LOC_Os10g35390	Similar to 1-acyl-sn-glycerol-3-phosphate acyltransferase 1, chloroplast precursor (EC 2.3.1.51) (Lysophosphatidyl acyltransferase 1). Splice isoform 2.	9.26721	9.5528	10.239	11.24	5.89997	11.9707	12.7081	11.6641	9.11948	14.4539	8.10462	10.1587	11.8928	11.503	12.3937	11.061
LOC_Os09g01550	NA	0	0.00214043	0	0.00359878	0	0	0.00393342	0.00259385	0	0	0.00362503	0	0.00135809	0	0.00247632	0
LOC_Os01g64170	Glycoside hydrolase, family 17 protein.	10.4444	9.14507	11.9577	19.1618	23.1746	15.3579	15.2324	16.2702	18.0421	36.1933	31.3145	28.6079	38.3869	29.1218	48.457	23.1879
LOC_Os06g04630	NA	0.211313	0.25809	0.329854	0.452016	0.867664	0.167809	0.329364	0.195476	0.326531	0.343643	0.36425	0.0886649	0.477622	0.49144	0.766119	0.571686
LOC_Os02g21800	NA	0	0	0	0	0	0	0	0	0	0.074277	0	0	0.058992	0	0	0
LOC_Os01g49720	Glutathione S-transferase, C-terminal-like domain containing protein.	0.810847	0.419817	0.619097	1.31216	2.42466	2.77164	1.61551	0.684854	1.51172	0.429985	5.60597	4.83709	1.40016	1.10685	3.59848	2.41621
LOC_Os04g51240	EF-HAND 2 domain containing protein.	53.6161	48.13	59.7692	87.9148	57.1561	49.7689	33.2276	43.5582	65.1873	44.2142	70.7436	60.3266	62.4038	55.7121	75.6294	61.9737
LOC_Os12g41300	NA	0	0	0	0	0	0	0	0	0	0	0.055883	0	0	0	0	0
LOC_Os09g01540	NA	0	0	0	0	0	0.00161768	0.00211671	0	0	0.00414088	0	0	0	0	0.0113621	0
LOC_Os02g15950	Cyclin-like F-box domain containing protein.	6.97266	5.9082	7.25466	6.31449	6.18024	7.00124	8.99633	8.05008	7.80024	5.10127	4.75973	6.22079	6.49841	9.01829	5.63115	10.161
LOC_Os04g44600	Similar to OSIGBa0115K01-H0319F09.17 protein.	0.184136	0.590355	0.269467	0.23633	0.283528	0.658024	0.129152	0.383256	0.426804	0.393025	0.416593	0.173839	0.579701	0.602207	0.423663	0.249081
LOC_Os06g43410	Similar to Cytochrome P450 CYP71Y10.	0	0.0190244	0.1702	0.0399829	0	0.0618481	0.0194226	0	0	0.0506614	0.187948	0	0.181062	0.0905628	0.156385	0.074916
LOC_Os07g32700	NA	0	0	0	0	0.0404131	0.234481	0.331361	0	0.0228132	4.60967	0	0	0	0.0858365	0	0
LOC_Os01g64180	Conserved hypothetical protein.	11.9104	9.11485	16.1649	5.45022	9.18257	4.45981	9.97535	9.79747	13.8908	10.1596	1.33189	3.5109	9.22506	5.30322	7.96776	6.86596
LOC_Os06g23590	NA	0	0	0	0	0	0	0	0	0	0	0.0500542	0	0	0	0	0
LOC_Os07g36860	Conserved hypothetical protein.	0.134786	0.0308666	0.0788987	0	0	0	0.0315127	0.031171	0.039052	0.0410985	0	0	0	0	0.112769	0
LOC_Os09g32800	Proteasome subunit beta type 1 (EC 3.4.25.1) (20S proteasome alpha subunit F) (20S proteasome subunit beta-6).	128.383	138.061	123.871	78.5251	144.425	105.737	92.1804	112.637	133.127	101.343	103.956	109.401	87.914	93.4467	72.2477	87.3836
LOC_Os06g04640	Similar to IMB1.	22.011	16.8464	21.7401	26.1838	16.555	14.9462	18.6169	19.2456	25.1836	17.4126	20.2848	17.6706	17.229	17.5321	19.2424	22.3461
LOC_Os04g38430	Similar to H0523F07.12 protein.	2.58903	2.37161	1.34118	4.27859	1.92858	2.92028	0.449966	0.360309	2.52256	1.6208	3.03611	2.19189	0.976547	3.01725	1.26518	3.81211
LOC_Os08g44890	NA	0	0.00416435	0	0	0	0	0	0	0.00526867	0	0	0	0	0	0	0
LOC_Os01g49730	Conserved hypothetical protein.	0	0	0	0	0	0	0	0	0	0	0	0	0	0	0.0330871	0
LOC_Os02g21810	Similar to Cytochrome P450-like protein.	0.091731	0.285694	0.601397	0.0470929	0.0941634	0.0218538	0.171573	0.203655	0.10631	0.648913	0.0592953	0	0.231031	0.128	0.168845	0.0992676
LOC_Os10g35370	Similar to Protochlorophyllide reductase B, chloroplastic.	50.3644	56.8181	78.5919	46.493	49.8158	33.8836	25.0287	27.4019	26.5602	55.0996	34.5381	39.6364	34.6875	43.4883	34.8695	22.5351
LOC_Os12g41310	RNA recognition motif family protein	0	0	0	0	0	0	0.0624851	0	0	0	0	0	0	0	0	0
LOC_Os06g16720	NA	0	0	0	0	0	0	0	0	0	0	0	0	0	0	0.0155776	0
LOC_Os01g64190	Conserved hypothetical protein.	4.31171	5.64079	4.65114	3.11936	10.5553	3.73027	4.03229	4.45337	4.11677	2.50829	3.92764	3.39768	1.90158	2.25212	2.09211	2.38145
LOC_Os12g02210	Similar to Zinc finger, C3HC4 type family protein, expressed.	0	0	0	0	0	0	0	0	0.0594343	0	0	0	0	0	0	0
LOC_Os04g44610	Similar to ABC transporter.	19.7771	27.1924	22.9851	15.3373	18.6893	27.2145	33.7778	24.8695	21.1153	42.0173	10.1105	26.7979	57.4607	71.0883	63.0314	24.1912
LOC_Os05g26780	NA	0	0	0	0	0	0	0	0	0.0170668	0	0	0	0	0	0	0
LOC_Os01g71380	Similar to Glucan endo-1,3-beta-glucosidase GII precursor (EC 3.2.1.39) ((1->3)- beta-glucan endohydrolase GII) ((1->3)-beta-glucanase isoenzyme GII) (Beta-1,3-endoglucanase GII).	0.738336	0.0638049	1.4026	5.47115	10.5536	4.1154	7.76473	4.92277	1.04942	5.01237	20.7055	2.19197	4.53418	0.97195	6.88445	1.72111
LOC_Os06g04650	Methionine sulphoxide reductase A domain containing protein.	32.7211	30.8871	30.0637	39.3978	19.8208	31.8514	24.9348	22.2301	27.817	42.9963	30.6377	33.7443	30.3377	29.6716	28.6829	29.0515
LOC_Os07g36830	Conserved hypothetical protein.	0.0199533	0	0	0	0	0.0237682	0	0	0	0	0	0.100467	0.0193284	0	0	0
LOC_Os09g32810	Aldolase-type TIM barrel domain containing protein.	52.7061	56.2313	45.6085	67.0924	69.7122	113.456	60.3313	69.9992	63.8391	61.9999	98.0193	162.887	71.2415	81.6524	54.829	74.3382
LOC_Os04g51270	Similar to Vacuolar ATP synthase subunit G 1 (EC 3.6.3.14) (V-ATPase G subunit 1) (Vacuolar proton pump G subunit 1).	201.305	201.073	206.225	180.367	163.373	213.956	199.682	178.735	185.245	168.947	140.62	225.546	164.995	211.01	122.586	149.059
LOC_Os02g15920	NA	0.820168	0.886139	0.590889	1.36304	0.453339	0.400811	0.47201	0.505801	0.609309	0.256496	1.15548	0.502966	0.325941	0.201747	0.369492	0.806004
LOC_Os12g41320	NA	0	0	0.0944064	0	0	0	0	0	0	0	0	0	0	0	0	0
LOC_Os10g35380	Armadillo-type fold domain containing protein.	17.1867	19.6441	19.1047	12.5822	11.3335	14.1046	23.202	18.3768	13.2492	17.3501	11.6442	13.8271	16.1719	16.2579	16.7717	14.0672
LOC_Os04g51260	NA	0.324796	0.189331	0.224692	0.161059	0.257633	0.703444	0.317554	0.300454	0.265203	0.333121	0.229036	0.353092	0.243119	0.0901283	0.179103	0.292901
LOC_Os09g01560	NA	0.00395766	0.00238628	0.0059879	0.00488658	0.00322266	0.00151177	0.00231129	0.00881832	0.00139342	0.00560973	0.00906723	0.00486468	0.00427047	0.00228647	0.0135762	0.00664109
LOC_Os12g02200	Similar to CBL-interacting protein kinase 14.	2.15138	1.685	1.96626	2.05293	10.9409	3.45823	35.2124	15.3786	1.8445	15.6983	3.62917	7.97329	11.3936	4.40119	7.65639	5.86362
LOC_Os04g44620	Similar to ABC transporter.	1.74421	1.42021	1.81511	1.43022	1.24337	0.519421	1.04214	1.44542	1.98633	0.502293	0.837768	0.960557	0.551461	1.32045	1.29716	1.16877
LOC_Os03g13290	Conserved hypothetical protein.	0.638392	0.554003	0.39336	1.20745	0.413886	0.960564	0.502754	0.497303	1.40183	0.491765	0.781881	0.845883	0.455662	0.263725	0.730895	0.848402
LOC_Os06g04660	2OG-Fe(II) oxygenase domain containing protein.	20.4418	16.6609	19.2724	17.3632	12.7895	16.6883	22.1175	20.7381	20.3354	19.9197	19.5637	16.7159	17.3523	18.4672	21.131	19.3644
LOC_Os05g26770	Similar to Prolamin precursor.	0	0	0	0	0	0.0648828	0	0	0	0	0	0	0	0	0	0
LOC_Os01g71390	NA	0	0.196527	0	0	0	0	0	0.0992326	0	0	0	0	0	0	0	0
LOC_Os07g36840	F-box domain, Skp2-like domain containing protein.	0	0.0522474	0	0	0	0	0	0	0	0	0	0	0	0	0	0
LOC_Os09g32820	Similar to Uridine kinase-like protein.	54.0166	56.0304	51.1064	34.166	28.8497	33.4076	37.6308	45.3975	46.839	32.7253	25.6724	26.2808	31.3329	34.5338	32.7699	38.2996
LOC_Os08g44870	Similar to Transparent testa 12 protein.	1.17529	1.4327	0.719727	1.62446	0.464022	1.70154	0.93003	0.752684	1.08967	0.893161	0.56102	0.887654	2.23318	4.33651	1.84561	0.89682
LOC_Os04g38450	Similar to H0523F07.13 protein.	6.04136	7.29606	6.87586	4.07403	8.7918	13.4519	17.5173	15.4803	5.95895	11.2757	4.50087	8.89363	11.6689	30.1028	11.0576	7.80938
LOC_Os01g49710	Similar to Glutathione S-transferase GSTU6.	3.72442	2.75021	2.62507	3.07293	4.09626	4.70812	2.38127	2.6367	3.1712	1.43693	4.96236	8.18042	2.06159	6.03225	1.93959	2.2277
LOC_Os02g15930	Conserved hypothetical protein.	2.13729	1.61468	1.98627	3.50664	0.588071	0.708658	1.00969	1.22295	1.40447	0.913719	1.1964	0.832069	1.85691	1.65259	2.14766	1.03325
LOC_Os12g02230	Inorganic pyrophosphatase domain containing protein.	10.3673	7.56799	7.43256	5.72019	6.25369	6.35298	3.83821	8.52257	10.6278	2.09877	4.71177	2.77147	1.96712	4.10132	3.53216	7.03283
LOC_Os06g43440	NA	0.0531484	0	0	0.0682133	0	0.44317	0.198816	0.442487	0.0615956	0.129647	1.44293	1.67254	0.308904	0.231758	0	0.0958584
LOC_Os03g13260	Retrotransposon protein, putative, unclassified	0.00299965	0.00160285	0.000877946	0.0077212	0	0.00160792	0	0.00180365	0.0023176	0.00348437	0	0	0.00201785	0.00130803	0.0140682	0.00405763
LOC_Os04g51210	NA	0	0	0	0	0	0	0	0	0	0	0	0	0.0281753	0	0	0
LOC_Os04g38400	Similar to H0523F07.9 protein.	0.812717	0.264166	0.521775	0.538365	0.780444	0.999332	0.833602	0.63055	0.972271	0.415684	1.64382	0.693017	0.203165	0.823106	0.285148	0.449202
LOC_Os02g15900	Similar to 50S ribosomal protein L21, chloroplast precursor (CL21) (CS-L7).	33.1599	36.6884	47.5751	41.7663	32.6709	27.3788	45.2091	47.7413	31.7049	76.368	51.4853	53.158	54.5276	64.1045	50.2148	32.5079
LOC_Os06g35150	NA	0	0.00321965	0	0	0	0.00139561	0.00328704	0.0010838	0.00135782	0.00142898	0.00151467	0.0117983	0.00226983	0.00204356	0	0.00211311
LOC_Os07g36810	Conserved hypothetical protein.	0.158009	0	0	0.0675988	0.378463	0.250958	0.0492563	0.0487223	0.244163	0	0.272367	0.596691	0.0510201	0.137802	0.0440665	0.284984
LOC_Os09g32830	Similar to ATPAP27/PAP27.	0	0	0.0104976	0	0	0	0	0	0	0	0	0	0	0	0	0
LOC_Os06g43450	NA	0.0109687	0	0	0	0	0	0	0	0.0012712	0	0	0	0	0	0	0
LOC_Os09g01500	NA	0.00660601	0	0	0	0	0	0	0	0	0	0	0	0	0	0	0
LOC_Os03g13274	Similar to Low affinity nitrate transporter NRT1.2.	20.3096	16.2353	18.2923	38.2752	17.0129	38.6642	13.2538	24.2319	22.6618	17.9511	31.9441	34.0094	25.9197	31.7856	33.303	35.7698
LOC_Os06g08884	Conserved hypothetical protein.	0.0457273	0	0.023793	0.0260839	0.00695405	0.0322785	0.0063354	0	0.00785112	0.074363	0	0	0.0246085	0.0103392	0.00566788	0.0351277
LOC_Os04g51200	NA	0	0	0	0	0	0	0.00149588	0	0	0	0	0	0	0	0	0
LOC_Os06g04600	Similar to predicted protein.	11.1732	7.62778	10.071	8.39093	12.4434	5.62124	9.69522	12.8505	10.7273	5.07986	8.66183	8.12439	4.65217	8.3168	7.07796	9.10816
LOC_Os07g36820	Conserved hypothetical protein.	9.28773	9.84815	7.67722	12.4768	9.60007	16.809	15.9335	14.7017	10.0337	15.4592	13.4173	10.864	13.1508	12.854	16.2555	15.1568
LOC_Os09g32840	Similar to Diphosphonucleotide phosphatase 1 precursor.	9.43247	12.1117	15.5147	6.80727	28.0114	14.8256	32.0273	28.8041	13.6209	32.1703	20.4246	24.9795	18.7631	15.0201	14.0753	22.5331
LOC_Os06g35140	Similar to CDPK substrate protein 1.	0.787327	1.10483	1.05903	0.666497	1.11773	1.65622	0.822467	0.790306	1.18426	3.28947	0.866267	1.37062	3.03445	1.60704	2.8171	1.12544
LOC_Os06g43420	Similar to Cytochrome P450 family protein.	0	0	0	0	0.0713031	0	0	0.0214185	0	0	0	0	0	0	0	0
LOC_Os12g02250	Similar to MAP kinase-like protein.	10.3547	7.93021	9.5455	17.2043	49.3991	33.9633	31.5347	27.7892	17.2339	31.7571	49.9081	36.4736	28.4099	30.6287	32.4512	25.1697
LOC_Os09g01530	NA	0.020612	0.0140931	0.0152984	0.0184169	0.0138695	0.0149197	0.0496664	0.0164216	0.0102867	0.0212907	0.0262103	0.0100556	0.0291377	0.0238678	0.022196	0.0249025
LOC_Os04g51230	NA	0	0	0.00404998	0	0	0.0028998	0.00136939	0	0	0.0015627	0.00231897	0.00362879	0.00434392	0	0	0
LOC_Os03g13240	Similar to Peptide transporter PTR2.	13.1993	15.8261	12.1552	14.6391	11.0781	22.2968	16.2262	13.3538	10.8845	12.084	14.7247	20.2532	16.9818	15.4674	12.7148	16.016
LOC_Os04g38420	Similar to H0523F07.11 protein.	7.21152	5.83315	3.98243	7.66646	2.4024	5.34868	2.36682	3.19707	4.715	1.69275	3.23671	4.96702	2.30659	3.70238	1.98843	4.41737
LOC_Os06g04610	K homology-like, alpha/beta domain containing protein.	3.51217	4.0115	3.65038	4.15922	2.52191	3.54204	2.93235	3.45151	2.29911	4.26233	4.51792	5.22034	3.11466	3.80778	3.27191	2.69732
LOC_Os09g32850	NA	0.515852	0	0	0	0	0.204826	0.160807	0	0	0	0.222299	0	0	0	0	0.31013
LOC_Os06g43430	Cytochrome P450 family protein.	4.9968	7.51834	6.06135	6.82523	11.783	13.1712	11.279	11.2495	8.44226	16.4721	20.0153	18.4401	11.9356	11.6296	6.51437	10.9757
LOC_Os12g02240	Conserved hypothetical protein.	0.993875	0.642643	0.821336	0.150069	0	0.696409	0.546745	0.486736	0.542041	1.28351	0.0503879	2.35494	2.83162	0.917763	1.12502	1.26533
LOC_Os04g51220	NA	0	0	0	0	0	0	0	0	0	0.0182836	0	0	0	0	0	0
LOC_Os03g13250	Similar to Peptide transporter 1.	3.69457	3.16669	2.89635	5.08876	2.32934	6.3233	2.33663	3.62987	3.6077	2.348	6.40733	4.66093	2.88055	3.76507	3.00199	5.5554
LOC_Os07g36800	Similar to Light induced protein like.	12.8049	16.7347	8.25242	19.3252	13.7867	28.7176	14.3935	10.7649	18.5622	19.3314	57.8861	41.53	32.6865	24.8811	11.8998	20.6688
LOC_Os04g38410	Similar to Chlorophyll a/b-binding protein CP24, photosystem II (Fragment).	85.4542	82.4739	110.11	134.684	127.932	35.1053	47.4316	49.7048	36.5213	158.158	92.7095	56.6875	39.5072	50.4125	40.8733	46.0758
LOC_Os06g04620	Similar to GDP-mannose 4,6 dehydratase 2.	16.193	16.1139	16.0505	18.7475	25.4156	17.7106	16.3106	15.684	24.2081	19.0502	13.5831	10.6119	15.696	14.9958	18.2619	19.6932
LOC_Os09g32860	NA	1.35635	0.471272	0.438046	1.0805	0.456102	0.696409	0.349917	0.540817	0.867266	1.3976	0.634887	0.529861	0.407753	0.780099	0.821751	1.20206
LOC_Os08g44820	Similar to CUC2.	40.4967	42.6153	35.6203	35.1695	35.6693	38.4874	36.9751	40.3373	36.9826	31.1106	40.1627	35.4246	34.7683	38.9883	33.7171	30.607
LOC_Os01g71320	Similar to Hexokinase.	10.8423	11.6288	10.3289	7.89326	10.0932	8.81817	9.38697	12.1333	10.2601	10.4829	6.52752	6.49902	7.01652	7.17127	9.07763	9.40097
LOC_Os04g34240	Histone H3.	43.3211	55.6326	45.7741	8.20465	24.9701	2.67092	14.6654	40.5132	53.1108	22.7094	3.32967	3.21812	17.4587	13.7974	14.5873	15.2468
LOC_Os06g43480	Similar to Cytochrome P450 family protein.	0	0	0	0.0288595	0	0	0	0	0	0	0	0	0	0	0	0.0405555
LOC_Os07g48420	Similar to Chitin-binding lectin 1 precursor (PL-I).	8.20669	8.83771	6.87468	12.0157	8.96024	11.4358	7.78067	7.88914	7.82002	9.6608	10.294	10.8176	6.76126	10.767	9.09846	8.63605
LOC_Os08g22500	NA	0	0	0	0.0120441	0	0	0	0	0	0	0	0.0118125	0	0	0	0
LOC_Os12g02270	NA	0	0.00262518	0.00335513	0	0.00294184	0	0	0	0	0.00349539	0	0	0.00277609	0	0	0
LOC_Os03g13220	Similar to Pg4.	33.9205	31.8652	31.0671	27.4711	23.564	28.8929	24.3546	26.6931	32.6194	27.4507	24.7716	25.8103	31.3155	28.5806	28.8181	27.8391
LOC_Os02g21880	Protein of unknown function DUF572 family protein.	116.239	112.932	101.518	174.373	73.4926	127.904	106.955	92.9459	134.39	159.724	147.189	113.195	168.417	145.774	163.925	140.569
LOC_Os03g52500	NA	0	0	0	0	0	0	0	0.102041	0	0	0	0	0	0	0	0
LOC_Os03g05290	Tonoplast intrinsic protein (Tonoplast water channel).	527.335	537.889	777.612	300.966	1101.38	626.623	1128.11	939.145	767.725	1148.33	420.431	401.724	681.428	381.558	786.188	614.926
LOC_Os07g32774	Prephenate dehydratase domain containing protein.	0.0149778	0	0.0701397	0	0	0	0	0	0	0.0365359	0	0	0	0.0261248	0	0
LOC_Os06g35180	NA	0.00742862	0	0	0.0190685	0	0	0.00231573	0.0137438	0	0	0	0	0	0	0	0
LOC_Os08g44810	Similar to Sorghum chloroplast CM3 malate dehydrogenase (NADP) (Fragment).	13.2455	17.2115	17.5408	27.6871	21.8333	30.6266	23.7705	21.7317	19.3968	20.3121	44.8341	42.6229	31.3103	33.4551	26.4227	30.537
LOC_Os04g34230	Zinc finger, RING-type domain containing protein.	2.26004	1.63636	1.42593	4.82862	4.47322	2.38585	2.11357	2.92943	4.45427	6.93252	5.61615	2.31678	3.17246	1.91201	2.42304	4.40571
LOC_Os01g64100	Similar to Acidic endochitinase precursor (EC 3.2.1.14).	5.04963	2.55426	4.41667	7.84932	4.04099	11.9185	6.33304	2.27599	2.05031	7.6736	8.54271	4.8078	5.87886	8.62383	5.07762	7.03666
LOC_Os01g71330	Conserved hypothetical protein.	7.3062	7.57374	9.2005	10.2965	11.3444	13.7494	9.4548	9.61734	5.50263	14.9767	16.9331	19.656	15.7407	12.0655	9.00653	8.06519
LOC_Os06g43490	Similar to Cytochrome P450 family protein.	0	0.0106047	0	0	0	0	0	0	0	0	0	0	0	0	0	0
LOC_Os07g48410	Nucleotide-binding, alpha-beta plait domain containing protein.	85.2308	86.2726	86.0121	62.7595	73.4457	57.2274	52.5105	59.1182	85.2447	67.6766	59.477	37.6165	57.1685	52.5082	63.8242	62.2173
LOC_Os03g25660	Conserved hypothetical protein.	0	0	0	0	0	0	0	0	0	0	0.011706	0	0	0	0	0
LOC_Os11g07124	Leucine-rich repeat domain containing protein.	1.44319	1.66934	1.02038	2.62948	0.697155	2.11687	0.661598	0.942373	1.58729	1.51862	1.88772	1.79527	1.71048	1.44125	1.60142	1.76591
LOC_Os02g21890	Similar to FON2 SPARE1.	1.7167	1.12698	1.33986	1.17509	1.40978	3.85127	1.766	1.91889	0.497387	2.16859	1.4056	1.36859	2.71613	3.74292	4.69189	1.41911
LOC_Os12g02260	Hypothetical conserved gene.	7.14478	8.5097	7.94638	6.84159	5.19424	8.33593	8.98682	7.22951	6.70935	6.82618	7.91247	8.63226	7.18333	8.42905	7.25381	7.64794
LOC_Os03g13230	Pentatricopeptide repeat domain containing protein.	0.951002	0.971105	1.16812	0.660305	0.464104	0.315706	0.503005	0.692246	0.83113	0.266209	0.413181	0.421927	0.181223	0.475877	0.326092	0.569399
LOC_Os03g05280	Similar to RAB1X.	27.01	26.9787	27.4832	28.086	16.2175	24.1708	21.6763	18.8329	21.3585	24.6993	26.442	26.3912	28.0722	25.3326	24.201	22.7565
LOC_Os11g07120	Leucine Rich Repeat, putative	1.49034	1.3077	1.19555	1.08726	3.99374	2.1428	4.51382	3.5216	1.93932	2.19403	6.78942	8.22149	1.42341	2.82298	1.98193	4.72519
LOC_Os01g71300	Similar to Esterase D (EC 3.1.1.1).	53.0067	57.9244	54.7696	34.6069	41.573	31.5987	34.796	35.9015	43.5686	40.9569	34.5081	32.4293	40.1231	39.265	39.2636	36.3866
LOC_Os04g34260	NA	0.00154155	0	0.00489857	0.00406692	0.00429515	0.0103619	0.00628147	0.0111988	0.00401975	0.00792362	0.00348762	0	0.0119462	0.00336103	0.00945817	0.00822516
LOC_Os12g02290	Similar to Nonspecific lipid-transfer protein (LTP) (Fragment).	11.9748	14.3292	21.8217	13.2542	8.48066	20.9124	24.9729	27.6882	18.1781	20.1116	3.69884	8.6307	21.1223	5.93534	13.2247	11.1144
LOC_Os03g13200	Similar to Peroxidase (EC 1.11.1.7).	9.11052	17.5165	6.44521	29.8575	4.17594	28.0015	23.8062	6.39967	48.943	38.5943	5.70013	9.04566	42.6276	39.1961	44.9395	6.66715
LOC_Os07g32750	NA	0.0040431	0.00222214	0.00189335	0.00207565	0.000830062	0.00192644	0.00378109	0.00972424	0.00374856	0.0098625	0.00522696	0.00610721	0.00783296	0.0119886	0.00202962	0.00364607
LOC_Os12g39290	TFIIS N-terminal domain containing protein.	0.327067	0.11235	0.574361	1.6791	1.21706	1.6558	0.841146	0.529472	1.32667	0.648235	1.79705	0	0.475236	0.677448	1.43663	1.54848
LOC_Os01g64110	Similar to Hevamine A precursor [Includes: Chitinase (EC 3.2.1.14)	0.392245	0.325086	0.109337	0.7911	9.34714	10.613	8.03523	3.95678	0.855057	2.02755	13.3536	11.5913	6.0251	7.50142	4.32879	6.84714
LOC_Os07g48440	Similar to DNA binding protein.	0	0	0	0	0	0	0	0	0	0	0	0	0	0	0	0.053525
LOC_Os06g43460	NA	0.0125599	0.0367068	0.00933601	0.014073	0.0012279	0.0110428	0.00391531	0.00608593	0	0.0104558	0.00386608	0.002635	0.00231743	0.00234722	0.0135107	0
LOC_Os03g05270	Similar to CHY zinc finger family protein, expressed.	1.42711	1.53461	2.66353	4.99051	0.573242	4.6441	5.12573	2.73598	2.08539	10.3679	2.64715	5.38921	10.6186	8.77539	11.3257	3.5345
LOC_Os07g48430	Similar to Apyrase-like protein.	21.7157	22.3767	22.1071	16.4926	19.8028	14.8591	21.1839	19.1038	24.3881	22.7385	13.5199	13.6272	19.904	20.2087	17.9161	17.8947
LOC_Os04g34250	Similar to H0525E10.7 protein.	21.2632	20.3951	19.408	33.908	9.03307	90.2419	13.0137	15.1114	13.6341	13.2745	8.23028	26.9094	37.1051	44.4236	49.3337	19.8441
LOC_Os01g71310	FAD linked oxidase, N-terminal domain containing protein.	0.881355	1.02263	0.653492	1.30085	3.67922	12.6071	6.16118	2.60897	1.17465	0.967467	7.1526	8.23748	12.8632	11.44	9.18669	7.70962
LOC_Os06g35160	Similar to CBL-interacting serine/threonine-protein kinase 11 (EC 2.7.1.37) (SOS2-like protein kinase PKS5) (SOS-interacting protein 4) (SNF1- related kinase 3.22).	14.866	13.0769	22.9224	30.8977	19.9516	21.2037	8.59771	10.1949	29.4279	25.5776	15.1122	14.7962	28.0657	15.5681	33.7505	20.1582
LOC_Os12g02280	Pentatricopeptide repeat domain containing protein.	1.15315	0.945606	1.09653	0.562275	1.00798	0.599836	0.904178	1.02015	1.05047	0.491341	0.742147	0.507093	0.424376	0.588479	0.804697	0.947575
LOC_Os03g13210	Similar to Peroxidase.	3.40414	1.96375	0.992884	1.9502	40.2683	21.5658	36.7924	15.5163	4.17725	7.01087	22.0502	24.8502	9.83554	9.23516	12.2209	9.96374
LOC_Os03g25680	Protein of unknown function DUF1110 domain containing protein.	0.664355	0.44628	0.77778	0.284222	0.318253	0	0.414201	0.573594	1.48856	0.270098	0	0	0.471936	0.579396	0.852285	0.678997
LOC_Os06g35165	Protein of unknown function DUF3778 domain containing protein.	12.7246	13.4253	15.5622	24.4971	10.4671	23.3452	11.6477	18.3528	33.3454	32.4774	40.3809	28.6919	36.153	27.5329	38.2478	34.4124
LOC_Os04g42200	Conserved hypothetical protein.	1.98896	1.77224	0.846738	1.13712	2.07882	1.20615	1.08222	2.04061	2.47271	1.49963	1.96357	1.36562	0.420364	0.89884	0.756398	1.33708
LOC_Os03g41740	NA	0	0	0	0.0223317	0	0	0	0	0	0	0	0	0	0	0	0
LOC_Os06g43470	NA	0	0	0	0.0915057	0	0.297248	0	0.263813	0.0826282	0.217396	1.05999	0.58335	0	0.155448	0.0298255	0.112517
LOC_Os03g05260	Ankyrin repeat containing protein.	60.4602	58.8682	61.1704	43.8	55.1256	36.0993	51.8289	55.5277	57.9045	53.7542	36.0722	35.1854	46.3019	39.1352	34.6632	39.7347
LOC_Os11g07100	Hypothetical conserved gene.	3.05815	3.80333	2.49583	1.97145	1.96859	3.55967	3.2648	3.31552	2.00676	2.18005	3.53838	10.1013	1.82161	2.71984	2.37559	3.07686
LOC_Os03g39330	Retrotransposon protein, putative, Ty3-gypsy subclass	0	0	0.00569897	0	0	0	0	0	0	0.00712465	0.00125865	0	0.0103739	0	0.000814551	0
LOC_Os01g64120	Similar to Ferredoxin, root R-B1.	1.4046	1.11735	0.865475	5.17099	3.45283	13.6493	4.63206	7.18051	4.755	6.08617	28.2177	18.1925	10.1688	5.64133	1.42257	11.25
LOC_Os02g21840	NA	0.0229043	0.0419617	0.0268148	0.0293965	0.117558	0.0750294	0.04284	0.0635633	0.0995423	0.199042	0.199874	0.0684743	0.0776545	0.0774041	0.0526985	0.0516377
LOC_Os08g44860	Similar to peptidase M1 family protein.	64.9843	63.1582	63.1877	64.8825	51.3145	66.5499	70.7791	77.7059	54.2653	55.7265	66.181	69.8583	50.8684	62.5623	61.6587	70.2644
LOC_Os04g38480	Similar to SERK1 (Fragment).	26.8754	24.3748	25.4414	28.2638	27.2072	31.0111	27.9416	29.9235	33.499	26.7867	32.6636	25.8218	32.4065	33.0336	31.2513	32.4195
LOC_Os08g22540	NA	0	0	0	0	0	0	0	0	0	0	0	0.00632776	0	0	0	0
LOC_Os01g71360	NA	0	0.216378	0.414816	0	0.363718	0	0	0	0.684395	0.144052	0.305381	0	0.114409	0	0	0.319528
LOC_Os03g05250	Conserved hypothetical protein.	0.630486	0.367525	0.402616	0.22069	0	0.0682754	0.107205	0.0530213	0	0	0.1482	0.0721489	0	0.199948	0.143864	0.206753
LOC_Os04g34200	Hypothetical conserved gene.	1.77932	1.24182	1.58712	0.869967	1.04371	0.403715	2.37715	1.25407	1.96392	1.65347	1.09539	0.21331	1.31321	1.33009	0.708895	0.916907
LOC_Os06g04670	NA	0	0.0956314	0	1.3399	0	0.0414529	0.260355	0	0.161322	0.042444	0.134967	0.0438047	0.0674194	0.151747	0	0.0313822
LOC_Os01g64130	Cytochrome P450 domain containing protein.	0	0	0	0.042273	0.118336	0	0	0	0	0.0401723	0	0	0	0	0	0
LOC_Os07g32730	Zinc finger, RING/FYVE/PHD-type domain containing protein.	11.1127	11.1118	10.6408	8.47557	6.24431	7.41521	12.9492	10.893	10.369	6.3367	5.69158	4.82667	3.95509	8.73176	7.68362	9.7013
LOC_Os07g36890	NA	0	0	0	0.0550713	0	0	0	0	0.0745928	0	0	0	0	0.0374215	0	0.0193476
LOC_Os11g07150	NA	0	0	0.0194999	0	0	0	0	0	0	0	0	0	0	0	0	0
LOC_Os02g15980	Hypothetical conserved gene.	17.1684	14.6942	17.4425	15.6939	6.91	8.85531	12.0491	14.6821	16.3274	10.404	8.58279	7.11301	9.57166	10.8325	11.2123	15.1929
LOC_Os06g39912	Conserved hypothetical protein.	63.8238	70.6631	60.5804	102.533	89.2464	106.197	80.104	50.8275	40.8084	120.791	71.519	88.9428	174.418	121.55	119.944	45.4256
LOC_Os08g44850	C2 calcium-dependent membrane targeting domain containing protein.	13.7432	12.4832	10.2823	23.0923	23.8807	39.8256	15.0639	14.4812	12.538	30.3258	38.7984	23.5882	20.7958	18.9476	12.8668	13.2113
LOC_Os03g25620	Similar to low temperature viability protein.	14.0745	11.1322	13.5727	14.7753	11.873	7.13605	12.0655	12.1851	10.8115	7.90087	11.8505	9.78953	5.41852	7.6559	8.3863	10.5932
LOC_Os04g38470	Similar to H0523F07.14 protein.	0.228202	0.179176	0.305329	0	0.100394	0.0388332	1.15853	0.331728	0.264472	0.636186	0	0	0.189476	0.312745	0.40913	0.205793
LOC_Os11g07170	NA	0.221275	0.224029	0.245419	0.283996	0.0836841	0.166472	0.141587	0.0215465	0	0.0994305	0.0903368	0.0586389	0.112813	0.152351	0.00974378	0.0945217
LOC_Os01g64140	Cytochrome P450 domain containing protein.	0	0	0	0	0.125902	0	0	0	0.189525	0.299186	0.528544	0.102926	0.554442	0.0713103	0.478876	0
LOC_Os06g04680	Protein of unknown function DUF248, methyltransferase putative domain containing protein.	12.5589	12.1586	11.8909	11.1755	9.19049	8.31251	8.71435	10.1459	14.327	17.8812	7.10754	5.90386	15.2546	12.7588	13.3748	8.60391
LOC_Os06g39906	Homeodomain-like containing protein.	36.2515	30.7943	33.3633	52.686	17.6292	19.0749	18.5853	23.4984	11.6216	24.6522	26.316	27.3795	16.5476	18.9466	17.1289	13.0087
LOC_Os03g41720	NA	0.474609	0.382055	0.363691	0.498385	0.479812	0.171318	0.285814	0.56543	0.375028	0.847251	0.161762	0.162934	0.57717	0.200686	0.607662	0.539543
LOC_Os03g52530	NA	0	0	0	0	0	0	0	0	0	0.00186665	0.00989291	0	0	0	0	0
LOC_Os11g07160	Leucine Rich Repeat family protein	0	0.0105733	0.0135133	0.0740717	0	0.0137494	0	0	0	0	0	0	0.0111811	0	0	0
LOC_Os02g15990	NA	0.00082692	0.00302991	0	0.00212262	0.000848847	0.00098502	0.000773331	0.00229484	0.00191669	0.00100857	0.0042762	0.0010409	0.00240307	0.00216352	0.00294036	0
LOC_Os07g32740	NA	0.00182413	0.00501282	0.00213556	0.00234117	0.00374499	0.0152102	0.0153532	0.00674967	0.0105702	0.0422718	0.018866	0.0137769	0.00883499	0.0159085	0.00610468	0.00986998
LOC_Os06g39900	Agenet domain containing protein.	3.71017	4.39986	3.32473	5.21074	3.47514	6.45815	3.63913	4.01156	6.45184	5.5841	6.13698	4.6388	4.93718	5.17132	4.48899	5.25531
LOC_Os02g21860	NA	0.0475311	0	0	0	0	0	0	0	0	0	0	0	0.18417	0	0	0
LOC_Os01g71340	Similar to Glucan endo-1,3-beta-glucosidase GII precursor (EC 3.2.1.39) ((1->3)- beta-glucan endohydrolase GII) ((1->3)-beta-glucanase isoenzyme GII) (Beta-1,3-endoglucanase GII).	1.4948	0.570528	0.904169	1.21505	92.1266	20.2295	47.9256	7.98167	6.81401	13.4408	98.9427	163.726	10.691	11.6567	7.23285	16.6367
LOC_Os07g48400	NA	0	0	0	0	0	0	0	0	0	0	0.0425813	0	0	0	0.0275571	0.0297026
LOC_Os04g34220	Conserved hypothetical protein.	0	0	0	0	0.0329744	0	0	0	0	0	0	0.0808702	0	0	0	0
LOC_Os07g36870	Similar to OSIGBa0107A02.1 protein.	0.645748	1.01403	0.971995	0.828785	0.639196	0.920304	1.1431	1.64272	1.33639	0.365671	0.626121	0.870909	0.915947	0.864866	1.91989	1.07108
LOC_Os08g44840	Hypothetical conserved gene.	37.0478	48.78	49.3288	10.4492	73.606	9.89181	57.8547	34.1292	57.0944	49.5095	3.04897	5.23219	27.5984	17.4711	22.4005	23.0282
LOC_Os06g04699	Conserved hypothetical protein.	14.9289	7.54216	17.3597	7.50886	14.4878	1.63714	9.32729	19.4127	26.1571	11.6878	3.6351	1.4602	5.33752	5.39925	14.6917	12.9171
LOC_Os08g22560	NA	0.00299811	0	0.00701996	0	0	0.00867323	0	0	0.0138985	0.0109701	0.015504	0	0	0	0.0108697	0.0027037
LOC_Os06g04690	Cyclin-like F-box domain containing protein.	28.9331	28.6909	27.429	20.3503	17.6211	20.9617	22.6305	24.3094	25.062	18.7151	18.1909	15.7933	16.569	19.3285	21.9551	23.0817
LOC_Os11g07130	Similar to Protein kinase domain containing protein.	2.20542	2.594	1.71112	4.03646	0.817147	3.69967	1.14719	1.01403	2.48032	2.33972	2.95241	2.79255	1.66863	2.86801	1.70325	2.3772
LOC_Os01g64150	Cytochrome P450 domain containing protein.	0	0	0	0	0.00412345	0.00139561	0.00109568	0	0.00271564	0.0110122	0.0341341	0.0179198	0.00340475	0	0.000980236	0.00792417
LOC_Os07g32710	Hypothetical protein.	0.0500399	0.0916752	0.0292916	0.192671	0.128417	3.93407	4.35212	0.555476	0.260968	140.441	0	0	0.0969455	0.752802	0.313997	0.135378
LOC_Os12g39250	NA	17.3504	20.8456	32.088	12.5058	12.1963	17.223	9.64152	7.3272	9.90828	11.8843	4.55116	10.6827	13.6405	9.48465	5.57512	7.87997
LOC_Os02g15960	NA	0.132871	0	0	0	0	0	0	0	0	0.162059	0	0	0	0	0	0
LOC_Os03g41710	NA	0.00266408	0.0222072	0.00545811	0.0502624	0	0	0.0251912	0.00862548	0.00720416	0.0352549	0.0111169	0	0.00860216	0.00343346	0.0158625	0.0211617
LOC_Os03g25650	NA	0	0	0	0.0179509	0	0	0	0	0	0	0	0	0	0	0	0
LOC_Os01g25780	Cytochrome P450 domain containing protein.	0.0491288	0	0	0.252217	0	0.175565	0	0.227234	0	0.179763	0	0	0	0	0.082208	0.132913
LOC_Os02g21870	Conserved hypothetical protein.	18.7765	21.5648	23.1313	17.9645	11.477	15.2329	16.389	13.027	20.5738	12.2313	11.2361	11.6028	18.4365	14.2912	21.6958	14.6621
LOC_Os01g71350	Similar to Beta-1,3-glucanase precursor.	0.0826011	0.151329	0	0.600748	12.8176	4.16534	11.2525	2.75078	1.43594	4.6679	24.7035	10.5709	4.50747	2.97757	0.990561	2.33401
LOC_Os08g22550	NA	0.0103716	0.00225015	0	0.00315272	0	0.00650242	0.0137835	0.00504965	0.0107887	0.0172629	0.0193063	0	0.0263634	0.00476068	0.0663862	0.0112519
LOC_Os04g38490	NA	0	0	0	0	0	0.140689	0	0	0	0	0	0	0	0	0	0
LOC_Os07g36880	F-box domain, Skp2-like domain containing protein.	0.605538	0.534876	0.835514	0.582883	0.288597	0.347775	0.182024	0.280078	0.275699	0.158262	0.503257	0.272226	0.23044	0.377215	0.389018	0.331545
LOC_Os08g44830	Zinc finger, C2H2-type domain containing protein.	0.0855559	0.117557	0.313009	0.247065	1.78943	0.484089	0.300043	0.316576	0.768442	0.182613	2.54397	0.915411	0.393664	0.615573	0.214743	0.578657
LOC_Os01g64160	Cytochrome P450 domain containing protein.	0.00105244	0.00482031	0	0.0148583	0.0021607	0.0250732	0.00590544	0.0321278	0	0.0248169	0.0108849	0.00397436	0.0152923	0.00321249	0.000880536	0.00379637
LOC_Os12g39260	Retrotransposon protein, putative, Ty3-gypsy subclass	0	0.00265841	0.0203856	0	0	0	0.00814214	0	0.0134535	0	0	0.0109593	0	0	0.00182106	0
LOC_Os11g07140	Similar to Protein kinase domain containing protein.	0.0788859	0.0963483	0.123139	0.0899966	0.134963	0.313228	0.188533	0.0972985	0.0812655	0.117596	0.2153	0.165499	0.0679248	0.0840863	0.073334	0.316175
LOC_Os03g52510	NA	0	0	0	0	0	0	0	0	0.0128324	0	0	0	0	0	0	0
LOC_Os03g41700	Retrotransposon protein, putative, Ty3-gypsy subclass	0	0	0	0	0	0	0	0	0	0	0	0	0.0161116	0	0.00927715	0
LOC_Os03g05220	Hypothetical conserved gene.	18.2218	20.4802	18.0895	11.9187	12.5768	18.6535	15.9827	14.1491	12.9104	12.0641	11.5012	11.3621	12.2273	12.3866	13.1071	15.3416
LOC_Os02g15970	Protein of unknown function DUF37 family protein.	10.7597	8.82386	9.42621	10.4504	11.8547	10.3487	8.56662	10.6594	7.66721	4.92121	11.9129	12.972	5.6691	7.43404	8.36349	10.2603
LOC_Os03g25640	Cyclin-like F-box domain containing protein.	0.0449429	0	0.078924	0	0	0	0	0	0	0.0274078	0.0581026	0	0	0	0	0
LOC_Os03g05225	Hypothetical conserved gene.	12.951	11.191	11.9701	15.6799	16.4701	14.2405	18.4618	16.3458	21.1469	13.6536	18.6413	8.84422	13.4597	10.5175	17.3063	18.6773
LOC_Os12g39220	Zinc finger, C2H2-like domain containing protein.	34.9933	33.0369	26.6785	57.3173	41.3866	56.8109	15.8217	17.403	25.8538	33.2665	62.9159	103.926	29.1135	34.21	13.7769	27.5996
LOC_Os03g52430	Mitochondrial substrate carrier family protein.	11.295	11.6398	8.97713	7.93566	5.72231	5.77039	7.17105	7.18338	5.8761	4.69105	5.75911	6.37353	5.39992	7.58965	5.13238	5.52414
LOC_Os12g13380	Adenylate kinase A (EC 2.7.4.3) (ATP-AMP transphosphorylase).	33.0145	56.2929	32.3493	29.1695	47.6884	78.2971	49.6685	41.3151	35.9639	52.0296	35.3166	66.7785	63.2515	73.2724	36.2662	39.8893
LOC_Os03g05300	Similar to Cyclin-dependent kinases regulatory subunit.	78.8932	37.311	70.0994	67.4487	116.795	40.254	57.3181	83.9159	143.552	44.3507	55.9804	27.9811	32.3613	35.4107	69.4468	76.1864
LOC_Os01g25630	Similar to Powdery mildew resistance protein PM3b.	0.277164	0.467155	0.467258	0.76837	0.182089	0.396187	0.38362	0.420484	0.301943	0.608489	0.551814	0.320976	0.365139	0.377084	0.40813	0.514891
LOC_Os11g23160	NA	0	0	0	0	0	0	0	0	0	0	0	0	0	0.0442402	0	0
LOC_Os09g29060	Conserved hypothetical protein.	4.06362	3.42287	2.43339	4.1364	1.82198	2.4481	2.79561	2.29001	1.3533	1.73755	1.73607	3.5718	1.4931	2.09786	1.89533	2.29562
LOC_Os03g25840	Similar to cationic amino acid transporter.	0.0471003	0.0161793	0.0620344	0.0151127	0.0362619	0.0210396	0.0440479	0.0326778	0	0	0.0152229	0	0	0	0	0
LOC_Os11g07070	NA	0.0927988	0.127509	0.380248	0	0.381038	0.331623	0.34714	0.085844	0.0537739	0.113184	0	0.0584062	0	0.0809315	0	0
LOC_Os04g42160	NA	0	0	0	0	0	0.201858	0	0	0	0	0	0	0	0	0	0
LOC_Os07g05930	NA	0.073079	0	0	0	0	0	0	0	0	0	0	0	0	0	0	0
LOC_Os08g22354	Similar to Poly(A)-binding protein.	291.274	272.9	279.316	244.055	179.653	219.071	231.259	260.082	272.397	227.945	176.473	187.588	249.063	232.082	264.018	250.693
LOC_Os11g19200	NA	0	0	0	0.00178867	0	0	0.00217221	0	0	0	0	0	0.00135	0	0	0.00139643
LOC_Os11g07050	Forkhead-associated domain containing protein.	11.811	9.68696	10.327	4.34463	3.09614	1.53822	3.87308	5.56562	8.11351	3.76311	0.918191	2.0783	2.21585	2.9844	3.36081	3.90252
LOC_Os03g05310	Similar to Lethal leaf-spot 1 (Fragment).	22.3371	18.029	19.3608	27.5625	39.2279	36.4852	56.0223	35.9899	13.749	13.5699	32.6317	38.1739	25.8719	29.0957	27.393	26.4351
LOC_Os06g39810	NA	0	0	0	0	0	0	0	0	0	0	0	0	0.0750097	0	0.388719	0
LOC_Os12g13370	NA	0	0	0.0433194	0	0	0	0	0	0	0	0	0	0	0	0	0
LOC_Os03g25850	Hypothetical conserved gene.	0.154938	0.378471	0.423244	0.424224	0.0530154	0.295297	0	0.124216	0.299272	0.314955	0.0934757	0.351057	0.7004	0.288265	0.233334	0.279446
LOC_Os12g39210	Cyclin, A/B/D/E domain containing protein.	17.0355	13.1161	18.4948	6.30076	6.0516	2.34913	8.39737	12.4983	11.4033	5.06647	0.976416	1.50529	4.18646	6.97105	6.5823	7.41326
LOC_Os03g39284	Retrotransposon protein, putative, unclassified	0	0	0.00301784	0.00330841	0	0.00307059	0.000482138	0	0.00597488	0	0	0.00129792	0	0.00112405	0.000431338	0.00162723
LOC_Os10g28510	Conserved hypothetical protein.	0.0398341	0.124062	0.083943	0.245401	0.228986	0.13286	0.208615	0.191614	0.332389	0.223489	0.0926963	0.0802273	0.138912	0.152856	0.153307	0.122136
LOC_Os11g07060	Protein kinase, core domain containing protein.	0	0.00842258	0	0	0	0	0	0	0.00532806	0	0	0	0.00890679	0	0	0
LOC_Os09g29070	Similar to Glucose-6-phosphate isomerase-like protein (Fragment).	66.6702	65.7895	72.7224	78.0709	72.8854	61.3038	64.5334	67.5534	60.9884	56.5393	73.8189	76.4369	47.6558	58.4725	53.0992	66.678
LOC_Os03g52450	Similar to CCT motif family protein, expressed.	3.97531	4.03896	3.47413	8.47957	5.20148	7.10304	7.99827	6.16351	4.73691	6.45338	13.3188	9.40895	7.8779	9.20449	10.0014	9.26529
LOC_Os11g19210	Similar to Beta-D-xylosidase.	4.39905	7.17995	7.97818	1.7868	3.4977	3.11983	12.8829	6.78619	8.07462	17.1274	2.58879	2.99275	8.62724	5.55515	8.63747	4.20783
LOC_Os12g39240	Cytochrome P450 family protein.	0	0.029479	0.0251173	0.082607	0	0.0255563	0	0	0	0.0392509	0.0416047	0.0135031	0.0207825	0	0	0.0193476
LOC_Os03g05320	Similar to (RAP Annotation release2) Galactose-binding like domain containing protein.	8.63116	10.2504	8.29109	11.7523	9.28599	14.6312	14.2938	8.44494	5.803	11.4044	12.4102	12.867	20.8887	14.8618	16.1786	11.4508
LOC_Os01g25650	Cytochrome P450 domain containing protein.	0	0	0	0.00442421	0	0	0.0027939	0.00106293	0	0	0	0.00433914	0.00333917	0	0	0.00772713
LOC_Os05g22390	NA	0.00370255	0.00474826	0.00260081	0	0	0.00264627	0.00484764	0	0.00858203	0	0.0143601	0.000932132	0.00215196	0.00258325	0.0198257	0.0200337
LOC_Os03g25820	NA	0.054895	0	0.385604	0.0352275	0	0.0980858	0	0	0	0	0	0	0.13294	0	0.137785	0.0247522
LOC_Os04g22680	NA	0	0.00225965	0	0	0	0	0	0	0	0	0	0	0	0	0	0
LOC_Os07g25004	NA	0.317214	0.482744	0.338503	0.200598	0.342608	0.61532	0.955135	0.389238	0.348573	0.81663	0.333043	0.513963	0.67853	0.813861	0.33005	0.227156
LOC_Os07g25006	NA	0.00668151	0.0168311	0	0	0.0240054	0	0.0109349	0	0.0176163	0	0	0	0	0	0.00923927	0.00602539
LOC_Os07g25000	NA	0	0	0	0	0	0	0	0	0	0.039287	0	0	0	0	0	0
LOC_Os07g25002	NA	8.36137	10.8316	14.7584	10.8378	7.37737	7.14445	16.8188	7.92197	7.22914	20.8912	8.84002	17.9152	13.3252	12.1609	9.41423	5.54874
LOC_Os08g22330	NA	0	0	0	0	0	0	0	0	0.0077324	0	0	0	0	0	0	0
LOC_Os09g29080	Legume lectin, beta domain domain containing protein.	16.9481	12.8727	14.9507	14.6515	12.3303	5.68029	10.4394	17.8453	14.3605	7.49042	12.4231	9.54951	4.44427	7.59289	8.97676	12.3797
LOC_Os11g23140	Retrotransposon protein, putative, Ty3-gypsy sub-class	0	0	0	0	0	0	0.00683574	0	0	0	0.00472485	0.0092009	0.0014161	0	0.00152887	0
LOC_Os04g34070	NA	0	0	0	0	0	0	0	0	0.00102582	0	0	0	0	0	0	0
LOC_Os04g42140	MIF4-like, type 1/2/3 domain containing protein.	76.6858	86.2281	72.4582	51.0188	63.4015	57.2224	66.0887	66.2311	59.0049	48.7705	43.9671	61.2093	51.0443	59.4271	45.5084	49.4104
LOC_Os11g07090	Similar to Pectinesterase.	0.591201	0.461323	1.20483	0.224823	0.696785	0.0782482	0.225251	0.364596	0.304517	0.854602	0	0.0275625	0.254527	1.47041	1.96021	0.118477
LOC_Os04g42130	Biopterin transport-related protein BT1 family protein.	0.503235	0.755695	0.482911	0.423526	0.550453	0.442217	0.509198	0.579992	0.755314	0.372293	0.0959882	0.197306	0.279699	0.489244	0.276089	0.669566
LOC_Os03g52460	Similar to Glucose-1-phosphate adenylyltransferase large subunit 2 (EC 2.7.7.27) (ADP-glucose synthase) (ADP-glucose pyrophosphorylase) (AGPASE S) (Alpha-D-glucose-1-phosphate adenyl transferase) (BLPL) (Fragment).	13.5586	15.3215	19.1894	18.7461	9.10954	10.6707	14.2237	11.6587	9.62427	16.353	20.8653	19.9784	19.6765	24.4459	19.056	16.7936
LOC_Os04g42134	Enhancer of rudimentary family protein.	17.7672	17.6287	12.9529	19.6272	9.64326	15.9125	8.08883	9.64581	11.6112	9.86072	15.8722	13.5338	8.45994	8.75856	6.26163	8.70637
LOC_Os12g39230	NA	0	0	0	0	0.173952	0	0	0	0	0	0	0	0	0	0.0472597	0
LOC_Os11g19220	Similar to Txnl4b protein.	3.20248	2.30275	3.10818	4.51486	2.6742	3.1625	3.21219	3.05457	2.71149	3.40002	3.0247	3.07039	2.58783	3.55027	2.40173	3.29202
LOC_Os07g25010	NA	0	0	0	0	0	0	0	0	0.0140863	0	0	0	0.0117739	0	0	0
LOC_Os03g05330	Similar to HEAT repeat family protein, expressed.	19.8498	24.9228	20.8843	18.769	13.379	23.1554	28.8814	23.0637	18.5113	22.8914	18.9746	18.2986	24.1312	19.9464	24.5917	24.4809
LOC_Os03g05334	Non-protein coding transcript.	1.39028	3.08586	1.50244	1.02944	0.933136	1.27392	1.97528	1.9786	0.495769	5.60882	0.587602	0.673096	4.14383	4.57016	4.45145	0.892097
LOC_Os06g39830	Conserved hypothetical protein.	0	0	0	0	0.125028	0	0	0	0	0	0	0	0	0	0	0
LOC_Os07g25018	NA	0.0880243	0.0924591	0.0942748	0.117031	0.112793	0.105535	0.0113198	0.0274328	0.0498773	0.14394	0.0136924	0.0365674	0	0.0184735	0.0149656	0.132715
LOC_Os04g34080	WD40 repeat-like domain containing protein.	3.89474	4.309	4.88538	4.62542	2.68914	2.2971	4.7717	2.97118	2.95299	4.56522	3.66193	2.65026	5.50603	5.42034	4.34828	2.80526
LOC_Os03g25830	NA	0	0	0	0	0	0	0	0	0	0	0	0	0.12585	0	0	0
LOC_Os07g25014	NA	12.8193	12.6171	12.9566	9.84009	11.6222	14.6534	27.5375	14.8816	12.101	25.4804	12.8801	17.2544	11.3823	22.5385	10.3288	6.28633
LOC_Os09g29090	NA	0.00765225	0	0	0.0196426	0.00785516	0	0.0286254	0	0	0.0821324	0	0.0385298	0.0296504	0.0133473	0	0.00920107
LOC_Os11g07080	Transposon protein, putative, mutator sub-class	0.0390188	0.011914	0.0380671	0.0333858	0	0.00774649	0	0.0300788	0.0452203	0.00793169	0	0.00818597	0.0692943	0.022686	0.0108818	0.0293227
LOC_Os08g22340	NA	0.00118347	0.000867265	0.00110842	0	0	0	0.0048452	0	0.004389	0.00243781	0.00244799	0.00170253	0.00591034	0.00449547	0.00277244	0.004269
LOC_Os07g05900	Similar to Prostrate growth 1.	0	0	0	0	0	0	0	0	0.0806609	0	0	0	0	0	0	0
LOC_Os06g39840	Conserved hypothetical protein.	0.00408263	0	0	0	0	0	0	0	0	0	0	0	0	0	0	0
LOC_Os03g39250	NA	0	0	0.00368279	0	0	0	0	0	0	0	0.0122005	0	0	0.024691	0	0
LOC_Os03g52475	Similar to Pentatricopeptide (PPR) repeat-containing protein.	0.695991	0.207201	1.01852	0.491298	1.01809	0.207265	0.195266	0.482873	0.524296	0.127332	0.53987	0.0876093	0.101129	0.121397	0.116461	0.188293
LOC_Os12g13340	Hypothetical conserved gene.	25.6899	31.122	27.8868	23.7535	13.7171	22.2973	25.5631	25.3747	27.1947	23.2339	12.1617	14.4005	29.0097	26.2726	27.2422	21.393
LOC_Os07g48590	NA	0	0	0	0	0	0	0	0	0.0400918	0	0	0	0	0	0	0
LOC_Os10g35500	Alpha/beta hydrolase fold-1 domain containing protein.	1.36729	0.748599	1.07635	0.181535	0.193592	0.131045	0.587898	0.414336	1.03818	1.15009	0.182859	0.0395655	0.624173	0.644189	0.933569	0.170071
LOC_Os11g19230	Retrotransposon protein, putative, Ty1-copia subclass	0	0	0.00277104	0	0.00971878	0	0	0	0	0	0	0	0	0.000825698	0	0
LOC_Os04g42120	Similar to N-acetyltransferase ESCO1.	5.13402	3.97021	5.67133	3.2772	2.75746	2.39447	3.03151	4.28019	4.67675	3.54505	2.3373	1.60329	3.11083	3.06395	3.4924	3.28799
LOC_Os04g34050	Similar to OSIGBa0092M08.12 protein.	1.35436	2.05944	1.77586	1.35584	1.61272	1.45197	1.89989	0.927116	0.784809	0.693787	1.75093	1.73893	1.04956	2.22059	0.861184	1.22136
LOC_Os03g52470	Quinoprotein amine dehydrogenase, beta chain-like domain containing protein.	27.5831	23.3566	23.2153	17.354	24.7889	14.5672	23.5434	30.138	23.1448	13.7999	18.984	15.3863	11.0666	16.2591	18.9987	20.1072
LOC_Os07g48596	Similar to Phosphate starvation regulator protein (Regulatory protein of P- starvation acclimation response Psr1).	17.5948	18.7046	8.88778	21.751	15.9641	26.5708	6.8491	8.84035	18.9162	14.9239	27.9667	21.0798	14.7078	13.5727	10.7697	14.538
LOC_Os10g28540	CAF1 family ribonuclease containing protein	0.0646896	0.15555	0.037867	0.35286	0.0166012	0.144483	0.0983082	0.187005	0.131199	0.0887625	0.114993	0.0203574	0.0391648	0.0987297	0.0879501	0.0947977
LOC_Os07g25022	NA	13.8741	15.5094	14.0479	9.21166	12.1897	19.5413	27.504	11.7512	16.2073	35.3843	15.6164	17.2759	14.3955	20.2068	13.3704	6.0757
LOC_Os07g25024	NA	19.9392	23.3938	16.8153	20.7151	18.6872	32.9339	42.9931	21.3423	40.3388	52.0554	23.5625	23.6504	28.4003	26.7724	26.9501	7.52603
LOC_Os03g39240	Hypothetical conserved gene.	0	0	0	0	0	0	0	0.016257	0	0.0214346	0	0	0	0	0	0
LOC_Os07g32790	Similar to protein binding protein.	10.1795	10.6328	13.2823	8.08018	7.18815	7.42991	10.283	7.53931	11.7044	13.882	4.35485	5.13645	11.7594	7.10469	12.0585	5.87456
LOC_Os07g25030	NA	0	0	0	0	0	0	0	0	0	0	0	0	0	0	0.0149127	0.0642953
LOC_Os11g19240	Similar to amino acid transporter.	0.0483167	0	0.0282829	0.0310061	0.198392	0.0575545	0	0.111739	0.895936	0.383048	0.281089	0.0608197	0.0234018	0.147483	0.0808492	0.065358
LOC_Os04g42110	Similar to Cell division control protein 48 homolog B (AtCDC48b).	6.52905	4.69403	4.24143	4.16971	4.97024	2.12194	2.56615	3.46268	4.56248	1.38783	2.38412	2.22257	0.942605	2.00525	1.68736	2.63964
LOC_Os12g13330	Zinc knuckle family protein	0	0.0113599	0.012963	0.00830109	0	0.00211033	0	0	0	0	0.00229036	0	0.00214516	0.00220722	0.0296447	0
LOC_Os04g34060	NA	0.0345936	0	0	0	0	0	0	0	0	0	0	0	0	0	0	0
LOC_Os01g64310	No apical meristem (NAM) protein domain containing protein.	0	0.0568375	0	0.0265453	0.233543	0.0985485	0.251451	0.440052	0.02397	0.16397	0.160433	0.0781046	0.300525	0.649361	0.346088	0.746068
LOC_Os07g05960	Armadillo-type fold domain containing protein.	4.92196	4.2557	4.30063	2.06461	2.03331	0.743599	2.07321	4.42352	4.146	1.20063	1.36575	0.785786	0.930305	1.53554	1.57354	2.48274
LOC_Os10g28550	NA	0	0.0210841	0	0	0	0	0	0	0	0	0	0	0	0	0	0.0415135
LOC_Os10g05088	Esterase, SGNH hydrolase-type domain containing protein.	0	0	0	0	0	0	0	0	0	0	0.0349108	0	0	0	0	0
LOC_Os01g25610	Similar to 40S ribosomal protein S4.	257.436	210.657	238.73	208.466	262.199	206.074	249.974	347.22	331.264	213.78	210.077	237.442	128.531	193.836	232.767	296.425
LOC_Os07g25040	NA	0	0	0	0	0	0	0	0	0.0368568	0	0	0	0	0	0	0
LOC_Os12g39200	Conserved hypothetical protein.	107.707	100.401	162.719	144.636	41.5515	53.9771	77.4215	71.1217	113.419	95.7071	81.3842	96.8401	131.985	134.273	185.357	89.3518
LOC_Os04g22640	NA	0.027664	0	0	0.0236702	0	0	0	0.0170605	0.106869	0	0.0476857	0	0	0	0	0
LOC_Os11g19250	Protein of unknown function DUF663 domain containing protein.	16.4285	17.5085	14.5488	11.7491	12.1595	8.81885	13.1878	14.4417	9.72405	7.62507	9.79905	10.0366	6.43161	8.34237	7.87536	10.2689
LOC_Os04g42100	Haem peroxidase family protein.	7.39962	8.05091	10.6642	2.60467	5.46451	1.7294	10.9495	5.94538	10.3668	16.9459	0.201821	1.3559	14.3584	7.5289	10.3248	6.68001
LOC_Os10g35520	Epoxide hydrolase family protein.	41.0507	45.6692	44.0227	56.8684	10.709	29.8648	19.276	21.3013	33.4965	42.5882	32.0964	33.4586	43.052	47.263	48.3481	25.8973
LOC_Os03g39230	Ovarian tumour, otubain domain containing protein.	4.57335	4.36072	4.2039	3.16001	1.89706	1.75554	2.26428	2.44531	4.25644	1.36953	1.14923	1.39871	1.49559	2.53999	2.39757	2.52623
LOC_Os12g13320	Similar to Argininosuccinate synthase (Fragment).	69.823	54.7414	63.5155	73.11	98.853	67.1521	62.2916	92.7103	77.6796	45.9389	96.4652	88.7327	37.1396	51.1671	61.3902	83.6002
LOC_Os02g46320	Glycosyltransferase, ALG6/ALG8 domain containing protein.	11.5983	11.7865	12.7857	10.221	9.35652	11.1099	14.2057	12.7116	11.7826	11.2082	9.19837	6.62542	10.8697	10.8956	11.8914	10.529
LOC_Os07g48570	Similar to Dof3 gene (Fragment).	23.7148	26.6474	22.5393	25.4465	12.7275	16.4178	9.7067	9.12684	1.96392	14.4908	16.3943	13.2608	2.67202	3.23491	2.15032	3.26011
LOC_Os07g05950	Conserved hypothetical protein.	17.4868	24.6729	24.0167	22.7784	30.6229	27.9496	26.1657	21.7293	28.9774	26.5169	17.3433	23.9831	30.364	21.5328	21.4653	15.9579
LOC_Os04g34030	NA	0	0	0	0.0332012	0.0265546	0.0154073	0	0.04786	0.119921	0.0946538	0.0668865	0	0.0501171	0	0	0.0233284
LOC_Os01g64300	Protein of unknown function DUF584 family protein.	2.80623	2.069	3.08502	2.19614	5.91938	1.54909	4.00057	3.35571	3.52988	2.88006	2.69882	2.06775	2.22109	0.955071	1.48889	2.65411
LOC_Os03g52490	Alba, DNA/RNA-binding protein family protein.	69.5806	58.6078	71.1934	63.3769	86.2844	33.8276	51.5492	76.3769	79.3334	44.5733	47.6408	33.8109	26.8378	30.6638	45.3385	58.5131
LOC_Os08g22370	NA	0	0.00758729	0	0	0	0	0	0	0	0	0	0	0	0	0	0
LOC_Os10g05050	NA	0	0	0.0516563	0	0.0905863	0	0.0825275	0	0	0	0	0	0	0	0	0
LOC_Os10g28520	CAF1 family ribonuclease containing protein	0.0167757	0	0	0	0	0	0	0.0310369	0	0	0	0	0	0	0	0
LOC_Os11g23180	NA	0.218146	0.0799307	0	0.223984	0.0447862	0	0	0	0	0	0	0	0	0.0380499	0	0
LOC_Os06g39875	Similar to GTP-binding nuclear protein Ran1B (Fragment).	2.42094	1.93453	1.80911	2.77661	4.23002	6.50391	3.99822	2.76365	3.40268	3.39253	6.25964	3.63096	3.94181	3.16702	1.81002	2.46191
LOC_Os07g25050	Similar to Thionin-like peptide.	0	0	0	0	0.041676	0.145085	0.0379684	0.0563352	0.329365	0	0.839798	0	0.334288	0.212445	0	12.0492
LOC_Os04g22630	NA	0	0.0107645	0	0	0	0	0	0	0	0	0	0	0	0	0	0
LOC_Os08g22380	Retrotransposon gag protein family protein.	0	0	0.0141854	0.0155512	0.012438	0.02165	0.0113315	0.0224173	0.0585105	0.0443353	0	0	0.0234745	0.0933438	0	0.0109269
LOC_Os11g19260	NA	0.144354	0.661155	0	1.2969	0	0	0	0.133535	0	0	0	0.363417	0	0.125893	1.08697	0.130178
LOC_Os03g39220	Conserved hypothetical protein.	0	0	0	0	0.0551144	0	0	0.0165556	0	0.0218283	0.185098	0	0	0	0.0299472	0
LOC_Os04g44590	Similar to OSIGBa0115K01-H0319F09.16 protein.	21.7221	24.3998	24.2887	28.6977	15.6099	23.6407	15.9813	19.5157	14.0003	19.1954	22.7473	31.5461	24.3125	23.2195	17.5462	15.1806
LOC_Os10g05069	Glycoside hydrolase, family 38 domain containing protein.	37.9755	35.3539	36.5075	27.8176	35.3816	59.1809	66.3565	69.0853	33.114	60.4935	40.0674	55.8628	46.4881	52.3235	46.0725	51.7585
LOC_Os10g28530	NA	0	0	0	0	0.230821	0	0	0	0	0	0	0	0.108908	0.0980516	0.18813	0
LOC_Os08g44900	NA	1.47241	0.714048	1.16609	1.16721	0.377862	0.464273	0.485996	0.420636	0.978685	1.00356	1.17572	1.14476	1.13265	0.906433	1.57611	0.878702
LOC_Os07g05940	Similar to Viviparous-14.	0.196057	0.0748304	0.0956376	0.146784	9.17392	0.759011	2.78084	1.64739	0.302957	0.27898	1.4363	6.56054	3.07033	3.63344	2.51517	1.42917
LOC_Os01g71400	NA	0	0	0	0	0.157191	0.0260583	0.0460309	0.0101182	0	0.0133407	0.141407	0.0963785	0.0317861	0	0	0.0295915
LOC_Os06g39870	Similar to TAT-binding protein homolog (Fragment).	16.3343	15.7575	13.8045	11.3338	12.7223	14.7389	11.0176	14.383	13.1211	12.4516	10.8621	13.4804	14.2603	14.3523	10.1643	10.1639
LOC_Os11g23170	Similar to Mitochondrial carrier protein, expressed.	7.28165	6.90531	9.59045	6.32028	6.03728	7.61741	6.31867	7.22169	6.70789	7.21598	6.26077	5.8756	6.85014	5.10886	5.87746	6.33808
LOC_Os01g25600	Tetratricopeptide-like helical domain containing protein.	6.41907	7.21637	7.29676	9.13315	5.91038	7.89736	8.61048	9.01196	5.84247	10.0435	11.7354	10.9776	9.9787	10.1927	9.06623	8.17875
LOC_Os05g22330	NA	0	0	0	0.00347785	0	0.00806963	0	0	0	0	0.00437902	0	0	0.000590809	0	0.00122183
LOC_Os09g32780	NA	0.0156267	0.0118047	0.0461525	0.0123072	0.0224992	0.0141421	0.0316954	0.0136108	0.0342215	0.0474718	0.0100356	0.0103462	0.0199046	0.0163275	0.0127225	0.0204748
LOC_Os06g39880	Cytochrome P450 family protein.	0.962156	1.35938	1.10733	1.51744	3.46521	3.69087	3.59921	2.12706	2.23016	1.55142	3.46812	2.06304	2.98564	5.58935	2.80384	3.28686
LOC_Os04g44580	Similar to OSIGBa0115K01-H0319F09.15 protein.	0	0	0	0	0	0	0	0	0	0	0	0	0	0	0.0296447	0
LOC_Os01g49670	Cytidylyltransferase domain containing protein.	10.3194	14.2727	9.86081	11.8572	8.74452	12.0252	12.5974	10.8667	10.831	12.4993	14.4089	14.4788	12.5743	13.3485	15.0125	13.4846
LOC_Os10g35540	Epoxide hydrolase-like domain containing protein.	15.7461	17.1327	15.9248	14.1815	13.458	16.3424	23.1449	18.7664	14.3415	17.1015	15.2171	19.649	21.8318	20.7601	18.6565	16.7129
LOC_Os11g31970	Retrotransposon protein, putative, Ty1-copia subclass	0	0	0	0	0	0	0.00901476	0	0	0	0	0	0.000933756	0	0.000806492	0.000869285
LOC_Os06g23410	NA	0.0317735	0	0	0	0	0	0	0	0	0	0	0	0	0	0	0
LOC_Os02g46340	Non-protein coding transcript.	1.29104	1.68587	2.21896	0.669847	1.49446	0.523534	1.95235	0.914774	1.62358	1.12236	0.426146	0.242041	0.691828	0.670775	0.873323	1.23858
LOC_Os07g25060	Similar to Thionin-like peptide.	0	0	0	0	0	0	0.125688	0.124326	0	0	1.01355	1.01506	0.23868	0.234422	0	9.98286
LOC_Os04g38610	Mog1/PsbP, alpha/beta/alpha sandwich domain containing protein.	38.9768	36.0723	27.6023	30.0532	29.8041	39.4008	28.055	32.5661	34.0953	26.1751	43.55	38.9434	29.0997	29.5791	28.5785	33.9565
LOC_Os01g49660	Similar to seed maturation protein.	3.45595	6.04127	2.49503	2.36562	1.41904	7.0327	4.71332	2.50428	1.43521	5.30403	0.819113	3.04518	5.35636	3.29028	1.42163	1.86995
LOC_Os04g38620	Similar to H0219H12.3 protein.	29.1141	23.97	22.217	15.4533	25.1535	11.8905	12.7501	20.8545	17.4017	6.01858	14.527	16.4162	4.45228	9.88588	6.86523	12.5491
LOC_Os06g39890	NA	0	0	0	0	0	0	0.0268671	0.0265758	0	0	0	0.0361631	0	0	0	0
LOC_Os09g32770	Hypothetical conserved gene.	0.380963	0.214751	0.102924	1.20356	0.0601639	0.488708	0.0822173	0.0813259	0.305662	0.214454	0.151542	0.331993	0.0851614	0.076672	0.0980727	0.158563
LOC_Os12g41390	Similar to homocysteine S-methyltransferase-2.	18.4825	15.9889	15.8586	22.878	30.4391	31.9525	35.3848	52.6894	26.6041	26.488	63.2716	43.5148	19.3072	26.1693	30.0881	37.7661
LOC_Os10g28590	CAF1 family ribonuclease containing protein	0	0.0410897	0.029175	0.0319841	0	0.023748	0.00466108	0.00461055	0.0577623	0.0364736	0.0193304	0	0.00482799	0	0.00833994	0.00449464
LOC_Os04g44570	Similar to Tonoplast membrane integral protein ZmTIP3-2.	0	0.0327211	0	0.137538	0.330013	0	0.100218	0.0330438	0	0	0.230902	0.179858	0.0519033	0.0623057	0.0597724	0.0644262
LOC_Os11g31980	Peptidase S10, serine carboxypeptidase family protein.	71.6905	69.1257	69.9478	28.2451	58.1214	37.5327	29.2104	45.0549	59.9082	14.3238	27.3924	20.3428	14.1125	27.7404	17.2523	50.2648
LOC_Os10g35530	Similar to Epoxide hydrolase.	2.34311	3.13341	3.82753	5.10236	1.77922	2.37052	4.90141	3.60121	3.87324	4.30072	6.39037	5.55835	5.46335	5.25864	4.54227	3.67194
LOC_Os10g23100	Similar to Ras-related protein Rab11D.	113.171	124.094	127.974	82.0597	94.2342	60.4186	88.2651	78.7003	127.46	100.887	48.3465	46.2324	91.5673	69.4032	65.2952	72.8511
LOC_Os09g01380	NA	0.0982575	0	0	0	0	0	0	0	0	0	0	0	0	0	0.246624	0.0886086
LOC_Os12g41380	Similar to Ulp1 protease family, C-terminal catalytic domain containing protein, expressed.	8.36101	8.32536	7.23302	9.65784	5.73928	8.68231	7.95048	9.07463	8.4546	7.47311	11.6591	8.45181	8.55873	8.17682	9.32566	11.1833
LOC_Os09g29000	NA	0	0	0	0	0.00111788	0	0	0	0	0.00597702	0.00633544	0	0.00189882	0	0	0.00883858
LOC_Os09g32760	Similar to Br FatA1.	42.3338	37.41	39.7406	33.4523	31.8379	29.0584	45.4444	49.9383	36.5221	42.4619	19.5183	29.3302	38.0755	45.4027	46.3728	38.1678
LOC_Os04g44560	Mitochondrial substrate carrier family protein.	12.8275	13.4206	12.1053	7.54856	9.72694	7.65883	9.66004	10.0038	9.3204	8.70326	6.18644	9.55279	6.61618	10.7458	6.54339	6.57759
LOC_Os01g49690	Similar to Serine/threonine protein phosphatase 2A.	46.4729	39.9899	40.0215	38.2677	30.5567	25.6025	44.515	43.934	49.2518	37.8829	37.1221	26.7339	39.4161	35.3663	46.5748	45.5387
LOC_Os10g28560	Hypothetical conserved gene.	0.282887	0.138203	0.132474	0.87137	0	0	0.105822	0.209349	0.131139	0.138011	0.219431	0	0.109611	0.0986842	0.142008	0
LOC_Os02g46360	Pectinesterase inhibitor domain containing protein.	0.435364	0.626691	1.31064	0.159648	0.702285	0.666775	1.97759	0.632872	0.648719	2.19986	0.160812	0.156578	1.56643	0.650896	0.780539	0.448699
LOC_Os10g35560	WD40-like domain containing protein.	30.0898	32.3884	32.1706	27.1384	20.686	29.209	30.1325	28.0762	24.3279	24.3253	28.4262	26.5986	26.7485	28.5468	27.8959	27.2446
LOC_Os11g31950	Conserved hypothetical protein.	2.18307	2.37848	1.99429	2.10139	2.02874	3.05356	3.47999	2.45548	1.39919	1.5532	3.76305	3.00821	2.76353	3.37508	1.77114	2.61001
LOC_Os07g25080	NA	0	0.00183907	0	0	0	0.0167406	0	0.0130004	0	0	0	0	0.0544541	0.0122565	0.00587906	0
LOC_Os12g25630	Similar to Sulfite oxidase (EC 1.8.3.1) (Moco containig protein AtMCP) (At-SO) (AtSOX).	13.7841	10.28	9.49023	16.0383	28.5514	23.3627	23.5895	37.7566	13.6771	4.82791	31.9839	23.3365	5.18053	19.4185	8.6935	31.9845
LOC_Os09g01390	NA	0	0	0	0.279199	0.279132	0	0.10172	0	0	0.066331	0	0.0684575	0	0	0.364009	0
LOC_Os12g41370	RNA recognition motif family protein	0	0	0	0	0	0.0404889	0	0	0	0	0	0	0	0	0	0
LOC_Os09g32750	Forkhead-associated (FHA) domain domain containing protein.	3.12194	3.10611	3.3401	3.75173	2.70061	2.75778	2.34007	3.02858	3.04898	2.31031	3.62793	1.61902	2.65039	2.69211	2.60221	3.21605
LOC_Os01g49680	Similar to DNA repair helicase XPB2 (EC 3.6.1.-) (XPB homolog 2) (ERCC3 homolog 2) (RAD25 homolog 2) (AtXPB2).	21.7179	20.0369	18.204	17.4992	14.7131	17.3483	14.5125	15.2898	15.9388	10.7111	18.6347	19.1098	11.7574	15.9488	11.3396	17.4815
LOC_Os10g28570	Similar to cDNA clone:J013149A17, full insert sequence.	0.282399	0.729856	0.212537	0.5825	0.144943	0.901047	0.792293	0.419841	0.5143	0.750372	0.521554	0.685559	0.5178	0.369427	0.641308	0.800382
LOC_Os02g46350	GPI transamidase subunit PIG-U family protein.	11.7204	12.4705	12.3914	10.0757	8.00179	8.60335	10.2525	12.1577	9.91173	7.07426	7.14027	7.62658	6.79946	6.51633	8.53093	8.72872
LOC_Os07g25090	NA	0.00466307	0.019281	0.0203853	0.00667058	0.0104709	0.0170771	0.0261544	0.0128659	0.00919196	0.0602312	0.0183994	0.0105865	0.0283256	0.00691105	0.0298701	0.00605743
LOC_Os04g44550	CHCH domain containing protein.	2.60877	2.64704	1.8325	2.11196	5.52069	4.78084	4.0912	5.17922	2.46523	2.00701	3.9434	7.12342	2.99361	5.7754	3.3915	3.56508
LOC_Os10g35550	Tetratricopeptide-like helical domain containing protein.	34.7153	31.7082	31.9675	24.1944	23.2691	23.2168	25.056	26.7964	29.8705	23.3989	23.863	23.5009	20.5901	24.5253	26.5606	29.2809
LOC_Os04g38600	Similar to H0219H12.1 protein.	68.706	88.8768	88.9113	130.377	96.335	105.889	44.088	48.3047	69.6643	107.72	126.155	105.61	160.199	146.056	80.9099	100.446
LOC_Os12g25640	DNA-binding SAP domain containing protein.	22.4499	20.1361	18.4801	21.5349	13.8231	13.5568	12.8303	15.4133	15.945	16.543	14.6125	15.8468	16.1591	15.8399	14.0546	14.235
LOC_Os01g49630	Similar to Acidic endochitinase SE2 precursor (EC 3.2.1.14).	0	0	0	0	0	0	0	0	0	0	0	0.0286535	0	0	0.0190449	0
LOC_Os02g46380	Protein of unknown function DUF250 domain containing protein.	2.83089	3.6597	1.89765	4.50501	9.3389	9.29377	5.77525	5.31666	3.06254	2.95851	15.532	13.3342	4.4119	6.3016	4.37884	7.2109
LOC_Os09g01360	Quinoprotein amine dehydrogenase, beta chain-like domain containing protein.	6.68676	6.04257	6.94227	2.63769	2.58646	1.3972	4.53772	7.94302	6.03387	2.35988	2.19034	1.5648	1.60234	3.37047	3.10342	5.272
LOC_Os05g22370	Hypothetical conserved gene.	10.6023	11.6706	9.35775	13.0276	8.64272	10.8909	16.2059	13.5459	13.9395	13.7489	12.8072	9.82916	12.4772	10.9892	15.5527	16.1397
LOC_Os10g35580	Similar to Microtubule-associated protein EB1-like protein.	64.4998	48.1285	67.3311	13.835	22.2045	5.52898	18.122	28.3196	53.3884	20.8349	1.86905	4.4219	10.9211	12.3762	15.9049	20.8258
LOC_Os04g44540	Similar to OSIGBa0115K01-H0319F09.11 protein.	7.92082	9.55792	8.02484	5.89292	5.74074	7.43931	5.67774	6.09929	5.11946	3.94129	5.26072	8.16267	4.27904	5.49722	4.36947	5.23951
LOC_Os10g23130	Similar to predicted protein.	0.518197	0.547707	0.373334	1.38132	0.613774	0.427342	0.223668	0.442487	0.97013	1.05338	2.00979	0.301058	1.42868	0.521456	1.40071	1.07841
LOC_Os12g41350	DNA-binding HORMA domain containing protein.	0.0297775	0.136384	0.209169	0.076436	0.0458507	0.195089	0.0835434	0.137729	0.189806	0.30871	0	0	0.302872	0.350589	0.0934261	0.0268534
LOC_Os10g35570	Protein of unknown function DUF974 family protein.	19.7326	24.588	19.9487	17.6966	9.62025	17.9993	16.5057	14.0776	15.3783	15.36	11.1664	13.6213	19.0861	17.4141	14.289	12.4255
LOC_Os09g01375	NA	0	0.0811418	0.207408	0	0	0	0	0	0	0	0	0	0	0	0	0
LOC_Os04g44530	BRO1 domain containing protein.	14.2946	12.0742	11.1006	11.14	5.32133	10.6814	6.06831	5.23836	6.3269	8.43989	8.59001	8.37892	10.5069	10.6864	8.93302	6.03515
LOC_Os06g23440	Similar to Eukaryotic translation initiation factor 1A (EIF-1A) (EIF-4C).	104.032	56.009	76.3713	97.723	416.87	82.8534	151.597	182.978	201.819	125.645	214.766	96.7941	58.9155	72.9132	104.73	119.399
LOC_Os02g46370	NA	0.0389755	0.0357024	0.0456298	0.0500231	0	0	0.109349	0.180272	0.150567	0.0950745	0.0503879	0	0	0.0339912	0.0652184	0.105444
LOC_Os11g31990	Retrotransposon protein, putative, Ty3-gypsy subclass	0	0	0	0	0.0114822	0	0	0	0	0	0	0	0	0	0	0
LOC_Os12g41340	NA	0	0	0	0	0	0	0	0	0	0	0	0	0	0.0772528	0	0
LOC_Os01g49650	Plant lipid transfer protein and hydrophobic protein, helical domain containing protein.	0.150711	0.0690272	0.264662	0.145072	0	0.224407	0.070472	0.0697079	0.349328	0.137863	0.29226	0.331993	0.182489	0.131438	0.0315234	0
LOC_Os06g43610	DNA glycosylase/AP lyase domain containing protein.	19.748	16.0002	17.9712	19.807	11.4648	12.5819	15.7009	18.3346	16.397	14.0669	13.363	11.9549	14.601	13.5935	14.5939	14.538
LOC_Os09g01340	NA	0.221572	0.0405929	0.0815258	3.15657	1.0495	0.135738	0.224974	0.187398	0.234777	0.308851	0.319187	0.613597	0.0735883	0.165631	0.35487	0.833506
LOC_Os06g23430	Signal recognition particle 19 kDa protein (SRP19).	42.3328	41.2196	40.8895	25.7956	51.2135	29.0832	29.6319	33.3878	49.0786	30.2958	31.0355	31.0764	38.2677	33.0886	28.1987	28.3325
LOC_Os01g49640	Plant lipid transfer protein/seed storage/trypsin-alpha amylase inhibitor domain containing protein.	0.188338	0.258782	0.16537	0.181292	1.01499	0	0.0440332	0.261335	0.327407	0.0574276	0.243485	1.71879	0.0912198	0.205316	0	1.04029
LOC_Os09g29050	Adenine nucleotide translocator 1 domain containing protein.	1.59775	2.22863	1.27537	2.09724	2.68383	1.38417	1.22254	1.27646	1.34669	0.70863	1.26752	0.708493	0.175877	1.14008	0.364575	1.21163
LOC_Os12g13390	Similar to Aspartyl aminopeptidase-like protein.	33.9729	30.7998	33.0834	31.4564	34.2435	34.4042	31.9568	38.2224	27.321	21.1844	34.9825	44.916	20.9421	27.808	22.4261	34.444
LOC_Os06g43600	Similar to ADR11 protein (Fragment).	52.4793	52.7553	56.5195	52.0035	193.336	89.3522	225.878	104.867	79.3837	43.9024	96.9831	60.9469	22.9674	61.8212	38.1264	52.1544
LOC_Os10g23120	Similar to Pyridoxamine 5-phosphate oxidase.	25.3815	26.0523	23.9363	20.823	20.6761	25.3088	27.6345	25.74	20.6183	23.8017	25.6756	31.0661	22.8057	25.5954	23.2399	26.005
LOC_Os04g42174	Hypothetical protein.	9.26795	8.42999	8.22274	8.90514	5.68936	7.87115	7.38363	6.80772	7.89838	7.76605	4.88335	4.5656	7.28892	5.05499	6.54419	5.61104
LOC_Os04g44510	GRAM domain containing protein.	4.8946	5.61939	6.99091	7.16145	7.23511	13.8764	16.3108	10.6252	12.0636	36.5948	5.77937	4.88787	26.9622	15.6518	24.1065	7.56256
LOC_Os06g23420	Exostosin-like family protein.	0.0481179	0	0.0187777	0.0205856	0.197575	0.114635	0	0.103861	0.111531	0	0.124414	0.100949	0	0	0	0.10125
LOC_Os05g26660	Similar to External rotenone-insensitive NADPH dehydrogenase.	0.327756	0.146455	0.262049	0.16416	0.361065	0.0571348	0.104664	0.281008	0.185292	0.136502	0.206696	0.322006	0.340723	0.320701	0.307662	0.0865085
LOC_Os12g41430	Hypothetical conserved gene.	22.9622	20.2141	22.6978	17.7088	20.5467	15.715	19.5389	21.6042	17.6565	18.2018	16.3117	13.1207	17.5635	19.2308	22.1882	19.0216
LOC_Os06g16840	NA	0	0	0	0	0	0.00203628	0	0	0	0.00208497	0	0	0	0	0.00143023	0
LOC_Os10g35490	Similar to Epoxide hydrolase.	15.4054	12.5281	14.9357	4.77451	2.96511	1.38152	2.599	7.0141	8.80014	4.69738	1.10332	2.34135	6.444	6.60316	7.23179	4.87425
LOC_Os06g43500	NA	0	0	0	0.0974476	0	0	0	0	0	0	0	0	0	0	0	0
LOC_Os10g23060	Conserved hypothetical protein.	0.699127	0.584727	0.213519	0.780256	0.43684	0.923316	0.397977	0.421781	0.775015	2.18737	1.67014	0.459152	2.17892	1.29897	1.88195	0.685296
LOC_Os04g51390	Similar to OSIGBa0118P15.1 protein.	8.57739	7.91436	7.6778	9.93454	5.23704	5.89624	6.05792	7.74446	10.914	8.12952	10.2804	7.58037	7.03649	8.11946	7.92388	10.4988
LOC_Os04g38580	NA	0.179198	0.0820745	0.052448	0.0574978	0.367899	0	0.0418962	0	0.259598	0	0	0	0	0.0781408	0.0749636	0.0808002
LOC_Os06g04530	Peptidase S14, ClpP family protein.	33.2948	33.985	33.9315	41.9124	38.4101	37.6473	53.7281	62.0422	47.6394	59.7606	71.1719	74.0553	49.5511	51.2267	55.735	53.1021
LOC_Os07g36950	Conserved hypothetical protein.	4.95448	4.72871	4.3042	3.81368	3.19239	3.61453	3.17332	3.00497	3.69176	2.68741	3.38572	2.53583	3.42721	3.00321	3.75017	3.23259
LOC_Os06g43510	Cytochrome P450 domain containing protein.	0	0	0	0	0.00721315	0	0	0	0	0	0	0	0	0	0	0
LOC_Os04g44500	GRAM domain containing protein.	8.78526	6.01033	8.49403	8.25921	4.3391	6.57581	4.39559	5.39845	5.88592	7.61793	5.83176	3.37517	8.64763	7.49672	5.71394	4.73646
LOC_Os06g04540	Protein of unknown function DUF296 domain containing protein.	0.183929	0.722071	0.215332	0.607022	0.539447	0.625986	0.17201	0.0729192	0.487228	0.272404	0.339693	0.231525	0.127264	0.114577	0.0439674	0.426516
LOC_Os07g32800	Similar to Symbiosis-related like protein.	134.056	114.528	132.873	206.172	170.959	210.071	174.029	200.401	167.18	183.465	285.683	228.077	229.869	209.086	249.153	219.295
LOC_Os12g25690	Similar to UDP-glucose 6-dehydrogenase (EC 1.1.1.22) (UDP-Glc dehydrogenase) (UDP-GlcDH) (UDPGDH).	126.783	303.097	164.845	154.665	97.725	323.041	281.397	108.277	298.07	382.559	56.6627	146.678	419.595	337.536	200.262	160.537
LOC_Os09g01440	NA	0	0	0	0	0.136394	0	0	0	0.153989	0.162059	1.03066	0	0	0	0.555838	0.479292
LOC_Os10g23050	Helix-loop-helix DNA-binding domain containing protein.	3.48318	3.87841	2.79542	1.39012	16.2479	1.93528	7.72349	4.69088	3.58032	0.960753	8.57655	14.8268	0.500749	1.65305	1.07095	6.87275
LOC_Os08g44990	NA	0	0	0	0	0	0	0	0	0	0	0	0.00160681	0	0	0	0
LOC_Os04g38570	Similar to MDR-like p-glycoprotein.	62.7438	42.7539	63.4854	25.4053	52.8017	20.6224	26.1996	42.2748	64.6698	16.6199	10.6181	14.586	13.4115	24.2514	22.9945	44.5934
LOC_Os04g51380	Similar to cDNA clone:J023087M06, full insert sequence.	8.74995	10.4841	9.90847	8.45602	5.42661	9.74042	7.33052	6.28745	6.39826	8.22638	6.26201	7.80172	6.20559	7.38117	5.61038	5.87106
LOC_Os02g21950	NA	0.0228372	0.011157	0.00792184	0	0.250056	0	0.0840051	0	0.0352891	0	0	0	0	0	0	0
LOC_Os09g32700	tRNA-splicing endonuclease, subunit Sen54, N-terminal domain containing protein.	4.88317	4.65837	6.25812	5.37728	3.52962	2.78793	3.43179	4.41029	3.91797	1.76209	3.54873	2.47327	2.60303	2.64594	1.83729	3.62193
LOC_Os07g36960	Conserved hypothetical protein.	1.22042	0.457337	1.06077	1.04424	0.949079	0.506613	0.639839	0.735535	1.26438	0.518725	0.549831	0.465526	0.25077	0.483797	0.758073	1.11725
LOC_Os05g26640	NA	0	0	0	0.00740474	0	0	0	0.001779	0	0.00469118	0	0	0.00558871	0	0.00643602	0.00520284
LOC_Os07g32810	Hypothetical conserved gene.	0	0	0	0	0	0	0	0	0.0852266	0	0	0	0	0	0	0.0663171
LOC_Os01g64290	Conserved hypothetical protein.	0	0	0	0.0155781	0	0	0	0	0	0.029608	0	0	0	0	0	0
LOC_Os06g43520	Similar to Cytochrome P450 CYP71Y10.	0.130015	0.0357289	0.213097	0.333735	0.293617	0.185847	0.0851123	0.0481083	0.241086	0.095145	0.134467	0.147293	0.08816	0.136066	0.141411	0.117247
LOC_Os04g51370	Similar to Yarrowia lipolytica chromosome D of strain CLIB99 of Yarrowia lipolytica.	20.4272	19.2288	18.501	22.7214	17.5474	18.1159	19.4142	20.7157	19.9679	18.2639	25.6628	19.2045	21.3651	20.2176	21.1231	22.5759
LOC_Os12g41410	Putative uncharacterized protein	0.0546385	0.500501	0.127934	0.210378	0.0560873	0.325425	0.0255488	0.505437	0.284952	0.233244	0.741691	0.137555	0.582201	0.190605	0.0457138	0.418821
LOC_Os09g01430	NA	0.244093	0.010907	0.0557594	0.202487	1.09393	0.028367	0.122489	0.396526	0.400183	0.219291	0.661918	0.347226	0.0461363	0.207686	0.0398483	0.655
LOC_Os04g38560	Similar to Pectin methylesterase-like protein.	0.025856	0.0157898	0.0504506	0	0	0	0	0	0	0.0525596	0	0.0542446	0	0.0601319	0.0288435	0.0155446
LOC_Os01g49600	Cytochrome P450 domain containing protein.	2.05526	1.48074	1.89248	4.8607	2.97499	3.20467	1.84648	1.67693	2.47558	4.29525	6.46351	3.6917	8.03068	4.8033	8.3337	3.94635
LOC_Os02g21920	Similar to senescence-associated protein.	12.3518	14.3661	15.6449	16.0091	26.8967	14.5865	25.8198	20.4038	20.115	18.1079	27.5516	32.0728	13.8511	15.8997	14.1269	16.6123
LOC_Os02g21925	Similar to senescence-associated protein.	4.7382	6.54544	5.65899	7.06209	19.5534	6.05375	12.6859	8.30667	10.894	9.27442	13.7826	12.4577	6.10741	7.4814	5.46683	8.78702
LOC_Os06g23460	K Homology, type 1, subgroup domain containing protein.	14.5584	16.7422	12.5011	11.1154	12.9239	14.5199	14.8837	15.1321	15.1533	11.729	13.014	13.5562	10.9497	13.0584	12.1216	13.4521
LOC_Os07g36970	NA	0	0	0.0145937	0.00319977	0.00255921	0	0.00932614	0	0	0.00608152	0.00402888	0	0.00483005	0.00217428	0.00440351	0.00449656
LOC_Os06g04510	Similar to Enolase 1 (EC 4.2.1.11) (2-phosphoglycerate dehydratase 1) (2-phospho- D-glycerate hydro-lyase 1).	4.27036	5.16243	6.972	7.1213	3.20569	2.69913	2.30244	3.76221	1.29619	2.5865	6.86339	7.94426	1.82912	3.73692	1.21525	1.41466
LOC_Os01g49614	Protein kinase, core domain containing protein.	2.19601	2.37087	2.5232	4.53049	2.44758	5.66888	3.31207	2.82353	3.17286	4.79083	6.13239	4.59735	7.79047	6.6752	6.88627	5.49259
LOC_Os04g51360	RNA recognition motif, RNP-1 domain containing protein.	4.0539	3.98967	4.31456	2.57999	2.23546	2.39453	3.82251	3.09924	1.7861	1.8797	2.57714	2.40386	1.49289	2.10376	1.85003	2.5077
LOC_Os10g23030	NA	0	0.0308666	0	0	0	0	0	0	0	0	0	0	0	0	0	0
LOC_Os06g16810	NA	0.0817667	0	0	0.104944	0	0	0	0	0	0	0	0	0	0	0	0
LOC_Os12g41420	Lectin protein kinase, putative	0	0	0	0.115438	0.276985	0	0.0841146	0	0	0	0.465119	0.113218	0.26138	0.627531	0	0.081111
LOC_Os07g20910	NA	0	0	0	0.0202523	0	0	0	0	0	0.0211704	0.0203999	0	0.00152854	0	0	0
LOC_Os07g36980	NA	0	0	0	0	0	0	0.0379684	0	0	0	0	0	0	0	0	0
LOC_Os06g04520	Steroid nuclear receptor, ligand-binding domain containing protein.	4.7366	4.98656	4.52337	4.35965	2.93816	4.34047	4.48976	4.59757	4.22685	3.85002	3.45979	3.95641	3.59196	3.71484	4.32525	4.79625
LOC_Os12g25660	Similar to Cytochrome P450 family protein, expressed.	0.0194015	0	0.0454279	0	0.159328	0.323553	0.199586	0.50253	0.0899404	0	0.0250825	0.170955	0.169145	0.626055	0.12986	0.157467
LOC_Os09g01410	NA	0.0228372	0	0	0	0.328199	0	0.106786	0.232383	0.0794006	0.529223	0.118097	0	0	0	0.229283	0.442783
LOC_Os12g25665	Hypothetical conserved gene.	0	0	0	0	0	0	0	0	0	0	0	0	0	0	0	0.0282566
LOC_Os04g51350	Pentatricopeptide repeat domain containing protein.	0.927569	1.24342	1.21174	1.08886	1.09151	1.40135	2.28501	2.06665	1.23886	3.01458	1.93037	1.59477	2.08194	2.12103	2.17675	1.13231
LOC_Os06g43540	NA	0.00831231	0.0114214	0	0	0.00121896	0.00495078	0	0.00768935	0.00963343	0	0	0	0.00402599	0.00845754	0.0104318	0.00749604
LOC_Os12g02130	ATPase, F1/V1/A1 complex, alpha/beta subunit, nucleotide-binding domain containing protein.	15.6091	15.2123	20.0135	13.494	12.346	15.6785	14.5189	14.9105	13.1264	14.2924	14.23	15.0772	12.178	11.8406	11.4425	12.4529
LOC_Os09g32730	Zinc finger, RING/FYVE/PHD-type domain containing protein.	0.778686	1.08692	1.25892	0.475907	1.40835	0.397527	1.10967	1.44066	0.966907	2.4648	0.335564	0.326729	2.76576	1.13184	2.54393	1.03661
LOC_Os02g21900	Similar to Ribosomal protein S7.	0	0	0	0.148583	0	0.137903	0	0.107093	0	0	0	0.145726	0	0.100964	0	0.1044
LOC_Os07g20940	NA	0	0	0.0287583	0	0	0	0	0.0113617	0	0	0	0	0	0	0.020552	0
LOC_Os05g22300	Arbuscular mycorrhizal specific marker 10.,Benzyl alcohol benzoyl transferase.	0	0	0	0	0	0.0299531	0	0	0	0	0	0	0	0	0	0
LOC_Os06g16880	NA	0.0143468	0.0619551	0.0263941	0.00526097	0.00841556	0.0238036	0.0191672	0.0227513	0.00356293	0.113323	0.0119235	0.0335388	0.00943045	0.0518359	0.0471561	0.0887173
LOC_Os07g36910	Cyclin-like F-box domain containing protein.	0.0504718	0.184933	0.196963	0.194334	0.207241	0.380771	0.0157337	0.0778155	0.175481	0.184677	0.326252	0.25413	0.244456	0.102707	0.211139	0.273093
LOC_Os04g38540	Similar to ORW1943Ba0077G13.3 protein.	0.0474668	0.195663	0	0.0609212	15.1049	0.226168	1.73124	3.38102	0.467593	1.38945	6.19791	3.88374	3.77038	0.310475	0.0992837	0.62068
LOC_Os10g23090	Similar to Homeobox-leucine zipper protein HOX8.	1.5103	2.61074	1.05519	5.40875	4.12592	5.57127	2.10725	1.28444	2.99252	4.04067	5.13326	3.37296	2.17091	1.48712	1.56932	2.68004
LOC_Os12g25650	NA	0	0	0	0	0.269723	0	0	0	0	0	0	0	0	0	0	0
LOC_Os03g13370	Similar to TPR Domain containing protein, expressed.	8.02506	8.19511	7.61307	3.2476	4.70539	1.95641	5.70679	7.40922	6.4918	2.98035	2.36499	2.50442	1.70738	3.31308	3.2454	4.62397
LOC_Os12g41400	Similar to Heterochromatin protein (Fragment).	45.8878	45.6274	43.3775	31.553	44.3005	27.529	38.5915	47.1405	40.7303	27.4761	34.97	33.644	16.9978	25.5606	24.9606	29.9156
LOC_Os04g51340	Similar to Pectin acetylesterase.	36.1102	36.7709	44.7151	41.8336	23.0124	23.0615	39.3134	45.1782	46.4316	48.1047	25.7591	16.88	39.6961	22.8889	39.3293	26.3841
LOC_Os12g02120	Protein-tyrosine phosphatase, dual specificity domain containing protein.	3.96041	2.74678	2.8261	5.08299	4.48165	4.60154	4.32693	5.8007	5.24556	3.72631	5.26634	5.42047	3.39794	4.28454	4.64418	3.83511
LOC_Os09g01400	NA	0	0	0.128736	0.376349	0.602016	0.174648	0.411344	0.881583	0	0	1.13728	0.369113	0.639111	0	0.368003	1.4544
LOC_Os06g43550	Ubiquitin system component Cue domain containing protein.	45.0623	39.8678	47.1819	46.8388	38.0141	50.9711	61.4881	61.1673	61.219	71.5778	49.1424	53.1248	60.2405	63.3289	62.0873	61.2854
LOC_Os06g04500	Cornichon family protein.	35.0946	46.408	39.913	23.0249	13.3401	27.8962	20.5264	20.4584	20.3459	23.5717	12.7841	23.7597	27.135	24.9399	14.8698	17.3029
LOC_Os09g32740	Peptidase C19, ubiquitin carboxyl-terminal hydrolase 2 family protein.	9.93668	10.334	10.5629	9.02239	7.3392	7.58614	9.99414	11.9056	8.77456	9.13697	7.95789	8.21364	8.83877	8.57694	7.6861	8.26852
LOC_Os07g36920	F-box domain, Skp2-like domain containing protein.	0	0	0.023656	0.0129668	0	0	0	0	0.0234177	0	0	0	0	0	0	0
LOC_Os07g20930	NA	0	0	0	0.0116333	0	0	0.00847667	0	0	0	0	0	0	0	0	0
LOC_Os04g38530	Similar to OSIGBa0097P08.2 protein.	1.96956	2.55253	2.4496	3.66801	6.19844	1.73715	5.36386	4.67292	4.62161	5.2969	6.86442	7.03383	5.21097	4.62853	3.27671	4.64177
LOC_Os06g16870	NA	0	0	0	0	0	0.00132146	0	0	0	0	0	0.0139643	0	0.0193498	0.00928155	0.00100042
LOC_Os03g13380	Nonaspanin (TM9SF) family protein.	110.233	145.358	110.846	114.908	74.8099	139.669	142.094	102.734	107.392	119.922	76.1343	105.237	147.027	122.055	99.8623	99.9032
LOC_Os06g08990	Hypothetical conserved gene.	1.36626	1.12055	1.22754	3.48666	1.72865	1.30577	0.549716	1.5284	1.30723	0.716934	3.46417	1.87979	1.26192	1.26082	1.51526	3.06591
LOC_Os04g38525	Similar to ORW1943Ba0077G13.1 protein.	30.6717	21.5127	31.7218	34.9315	25.0636	16.3874	14.5899	19.3544	32.6438	21.4525	27.5863	19.2721	23.366	21.1307	36.1156	33.898
LOC_Os12g25680	Hypothetical conserved gene.	0	0	0	0.1279	0	0	0.0621301	0.0307283	0	0.283603	0	0	0.0965323	0	0.0555838	0.0599115
LOC_Os04g51330	Similar to Maltose excess protein 1, chloroplast precursor (Root cap protein 1).	16.455	16.6567	21.1132	12.8562	10.4936	8.74871	11.9107	12.3089	17.0236	12.4567	11.0655	11.2564	9.74848	10.9036	13.822	15.033
LOC_Os06g43560	Phox-like domain containing protein.	13.2889	16.9824	13.7074	11.8668	7.7898	16.1258	13.2415	11.7399	10.0844	12.0135	10.484	14.388	13.0275	13.6854	10.212	10.0388
LOC_Os05g26680	NA	0	0	0	0.0248459	0	0	0	0	0	0	0	0	0	0	0	0
LOC_Os09g32710	Conserved hypothetical protein.	4.57899	3.47323	3.56575	3.24426	3.65823	2.64084	5.4836	4.81082	3.60187	3.0325	3.16077	2.94715	2.70952	3.23449	3.98706	3.17018
LOC_Os07g36930	Conserved hypothetical protein.	4.01889	2.14081	2.50594	2.35476	2.01789	1.06673	0.163411	1.87905	2.91102	0.133199	1.80719	0.439901	0.105789	0.971481	0.548224	1.87121
LOC_Os06g35030	Conserved hypothetical protein.	32.0352	27.9281	32.6404	48.7704	41.0928	29.6706	32.9843	36.6609	45.5853	30.7129	47.035	34.8914	28.6719	36.0052	44.3325	51.8658
LOC_Os04g38520	Similar to ORW1943Ba0077G13.1 protein.	34.4002	25.4347	35.7658	40.2293	26.3643	18.0839	16.6988	22.1912	35.3447	23.4713	29.898	22.0505	27.0806	23.9274	39.4924	37.7681
LOC_Os04g51320	Similar to B0403H10-OSIGBa0105A11.17 protein.	6.05421	3.98517	5.37822	4.25609	3.24791	1.88447	5.17819	6.47292	6.06447	3.41378	4.05113	1.49354	3.83115	3.68803	3.67808	3.63522
LOC_Os06g16850	NA	0	0	0	0	0	0	0.00176085	0	0	0	0	0	0	0	0	0
LOC_Os05g26670	NA	3.55863	4.19115	4.1662	4.13234	2.08742	5.7193	5.75799	5.22529	6.48093	9.71413	8.76311	3.83957	10.3416	6.53962	6.38006	7.64089
LOC_Os06g43570	Proteasome subunit beta type 3 (EC 3.4.25.1) (20S proteasome alpha subunit C) (20S proteasome subunit beta-3).	63.7597	52.3639	64.4267	44.5453	47.0623	44.9192	49.0478	53.8659	55.0036	44.6843	36.9266	40.1673	33.4164	38.4685	37.1894	40.0081
LOC_Os12g02100	ADP/ATP carrier protein domain containing protein.	6.09523	5.22545	5.0317	5.99534	3.66023	4.06469	4.44163	4.23551	4.99107	3.10286	3.96243	4.17506	3.47924	5.21732	4.38529	5.20696
LOC_Os03g13390	Similar to NADPH-dependent codeinone reductase (EC 1.1.1.247).	4.02033	3.76885	5.44988	8.25281	16.9663	9.83001	11.84	13.0601	11.3622	18.2948	24.9288	12.045	9.20085	7.04316	8.50746	11.6187
LOC_Os12g02105	Similar to RNA-binding protein 12.	0	0	0.0275987	0	0	0	0	0	0.0546412	0.0575047	0	0	0	0	0.0197233	0
LOC_Os06g35020	Conserved hypothetical protein.	5.39842	5.05304	5.46453	4.17532	2.95227	3.2574	4.27696	5.23372	5.40948	1.89766	2.80384	2.07719	2.3064	4.07072	3.17545	3.2101
LOC_Os07g36940	Similar to Eukaryotic translation initiation factor 4g (Fragment).	76.0448	107.51	77.1165	49.5156	49.2821	54.757	57.08	59.3307	54.76	45.4872	44.6446	52.3574	46.5567	56.984	40.6174	51.7167
LOC_Os10g05040	NA	0.0112565	0.00386669	0.0164728	0.00541766	0.0086662	0.0067043	0.0171063	0.0104129	0.00815345	0.0291745	0.0218287	0.0177116	0.0218079	0.00858984	0.00117723	0.00253777
LOC_Os03g13325	NA	0	0	0.0625065	0	0	0	0	0	0	0	0	0	0	0	0.0893402	0
LOC_Os04g34140	Conserved hypothetical protein.	2.09716	2.25632	2.45521	2.93283	3.59471	5.72682	2.12777	1.75697	2.71708	3.71611	5.38408	3.76053	4.30252	3.58892	2.35051	2.7387
LOC_Os06g35050	Prephenate dehydrogenase domain containing protein.	4.38733	6.4833	5.98436	5.81685	2.63422	6.32315	5.03199	3.15876	4.29316	5.80543	3.00989	3.90753	4.95157	4.6565	3.58412	3.88184
LOC_Os11g19290	Lipase class 3 family protein, putative	0	0	0	0	0	0	0	0.141699	0	0	0.0330052	0	0	0.13359	0	0
LOC_Os01g71420	Metallophosphoesterase domain containing protein.	4.64888	3.73585	4.23037	4.50208	3.73096	4.73223	6.54447	6.27479	7.24898	7.89949	3.74267	4.57511	8.43344	6.83715	11.9805	8.80396
LOC_Os08g44920	NA	0.063547	0.0582104	0.0743964	0	0.130464	0.090836	0.0396192	0.0293923	0.294588	0	0.492925	0.119987	0.0615569	0.0665046	0.186085	0.0286533
LOC_Os03g41870	NA	0	0	0	0	0	0	0	0	0.171532	0	0	0	0	0	0	0
LOC_Os12g39170	Similar to Serine carboxypeptidase family protein.	0	0	0	0	0	0	0	0	0	0	0	0	0	0	0.0215479	0
LOC_Os01g64230	Similar to Long cell-linked locus protein.	0.156218	0.364251	0.282646	0.236952	0.699752	0.389087	0.278906	0.604314	0.378551	0.294462	0.238679	0.250272	0.343921	0.247709	0.297047	0.166491
LOC_Os07g48560	Homeodomain-like containing protein.	0.420243	0.475529	0.0289407	0.253817	2.00468	3.71026	0.7629	0.640291	0.401087	0	8.96435	1.71144	0.11973	0.711444	0.0206824	4.28019
LOC_Os03g05390	Divalent ion symporter domain containing protein.	132.764	147.867	113.638	200.787	227.212	424.205	190.38	170.415	158.717	195.93	377.088	439.823	337.466	266.75	230.225	269.789
LOC_Os03g39200	NA	0	0	0	0	0	0	0	0	0	0	0.290699	0	0	0	0	0
LOC_Os06g43580	NA	0	0	0	0	0	0	0	0	0	0	0	0	0	0	0	0.00652098
LOC_Os12g02170	NA	0	0	0	0	0	0	0.0136686	0	0	0	0	0	0	0.0254934	0	0
LOC_Os04g51310	Bacterial extracellular solute-binding protein, family 1 protein.	10.2889	10.7984	13.5769	13.2258	8.42481	14.0802	13.4635	11.5173	12.146	16.6153	12.8169	13.1923	14.6255	14.7396	16.3624	13.4862
LOC_Os03g13320	Retrotransposon protein, putative, unclassified, expressed	0.0207931	0.00592571	0.0540958	0.0432921	0	0.0330247	0.00648186	0.0128232	0.0275787	0.0439586	0.0268815	0.078085	0	0.0027201	0.015657	0.00729213
LOC_Os01g34980	NA	0	0	0	0	0	0	0	0	0.0550855	0.0579723	0.0614486	0	0	0.0829055	0.0795346	0
LOC_Os07g32870	NA	0	0	0	0	0	0	0	0	0	0	0	0	0.131703	0.0296435	0	0
LOC_Os10g05030	NA	0.0726251	0	0	0	0	0	0	0	0	0	0	0	0	0	0	0
LOC_Os06g35040	NA	0	0	0	0	0	0	0	0	0	0	0	0	0	0	0.00192385	0
LOC_Os08g44910	Protein of unknown function DUF296 domain containing protein.	0	0	0	0	0	0	0	0	0	0	0	0.0315845	0.0243057	0	0.0629791	0.0226275
LOC_Os06g43590	Development protein-like protein.	80.6377	59.2258	76.7755	101.843	110.624	83.0705	68.0067	74.578	109.806	86.8835	120.032	86.7295	110.976	102.085	102.306	102.474
LOC_Os01g71430	NA	0	0	0	0	0	0	0	0	0	0	0	0	0.059613	0	0	0
LOC_Os12g39190	Retrotransposon protein, putative, Ty1-copia subclass	0	0	0	0	0	0.00214148	0	0	0	0	0	0	0	0	0	0
LOC_Os12g39180	Similar to Integral membrane protein.	6.27895	7.16547	6.69389	7.60851	5.07714	6.35125	8.47181	8.29073	8.34405	10.7066	8.14016	7.49533	13.0396	11.5307	14.0431	8.62798
LOC_Os03g39210	NA	0.448081	0.0917201	0.356045	0.0620174	0.146556	0.066757	0.110877	0.0601369	0.266725	0.014582	0.27126	0.224667	0.12698	0.0964475	0.0796653	0.307276
LOC_Os03g05380	NA	0	0.00435395	0.0111292	0	0.00906126	0	0	0	0	0	0.00921729	0	0	0	0	0.0342908
LOC_Os07g48550	Similar to NAM / CUC2-like protein.	5.39013	6.65402	5.96528	5.9181	43.2637	8.17633	15.8609	3.09688	2.85499	3.85206	36.0996	10.0184	14.8481	8.47435	9.65357	6.66463
LOC_Os12g13300	Serine/threonine protein kinase-related domain containing protein.	1.11595	1.01677	1.07592	0.742943	1.31094	1.19425	1.35058	0.39747	1.54922	3.20258	0.640349	0.480763	1.19084	0.801495	1.16834	0.355188
LOC_Os04g51300	Plant ascorbate peroxidase domain containing protein.	9.76466	12.6067	10.1771	14.3883	9.86642	12.1382	15.933	13.4444	8.45789	19.182	18.4849	18.1374	16.6931	22.5213	15.4178	11.7615
LOC_Os12g02160	NA	0	0	0	0	0	0.0548354	0	0	0.106701	0	0.714159	0	0.133777	0.28103	0.231089	0.12454
LOC_Os01g34970	Similar to Multidrug resistance protein 1 homolog.	3.29161	3.73232	3.5151	3.24268	2.17345	3.12616	2.55416	3.23421	3.26318	1.81746	1.78268	1.76934	1.82694	2.29654	1.97987	3.36149
LOC_Os07g32880	Similar to ATP synthase gamma chain, chloroplast (EC 3.6.1.34) (Fragment).	71.6854	99.6137	89.7843	134.099	81.3288	113.968	50.9764	44.7648	60.715	100.195	97.9377	89.6516	178.947	128.594	103.51	72.399
LOC_Os10g05020	Cytochrome P450 family protein.	0.661491	1.74857	1.21696	1.14007	1.57147	1.98116	2.01494	0.489533	1.35802	1.75191	0.708579	0.737505	1.04355	0.75821	0.363691	1.10785
LOC_Os08g44940	Similar to LOB domain protein 17.	0.25327	0.0386669	0.0494185	0.216707	0.086662	0	0	0	0.0978414	0.0514844	0.545717	0.956428	0.122669	0.368136	0	1.52266
LOC_Os07g05984	NA	0	0	0	0.0237301	0.00379592	0	0	0	0	0	0	0.01955	0.0107462	0	0	0.0200084
LOC_Os06g04590	Hypothetical conserved gene.	8.74772	9.56789	7.23509	7.26142	4.37815	1.71078	5.04688	1.4896	7.66659	6.47592	1.12529	2.08175	6.32371	0.910931	1.38366	2.9043
LOC_Os03g41890	NA	0	0	0	0	0	0	0.00864419	0.0071254	0	0	0	0	0.0581992	0.00671764	0	0.00833551
LOC_Os12g02150	Conserved hypothetical protein.	7.59672	7.9689	8.42238	12.4234	13.0269	17.0141	11.044	10.4601	9.89955	13.3218	15.0786	16.8777	17.0066	14.1664	14.0835	13.8119
LOC_Os03g13340	Protein of unknown function DUF1677, Oryza sativa domain containing protein.	0	0	0	0	0	0	0	0	0	0	0	0	0.0147865	0	0	0
LOC_Os03g25790	Glycoside hydrolase, family 17 protein.	1.08223	2.75374	1.54855	3.28506	3.26224	8.98307	5.86372	1.34277	4.63867	11.2511	5.62977	4.54093	7.59627	6.77161	3.63619	3.00532
LOC_Os07g32890	Similar to RRP6-like protein 3.	6.68854	6.28288	5.96924	4.48896	3.56117	5.65424	4.82141	5.17882	5.05367	3.35177	4.69787	4.04529	3.55304	5.14985	4.24215	5.99588
LOC_Os06g16890	NA	0	0.000857681	0.0191829	0.00252359	0	0	0.000875633	0	0.00151917	0.00274078	0	0	0.00399075	0.000816574	0	0
LOC_Os10g05010	F-box domain, Skp2-like domain containing protein.	1.9173	1.59663	3.469	1.98539	1.12945	0.90836	1.05953	1.24959	2.02003	0.983224	1.1126	0.79534	1.77284	1.02607	1.0755	1.52272
LOC_Os08g44930	Similar to Bet1-like SNARE 1-1 (AtBET11) (Bet1/Sft1-like SNARE 14a) (AtBS14a).	35.3096	36.8437	37.7305	29.0821	21.0245	28.8131	30.5079	27.4767	29.1607	26.7972	17.3728	25.7231	23.1168	25.0556	18.7061	18.7209
LOC_Os06g35060	Heavy metal transport/detoxification protein domain containing protein.	0.248026	0.454394	0.331853	0.864035	2.18231	1.35061	3.57869	1.21274	0.246382	3.37082	2.61101	1.29343	0.720775	0.957935	0.533605	0.894679
LOC_Os04g34110	NA	0.0445942	0.102073	0.0402616	0.0534917	0.0123867	0.0523445	0.0550936	0.0293013	0.026726	0.0481995	0.0398666	0.0162019	0.051236	0.0253569	0.0415607	0.0300285
LOC_Os01g71450	NA	0.252359	0	0.0492408	0	0	0.0501014	0.157337	0	0.146234	0	0	0	0.0814853	0	0.175949	0
LOC_Os11g07000	Conserved hypothetical protein.	3.37195	1.59994	2.44242	3.0512	2.53999	4.3345	1.22507	1.28285	2.03828	1.77525	3.41843	2.19859	2.1384	1.34343	3.63301	3.67524
LOC_Os01g64220	NA	0	0	0	0	0	0	0	0	0	0.0171477	0	0	0	0	0	0
LOC_Os03g13350	Retrotransposon protein, putative, unclassified	0	0	0	0.00228555	0	0	0	0	0	0.0152038	0	0	0	0	0	0
LOC_Os04g22600	NA	0.000771792	0.00212093	0	0	0	0	0	0	0	0	0	0	0	0	0	0
LOC_Os07g48520	Hypothetical protein.	2.00522	2.82696	2.0748	3.03439	2.1172	4.04469	4.66716	3.76994	2.2044	4.22059	3.93052	2.55777	3.39646	2.76808	3.50556	2.87951
LOC_Os08g22440	NA	0	0	0	0	0	0	0	0	0	0	0	0	0	0.0569686	0	0
LOC_Os01g71460	Cyclin-like F-box domain containing protein.	1.35189	1.45561	0.999597	0.4566	1.70424	0.169511	0.998115	0.745955	1.96531	1.07031	0.168641	0.0298547	0.643288	0.268896	0.912792	0.641649
LOC_Os07g36990	NA	0	0.0165161	0	0.00115705	0	0.00322163	0	0	0	0.0120951	0	0	0.0104794	0.00314491	0.00075426	0.00162597
LOC_Os06g35090	NA	0	0.0379364	0	0	0	0.295994	0	0	0.0479966	0	0.0535408	0.0521312	0	0	0	0
LOC_Os08g44960	NA	0.0853478	0	0	0.10954	0.525665	0	0.0798168	0.0789515	0.0989126	0.104096	0	0.107433	0	0	0.142814	0.2309
LOC_Os10g05000	Similar to F-box domain containing protein, expressed.	1.36185	1.5121	2.36738	1.6949	1.05906	0.983166	1.38938	1.10709	1.33916	1.56034	2.24078	1.19479	0.839491	1.25968	1.00129	2.27015
LOC_Os02g21980	Similar to autoinhibited H ATPase.	0.0808881	0.20499	0.049123	0.17532	0.0609159	0.366531	0.0576922	0.0789231	0.0525646	0.110314	0.235063	0.14554	0.0812904	0.271605	0.0764521	0.280007
LOC_Os03g05350	NA	0	0	0.00468158	0	0.00410489	0.007939	0	0.00369916	0	0	0	0	0.00774724	0	0.00334568	0.00360616
LOC_Os03g25770	Similar to RNA recognition motif family protein, expressed.	23.6249	23.2309	18.2811	19.8611	19.3792	21.0161	25.1654	25.4085	31.507	19.6962	22.896	19.9387	22.2131	17.8679	23.004	23.7313
LOC_Os01g64270	Conserved hypothetical protein.	1.70478	2.22331	2.94301	6.23023	4.50842	4.50888	3.91819	2.35216	3.14777	5.95586	11.3933	5.78308	5.23406	3.70432	3.19108	3.77827
LOC_Os04g34100	Conserved hypothetical protein.	61.3931	58.4488	52.4812	61.1233	65.681	78.9617	79.2926	94.1393	63.9475	49.4044	71.5105	83.4414	42.4161	49.2963	46.8568	55.8333
LOC_Os03g41830	NA	0	0	0	0	0	0	0	0.00396203	0	0.00783581	0	0	0	0	0	0
LOC_Os03g52400	Ribosomal protein L7/L12 family protein.	25.5886	21.8424	27.0614	14.1568	19.8565	17.3418	11.9841	16.806	20.726	13.8737	10.3281	15.0076	11.4194	14.3765	8.95716	9.67283
LOC_Os11g07010	NA	1.61818	2.00826	2.26112	2.67981	3.37576	2.67371	2.63609	1.20718	3.99271	3.43796	3.84657	1.57697	1.41581	1.22915	2.18365	3.48343
LOC_Os07g48510	Similar to Thioredoxin-like 1.	8.92979	13.7492	12.6092	13.747	37.9462	43.3405	91.155	60.6067	23.2854	81.9607	29.3218	44.0056	96.2788	43.9688	52.964	28.4671
LOC_Os08g22430	NA	0	0	0	0.0196941	0	0	0	0.0113557	0	0.0112293	0	0.00772618	0.02735	0	0	0.0249081
LOC_Os01g71474	Similar to Beta glucanase precursor (EC 3.2.1.73) (Fragment).	0.31558	1.37868	0.298409	1.15278	2.58743	5.899	7.61659	1.42596	0.590806	35.5345	8.47353	18.6552	46.3601	30.6556	66.1968	2.15267
LOC_Os08g44950	Hypothetical conserved gene.	0	0	0	0	0.843164	0.863317	0.135557	0.134087	0.223984	0.0883957	1.31175	0.973115	0.0468036	0.589931	0	0.043572
LOC_Os01g34930	Similar to Callose synthase 1 catalytic subunit.	10.3485	10.0188	9.79671	11.6559	5.73272	9.50035	9.62783	10.2332	11.4246	9.07463	9.04214	5.21057	8.54052	7.81141	10.7033	11.5206
LOC_Os01g25679	Cytochrome P450 domain containing protein.	0	0	0.0153377	0.0126109	0	0	0.0045945	0	0	0	0	0	0	0	0	0
LOC_Os03g05340	Conserved hypothetical protein.	4.55593	5.16021	5.17343	5.48796	2.99688	5.23123	5.48737	5.78073	4.75803	6.10239	5.72864	3.75813	5.22987	4.56785	6.44205	5.38748
LOC_Os02g21990	Similar to autoinhibited H ATPase.	0	0	0	0.315935	0	0	0	0	0	0	0	0	0	0	0	0
LOC_Os03g25760	Similar to calmodulin-binding family protein.	3.94209	3.35092	3.52001	2.61549	3.41219	2.6762	2.7181	3.26036	3.58134	1.60948	0.58306	1.47184	2.05494	1.81368	1.39754	3.22358
LOC_Os01g25670	Cytochrome P450 domain containing protein.	0	0	0	0	0	0	0	0	0.0544218	0.045819	0	0.029555	0	0	0	0
LOC_Os01g64280	Similar to Sorting nexin 1.	18.6674	17.791	17.2226	14.3962	12.2818	16.2199	17.5742	17.7086	14.5595	15.5961	13.6248	15.2917	15.2578	14.555	13.7527	14.6335
LOC_Os06g04580	YEATS family protein.	19.5841	12.7536	13.7946	14.7752	11.1152	8.19558	17.1116	16.7307	19.5208	14.0079	12.0289	8.45596	12.1224	13.5125	17.3257	15.5479
LOC_Os11g07020	Fructose-bisphosphate aldolase, chloroplast precursor (EC 4.1.2.13) (ALDP).	349.171	454.663	529.747	1049.9	434.774	613.355	654.044	342.563	524.711	789.916	1034.27	836.495	1532.24	1127.51	924.36	932.185
LOC_Os12g39140	NA	0.00508376	0	0	0	0.00521856	0.0121115	0.0047543	0	0	0	0.0131447	0.00639929	0	0	0	0.0152818
LOC_Os07g48500	Ricin B-related lectin domain containing protein.	158.275	119.596	134.638	424.517	615.989	536.095	225.843	230.319	297.945	221.797	862.388	366.759	345.011	330.364	406.424	422.993
LOC_Os05g26600	NA	0.0159736	0	0	0	0	0	0	0.00295529	0	0	0	0	0.0154733	0	0	0
LOC_Os01g64256	Similar to transposon protein Mutator sub-class.	7.68976	5.13825	7.20416	12.0326	5.92025	9.07632	6.41974	6.35014	6.93829	10.9207	4.42596	4.39783	11.1479	12.1419	15.0928	7.48876
LOC_Os08g22420	NA	0.00162398	0.00396693	0	0	0	0	0.00352497	0.00222559	0	0	0	0.00129792	0.005671	0.00360195	0.00211356	0.00325445
LOC_Os03g13300	Similar to Glutamate decarboxylase isozyme 3 (EC 4.1.1.15).	3.25642	1.36064	2.00652	3.17387	26.9907	7.91035	16.7077	12.2735	4.86172	1.4301	32.3605	14.3571	2.84611	5.04649	0.908171	9.15584
LOC_Os01g25688	Cytochrome P450 domain containing protein.	0.00385093	0	0.0106778	0.0093647	0	0	0	0	0.00845618	0.00222483	0	0	0.001767	0	0	0.018095
LOC_Os02g21960	NA	0.0148761	0	0.0174159	0	0	0	0	0	0	0	0	0	0	0	0	0
LOC_Os03g25750	SNARE associated Golgi protein domain containing protein.	5.45915	3.79486	4.02282	4.28592	2.91409	4.28914	5.46745	6.17821	7.17935	5.31252	7.43304	4.19132	7.25719	8.1714	7.84726	5.53408
LOC_Os03g52420	NA	0.0118028	0.0973046	0.207268	0.106038	0.0969262	0.0281188	0.0883034	0.0109183	0.0866317	0.0863732	0	0.14857	0.0114332	0	0.0789994	0.0851501
LOC_Os01g64250	Hypothetical conserved gene.	12.2221	17.1776	15.2128	11.51	9.21716	19.552	16.8769	13.7959	13.7556	24.2748	9.95398	12.9133	21.2425	16.7102	16.16	10.5046
LOC_Os12g39150	Retrotransposon protein, putative, Ty3-gypsy subclass	0	0.00774891	0.00550198	0.00241269	0.000964846	0.00615796	0.00703209	0.00608637	0.00217862	0.00687838	0.00364542	0.00118315	0.00455244	0.000819724	0.000786395	0.000847623
LOC_Os11g07030	Integrator complex, subunit 3 domain containing protein.	7.32523	8.11418	9.57684	7.6913	6.4046	8.24864	9.82556	7.55292	7.03439	9.88324	6.97065	6.55443	11.416	9.31064	10.5883	7.15465
LOC_Os08g22410	NA	0	0	0	0.00782834	0	0	0	0	0	0.0143473	0.0270357	0	0	0.00387559	0	0.0220019
LOC_Os02g21970	Similar to 26S protease regulatory subunit 6B (MIP224) (MB67 interacting protein) (TAT-binding protein-7) (TBP-7).	129.022	141.19	121.921	91.1934	107.524	82.9649	97.7781	98.4932	119.97	89.7193	80.4076	81.7041	95.9946	98.446	85.98	94.9463
LOC_Os08g44970	NA	0	0	0.00689271	0	0	0	0	0	0	0.00718085	0.00761146	0.0296442	0	0	0	0
LOC_Os12g02180	NA	0.0137885	0	0	0.0353937	0	0	0	0	0	0.0336348	0.0534777	0	0.0801401	0	0	0
LOC_Os03g13310	Similar to Myb-like DNA-binding domain containing protein, expressed.	0	0	0.0563331	0	0.0987876	0	0	0.133535	0.167297	0	0	0	0	0.0419645	0	0.0433927
LOC_Os06g04560	Similar to predicted protein.	33.6271	35.9148	31.3195	19.6885	15.8788	17.9475	26.297	23.436	24.3556	20.0305	11.918	15.3131	20.752	20.1336	17.7369	20.3206
LOC_Os01g64262	Alpha/beta hydrolase fold-1 domain containing protein.	9.40551	7.72113	7.85233	9.53187	9.4175	10.0099	10.8868	9.61585	12.0023	11.0015	11.3456	9.62355	9.65861	10.9033	13.3196	11.4019
LOC_Os03g52410	Conserved hypothetical protein.	0.704942	1.44646	0.231083	0.542855	11.6939	8.12851	6.38162	24.7541	5.35941	2.9577	5.32232	16.3984	36.7655	65.2173	14.8393	38.6007
LOC_Os03g05360	Similar to UDP-glucose 6-dehydrogenase.	2.66682	2.67637	3.48136	2.40851	1.25456	2.65964	2.2048	2.04074	1.75655	2.28272	2.18584	1.89527	2.82862	2.4037	2.66554	2.46466
LOC_Os03g41840	Zinc knuckle family protein	0	0	0	0.0172493	0	0	0	0	0	0	0	0	0	0	0	0
LOC_Os11g07040	Similar to Calcium-dependent protein kinase SK5 (EC 2.7.1.-) (CDPK).	71.1481	61.1393	68.0609	55.3831	73.8197	50.4697	48.1123	60.6283	65.6	37.3396	59.8024	57.821	34.6986	46.5894	41.0352	51.9816
LOC_Os12g39160	Protein of unknown function DUF620 family protein.	24.789	38.4413	31.4863	11.7403	9.50873	16.1883	14.9165	12.3289	19.2807	15.1266	7.17927	6.92229	17.5426	11.953	9.886	10.8296
LOC_Os01g13450	NA	0.269078	0.268888	0.0572759	0.0627905	0	0	0.0457527	0.0452567	0.283494	0.0596702	0	0	0.0947821	0.0426668	0.081864	0.132357
LOC_Os05g22480	NA	0	0	0	0	0	0	0	0.0158598	0	0.0836433	0	0	0	0	0	0
LOC_Os03g05812	Conserved hypothetical protein.	21.3022	25.2304	20.9427	15.493	12.0874	18.4861	19.7173	19.1322	17.8561	14.889	11.2808	14.535	17.3754	17.6125	16.7594	16.4341
LOC_Os08g32730	NA	0	0.00110534	0	0	0	0	0.00225695	0	0.00279691	0.00147174	0	0	0	0.00105236	0.0171627	0
LOC_Os10g28254	Hypothetical conserved gene.	0	0.10687	0	0	0	0	0	0	0	0	0	0	0	0	0	0
LOC_Os01g64810	Zinc finger, DHHC-type domain containing protein.	18.1124	21.0596	19.248	11.2188	11.8117	12.5864	15.051	16.5145	14.1063	10.9876	12.0984	12.3669	13.5681	15.156	13.5099	13.8861
LOC_Os09g37320	Hypothetical protein.	0	0.00589148	0	0	0.0528171	0	0.0360888	0	0	0.0313777	0.0166297	0	0.0124604	0.0224365	0.0107621	0.0464001
LOC_Os10g28250	Retrotransposon protein, putative, LINE subclass	0	0	0	0.0357308	0	0	0	0	0	0	0	0	0	0	0	0
LOC_Os04g44400	ATP-dependent Clp protease proteolytic subunit (EC 3.4.21.92) (Endopeptidase Clp).	19.631	16.8274	19.3088	17.7839	26.5059	14.1501	14.218	16.7123	22.9172	16.8565	16.302	13.6361	9.77185	11.0971	12.9837	16.1785
LOC_Os07g48290	Similar to Ribosomal protein S6 kinase.	10.8071	11.5022	10.3341	16.1158	13.6139	16.6812	19.0553	15.3813	14.8527	13.6113	17.3317	16.2953	19.2703	24.5641	19.499	22.8636
LOC_Os01g13440	Conserved hypothetical protein.	0	0	0	0	0	0	0.0398115	0.0393799	0	0	0	0	0	0.0371264	0	0
LOC_Os05g22470	NA	0	0	0	0	0	0	0	0	0	0	0	0.0446011	0.00343226	0	0	0
LOC_Os02g21170	NA	0	0.00686584	0	0	0	0	0	0	0	0	0	0	0	0	0	0
LOC_Os03g05800	Conserved hypothetical protein.	5.92967	5.56259	7.44388	6.64767	2.34676	4.4678	3.94191	2.13133	4.92639	2.76655	4.11005	2.67539	6.12459	4.61062	4.21396	4.73533
LOC_Os02g56500	Conserved hypothetical protein.	0.290227	0.132927	0.370667	0.11852	0.0406259	0.188573	0.209733	0.170849	0.214044	0.402252	0.10233	0.182665	0.281138	0.621276	0.540829	0.39259
LOC_Os10g11100	NA	0.0136172	0.0332631	0.0478262	0	0.0279566	0.0851587	0	0.0251934	0.0789074	0.0498255	0	0.0342819	0	0.00791721	0.0227859	0
LOC_Os03g05806	Pseudouridine synthase domain containing protein.	3.78228	3.53394	4.32049	5.05548	3.25027	3.28252	3.53211	4.01365	4.28323	6.68245	4.86182	4.50257	3.77374	5.1034	5.10837	4.03456
LOC_Os10g28240	Similar to Calcium-transporting ATPase 8, plasma membrane-type (EC 3.6.3.8) (Ca(2 )-ATPase isoform 8).	0.103873	0.24739	0.109447	0.066658	0.23458	0.705277	0.456565	0.547704	0.276879	0.190036	0.389435	0.849891	0.382356	0.670363	0.69525	0.636974
LOC_Os01g64820	Similar to DNA polymerase alpha catalytic subunit (EC 2.7.7.7).	23.4936	20.7571	21.013	5.21284	10.0788	2.64204	13.0441	20.9978	15.3083	4.80302	2.52041	1.99169	4.10202	7.35849	7.39912	10.4058
LOC_Os09g37330	NA	3.27394	6.23169	3.93246	4.80222	9.9295	18.2333	27.1384	18.3288	5.46969	14.4168	16.683	14.1029	8.19624	5.33971	4.51785	7.32358
LOC_Os01g13470	K Homology domain containing protein.	23.3982	23.2046	20.8914	16.9658	10.8276	17.4025	19.2026	18.9166	16.0019	12.8729	13.277	16.5663	14.678	16.5256	14.2521	17.3505
LOC_Os04g44410	Similar to Serine carboxypeptidase II precursor (EC 3.4.16.6) (Carboxypeptidase D) (Bri1 suppressor 1) [Contains: Serine carboxypeptidase II chain A	12.5403	10.9848	16.0239	13.1191	20.4481	7.57289	19.7831	15.7102	25.6285	15.5991	5.89828	2.82442	9.6601	6.74027	18.2201	14.996
LOC_Os05g14070	NA	0	0	0	0	0	0	0	0.318128	0	0	0	0.108223	0	0	0	0
LOC_Os03g13080	NA	0	0	0	0	0	0.0222851	0	0	0.0216816	0.0114089	0	0.0235494	0.0634282	0.0163158	0.0313048	0.0506132
LOC_Os02g21180	NA	0.0243597	0	0	0	0.150034	0	0	0	0	0	0	0	0	0	0	0
LOC_Os02g21185	Similar to MRNA binding protein precursor.	0.982787	1.54659	1.68161	1.7465	0.620829	1.29076	1.74393	1.23549	1.2266	3.07353	2.37822	1.42743	2.43291	2.34422	1.30718	1.74983
LOC_Os10g35690	Similar to 30S Ribosomal protein S18.	47.2341	38.9546	38.9393	39.6847	39.004	34.2082	30.6804	45.7954	44.1738	24.6996	37.3578	29.4079	17.6298	25.1292	25.3054	40.7494
LOC_Os04g38700	Similar to H0219H12.9 protein.	11.6163	11.5642	11.2927	11.6154	9.14901	11.108	13.349	12.6462	10.223	11.4015	11.3743	11.1325	10.509	11.4396	11.0511	11.6223
LOC_Os01g49980	Cytochrome P450 domain containing protein.	0.00517603	0.000711203	0.00090896	0.000996476	0	0.000924846	0	0.00179554	0.00449901	0	0	0	0	0	0	0.000700161
LOC_Os02g56510	Phosphate (Pi) transporter, Root-to-shoot Pi transfer	17.3522	21.2789	18.9875	25.0895	17.0411	28.8944	10.8476	8.96976	21.3828	17.699	40.0083	41.6927	24.031	21.4184	18.0256	38.2962
LOC_Os01g71900	NA	0	0.00934618	0.00477799	0	0.0209471	0	0	0	0	0	0	0	0	0	0	0
LOC_Os10g11110	Conserved hypothetical protein.	12.7882	9.90787	13.036	13.8821	10.0874	12.635	10.5251	10.8808	13.7703	9.5115	12.1806	9.91672	12.5099	11.8303	15.0408	12.5114
LOC_Os09g37340	NA	0.267771	0.163522	0.104496	0.34367	0.183247	0	0.250418	0.165135	0.206886	0.217728	0.461568	0.337062	0.778154	0.389213	0.0746775	0.482951
LOC_Os08g32750	Carbonic anhydrase, CAH1-like domain containing protein.	0	0	0	0	0	0	0.0279665	0	0	0	0	0	0	0	0	0
LOC_Os09g37344	Similar to Auxin induced protein.	4.52244	3.33714	4.11799	3.69592	3.95791	4.45472	8.12436	5.36348	3.6808	5.38625	4.99714	2.89502	4.56803	3.41317	3.86459	4.55763
LOC_Os01g34490	Cytochrome P450 domain containing protein.	0	0	0	0	0	0	0	0.0108163	0	0	0	0	0.0113265	0	0	0
LOC_Os01g13460	Similar to BHLH transcription factor (Fragment).	33.1062	28.349	36.0914	35.6678	26.3257	28.0733	38.2431	38.1982	37.6706	36.877	38.5545	30.6134	36.4701	35.8089	44.5664	42.9867
LOC_Os02g21190	B-block binding subunit of TFIIIC domain containing protein.	6.97002	8.66974	5.39782	6.35862	4.47921	11.4719	9.98153	8.16584	5.84914	9.29708	8.63649	10.1784	7.35771	9.49352	9.15275	9.02034
LOC_Os09g37350	Similar to SAUR55 - auxin-responsive SAUR family member.	0.504718	4.23805	2.75748	6.47781	3.45401	4.30872	3.2254	6.5365	1.8523	5.43771	6.68817	3.17663	1.62971	1.39389	1.19645	1.36547
LOC_Os05g22490	NA	0.00343497	0.00314651	0.0267138	0.0185162	0.028992	0.0139118	0.011511	0.00419133	0.0314808	0.0109726	0.0461839	0	0.00554566	0.00345932	0.028739	0.00722787
LOC_Os02g56520	Quinoprotein amine dehydrogenase, beta chain-like domain containing protein.	28.8101	23.9385	28.3037	8.02081	7.76339	3.18882	8.36088	17.2962	21.0166	8.20768	2.20778	3.27677	6.00899	8.38063	8.55038	11.5961
LOC_Os10g11120	NA	0	0	0	0	0.0185609	0.014359	0.0112731	0	0	0	0	0.0108383	0.00583838	0.00525638	0	0
LOC_Os01g71910	NA	0	0.00120888	0.00220718	0.00169378	0	0	0.00123419	0	0.00218494	0	0	0	0	0	0	0
LOC_Os01g64840	NA	0	0	0	0	0	0	0	0	0.0638865	0.0112057	0.0118777	0	0.0177996	0	0	0
LOC_Os08g32760	NA	0	0.00211153	0	0.00369811	0	0.00274582	0.00053893	0	0	0.00843441	0.00149003	0	0.00111646	0.00201032	0.000964293	0.000519686
LOC_Os04g38720	Similar to H0219H12.10 protein.	11.7455	10.1164	13.6713	14.6971	16.0294	16.2286	8.33874	11.6503	9.6256	11.9104	18.5639	17.1635	23.1937	18.2665	15.3084	13.7248
LOC_Os05g14010	Basic helix-loop-helix dimerisation region bHLH domain containing protein.	14.9457	16.7395	10.6119	16.8076	10.7892	22.1722	7.88763	7.27152	15.9729	10.622	24.2412	18.2641	11.7777	10.653	9.90892	13.7112
LOC_Os01g13490	Conserved hypothetical protein.	3.40394	2.5896	4.12019	2.99892	3.13886	1.64939	4.2085	4.37635	5.08164	4.64426	1.04422	1.30722	2.87819	3.09443	4.70634	3.32982
LOC_Os12g25520	Putative uncharacterized protein	0	0	0	0.0721487	0	0	0	0	0	0	0	0	0	0	0	0
LOC_Os03g05850	Retrotransposon protein, putative, unclassified	0	0	0	0	0	0	0	0.0115068	0	0	0	0	0	0	0	0
LOC_Os04g44430	Major facilitator superfamily protein.	29.4361	31.7432	25.284	31.3711	20.2113	26.9865	23.6306	23.9377	23.6068	21.4822	21.5765	22.6315	20.1238	18.4969	21.515	24.0975
LOC_Os10g35670	Zinc finger, RING/FYVE/PHD-type domain containing protein.	22.7085	19.6146	18.6255	46.5981	13.3556	38.6022	30.4811	30.8674	14.5831	36.6088	27.8726	38.3541	45.0557	36.7898	35.4168	25.309
LOC_Os10g28210	Protein of unknown function DUF506, plant family protein.	1.54869	1.34771	1.99441	3.92565	8.54496	4.01242	3.69324	2.44059	3.49993	5.31252	6.13164	1.6083	0.975126	0.641556	1.74923	2.5139
LOC_Os10g11130	NA	0.0397709	0	0	0	0	0	0	0	0	0	0	0	0	0	0	0
LOC_Os01g25920	Conserved hypothetical protein.	0.0208301	0.0572426	0.0121932	0.0668361	0	0.0496254	0.0779209	0.0770761	0.0724224	0.0508118	0	0.0524407	0.0201778	0.0363327	0.121994	0.0469615
LOC_Os05g22440	NA	0	0.0106257	0	0	0	0	0.00216962	0	0	0	0	0.00292031	0	0	0.00194102	0
LOC_Os01g13480	Thioredoxin fold domain containing protein.	1.21353	2.07643	1.39391	2.73299	8.3204	4.90941	4.43249	3.36775	4.90915	4.49618	8.55475	5.01501	7.5633	5.23181	6.33133	7.08238
LOC_Os12g39520	Cyclin-like F-box domain containing protein.	4.3066	3.90252	4.17445	7.69662	4.11181	4.41289	6.47433	5.85796	9.04296	4.57487	8.00718	5.58132	3.25215	5.39148	8.15552	11.8912
LOC_Os10g35680	Acyl-CoA N-acyltransferase domain containing protein.	2.32251	1.54058	1.12512	1.23345	2.4115	1.84437	1.99724	2.27193	2.13475	0.846554	0.483171	1.14252	0.413752	1.49003	1.83147	1.39629
LOC_Os04g38710	NA	0	0	0	0	0	0	0	0	0	0	0	0	0	0	0	0.112175
LOC_Os12g25510	Retrotransposon protein, putative, Ty3-gypsy subclass	0.0127029	0	0	0.00191806	0	0.00356037	0	0	0.00606194	0.00546824	0.0192239	0.0169306	0.0050668	0.00260669	0	0
LOC_Os03g05840	Similar to FAD binding domain containing protein, expressed.	0	0.0480301	0	0	0.322942	0.249833	0.0245177	0.0970076	0.607669	0	0.10168	0.198005	2.84431	0.640194	0.658033	0.661982
LOC_Os04g44440	Similar to Auxin-induced basic helix-loop-helix transcription factor.	2.39093	1.68011	1.64881	2.35403	5.16082	1.79467	1.59276	2.57532	4.74476	1.39815	1.27028	0.329823	1.61807	1.45677	1.0413	2.65826
LOC_Os10g28200	NAD(P)-binding domain containing protein.	26.1334	56.2908	43.0229	43.0433	46.3298	90.6365	70.4936	40.279	56.8285	81.4913	54.4163	73.226	163.607	126.627	88.434	74.1474
LOC_Os06g04800	Similar to Beta 1 subunit of 20S proteasome.	41.8822	61.7882	48.4872	24.3447	23.426	31.6252	23.5502	26.696	31.9391	24.0065	16.1674	24.8739	24.0625	25.4708	17.6635	20.3277
LOC_Os10g11140	Similar to predicted protein.	94.7864	101.664	197.3	90.762	15.0245	13.6321	12.2731	19.687	60.8716	16.2756	21.0337	26.6176	38.8207	55.504	113.578	31.125
LOC_Os05g22430	NA	0	0	0.00642673	0	0	0	0	0	0	0	0	0	0	0.00159583	0	0
LOC_Os05g14030	NA	0.0935412	0	0	0	0	0.111425	0	0	0	0	0	0	0	0	0	0
LOC_Os03g05830	Similar to cDNA clone:001-019-C07, full insert sequence.	32.4935	31.5678	32.6267	18.1767	29.4947	17.0226	22.9523	26.5055	26.3633	18.5226	19.957	15.8934	17.5477	18.8479	19.4606	20.1316
LOC_Os12g25500	NA	0	0	0.0610659	0	0.00446197	0.0517776	0	0	0	0	0	0	0	0	0	0
LOC_Os05g22460	NA	0	0.00306271	0	0	0	0	0.00100505	0	0	0	0	0	0.00104104	0	0.00269745	0
LOC_Os10g35650	Conserved hypothetical protein.	0.0977101	0.149174	0.228784	0.167208	0.501505	0.0775943	0.289364	0.120516	0.11324	0.0397247	0.147374	0.0819965	0.141975	0.17043	0.02725	0.264345
LOC_Os06g04810	NA	1.00439	0.657878	0.922991	0.457416	0.476708	0.488859	0.737298	0.699333	0.801046	0.28979	0.446789	0.37385	0.282464	0.4521	0.695756	0.861929
LOC_Os10g11150	NA	0	0	0.00570372	0	0	0	0	0	0.00564626	0.00721548	0.00314924	0	0.0259565	0	0.00407615	0.00219676
LOC_Os09g37300	Cation/H exchanger domain containing protein.	0	0	0	0.0160273	0	0	0.0233569	0.0115518	0	0.0304617	0.0161442	0	0.0483865	0.0326722	0	0
LOC_Os10g28230	Similar to Histone H2A.	102.494	72.4332	95.7204	28.0876	73.1985	5.82073	66.2187	110.488	125.802	42.2727	9.92716	6.23883	26.8285	27.2742	41.2019	45.6306
LOC_Os01g25900	Cytochrome P450 domain containing protein.	0.00118347	0	0.0080822	0	0.00364454	0	0.00996094	0.00547386	0.00137156	0.0115475	0.0203999	0.0148971	0	0.00344041	0.000990157	0
LOC_Os08g32710	NA	12.4234	9.37188	16.5978	5.44001	5.55124	2.43743	5.33076	7.57144	13.3816	12.6568	1.51164	1.47184	6.79588	8.03043	8.80448	4.74499
LOC_Os04g38740	Similar to Myb-related transcription factor LBM1.	3.26202	4.50259	6.56546	0.602189	3.30265	0.984732	5.64157	3.34825	4.44077	7.63018	0.144424	0.337491	4.73619	2.06545	3.98164	1.95441
LOC_Os05g14040	Similar to OSIGBa0112G01.4 protein.	29.7257	15.6889	25.257	33.3957	18.8211	22.9521	37.1941	32.7537	23.762	24.8064	27.3585	9.43219	10.3693	10.8437	23.6302	20.6433
LOC_Os10g35660	NA	0.118908	0.072615	0.185613	1.17003	0.0813742	0.141643	0.111202	0.146662	0.459357	0.193372	0.256209	0.249464	0	0	0	0.0714876
LOC_Os06g04820	Hypothetical conserved gene.	17.539	16.5875	15.4988	14.0149	12.3129	15.8827	15.4166	16.0295	13.1805	8.25331	16.043	19.8751	9.28103	13.5127	10.5514	15.1133
LOC_Os10g11160	NA	0.00385896	0.00706978	0	0	0.00396128	0.00919352	0.00360888	0.0071395	0	0.00941332	0	0	0.0149524	0.00336547	0.00322863	0.00348001
LOC_Os04g44460	Sulfotransferase family protein.	0.438053	0.432133	0.197247	1.42717	1.17606	1.36472	0.0630254	0.561079	1.09345	0.986364	3.09297	2.58738	0.522258	0.675906	0.507463	1.71689
LOC_Os05g22450	NA	0	0	0.0592594	0	0	0	0	0	0	0	0.130878	0	0.0490323	0	0	0
LOC_Os01g25910	Cytochrome P450 domain containing protein.	0	0	0	0	0	0	0	0	0	0	0	0	0	0	0.0312548	0
LOC_Os03g05820	Similar to predicted protein.	3.73698	2.99914	2.88142	1.18819	1.65728	1.03554	0.897457	1.89034	2.39444	0.778007	1.19685	1.27903	0.66712	1.71324	1.09414	2.10753
LOC_Os07g48229	Similar to Vacuolar sorting receptor 1 precursor (AtVSR1) (Epidermal growth factor receptor-like protein 1) (AtELP1) (AtELP) (BP80-like protein b) (AtBP80b) (Spot 3 protein).	3.91336	3.4283	2.98213	5.61618	6.02569	8.41624	5.31662	6.04882	4.13952	4.12215	11.0598	10.3357	7.21631	6.97475	6.61973	7.54707
LOC_Os03g46460	Similar to Iron regulated metal transporter.	3.70925	3.91376	3.28065	2.83065	2.83243	3.87821	3.37512	3.40035	3.16461	2.93453	2.62911	3.24493	2.43238	2.76445	2.65205	2.74353
LOC_Os04g44470	Similar to Alpha-amylase/subtilisin inhibitor (RASI).	0.35867	0.032855	0.125972	0.368268	0.846816	0.469969	0.167713	0.298611	0.124703	0.0874919	0.649169	0.722374	0.0694875	0.375363	0	0.258759
LOC_Os06g28050	Similar to 3Fe-4S ferredoxin.	1.37703	1.14671	1.06447	2.32545	0.419328	0.439507	1.09678	0.390071	0.0763582	0.530374	2.12095	0.85424	0.459526	0.103429	0.0330747	0.0831829
LOC_Os10g35630	Cystathionine beta-synthase, core domain containing protein.	8.4295	8.27527	9.99864	6.56611	9.27346	6.71124	7.82266	5.99059	10.3905	9.08327	3.82328	4.00793	9.0542	5.76073	5.25861	5.08079
LOC_Os01g64890	Mg2 transporter protein, CorA-like domain containing protein.	3.83035	3.49945	5.14515	7.47759	5.48399	4.65874	3.41244	3.95356	6.40169	6.56506	7.81881	7.10542	10.1157	9.14247	7.25273	7.35383
LOC_Os03g05890	NA	0.247028	0	0.964009	0.211365	0.760734	0	0.616051	0.685543	0.381719	0.200862	1.06453	0.207301	0.159528	0.0718125	0.620034	0.22277
LOC_Os02g15340	Similar to GRAB2 protein.	0	0.0818654	0	0	0.183481	0.0532287	0	0.0413364	0	0	0.173309	0.224994	0	0	0	0.100743
LOC_Os03g46450	NA	0.0182862	0.025129	0.0251158	0.0402455	0.0233216	0.042349	0.0237265	0.0161663	0.00617404	0.0033536	0.0166128	0.018418	0.0108272	0.012204	0.0267078	0.0122145
LOC_Os07g48210	NA	0	0	0	0	0	0	0.00187563	0	0	0	0.00259286	0	0.00194279	0.00349824	0.003356	0
LOC_Os04g44480	NA	0.00940112	0.00982264	0.00619097	0.00603294	0.0036189	0.0174977	0.00934137	0.00271768	0.00408574	0.00788306	0.00303846	0.00369808	0.0201648	0.00512431	0.0203661	0
LOC_Os06g28060	Conserved hypothetical protein.	21.3712	21.6774	21.1133	18.9543	12.9828	20.6761	24.1131	21.4111	18.2258	16.4721	16.5731	15.986	17.3377	20.917	20.3816	19.8518
LOC_Os04g34390	NA	0	0	0	0	0	0	0	0	0	0	0	0	0.0141052	0	0	0
LOC_Os10g35644	Similar to predicted protein.	4.20618	4.35145	3.82264	2.89565	6.30781	6.9956	6.84933	8.11751	3.65273	7.25965	5.74558	6.92153	6.5345	6.82242	8.3947	5.7766
LOC_Os10g35640	Similar to Fertility restorer.	0.283719	0.271706	0.558629	0.463449	0.767819	0.15362	0.22915	0.196842	0.164406	0.0943754	0.450156	0.37337	0.224864	0.191201	0.0647388	0.162818
LOC_Os03g05880	Similar to FAD binding domain containing protein, expressed.	4.7347	5.00336	6.76413	4.12162	48.7574	22.0203	9.49745	8.78511	38.7922	5.49022	26.7552	26.2236	80.362	57.426	54.0003	47.6803
LOC_Os01g25970	Cytochrome P450 domain containing protein.	0	0	0	0	0	0	0	0	0	0	0	0	0	0	0.0248925	0
LOC_Os11g15570	Metallophosphoesterase domain containing protein.	1.83642	1.91643	1.79616	1.2829	5.46445	1.79986	2.45655	2.23638	1.80501	1.87125	2.19383	4.00878	0.968266	1.6928	1.69205	2.01245
LOC_Os02g15350	Dof zinc finger transcriptional activator, Dof zinc finger transcription factor, Grain filling, GA response in aleurone cell	0	0	0	0	0.0614472	0.0950729	0	0.0184579	0	0	0	0	0	0	0	0
LOC_Os06g28030	Hypothetical conserved gene.	0	0	0	0	0	0	0	0.443293	0	0.23379	0.371714	0	0.16247	0	0.0801865	0.0432149
LOC_Os03g46440	Similar to NPR1-like protein.	6.4736	7.74445	7.38263	6.19684	3.16509	4.39104	4.73207	13.5272	4.97379	8.55674	6.22136	4.80438	11.4618	23.3944	13.653	3.02253
LOC_Os05g26902	Heat shock protein DnaJ family protein.	18.5658	16.1245	20.252	16.6352	11.89	10.9552	12.4447	12.1039	13.5975	13.9143	13.0522	10.9827	13.632	16.638	14.004	12.8184
LOC_Os01g71980	Cellular retinaldehyde-binding/triple function, C-terminal domain containing protein.	40.3198	40.1249	30.1311	49.4072	29.3863	45.6593	46.2986	43.9973	41.8375	45.7591	43.4169	52.5137	57.1113	46.5399	43.5075	38.392
LOC_Os04g44490	NA	0.0054435	0.00210536	0.0159322	0	0.00391149	0.00778111	0.00127268	0	0	0.00132786	0	0	0.00632763	0.0126597	0.00242899	0
LOC_Os07g48244	Similar to Ubiquinol-cytochrome c reductase complex 6.7 kDa protein (EC 1.10.2.2) (CR6).	135.735	99.2224	98.5169	173.972	156.562	192.19	161.079	217.64	180.21	161.874	168.4	197.385	116.288	124.514	125.389	153.925
LOC_Os04g51910	Similar to 26S proteasome subunit RPN2a.	97.4502	96.4649	91.3985	78.9559	75.8779	76.0646	83.1575	92.4966	96.4479	68.8403	70.0035	76.5124	67.1187	69.6952	78.7143	92.2876
LOC_Os02g15320	NA	0	0.00482465	0	0.00337994	0.00135165	0.00941094	0.00246282	0.0170528	0.00152602	0.0224838	0.0187252	0.0132598	0.0242345	0.00803847	0	0.00712461
LOC_Os11g15560	Retrotransposon protein, putative, Ty3-gypsy sub-class	0	0.00126979	0	0	0	0	0	0	0	0	0	0	0	0	0.00285113	0
LOC_Os03g05870	Similar to EMB1374.	0.824481	1.1157	1.14074	1.44297	2.61597	1.69638	1.71734	1.14404	1.25955	0.914178	2.05912	1.74545	1.72438	2.59837	2.60246	2.60231
LOC_Os03g46430	NA	0	0	0	0	0	0	0	0	0.023046	0	0	0	0	0	0	0
LOC_Os01g71990	Similar to Pyrroline-5-carboxylate reductase (EC 1.5.1.2) (P5CR) (P5C reductase).	20.0548	17.1812	18.0631	14.2354	14.2366	11.9016	9.24266	15.2652	14.1502	8.21576	10.7719	12.0774	6.71726	9.09113	8.47252	10.9863
LOC_Os04g51900	Nuclear pore complex, nucleoporin 88 domain containing protein.	18.2348	17.4863	16.4604	10.3961	10.7294	7.18932	11.4654	15.0701	13.8666	6.06976	8.62395	8.24457	5.54894	8.63413	8.35267	9.73961
LOC_Os03g05860	Monooxygenase, putative	0.183079	0.268327	0.471539	0.187978	3.27004	0.785096	0.171214	0.338717	1.86716	0.178637	1.27811	0.645273	1.84439	1.1496	0.888413	1.05664
LOC_Os02g15330	NA	0.00118949	0.00217919	0.00139257	0.00305329	0.00122103	0.00141691	0.0066744	0	0	0.0159586	0.0492089	0.00299458	0.0034567	0.00103737	0	0.00464827
LOC_Os02g21110	Kelch-type beta propeller domain containing protein.	2.54669	3.18482	2.54075	2.78538	2.54603	3.35015	2.92012	3.29817	2.02752	3.41674	3.16356	2.25793	2.29532	2.20171	2.83478	3.47487
LOC_Os12g39540	HAT family dimerisation domain containing protein	0	0.0051395	0	0	0	0	0	0	0.00650241	0	0	0	0	0	0	0
LOC_Os08g32770	NA	0.00567604	0	0	0	0	0	0	0	0	0.00276916	0	0	0	0	0	0.00255933
LOC_Os09g37369	Similar to Auxin induced protein.	1.91552	1.53532	2.94335	1.92068	5.22301	0.713047	7.47343	4.37453	3.01776	4.01552	0.154775	0.4521	2.31941	1.0963	3.25535	2.80705
LOC_Os01g64850	Similar to Subtilase.	0.0385641	0.0282605	0	0	0	0	0	0	0.00893867	0	0	0	0	0	0	0
LOC_Os01g71960	Restriction endonuclease, type II-like, core domain containing protein.	10.3929	7.88368	9.31224	4.07626	5.51619	2.09429	6.69619	10.8929	8.88156	3.76993	2.87785	2.39159	3.00101	4.90908	5.0535	7.5503
LOC_Os06g28010	NA	0	0	0	0	0	0	0.0237715	0	0	0.0310026	0	0	0	0	0	0
LOC_Os02g21120	NA	0	0.0156361	0	0	0	0	0	0	0	0	0	0	0.0091861	0	0	0
LOC_Os02g52170	Conserved hypothetical protein.	0.915962	0.466134	0.595747	0.653106	0.940249	0.606159	0.920054	1.77309	2.04445	0.662027	0.570153	0.597845	1.05159	1.0651	0.510898	1.26961
LOC_Os12g39590	Retrotransposon protein, putative, unclassified	0	0	0.0103626	0	0	0	0	0	0	0	0	0	0	0	0	0
LOC_Os07g48260	DNA-binding WRKY domain containing protein.	2.53538	2.22334	2.58817	2.00401	3.60239	1.49165	1.85782	3.03897	3.36835	1.30104	2.1985	1.12869	0.628971	1.58421	1.13823	2.24458
LOC_Os04g05170	NA	0	0.00115417	0	0.00161713	0	0	0	0	0.00146024	0	0.00162892	0	0	0.00219771	0	0
LOC_Os04g51930	NA	0.46181	0.363024	0.218563	0.130312	0.117673	0.0897334	0.177654	0.0605958	0.220157	0.0639156	0.0508113	0.267982	0.088835	0.139964	0.189078	0.162449
LOC_Os01g64860	Peptidase S8, subtilisin-related domain containing protein.	2.20097	4.17718	14.1801	0.335449	1.18615	0.180247	8.07896	8.64672	3.88994	83.7519	0.0355679	2.6926	57.5851	30.3522	92.5046	1.6623
LOC_Os10g35604	Conserved hypothetical protein.	0	0	0	0	0	0	0	0	0.0116152	0	0	0	0	0	0	0
LOC_Os01g71970	Similar to GRAS family transcription factor containing protein.	4.72553	4.00611	5.29294	4.91321	17.0751	10.5409	9.5645	6.51923	7.28017	6.12381	14.9059	9.3658	7.09738	7.25176	14.2655	7.88783
LOC_Os03g46490	Ribosomal protein S21e family protein.	87.6381	62.9125	93.829	65.71	81.5134	50.7432	46.9245	71.0664	85.878	41.2259	55.4389	73.8776	33.0722	48.3633	36.068	67.7454
LOC_Os06g28020	NA	0	0.0395299	0.00687368	0.00263742	0	0	0.0230613	0.0392861	0.0119078	0.0332092	0.0132833	0.0258671	0.00199059	0.0412196	0.0246431	0.00185315
LOC_Os02g21130	NA	0	0	0	0	0	0.0198407	0	0	0.00965173	0	0	0	0	0	0	0
LOC_Os02g52180	Cupredoxin domain containing protein.	1.26268	0.648849	0.288441	3.1226	1.70714	6.71865	1.55527	0.769205	1.67752	3.09889	3.10556	3.91542	2.7446	2.28299	0.863184	2.13851
LOC_Os04g05160	NA	0	0.000599704	0	0	0	0	0	0	0.000758736	0	0.00169276	0	0	0.000570961	0	0
LOC_Os04g51920	Alkyl hydroperoxide reductase subunit C/ Thiol specific antioxidant domain containing protein.	0.685881	0.560966	0.229423	0.503026	0.905231	1.19635	1.35159	0.453199	0.454224	0.896303	2.21678	1.17171	1.09152	0.59817	0.553354	0.640618
LOC_Os08g32790	NA	0.0109498	0.0117425	0.00292238	0.0361795	0.0134526	0.0121416	0.0111291	0.00320712	0.0151511	0.0139366	0.0170992	0	0.0120286	0.00418768	0.0145299	0.00355639
LOC_Os01g64870	Protein of unknown function DUF639 family protein.	11.1307	11.4503	13.5084	13.6218	15.6989	18.7755	24.8672	18.0091	12.0323	13.2789	20.9358	18.7069	15.9757	18.4805	16.4307	18.6457
LOC_Os03g46480	Similar to RanBP1 domain containing protein, expressed.	19.4566	17.7198	16.9743	16.7357	14.0768	15.6441	15.6063	17.5571	16.4564	12.5658	16.2894	17.0498	12.8125	15.7774	14.2124	17.7399
LOC_Os12g39570	Transposable element protein, putative, MuDR	0	0	0.0014672	0	0	0.00149284	0.00117201	0.0173896	0	0.00458559	0	0.00157753	0.00242797	0.00218593	0.00209705	0
LOC_Os11g15520	Similar to Subtilisin-like serine proteinase.	0.920181	0.959169	1.00299	0.590503	0.765436	0.718142	0.90506	0.9246	0.661923	0.696611	1.3537	0.439354	0.107578	0.581126	0.597319	0.858434
LOC_Os04g51950	Similar to Serine/thronine protein kinase-like protein.	40.8337	32.2644	36.7931	34.9859	30.8055	24.8867	34.4084	36.25	45.6708	27.4869	23.6074	21.757	27.3513	35.2046	33.0077	42.1905
LOC_Os02g15360	Aminotransferase, class IV family protein.	2.32809	2.10389	2.18167	2.42523	1.69324	1.55448	1.93313	2.23087	2.44402	1.57892	1.88954	1.49812	1.62818	1.85738	1.83427	2.46193
LOC_Os07g48280	Protein of unknown function DUF3133 domain containing protein.	1.10021	2.5932	0.753243	1.71759	4.927	4.10028	2.13002	10.5346	5.14502	3.89227	3.87613	7.04603	13.3188	7.14863	2.53002	11.3664
LOC_Os04g05190	NA	0	0	0	0	0	0	0	0	0	0.00533527	0	0	0	0	0	0
LOC_Os02g52190	Similar to DNA binding protein.	4.96981	4.2875	5.14105	5.3998	4.75069	2.28656	0.934467	2.28651	9.79758	2.80627	3.39948	1.72119	3.89719	5.27778	7.21606	4.26836
LOC_Os09g37380	NA	0.580486	0.455775	0.679592	0.532161	0.0851255	0.0197563	0.697972	0.46027	1.92213	0.910288	0.214416	0.104386	1.12461	0.79554	0.971337	0.822615
LOC_Os01g71950	NA	0	0	0	0	0.0442904	0	0	0	0.0750057	0	0.02789	0.126726	0.0208975	0	0	0
LOC_Os03g46470	Similar to Metal transport protein.	0.116306	0.0639234	0.708048	0.119419	0	0.110834	0.0870151	0.193661	0.175229	0.340452	1.92463	0.146403	0.180262	0.243439	0.720083	0.125862
LOC_Os01g41310	Cyclin-like F-box domain containing protein.	0.3902	0.274947	0.281119	0.282504	0.225949	0.11918	0.0748538	0.0555317	0.904433	0.0732177	0.0517388	0.15113	0.0387671	0.209415	0.10045	0.306769
LOC_Os06g28000	Protein of unknown function DUF239, plant domain containing protein.	8.27847	12.2744	13.2591	0.706763	4.59758	0.74342	18.3393	13.5671	9.59421	16.4664	0	1.10908	17.0786	6.09121	11.7255	6.70407
LOC_Os01g25990	Phospholipid/glycerol acyltransferase domain containing protein.	2.1862	3.5187	3.75964	3.12292	1.11574	5.06858	1.92901	2.34227	2.74838	2.44047	3.48102	2.79856	5.93443	5.36439	5.66297	3.29328
LOC_Os02g21150	NA	0	0	0.0397356	0	0	0	0	0	0	0	0	0	0	0	0	0.015304
LOC_Os04g51940	YT521-B-like protein family protein.	11.7332	14.4352	11.0075	12.5996	8.53595	14.7515	10.1102	10.9663	8.07924	9.30494	11.6284	12.0963	13.208	14.6475	13.8785	8.85938
LOC_Os01g64880	NA	0.370542	0.30171	1.34961	0.211365	0.549419	0.196172	1.2321	0.114257	0.0954298	1.10474	0	0.207301	0.478583	0.5745	0.551141	0
LOC_Os12g39580	NA	0.209337	0.102798	0.126328	0.15788	0.16172	0.109513	0.328975	0.195645	0.237606	0.181621	0.348753	0.0162994	0.267587	0.158099	0.676198	0.22965
LOC_Os09g37390	NA	0.954502	0.710405	0.698415	0.918792	0.428667	0.568497	2.17582	1.65556	0.553103	1.45522	0.385621	1.05131	1.21355	0.20811	0.648856	0.995265
LOC_Os04g05180	NA	0.00509483	0	0	0	0	0	0	0	0	0	0	0	0	0	0	0
LOC_Os07g48270	Similar to ATP binding / DNA binding / helicase/ nucleic acid binding / protein binding / zinc ion binding.	15.816	15.2153	15.9792	12.0931	6.99159	9.79142	9.62993	11.2314	9.78108	9.5713	9.50138	8.91235	10.3399	11.0113	9.08828	9.6138
LOC_Os11g15510	Hypothetical conserved gene.	0.405402	0.410447	0.524576	0.465543	0.219027	0.152498	0.319267	0.611874	0.370922	0.286264	0.468938	0.241725	0.16535	0.11165	0.481997	0.4618
LOC_Os09g37394	NA	1.81177	4.74837	1.91488	1.61481	0.619938	3.2972	11.0133	4.05031	6.56165	11.233	1.10608	1.64711	13.0165	2.91876	2.98956	4.67464
LOC_Os12g13840	NA	0	0	0	0	0	0	0	0	0	0	0.181034	0.044067	0	0	0	0
LOC_Os04g51840	NA	0	0.00295876	0	0.0276371	0.00331566	0.00192378	0.129338	0.0244015	0	0.0439917	0.00626369	0.0121975	0.00312886	0.691562	0.00270242	0.013755
LOC_Os02g52260	Similar to threonine endopeptidase.	23.4019	26.136	32.8378	32.1088	10.8913	15.5551	9.08126	11.5867	10.1536	12.961	19.3512	19.4987	15.8441	20.54	20.6432	9.92858
LOC_Os12g41900	Hypothetical conserved gene.	19.7146	22.5645	17.8203	16.3121	12.1732	22.7503	21.1916	20.4521	15.0455	16.386	16.2634	16.0866	19.4661	17.5751	17.5656	17.8481
LOC_Os10g03855	NA	0.18501	0	0	0	0	0.0881531	0.0692082	0.205374	0.257298	0.0902606	0.287019	0.186308	0.0358432	0	0.0619162	0
LOC_Os12g02060	Similar to Class III peroxidase 136.	0.0800866	0.0917014	0	0.0513936	15.4761	31.4974	29.0224	19.583	0.672911	5.86076	56.9526	67.8708	9.89126	8.67242	2.79747	23.9717
LOC_Os04g05120	NA	0	0	0	0	0	0	0	0.00426961	0	0	0.00596698	0	0	0	0	0
LOC_Os01g41250	Cytochrome P450 domain containing protein.	6.27585	4.328	4.86097	4.22644	3.30686	4.09318	4.89839	3.64224	4.61841	2.69216	3.56314	3.51439	2.73915	3.10083	3.73342	3.4646
LOC_Os07g09110	Conserved hypothetical protein.	0.0162173	0	0	0.0208141	0	0.0482947	0.0151663	0	0	0.237357	0.0209658	0	0.0157094	0.0141434	0	0.0146247
LOC_Os06g28100	NA	0	0	0	0	0	0.00537407	0.00110064	0	0	0.00143545	0.000760763	0.000740733	0.000814326	0.00102641	0.000984676	0
LOC_Os06g16570	NA	0.00375015	0.00100194	0.00512214	0.0126345	0.00449118	0.0078175	0.00716036	0.00809456	0.00507054	0.0382433	0.0169688	0.016522	0.0105954	0.0124009	0.00183026	0.0157821
LOC_Os05g26954	Heat shock protein DnaJ family protein.	17.6932	25.259	20.0107	20.5835	11.784	28.2049	21.5195	16.0568	12.3145	16.5859	18.0615	27.569	27.9297	25.0721	18.9156	15.9255
LOC_Os06g43290	NA	0	0	0	0.00606586	0	0.00562982	0	0	0	0	0	0	0	0	0	0
LOC_Os10g03850	Similar to F-box domain containing protein, expressed.	2.11886	2.73313	1.76174	2.15336	2.21647	2.27672	2.13252	3.09877	2.16496	2.63354	2.22497	1.50232	1.17286	1.02577	1.3748	3.18335
LOC_Os07g32979	NA	0	0	0	0	0	0	0	0	0	0	0	0	0.0730739	0	0	0
LOC_Os02g52250	Similar to GAMYB-binding protein (Fragment).	77.6594	55.1429	80.014	97.6207	71.9327	69.8543	129.321	98.933	94.308	88.2151	105.148	84.5535	76.6797	84.8931	94.066	129.158
LOC_Os01g41240	Alpha/beta hydrolase fold-1 domain containing protein.	0.0569447	0.0130406	0	0.0365429	0.263046	0.101748	0	0.0263385	0.0329976	0.104181	0	0	0.248226	0.124156	0.0476433	0.0770291
LOC_Os12g02070	GCN5-like 1 domain containing protein.	4.62666	4.40432	7.43451	7.18004	2.73165	6.69994	1.15948	4.22397	4.76622	1.73347	3.75303	4.45358	2.92926	4.43058	4.85764	4.36321
LOC_Os04g51850	NA	0	0	0	0	0	0	0	0	0	0	0.00635141	0	0	0	0	0
LOC_Os06g16580	NA	0	0.0284916	0.00269733	0.00147852	0	0.00617506	0.00215466	0.00355217	0.00133508	0.00140504	0.00744648	0.0123257	0.00554411	0.00401867	0	0.00103886
LOC_Os04g34440	EF-Hand type domain containing protein.	41.1301	38.6815	37.5955	34.1553	22.7483	27.6566	33.3821	34.0355	33.4447	30.893	26.1629	25.7236	30.546	29.1429	29.0677	31.6012
LOC_Os06g43280	Non-protein coding transcript.	4.75454	4.85733	5.10243	2.8816	4.39255	2.91045	3.17425	3.59188	3.03061	1.73164	3.12458	3.5743	1.13862	1.94656	2.13814	3.06686
LOC_Os02g52280	Conserved hypothetical protein.	46.348	49.2327	45.7779	26.8705	15.8369	22.9733	31.4641	32.2361	34.6454	23.7474	12.7764	12.3356	23.6695	22.1783	24.1908	24.2003
LOC_Os12g13860	NA	0.0485172	0	0	0	0.199215	0.115587	0.226865	0	0	0.0295875	0.125447	0	0	0.126938	0	0
LOC_Os05g26970	NA	0	0	0	0.00531407	0	0	0	0	0	0	0	0.00521189	0.00200539	0	0	0
LOC_Os04g51860	NA	0	0	0	0	0.0279783	0.00324666	0.00254893	0	0	0	0.0176181	0.0686171	0	0	0	0.00245791
LOC_Os04g05140	NA	0	0	0	0	0	0	0	0	0	0.0104526	0	0	0	0	0	0
LOC_Os11g02490	NA	0	0	0	0.00984707	0	0	0	0	0.00533505	0	0	0	0.00445924	0	0.00962869	0
LOC_Os07g32960	NA	0	0	0	0	0	0	0	0	0	0	0	0	0	0.0312803	0	0
LOC_Os12g41920	Similar to Single myb histone 6.	24.7854	27.8687	28.4743	29.1397	19.6743	29.0847	30.8849	30.095	27.8622	26.907	24.9004	22.6015	29.5258	28.2903	35.9413	30.1623
LOC_Os12g02080	Similar to Peroxidase precursor (EC 1.11.1.7) (Fragment).	20.5115	8.60925	9.28479	30.6787	33.2015	95.5579	9.78143	13.954	10.2776	5.28025	71.8665	62.5531	17.3601	22.5891	15.252	29.4347
LOC_Os07g09130	NA	0.0647194	0.0592844	0	0	0	0	0	0	0	0	0	0	0	0	0	0
LOC_Os04g34450	Similar to H0525E10.11 protein.	43.5487	61.3697	45.2325	33.706	24.5278	37.0346	39.8765	34.3446	32.6859	34.6435	21.5474	30.6289	36.2172	35.081	28.9138	32.196
LOC_Os06g43270	Protein kinase, core domain containing protein.	33.5541	28.2579	32.8306	53.0557	16.6735	20.4517	25.0637	22.642	21.0141	20.498	28.6477	23.7054	21.6816	18.3151	26.195	26.865
LOC_Os10g03830	Protein of unknown function DUF639 family protein.	19.6035	20.6857	19.9514	17.4958	11.4987	19.4119	19.405	16.8858	15.9913	14.7046	15.9423	16.4457	13.2706	15.7189	15.9906	18.9172
LOC_Os07g20890	NA	0	0	0	0	0	0	0	0	0	0.0096278	0	0	0	0	0	0
LOC_Os07g32950	Hypothetical conserved gene.	2.45919	2.07246	2.4875	2.29775	1.43386	1.57014	2.35502	2.54788	2.71325	1.70366	2.97579	1.38681	1.63894	1.83587	1.47317	2.2177
LOC_Os12g41910	Similar to BTB/POZ	30.8312	32.2758	33.8845	16.8362	15.3025	11.2108	30.7184	25.2746	32.9237	23.7726	4.77675	7.09348	21.0022	16.2384	20.9735	21.9935
LOC_Os12g13850	NA	0	0	0	0	0	0	0	0	0	0	0.0894459	0	0	0	0	0
LOC_Os04g05150	NA	0	0	0	0.00428769	0	0.0397948	0.0312426	0	0	0.0407462	0	0	0.00323613	0	0.012112	0
LOC_Os02g52270	Similar to chaperone protein dnaJ.	10.3233	10.0218	8.82139	17.2653	4.64085	8.16421	5.05606	6.06451	8.18982	6.30849	6.05388	6.6447	8.74227	7.72228	8.31653	7.02535
LOC_Os05g26980	Os05g0335100 protein	0	0	0	0	0	0	0	0	0	0	0	0	0	0	0	0.0933135
LOC_Os11g02480	Similar to WRKY DNA binding domain containing protein, expressed.	3.90299	2.84223	2.71484	4.59011	3.43652	4.5714	3.94532	2.97601	2.68749	3.3462	9.09937	7.21529	7.30842	6.7935	6.14838	4.81568
LOC_Os12g02094	Saposin-like domain containing protein.	56.2552	74.9927	59.2075	83.7052	55.7232	123.696	52.6466	53.0716	39.5528	66.5855	100.686	114.84	117.107	99.0957	73.9043	67.2665
LOC_Os04g51870	NA	0.0339902	0.0311358	0.198967	0.054531	0.611765	0.410288	0.17748	0.54501	0.976653	1.6949	0.441626	0.339435	1.38014	0.0395247	1.25744	0.138958
LOC_Os12g02090	NA	0	0	0	0	0	0	0	0	0	0	0	0	0	0	0	0.148513
LOC_Os01g41220	Protein of unknown function DUF538 family protein.	5.51264	4.58492	4.88049	11.3344	12.5845	6.01123	7.77156	6.32236	8.13697	9.38294	19.5721	9.04507	12.3006	9.31636	14.2496	8.40916
LOC_Os04g34460	PAP fibrillin family protein.	5.23207	10.0476	9.32286	14.5846	8.70364	14.6337	10.4015	9.19288	9.43233	15.7997	16.8038	15.1602	14.599	19.2755	14.2428	11.339
LOC_Os06g43260	NA	0	0	0	0	0	0	0	0	0	0	0.15912	0	0	0	0	0
LOC_Os12g41940	Remorin, C-terminal region domain containing protein.	3.6026	3.93691	3.69971	3.02843	3.09258	2.60997	0.886613	2.631	5.64016	2.38971	2.3015	1.4851	1.08163	1.28615	1.25149	2.05189
LOC_Os01g41290	Cyclin-like F-box domain containing protein.	0.604161	0.36895	0.985946	0.25847	0.150347	0.130849	0.719101	0.186294	0.997231	0.290285	0.189349	0.115227	0.106407	0.463033	0.520794	0.264161
LOC_Os11g02470	Conserved hypothetical protein.	0.0342893	0.0628195	0.160574	0.396077	0.070397	1.87888	0.577209	0.570951	0.0397391	2.1329	0.132989	0.517948	1.37844	2.4073	1.14754	0.355604
LOC_Os04g51880	Ribosomal protein S5 domain 2-type fold domain containing protein.	15.2131	14.1829	15.8635	25.401	25.3871	34.3575	54.3684	35.6224	21.6921	31.3436	26.4827	25.6464	28.221	23.9357	48.9015	27.5728
LOC_Os02g15310	Similar to SC35-like splicing factor SCL30, 30 kD.	92.062	74.7958	83.7554	87.1353	79.0298	63.0031	85.2688	96.2632	102.93	81.5515	71.9422	54.5158	88.6406	76.4871	93.2505	80.1513
LOC_Os06g43250	Nicotinamide N-methyltransferase, putative domain containing protein.	1.46393	1.14758	1.74682	0.614248	1.2282	0.938979	1.02679	1.79694	1.27245	0.583724	0.545936	0.531562	0.272708	0.834777	0.211986	0.685472
LOC_Os12g02020	Helix-loop-helix DNA-binding domain containing protein.	2.72344	6.75241	3.99615	2.70311	3.13114	1.02371	3.42989	2.62011	5.30258	7.44061	0.751123	1.9655	7.52752	2.72352	2.30897	4.02784
LOC_Os12g13880	Retrotransposon protein, putative, Ty1-copia subclass	0	0	0	0	0	0	0	0	0	0.00769211	0	0	0	0	0	0
LOC_Os02g52220	Pentatricopeptide repeat domain containing protein.	2.73942	1.86673	1.64267	2.40111	2.08504	1.20976	2.01202	1.75534	2.40047	1.24683	2.21131	1.12701	1.34623	1.38684	2.11866	2.19324
LOC_Os04g34470	NA	0	0.0700047	0	0.0980845	0	0	0	0	0	0	0.493999	0	0	0	0	0
LOC_Os10g03890	Conserved hypothetical protein.	0	0.0336815	0.043047	0.0943832	0.52842	0	0	0	0.25568	0	0	0	0.0356178	0	0	0.0663171
LOC_Os03g46530	F-box domain, cyclin-like domain containing protein.	0	0	0.0127695	0	0	0	0.0102005	0.0201798	0	0	0	0	0	0.0190249	0	0.0196724
LOC_Os12g41930	SRP40, C-terminal domain containing protein.	30.4055	17.1203	27.0904	21.6439	25.7245	9.35857	18.0168	24.0103	24.8969	10.7146	15.9396	13.7526	6.03483	11.9371	11.0602	18.2472
LOC_Os02g56490	Conserved hypothetical protein.	36.5524	36.4353	27.5384	28.7816	13.9034	14.2141	3.49532	8.50083	22.5718	2.25837	8.95456	5.43846	3.08904	10.4964	3.93031	10.4826
LOC_Os04g51890	Auxin responsive SAUR protein domain containing protein.	1.52854	1.47198	1.46831	1.30787	0.603487	0.0466867	0.549799	0.761374	1.72605	0.860451	0.202677	0.0986706	1.02508	0.957072	1.11491	0.918955
LOC_Os01g41280	Cytochrome P450 domain containing protein.	0	0	0.0814817	0.0148878	0.0238149	0	0	0	0.215096	0	0	0	0	0	0	0.0627644
LOC_Os05g51110	Paired amphipathic helix domain containing protein.	2.5206	2.73012	2.80178	3.683	4.02617	5.29236	4.47619	4.35226	2.093	3.44593	5.47168	8.22853	5.13555	4.34822	3.40203	4.75099
LOC_Os12g13870	NA	0	0.00351171	0	0	0.0196765	0	0	0.00354634	0.00444296	0	0	0	0.00371359	0.0033434	0.0160373	0.0103716
LOC_Os12g02030	BTB domain containing protein.	2.08948	0.638003	1.09338	5.32286	0.974948	5.99616	1.77643	0.721694	1.77949	6.00437	1.82133	2.80951	6.13346	6.47459	7.31058	1.85574
LOC_Os06g43240	NA	0	0	0	0.051044	0	0	0	0	0	0	0	0	0	0	0.0332747	0
LOC_Os11g02460	Similar to Chloroplastic outer envelope membrane protein (OEP75) precursor (Outer membrane protein).	2.49855	2.23729	2.29244	1.03589	0.972607	1.25404	1.17488	1.25953	1.74878	1.15562	0.544407	0.485901	1.28493	1.07727	1.37405	1.13292
LOC_Os05g51119	Similar to Yarrowia lipolytica chromosome D of strain CLIB99 of Yarrowia lipolytica.	3.96396	3.6599	3.02016	5.20868	2.87742	3.93487	3.91303	4.65637	3.86478	3.45338	2.24508	2.69287	3.44365	4.63683	4.35618	6.52525
LOC_Os11g02464	Similar to predicted protein.	33.2156	31.5649	31.9766	26.5304	20.1223	26.8444	23.0846	25.68	27.2523	18.6159	19.5357	21.45	20.2141	22.9506	22.1449	27.9197
LOC_Os07g20880	NA	0.0408834	0	0	0	0.0472134	0.0496131	0.0216659	0.0583049	0.0533039	0	0.106495	0.0257314	0.0643549	0.00891379	0.012827	0.0568391
LOC_Os02g52210	Zinc finger, RING/FYVE/PHD-type domain containing protein.	0.250445	0.25809	0.164927	0.341523	5.76836	2.77818	3.01551	2.49051	1.39683	0.649103	9.06866	11.1521	8.53654	8.42273	5.80155	6.66967
LOC_Os06g16540	NA	0.0632335	0.0010162	0	0	0.00227755	0	0.00103747	0	0	0.00405916	0.0100393	0.00558572	0.00322385	0.00290248	0.00278447	0.00100042
LOC_Os05g26926	Heat shock protein DnaJ family protein.	20.5196	17.668	21.1611	16.7333	11.1772	12.5901	11.9854	11.5189	12.1031	13.6741	11.8777	13.0031	14.3343	17.0397	13.521	12.1868
LOC_Os12g02040	Hypoxia induced protein conserved region family protein.	0.803442	0.610699	1.30085	2.194	32.054	6.7401	41.6986	25.6546	3.20945	3.76684	10.4459	8.54268	3.05792	3.75693	3.81871	11.2323
LOC_Os03g46510	Cyclin-like F-box domain containing protein.	3.87759	4.15537	3.14618	4.6116	3.79599	6.438	4.36136	3.58698	4.30302	5.20414	6.15708	5.10714	3.87942	4.36098	3.31311	4.43514
LOC_Os01g41270	Cyclin-like F-box domain containing protein.	0.0534001	0.0108701	0.0138927	0.0228455	0.0243627	0	0.0221953	0.0109774	0.0137527	0	0.00767068	0	0	0.062095	0.00992837	0.0642083
LOC_Os12g41962	Conserved hypothetical protein.	7.69035	7.57855	7.60926	6.17683	3.85164	5.30433	6.75698	7.13695	6.31072	6.38425	5.05126	4.90265	5.5631	6.13898	5.19406	4.9429
LOC_Os11g02450	Similar to Elongation factor P (EF-P).	16.6863	13.3687	22.5515	4.74773	10.5795	8.92251	14.4345	17.5354	10.9052	12.3308	6.13854	10.2627	14.5354	13.3585	11.2866	7.76725
LOC_Os10g03870	Similar to F-box domain containing protein, expressed.	0.0945497	0.194872	0	0.0910124	0	0.0281567	0.0442112	0.0437319	0.109577	0.144149	0	0	0	0.0618439	0.0197765	0
LOC_Os04g34490	Protein of unknown function DUF6, transmembrane domain containing protein.	9.14976	7.00912	1.94271	9.34729	17.4835	28.8813	4.76336	3.6244	6.19679	4.07596	58.2208	62.1131	3.99626	12.0901	5.53413	24.5771
LOC_Os04g05104	NA	0.0119446	0.0238723	0.0203402	0.0238913	0	0.0103478	0	0	0.0100676	0	0.00112306	0.0218698	0	0.0151521	0	0.00979237
LOC_Os12g02050	Conserved hypothetical protein.	2.40117	2.56611	1.89445	1.80887	1.85756	1.36795	1.56213	1.67396	2.76264	1.42187	1.70959	1.13892	2.03944	2.59487	2.60097	1.50635
LOC_Os01g41260	FBD domain containing protein.	0.185967	0.0851747	0.095251	0.0895046	0.262484	0.193832	0.173915	0.150526	0.107762	0.0283522	0.12021	0.0731529	0.0675535	0.32437	0	0.0838523
LOC_Os12g41950	Transcriptional factor B3 family protein.	63.9862	54.8681	50.3457	47.0047	36.8295	50.5213	33.4893	47.1546	61.5442	29.0914	43.2248	32.202	30.6286	42.0487	38.2565	49.6706
LOC_Os05g51130	Similar to mitochondrial chaperone BCS1.	2.25422	1.93901	1.52338	3.36362	1.63673	4.12606	3.75352	2.28873	2.10275	1.76588	3.76724	3.96796	6.61302	13.3141	8.99308	5.65234
LOC_Os12g41956	Similar to Galactosyltransferase family.	7.55778	7.63797	8.55959	9.31343	5.8608	7.94265	8.18837	8.10593	9.69517	9.91937	6.92981	5.98041	8.50148	8.53164	10.4987	8.90473
LOC_Os12g13890	Similar to Glycine-rich cell wall structural protein 1 precursor.	0	0.0902589	0	0	12.3398	0.899855	1.5358	6.71464	0.0761294	1.26187	6.83633	5.31267	0	2.74985	0	0.799718
LOC_Os06g43220	Similar to Transcription factor AP2D22 (Fragment).	2.83476	2.43739	3.07441	0.613818	2.7314	0.828648	1.91916	1.96271	3.14421	0.583315	0.337251	0.569178	0.353776	0.864527	1.01853	2.1643
LOC_Os11g02440	Chalcone isomerase domain containing protein.	66.0338	40.2516	44.3997	86.7797	21.386	80.8091	32.0404	44.9103	36.4691	67.2532	53.4878	63.7118	119.98	211.863	124.381	76.1414
LOC_Os02g52230	Leucine-rich repeat 2 containing protein.	32.4062	33.7848	29.6594	26.4154	27.2356	29.5637	36.0087	33.0829	34.4313	27.4494	27.8352	28.5188	25.4863	26.7599	34.3343	36.7783
LOC_Os05g26940	Similar to CBL-interacting protein kinase 22.	0.478571	0.082937	0.196854	0.531219	0.119496	0.123258	0.435461	0.346985	0.299801	0.36284	0.167216	0.162814	0.501171	0.518893	0.548296	0.36159
LOC_Os07g48200	Transcriptional factor B3 family protein.	40.87	38.4775	38.296	48.8161	20.7417	40.8958	23.0471	27.5949	40.7475	45.3473	33.8473	32.6422	51.472	52.0093	61.679	36.6469
LOC_Os04g38630	Similar to H0219H12.4 protein.	6.93006	6.0543	6.02234	4.36648	6.23589	3.68555	4.45954	5.52064	4.781	2.79957	4.19507	3.78382	3.58191	4.11332	2.99902	4.18715
LOC_Os01g49930	Conserved hypothetical protein.	7.23956	6.45822	7.70002	5.64784	4.88958	5.18549	6.84415	6.00395	5.73055	5.66535	4.97535	5.15209	6.17251	5.76353	6.07683	5.21295
LOC_Os07g09190	Similar to 1-deoxy-D-xylulose 5-phosphate synthase 2 precursor.	1.31955	0.783438	1.63781	1.23882	17.1951	33.7944	22.5782	11.8166	12.9846	2.22784	7.07642	12.3576	30.1566	51.2639	37.7817	25.2112
LOC_Os10g11060	Similar to ACI13.	19.368	20.6735	16.6714	16.9142	14.1484	17.702	20.3731	17.4331	17.2984	20.2764	17.7976	16.1984	20.0902	18.4578	18.2265	17.201
LOC_Os06g04840	Leucine-rich repeat, N-terminal domain containing protein.	1.35683	1.3297	1.13296	1.01796	0.880743	0.992324	1.25957	1.01519	1.39904	0.547571	1.09632	1.10513	0.816626	0.930989	0.617682	1.35404
LOC_Os07g32900	Pentatricopeptide repeat domain containing protein.	1.36481	1.32078	1.37877	0.918215	0.756994	0.721101	0.679357	1.02835	0.931181	0.516839	0.884255	0.741229	0.106619	0.586501	0.423602	0.650135
LOC_Os06g43210	Zinc finger, RING/FYVE/PHD-type domain containing protein.	55.0495	55.7372	50.8528	78.0046	47.6827	70.4447	103.112	81.3485	67.84	81.6383	97.3438	76.3091	94.2298	84.1767	101.38	106.387
LOC_Os01g34430	Cytochrome P450 domain containing protein.	12.451	15.5508	12.0156	8.59984	5.35116	8.48795	10.5569	9.54044	8.28709	6.86122	5.46258	6.93956	6.20009	8.43845	7.64561	6.83171
LOC_Os03g13030	Similar to Lecithin:cholesterol acyltransferase family protein, expressed.	6.14124	5.15831	6.66574	2.85889	3.41916	1.48788	4.00081	3.38934	6.07987	7.10943	0.740119	1.57229	3.99283	3.44956	4.73752	3.06946
LOC_Os02g56460	Similar to Cinnamoyl-CoA reductase (EC 1.2.1.44).	0.0486181	0	0	0.0155997	0.985668	0.0579134	3.23955	6.07904	0	0	0.0314269	0.290695	0	1.02822	0	0.537086
LOC_Os05g51140	Uncharacterised protein family UPF0121 domain containing protein.	83.4851	81.1629	75.8965	98.6087	91.1568	96.5972	97.8123	114.873	112.916	91.0161	120.557	111.65	88.0044	93.0973	95.2726	114.142
LOC_Os05g14100	NA	0	0	0.00776897	0	0.0431425	0.00790476	0.0806775	0.018416	0.10767	0.0728437	0	0	0	0	0.0499687	0.0598435
LOC_Os12g41980	Similar to Lipase family protein.	0	0.0268439	0	0	0	0	0	0	0	0	0	0	0	0	0	0
LOC_Os12g25550	NA	0	0	0	0.0191659	0	0.0195671	0.0139654	0	0.0132684	0.00404745	0.00193057	0	0.031824	0	0.0249879	0
LOC_Os04g38640	Peptidase, trypsin-like serine and cysteine domain containing protein.	8.95035	10.3194	8.30048	9.04661	3.84058	8.28551	5.05506	5.57389	3.6892	4.99183	5.71874	6.34876	7.64887	6.11121	5.55144	5.68541
LOC_Os01g49920	Leucine-rich repeat domain containing protein.	0.113946	0.0883193	0.205231	0.112496	0.440878	0.219259	0.528711	0.0972985	0.142215	0.0320716	0.804544	0.347548	0.305662	0.378388	0.330003	0.511149
LOC_Os11g02424	Similar to nonspecific lipid-transfer protein 3.	73.832	88.9118	92.0882	104.79	60.6938	61.8244	67.9832	102.963	51.1036	155.641	50.1803	111.954	223.002	227.454	118.21	55.3205
LOC_Os07g09180	NA	0	0.00101523	0	0	0.00227539	0.00220035	0.00414593	0.00205049	0.0128446	0.00675885	0.00859698	0.00279021	0.00751519	0.00434959	0.000927275	0.000999472
LOC_Os06g04830	Leucine-rich repeat, plant specific containing protein.	3.30561	3.2042	2.92212	3.59386	3.40704	4.15075	4.55969	4.52888	4.12994	3.87354	4.49327	4.00898	3.31908	4.21314	4.42357	5.63641
LOC_Os03g13020	NA	0	0	0	0	0	0	0	0	0.213402	0.112293	0.0694321	0	0	0.0802943	0	0
LOC_Os01g34440	Cytochrome P450 domain containing protein.	0	0.0167355	0	0	0	0	0	0	0	0	0	0	0	0	0	0
LOC_Os05g51150	RNA polymerase sigma factor, region 2 domain containing protein.	21.2671	20.9631	24.1518	33.7656	12.8199	15.6604	23.829	21.6623	8.79217	23.2766	16.0213	14.1475	13.5373	10.5112	12.843	7.4568
LOC_Os12g41970	Similar to Lipase family protein.	0	0	0	0	0	0	0	0	0	0	0	0	0	0	0	0.0559386
LOC_Os06g16500	NA	0	0	0	0	0	0	0	0.138671	0	0	0	0	0.145211	0.130736	0.6271	0
LOC_Os05g22410	NA	0.00252814	0	0.00147988	0.00162237	0	0.00150575	0.00118215	0.00116934	0	0.00154175	0.0016342	0	0.0122448	0	0.00211519	0
LOC_Os04g38650	Hypothetical conserved gene.	2.99243	2.18275	1.81654	3.05828	1.53589	4.24667	2.69486	2.56312	4.11026	0.47312	3.08059	0.418532	1.18096	1.28071	1.99364	2.14886
LOC_Os11g02410	NA	0.120543	0	0	0.0386777	0	0	0	0	0	0	0	0	0	0	0	0
LOC_Os12g02000	Conserved hypothetical protein.	0	0	0.0227265	0	0	0	0	0	0	0.0118383	0	0	0	0	0	0
LOC_Os03g13010	Zinc finger, RING/FYVE/PHD-type domain containing protein.	25.0426	21.1363	24.9392	16.6492	20.993	18.0946	23.7943	22.2531	27.6326	24.778	12.1008	11.1944	27.1077	21.7463	25.4298	18.7706
LOC_Os05g14120	NA	0	0	0	0	0	0	0	0	0	0.0731342	0	0.0125798	0	0.0087157	0	0.0180247
LOC_Os02g56480	Conserved hypothetical protein.	22.496	18.5678	22.2799	15.3581	24.3403	13.8216	17.923	15.2701	24.809	19.4278	11.6536	8.28653	15.8887	12.6871	20.7564	13.6527
LOC_Os05g51160	Similar to I-box binding factor (Fragment).	4.8307	2.67172	4.63411	10.5282	4.06327	5.67674	3.45825	4.3964	5.61357	10.5768	3.93901	3.76974	12.8652	7.58557	14.3364	10.9671
LOC_Os01g49910	Protein kinase, core domain containing protein.	0.453416	0.415339	0.193028	0.793551	0.063469	0.196402	0.096371	0.305044	0.286626	0.377058	0	0.518861	0.63886	0.449355	0.465572	0.427477
LOC_Os01g34410	NA	0	0	0	0	0	0	0	0	0.015905	0	0	0	0	0	0	0
LOC_Os05g51170	NA	0	0.00405402	0	0	0	0	0	0	0.00102582	0.00359858	0.00114431	0	0	0	0	0
LOC_Os05g22420	NA	0	0	0	0	0	0	0.0240504	0.0475793	0	0	0	0	0	0	0.0143442	0
LOC_Os06g04850	Similar to HAHB-6 (Fragment).	4.03479	20.1392	8.45115	1.05683	6.94522	10.9202	22.7297	6.24606	13.392	16.5878	0.390329	1.65841	13.9321	3.6385	3.67427	3.61382
LOC_Os04g56000	NA	0	0.568254	0.0660238	0.0723807	0	0.0335889	0	0	0	0	0.291634	0	0.0273146	0.14755	0.0471837	0
LOC_Os11g02400	Similar to Nonspecific lipid-transfer protein 1 (LTP 1) (Major allergen Pru d 3).	65.1646	84.6619	85.2453	129.846	64.8304	74.6784	65.0506	136.014	75.2709	153.97	76.9549	115.523	293.33	337.115	222.812	128.794
LOC_Os12g02010	Retrotransposon protein, putative, Ty3-gypsy subclass	0.0435598	0.0522209	0.0834763	0.103563	0.0429784	0.141508	0.0177977	0.0305149	0.0429561	0.00464231	0.0252595	0.0447173	0.0139287	0.0163022	0.0116765	0.0875433
LOC_Os06g16520	NA	0.00947199	0.0106047	0.00492851	0.0135076	0.00972315	0.0162976	0.0137794	0.0214185	0.00975772	0.0462108	0.031294	0.0251709	0.0122338	0.0137678	0.00714212	0.0180328
LOC_Os05g14110	NA	0	0	0.00397011	0	0	0	0	0	0	0	0	0	0	0	0	0
LOC_Os03g13000	GTP-binding protein, HSR1-related domain containing protein.	10.5066	10.7915	11.4278	8.48576	7.79887	5.52736	12.299	11.2537	11.9535	9.63289	7.61516	7.30874	5.9854	7.92585	9.75593	8.50348
LOC_Os01g34420	Transcription factor IIIC, subunit 5 domain containing protein.	0.131051	0.0400151	0.357992	0.112131	1.07621	0.104071	0.428953	0.444508	0.253133	0.372957	0.282373	0.164963	0.169262	0.266681	0.347209	0.393939
LOC_Os01g49900	Peptidyl-tRNA hydrolase family protein.	7.17002	6.61842	8.23273	5.09669	6.45994	5.51871	6.83431	7.89543	4.92184	5.23022	7.41557	8.26173	5.50295	6.30121	5.35283	5.18517
LOC_Os06g04889	Sigma factor, regions 3 and 4 domain containing protein.	6.05146	10.0906	6.62832	8.89885	9.22312	19.7438	20.1049	9.67779	6.65665	15.4621	7.13386	15.209	29.8065	18.3553	22.5518	7.43659
LOC_Os04g56010	NA	0	0.0973702	0	0	0	0	0	0	0	0	0	0	0	0	0	0
LOC_Os01g13404	Conserved hypothetical protein.	6.80943	6.64532	6.50925	4.63538	2.26854	3.2743	2.9942	4.53651	4.30785	2.84779	1.77681	2.35913	3.64605	3.45966	2.74405	2.97178
LOC_Os12g13800	Similar to Eugenol O-methyltransferase.	0	0.0814503	0	0.0570606	0.319463	0	0.291043	1.39146	2.11252	0	0.229907	0.0559634	1.18433	0.348959	0.0371968	0.0400929
LOC_Os07g09150	Similar to JHL07K02.7 protein.	16.4934	23.1356	19.0907	29.4281	36.1614	38.0035	23.4802	25.6783	34.2767	42.5406	45.1882	39.6111	46.375	33.0347	34.4722	35.4162
LOC_Os01g49970	Cytochrome P450 domain containing protein.	0	0	0	0	0	0	0	0	0	0	0	0.0162814	0	0	0	0
LOC_Os05g51180	Similar to Nuclear RNA binding protein B (Fragment).	159.506	120.556	147.692	125.689	174.546	81.8778	92.0923	141.287	172.983	82.5769	104.247	81.0968	67.8631	80.801	73.8749	121.503
LOC_Os04g38670	Similar to H0219H12.6 protein.	0	0	0	0	0	0	0	0	0	0	0.0877158	0	0	0	0	0
LOC_Os01g34470	NA	0.0223997	0.0205186	0	0	0.0919746	0.0533647	0.0418962	0.020721	0.0259598	0.0273203	0.0868756	0	0	0.0390704	0.0187409	0.0808002
LOC_Os02g56420	EGF domain containing protein.	0.0128491	0.0941602	0.0300856	0.0329823	0	0.306114	0.0480655	0.0713166	0.23826	0	0.232559	0.129392	0.124467	0.291353	0.129003	0.208571
LOC_Os06g04880	Protein kinase, core domain containing protein.	14.5179	21.6824	15.5998	17.018	14.7383	26.3999	34.8474	22.4929	18.1886	31.6019	19.3597	22.1074	41.7032	29.1169	31.2949	23.8362
LOC_Os05g26990	Similar to haloacid dehalogenase-like hydrolase family protein.	29.7901	29.9531	28.3685	32.5408	25.2813	29.16	38.142	29.5299	32.3782	32.214	33.0503	17.218	26.5529	24.9604	38.6118	34.606
LOC_Os03g13070	Similar to Thaumatin-like protein	0.0879146	0	0	0	0.0451229	0	0.164435	0.121989	0.0509437	0.0536134	0.0568284	0.0553322	0	0.076672	0.0735545	0.118922
LOC_Os04g56020	NA	0	0.00650317	0	0	0.00218628	0	0	0	0	0	0.00275344	0	0.00206311	0	0.00534577	0
LOC_Os10g11090	Retrotransposon protein, putative, unclassified	0	0	0	0	0	0	0	0	0	0	0	0	0	0	0	0.0133756
LOC_Os10g28299	Hypothetical conserved gene.	0	0.156742	0.100163	0.109807	3.86428	3.7708	3.5205	2.6909	1.18985	1.98265	4.97734	9.58489	1.4089	1.60422	1.36004	2.08317
LOC_Os07g09140	Similar to JHL07K02.7 protein.	14.2099	18.4575	22.5231	17.2707	24.7488	25.964	24.6773	24.4908	22.6415	44.7069	21.9497	22.3202	48.8418	38.9354	48.9187	27.8253
LOC_Os01g49960	Cytochrome P450 domain containing protein.	0.0740041	0	0	0	0	0	0.138416	0.273832	0.085766	0.541564	0.478366	0.0931542	0.143373	0.387242	0.185748	0.133474
LOC_Os02g56410	NA	0	0	0.0109511	0.0120055	0	0.0111425	0	0	0.0216816	0.0114089	0.0120931	0.0117747	0	0	0.0078262	0
LOC_Os04g38680	Amino acid transporter, transmembrane domain containing protein.	18.6031	17.5456	18.331	4.48745	23.0073	10.1632	25.4328	19.661	13.9401	16.011	10.4455	21.4557	12.6272	17.9476	10.4293	14.6462
LOC_Os05g51190	Similar to cDNA, clone: J090072P03, full insert sequence.	22.965	19.9951	21.6685	14.7924	13.4197	10.5486	11.4665	16.1494	22.0038	9.15209	7.74343	4.7979	9.05932	10.3223	12.748	17.9586
LOC_Os01g34480	Hypothetical conserved gene.	34.4437	38.0417	35.3062	36.0251	55.062	34.6728	57.5309	66.4052	50.9431	56.3468	56.3188	51.0463	64.1244	61.4226	59.0625	56.5119
LOC_Os04g34400	NA	0	0	0	0	0	0.0117241	0	0	0.0228132	0	0	0	0	0	0	0
LOC_Os06g04870	Similar to Homeodomain leucine zipper protein (Fragment).	6.66959	18.3285	12.392	6.12061	10.1411	18.6863	23.1826	7.32788	13.2169	17.3938	7.79851	6.27513	10.9259	5.30052	3.44714	5.00193
LOC_Os03g13060	NA	0	0	0	0	0	0	0	0	0.146762	0	0	0	0	0	0	0
LOC_Os07g09170	NA	0	0	0	0	0	0	0.0011012	0	0	0.00143617	0.00152229	0	0	0.00102693	0	0.00212375
LOC_Os04g56030	Eggshell protein family protein.	0	0.160661	0.0513335	0.056276	0.540121	0	0.0820117	0.32449	0.254082	0.213918	0.850295	0.220776	0.424742	0.267681	0.293483	0.434958
LOC_Os12g13824	Iojap-related protein family protein.	11.9236	12.9851	10.7145	9.00416	11.1877	9.18228	9.50391	9.65459	9.71993	5.14107	9.03249	11.6112	5.55136	6.81084	5.09669	5.49352
LOC_Os09g05120	NA	0	0	0	0	0	0	0	0	0	0	0.0399904	0	0	0	0	0
LOC_Os04g38690	Uncharacterised protein family UPF0497, trans-membrane plant subgroup domain containing protein.	0	0	0	0	0	0	0	0	0	0	0	0	0	0	0.0310235	0
LOC_Os01g49950	Cytochrome P450 domain containing protein.	0	0.00413142	0	0.00144715	0.0135035	0.00134312	0.0105447	0.00104304	0.00653376	0.0151276	0.0174924	0	0.00109223	0	0.00943371	0.00305046
LOC_Os12g25570	NA	0	0	0	0	0	0.00927309	0	0	0	0	0	0	0	0	0	0
LOC_Os01g34450	Similar to OSIGBa0142C11.3 protein.	0	0	0	0	0.0473012	0	0.0592531	0.0159848	0.0600784	0.0421513	0	0	0.0502158	0.0100467	0.0289145	0
LOC_Os03g13050	Protein of unknown function DUF607 family protein.	2.6666	0.95486	0.255426	2.70685	0.0248846	0.60641	0	0.201825	2.07901	0.443506	0.658141	0.18309	0.0704479	0.147992	0	0.502809
LOC_Os01g13420	SOUL haem-binding protein domain containing protein.	32.9066	33.6277	39.1159	52.0202	40.1894	61.0528	43.493	43.6287	49.997	42.3729	76.2941	54.7489	48.7353	45.0074	54.8013	70.7499
LOC_Os07g32920	Protein of unknown function DUF1677, Oryza sativa family protein.	0	0	0	0	0	0.0115046	0	0	0	0	0.0499439	0	0	0.0842294	0.0161609	0
LOC_Os04g34410	NA	0.127094	0.0776139	0.13226	0.0181243	0.492864	0.471001	0.281737	0.261264	0.0654639	0.223907	0.611592	0.71992	0.533493	0.45568	0.248113	0.923274
LOC_Os07g09160	NA	0	0	0	0	0	0	0	0	0	0	0.0795598	0	0	0	0	0
LOC_Os04g56040	Conserved hypothetical protein.	0	0	0.0619409	0	0.162932	0	0	0.0489428	0	0.12906	0.615598	0.133198	0.922517	0	0	0
LOC_Os12g13810	Similar to Eugenol O-methyltransferase.	0	0	0	0	0	0	0.142012	0.35118	0.967931	0	0.0981582	0.382295	0.478065	0	0	0
LOC_Os01g49940	Similar to T17H3.9.	25.7009	26.9174	23.0163	19.4607	14.7465	19.2511	25.892	24.2831	20.5912	21.3273	17.2475	16.6913	17.1659	19.4205	20.0532	18.1747
LOC_Os01g34460	Cytochrome P450 domain containing protein.	0	0	0	0	0	0	0	0	0	0.0731342	0	0	0	0	0	0
LOC_Os03g13040	Hly-III related domain containing protein.	10.8496	11.9835	10.4258	6.61884	7.56017	5.88791	9.67654	8.90863	9.86253	8.58082	5.33936	5.89011	10.0949	10.7769	6.68572	8.3599
LOC_Os01g13430	Similar to predicted protein.	31.5109	31.5408	28.6337	13.1454	20.8215	12.4966	12.1497	18.4494	21.2464	10.9292	11.0132	12.6218	7.53142	10.6172	9.60139	13.2053
LOC_Os12g25580	Retrotransposon protein, putative, unclassified	0	0.00635274	0	0	0	0.00826108	0	0	0.00803738	0	0.0179316	0.0174595	0	0	0.0116047	0
LOC_Os07g32910	NA	0.0323036	0.021961	0.0169376	0.0116433	0.0130658	0.0125015	0.0303659	0.034618	0.0486256	0.0659405	0.0389663	0.0105487	0.0271647	0.014479	0.0382858	0.030104
LOC_Os04g34420	NA	0.0578128	0.0132395	0.0169208	0.01855	0.185456	0.215207	0.234287	0.127015	0	0	0.467131	0.636765	0.221676	0.296215	0.181386	0.312814
LOC_Os04g38820	NA	0.252359	0.410963	0	0.377872	0	0.150304	0.33434	0.0389077	0.194979	0.102598	0.108751	0	0.0407427	0.110044	0.228733	0.0758592
LOC_Os01g13590	Os01g0237300	0	0.175586	0	0.246015	0	0	0.0896303	0	0	0.116895	0.247809	0	0	0.083585	0	0
LOC_Os11g19880	Winged helix repressor DNA-binding domain containing protein.	0	0	0	0	0	0.00768664	0	0.0179079	0	0.259723	0	0	0	0	0.0161966	0
LOC_Os09g37460	Similar to SAUR55 - auxin-responsive SAUR family member.	1.05611	2.79861	1.10395	1.25865	1.31642	3.95381	1.65787	1.11653	1.39882	1.97816	0.3901	2.08906	1.24226	0.493421	1.00983	0.4762
LOC_Os02g56630	Protein kinase, core domain containing protein.	0.061138	0.0210014	0	0.0196169	0	0.0364136	0.014294	0.014139	0.168281	0	0.0197599	0	0.0444175	0.0266598	0.00639396	0.124052
LOC_Os01g49860	Cytochrome P450 domain containing protein.	0	0	0	0	0	0	0	0	0	0	0.0517684	0	0.0387893	0	0	0
LOC_Os08g32630	Similar to CM0545.530.nc protein (Fragment).	2.64286	4.34664	2.98859	2.91016	3.87056	4.88321	7.10581	3.18101	2.30588	3.80949	4.07676	6.71022	6.76388	6.06342	3.64341	3.88645
LOC_Os03g05910	Aromatic-ring hydroxylase family protein.	1.45886	0.498637	1.09613	1.73264	1.16227	0.622489	0.651614	1.38981	0.958918	0.531142	0.81634	0.602987	0.759316	2.46864	1.47561	1.61995
LOC_Os01g34374	Cytochrome P450 domain containing protein.	0	0.00197251	0	0	0	0	0.0411709	0.000663987	0	0.00218864	0	0.00903522	0	0	0	0
LOC_Os02g56640	NA	0.00521063	0.00477305	0.0195208	0.0428005	0.135859	0.00372411	0.0243647	0.000964024	0.00120776	0.0165236	0.0383972	0.0157416	0.0232182	0.006362	0.00523142	0
LOC_Os04g38810	Actin-binding FH2 domain containing protein.	27.8171	15.0885	30.3427	5.87015	13.2112	2.34575	7.9784	14.585	22.0713	6.70446	1.41254	1.49529	5.46427	6.57049	12.0699	9.59539
LOC_Os04g44300	Oligopeptide transporter OPT superfamily protein.	1.45158	1.50551	1.44661	4.35735	4.7042	7.11652	6.79318	4.02839	1.66839	2.74347	12.4229	11.7636	5.58382	4.88595	4.63209	8.41859
LOC_Os09g37470	NA	0.29183	1.01583	0.819969	0.898918	1.25819	1.32098	2.07417	1.88971	1.01464	1.139	1.47139	1.76327	1.86576	0.50902	0.488324	1.15796
LOC_Os10g28380	Epidermal growth factor-like, type 3 domain containing protein.	0.213564	0.0244537	0	0.0685248	0	0.0317995	0	0	0	0	0	0	0.051719	0	0	0
LOC_Os03g46390	Similar to Ras-related protein RHA1.	31.495	34.4084	28.3476	32.0968	28.5336	53.5902	36.3851	29.3218	31.4107	37.6206	36.4025	47.4104	43.9577	47.4253	36.5282	31.7189
LOC_Os01g64960	Similar to Photosystem II subunit PsbS.	35.0779	53.995	38.5279	77.0068	10.8024	39.8224	9.79708	10.82	18.6784	14.8008	24.5896	17.9007	72.4587	68.2018	34.3097	21.6659
LOC_Os03g05900	Aromatic-ring hydroxylase family protein.	1.25599	0.723179	1.53344	1.95743	10.5575	2.59684	1.44307	1.21165	4.1069	1.33493	13.7439	7.82596	5.16209	5.4612	5.94471	7.03052
LOC_Os04g38800	Conserved hypothetical protein.	0.128491	0.17655	0.0752139	0	0	0	0.0600819	0	0	0	0	0	0	0.168089	0	0
LOC_Os02g21280	Similar to pollen Ole e 1 allergen and extensin family protein.	46.6104	38.3945	39.8905	99.8531	63.9222	63.8476	53.7621	65.2214	67.1307	92.7598	99.9318	82.8114	75.4063	72.2705	104.473	70.7415
LOC_Os11g15620	Similar to F-box domain containing protein.	0	0	0	0	0	0	0	0	0	0	0	0	0	0.0242795	0	0
LOC_Os01g13570	Phosphoglycerate mutase domain containing protein.	5.32001	8.52167	7.02765	11.6477	4.26373	6.06605	5.00185	4.02652	3.75868	5.89878	5.22268	6.73249	6.15928	5.63212	4.49864	3.39936
LOC_Os09g37446	Similar to Auxin induced protein.	2.52328	2.52515	2.44181	2.39612	2.51532	3.0752	3.16453	3.04927	2.53554	1.76115	2.76243	1.57894	1.63892	2.25148	2.70907	3.41324
LOC_Os09g37440	NA	0.0806389	0	0.283219	1.75943	0.165554	2.11324	1.1312	0.223787	0.186911	1.18024	1.87651	0.101506	0.781135	0.42196	0.74214	1.4544
LOC_Os10g28370	Chlorophyllase family protein.	0.370915	0.667397	0.713396	1.22413	2.82843	1.19925	0.545093	0.906809	0.429866	1.03404	1.64408	1.53409	1.10356	0.878021	1.44081	1.05126
LOC_Os11g15624	Conserved hypothetical protein.	0	0	0	0	0	0	0	0	0.21647	0	0	0	0	0.228056	0	0.0336883
LOC_Os01g64930	TRAM, LAG1 and CLN8 homology domain containing protein.	8.04382	9.91455	9.21555	9.53456	5.84563	9.31801	12.6756	9.91069	6.68524	8.56571	8.45923	8.03524	10.1628	12.4642	11.1445	8.37417
LOC_Os03g05930	tRNA-splicing endonuclease, putative	0	0	0.113444	0.0829112	0	0.0384756	0	0	0	0.0393955	0	0.0406585	0.125154	0	0	0
LOC_Os08g32610	Similar to ubiquitin-protein ligase.	7.10338	6.4703	10.8741	4.37916	14.5425	5.87075	15.1335	8.36144	20.0413	23.0466	4.58306	2.8633	10.4857	5.2292	15.3502	8.49312
LOC_Os02g56610	Protein of unknown function DUF640 domain containing protein.	7.86877	8.80749	7.67253	6.43965	11.2086	3.97572	3.1213	4.56304	7.2238	2.69587	1.02871	1.4468	2.08758	3.73004	2.23764	5.93996
LOC_Os05g22590	NA	0	0.0152792	0.00976386	0	0	0	0	0	0	0	0.010782	0	0	0	0	0
LOC_Os02g21290	NA	0	0	0	0	0	0	0	0	0.0343935	0	0	0	0	0	0	0
LOC_Os01g13560	Uncharacterised protein family UPF0497, trans-membrane plant subgroup domain containing protein.	0	0	0	0	0	0	0.0293949	0	0	0	0	0	0.060895	0	0	0.0566905
LOC_Os01g34390	Protohaem IX farnesyltransferase, mitochondria domain containing protein.	16.8681	14.6321	15.6712	16.9477	23.7649	24.6851	20.6449	25.0904	20.1661	18.5343	24.4643	24.2357	15.6384	19.4753	17.7569	22.9327
LOC_Os01g49890	Similar to Threonine synthase, chloroplast precursor (EC 4.2.3.1) (TS).	22.1489	19.6013	22.777	14.0775	23.2898	9.72027	17.8312	17.1313	20.388	17.2125	14.2601	15.919	15.39	22.9826	23.8141	18.4241
LOC_Os09g37452	NA	0	0.163107	0	0.228532	0	0.424209	0.166521	0	0.10318	0	0	0	0	0	0.297952	0
LOC_Os10g28360	Similar to SIPL.	13.1427	13.5544	14.9562	13.4866	9.05705	14.579	10.7439	12.2144	10.1544	10.7239	16.793	18.5876	17.9838	16.9926	12.4527	9.1032
LOC_Os03g05920	Aromatic-ring hydroxylase family protein.	4.05057	3.52489	2.60817	5.86154	6.26815	5.48844	4.06271	3.40041	5.86794	3.76703	7.05634	4.57612	4.99293	6.28799	7.70985	7.85353
LOC_Os08g32620	Zinc finger, RING/FYVE/PHD-type domain containing protein.	30.3005	26.9806	27.1838	21.7545	21.6048	18.0703	14.9702	20.0627	30.4443	15.33	15.4999	12.2415	13.2114	16.2511	18.1127	19.6095
LOC_Os01g64949	NA	0	0	0	0	0	0	0	0	0	2.42629	0	0	0	0	0	0
LOC_Os10g35770	Protein of unknown function DUF607 family protein.	56.837	56.0353	48.5565	63.3548	47.1687	61.1939	44.9772	31.4709	43.0372	23.9419	50.3277	35.358	49.1732	69.213	49.6202	44.2771
LOC_Os04g44330	Similar to OSIGBa0153E02-OSIGBa0093I20.16 protein.	0.24476	0.295007	0.241303	0.165335	0.119013	0.0767252	0.0240945	0.17875	0.209013	0	0.0166541	0.0648624	0.0124787	0.0898777	0.0323337	0.139405
LOC_Os03g05950	NA	0	0.0657099	0	0	0	0	0.0335426	0	0	0	0.139108	0	0	0	0	0
LOC_Os11g19840	Similar to Herbicide safener binding protein.	0.0999371	0.160203	0	0	1.53881	2.17256	1.84585	0.99381	2.57701	0.0609452	0.290699	0.471743	0.0484037	1.06767	0.167227	1.26173
LOC_Os05g22580	NA	0.03554	0.0732496	0.0624115	0	0.0547235	0	0	0	0	0	0	0	0	0	0	0
LOC_Os04g38860	Similar to lysine/histidine transporter.	0.0911905	0.0185628	0	0.156051	0.0208019	0.24139	0.0568539	0	0	0.0247161	2.27924	2.1172	0.0196299	0.265096	0.067818	0.43859
LOC_Os06g28194	Similar to Phosphoglucomutase precursor (EC 5.4.2.2).	0.212686	0.320069	0.142284	0.467951	0.0311893	0	0.127866	0.0140533	0.0704254	0	0	0	0.161877	0.0264981	0.0508415	0.0684999
LOC_Os10g11034	Similar to JHL05D22.13 protein.	24.0805	23.4675	19.426	18.0932	11.4295	16.426	21.6247	18.6738	14.4227	12.6766	12.376	17.7883	14.4506	15.5247	14.3118	14.5012
LOC_Os04g22010	NA	0.00469794	0.000956314	0	0	0.00857335	0.000870512	0.000683431	0.00135204	0	0.00178265	0	0	0.000707904	0.00637336	0.00163046	0.00164757
LOC_Os01g64910	Similar to Anthocyanidin 5,3-O-glucosyltransferase.	0	0	0	0	0.121444	0	0	0	0.0571291	0	0.0127457	0	0.0764011	0.0515887	0	0
LOC_Os09g37420	NA	0	0	0.138974	1.44737	0.0609274	0.636313	0.444057	0.109811	0.550296	1.01348	0.383664	0.410919	1.66735	0.672923	0	0.53525
LOC_Os10g28350	Similar to SIPL.	6.06331	5.82672	6.31462	4.15356	150.886	36.8218	130.987	151.957	8.42808	7.1684	62.1181	106.01	7.09856	39.0106	6.06883	47.5263
LOC_Os10g35780	NA	0.0664355	0	0	0	0.340986	0	0	0	0	0	0	0	0	0	0	0
LOC_Os03g05940	NA	0	0	0	0.056417	0	0	0	0.0813259	0	0.107227	0.340971	0	0	0.153344	0	0
LOC_Os11g19830	Retrotransposon protein, putative, unclassified	0	0	0	0	0	0	0.00061919	0	0	0	0	0	0	0	0	0
LOC_Os02g56600	Similar to NAC-domain containing protein 21/22 (ANAC021) (ANAC022). Splice isoform 2.	0.629514	0.961081	0.532272	0.920166	4.20034	1.78095	1.94604	0.744096	0.587707	2.93257	6.51074	1.73891	3.54869	2.34855	2.29695	1.27732
LOC_Os04g38850	Conserved hypothetical protein.	7.84961	8.38881	6.74874	13.5377	5.37883	6.28229	6.27036	4.76524	5.97003	4.93656	5.33829	8.4399	6.6335	6.95275	6.97791	5.7515
LOC_Os08g32600	Similar to Mitogen-activated protein kinase kinase kinase 1 (EC 2.7.1.-) (Arabidospsis NPK1-related protein kinase 1). Splice isoform 1S.	19.5845	14.5529	20.201	6.79122	5.31907	2.15226	6.79509	10.0655	13.6632	5.80836	0.800867	1.65703	3.81299	6.04414	6.72159	7.52231
LOC_Os04g22020	NA	0	0	0	0	0	0	0	0.0130475	0	0	0	0	0	0	0	0
LOC_Os09g37430	NA	0	0	0	0.379922	0	1.58676	0.0692082	0	0.257298	0.0902606	0.0956732	0.838388	0.286746	0	0	0.133474
LOC_Os01g64920	Plant nuclear matrix 1 family protein.	23.0019	19.9403	21.0437	18.6535	14.5289	16.0642	25.6921	24.0579	21.4767	22.6474	10.5039	13.1695	22.6499	23.6923	27.9747	22.0396
LOC_Os10g28340	Similar to Heat shock transcription factor 31 (Fragment).	7.55034	6.69362	7.23871	9.41752	5.14624	6.35183	9.29159	8.29847	9.21693	8.13424	10.4518	7.1329	7.71122	7.86995	9.38026	8.83992
LOC_Os04g44340	Protein of unknown function DUF177 domain containing protein.	4.9262	6.92436	6.92733	9.84716	7.03305	12.0902	9.24039	7.1236	3.77329	9.66859	11.749	13.5423	16.4275	12.3263	7.62723	8.41256
LOC_Os10g35790	Similar to Protein Rf1, mitochondrial.	0.719547	0.435491	0.661882	0.0659645	0.131898	0.367337	0.252344	0.558647	0.387172	0.188059	0.498342	0.549917	0.07468	0.470648	0.107503	0.405555
LOC_Os11g19864	Hypothetical protein.	0.146262	0.0829503	0.104183	0.0876915	0.174112	0.237053	0.415505	0.125755	0.146955	0.275831	0.817147	0.493053	0.374637	0.0999565	0.302684	0.22158
LOC_Os03g05970	NA	0	0	0	0	0.131898	0	0.480655	0	0	0.470149	0	0	0	0	0	0
LOC_Os04g22030	NA	0	0	0	0	0	0	0	0	0	0	0.00237045	0	0	0	0	0
LOC_Os01g25800	Hypothetical protein.	0	0	0	0	0	0.0703444	0	0	0.0684395	0.0720261	0	0	0	0.0515019	0.0988157	0.0532547
LOC_Os04g38840	Bifunctional inhibitor/plant lipid transfer protein/seed storage domain containing protein.	0	0	0	0	0	0	0	0	0	0	0	0.0568277	0	0	0	0
[truncated: 40,103 more rows]
[truncated: 2 more columns]
