# Supplementary material for: Combined transcriptome and metabolome analyses to understand the dynamic responses of rice plants to attack by the rice stem borer Chilo suppressalis (Lepidoptera: Crambidae)
Source: BMC Plant Biol. 2016 Dec 7;16:259. doi: 10.1186/s12870-016-0946-6 (PMC5142284; doi:10.1186/s12870-016-0946-6)
Supplement: Additional file 5: Table S5. — All differentially expressed genes between any two groups. (XLS 1102 kb) [file 12870_2016_946_MOESM5_ESM.xls]

## Sheet: 24h vs 0h
Table S5. All differentially expressed genes between any two groups.
MSU GeneID	Group compared	Log2FC	P-Value	FDR	Style
LOC_Os06g19444	24h vs 0h	1.86126	9.27399e-33	1.29247e-28	up
LOC_Os05g50100	24h vs 0h	4.67038	5.29871e-31	4.92303e-27	up
LOC_Os01g50420	24h vs 0h	4.86013	2.70488e-29	1.88482e-25	up
LOC_Os04g33060	24h vs 0h	-1.8763	1.12272e-27	6.25869e-24	down
LOC_Os09g36240	24h vs 0h	-1.00446	2.69037e-27	1.24981e-23	down
LOC_Os04g51460	24h vs 0h	2.46011	2.38389e-24	9.49233e-21	up
LOC_Os05g03610	24h vs 0h	1.78747	1.60865e-22	5.60475e-19	up
LOC_Os10g39640	24h vs 0h	1.86731	4.45494e-22	1.3797e-18	up
LOC_Os12g05440	24h vs 0h	20	9.48658e-22	2.64419e-18	up
LOC_Os04g53310	24h vs 0h	-1.63169	1.25948e-21	3.19142e-18	down
LOC_Os08g38920	24h vs 0h	6.98575	1.40127e-21	3.2548e-18	up
LOC_Os06g21330	24h vs 0h	-1.08895	3.86428e-21	8.28531e-18	down
LOC_Os12g25870	24h vs 0h	9.54855	5.67936e-21	1.13072e-17	up
LOC_Os01g54340	24h vs 0h	3.37079	6.21947e-21	1.1557e-17	up
LOC_Os10g41550	24h vs 0h	4.44094	6.16388e-19	1.01062e-15	up
LOC_Os04g27340	24h vs 0h	5.11654	1.08888e-18	1.68613e-15	up
LOC_Os11g14140	24h vs 0h	1.92482	1.4433e-18	2.11732e-15	up
LOC_Os02g10730	24h vs 0h	2.87307	1.54731e-18	2.15641e-15	up
LOC_Os02g57060	24h vs 0h	1.79653	3.8618e-18	5.12571e-15	up
LOC_Os04g58810	24h vs 0h	3.6144	7.24391e-18	9.1777e-15	up
LOC_Os01g07970	24h vs 0h	2.89053	8.04133e-18	9.74504e-15	up
LOC_Os02g08440	24h vs 0h	4.03644	2.02887e-17	2.26202e-14	up
LOC_Os10g42020	24h vs 0h	4.47378	2.12649e-17	2.27968e-14	up
LOC_Os07g43010	24h vs 0h	1.2929	2.27092e-17	2.34435e-14	up
LOC_Os01g45750	24h vs 0h	-1.05938	2.72441e-17	2.71206e-14	down
LOC_Os02g48770	24h vs 0h	7.39071	1.19901e-16	1.15241e-13	up
LOC_Os08g34580	24h vs 0h	2.77443	2.07069e-16	1.86182e-13	up
LOC_Os07g48630	24h vs 0h	2.23531	7.12639e-16	6.20731e-13	up
LOC_Os08g37456	24h vs 0h	-2.11056	7.96908e-16	6.73098e-13	down
LOC_Os06g06930	24h vs 0h	20	8.78504e-16	7.20192e-13	up
LOC_Os06g50230	24h vs 0h	2.61906	1.89394e-15	1.50828e-12	up
LOC_Os02g49230	24h vs 0h	1.78058	4.52221e-15	3.50132e-12	up
LOC_Os03g08330	24h vs 0h	4.08718	5.07297e-15	3.82159e-12	up
LOC_Os02g13560	24h vs 0h	-1.60012	1.54626e-14	1.13418e-11	down
LOC_Os09g11460	24h vs 0h	-2.09903	2.24613e-14	1.60529e-11	down
LOC_Os07g09190	24h vs 0h	4.15967	2.70694e-14	1.85942e-11	up
LOC_Os03g55980	24h vs 0h	5.05729	2.73512e-14	1.85942e-11	up
LOC_Os01g10990	24h vs 0h	3.39527	3.30924e-14	2.19615e-11	up
LOC_Os05g46830	24h vs 0h	6.33234	6.61522e-14	4.28805e-11	up
LOC_Os11g02080	24h vs 0h	3.99229	1.95066e-13	1.20824e-10	up
LOC_Os03g18030	24h vs 0h	5.43962	3.20878e-13	1.94431e-10	up
LOC_Os04g57340	24h vs 0h	2.03749	3.39584e-13	2.01388e-10	up
LOC_Os11g05380	24h vs 0h	6.44827	4.10063e-13	2.38119e-10	up
LOC_Os10g14011	24h vs 0h	1.39133	4.28511e-13	2.43753e-10	up
LOC_Os02g27490	24h vs 0h	-1.40592	5.82548e-13	3.24747e-10	down
LOC_Os01g41420	24h vs 0h	5.67687	6.55874e-13	3.58455e-10	up
LOC_Os06g43090	24h vs 0h	1.4864	1.04538e-12	5.54887e-10	up
LOC_Os08g28240	24h vs 0h	4.58504	1.05511e-12	5.54887e-10	up
LOC_Os05g50750	24h vs 0h	-1.4698	1.09003e-12	5.62638e-10	down
LOC_Os09g36040	24h vs 0h	-1.87308	1.26212e-12	6.39621e-10	down
LOC_Os06g48500	24h vs 0h	3.98502	1.53374e-12	7.63391e-10	up
LOC_Os01g03340	24h vs 0h	7.16049	1.62203e-12	7.93172e-10	up
LOC_Os08g07100	24h vs 0h	8.42506	1.75718e-12	8.44448e-10	up
LOC_Os08g06110	24h vs 0h	-2.21114	1.79511e-12	8.48055e-10	down
LOC_Os04g27670	24h vs 0h	6.54279	2.03991e-12	9.47638e-10	up
LOC_Os02g33060	24h vs 0h	2.55217	2.61147e-12	1.19327e-09	up
LOC_Os06g10160	24h vs 0h	1.8972	3.64166e-12	1.63716e-09	up
LOC_Os03g61540	24h vs 0h	1.42152	4.40267e-12	1.94787e-09	up
LOC_Os08g39850	24h vs 0h	3.28279	5.17836e-12	2.25525e-09	up
LOC_Os04g54790	24h vs 0h	-2.12623	7.32775e-12	3.09464e-09	down
LOC_Os05g47770	24h vs 0h	3.65043	8.65122e-12	3.54715e-09	up
LOC_Os02g54130	24h vs 0h	1.21916	8.92003e-12	3.6033e-09	up
LOC_Os03g22790	24h vs 0h	2.20919	9.46531e-12	3.76895e-09	up
LOC_Os05g45070	24h vs 0h	4.87486	1.31445e-11	5.16024e-09	up
LOC_Os01g59690	24h vs 0h	1.8871	1.37729e-11	5.33182e-09	up
LOC_Os01g20206	24h vs 0h	3.68674	1.55278e-11	5.92887e-09	up
LOC_Os09g26420	24h vs 0h	-1.55397	1.73887e-11	6.54966e-09	down
LOC_Os09g22510	24h vs 0h	-1.62989	1.93633e-11	7.12715e-09	down
LOC_Os02g32660	24h vs 0h	-2.42226	1.94333e-11	7.12715e-09	down
LOC_Os11g29290	24h vs 0h	4.80844	2.01566e-11	7.29644e-09	up
LOC_Os01g72360	24h vs 0h	5.38342	2.0419e-11	7.29664e-09	up
LOC_Os01g19820	24h vs 0h	3.24745	2.26338e-11	7.98574e-09	up
LOC_Os01g67220	24h vs 0h	-1.37884	2.33047e-11	8.11967e-09	down
LOC_Os05g44770	24h vs 0h	4.81412	2.84974e-11	9.80628e-09	up
LOC_Os10g37570	24h vs 0h	20	3.07794e-11	1.04624e-08	up
LOC_Os05g41780	24h vs 0h	1.66233	3.66187e-11	1.20499e-08	up
LOC_Os01g50410	24h vs 0h	4.94334	3.67467e-11	1.20499e-08	up
LOC_Os04g01150	24h vs 0h	-4.36911	5.87658e-11	1.87573e-08	down
LOC_Os01g65700	24h vs 0h	3.51015	5.92202e-11	1.87573e-08	up
LOC_Os11g16580	24h vs 0h	-1.01389	6.08146e-11	1.90459e-08	down
LOC_Os11g28530	24h vs 0h	20	7.13985e-11	2.18691e-08	up
LOC_Os05g49420	24h vs 0h	2.13191	7.84032e-11	2.37536e-08	up
LOC_Os08g40690	24h vs 0h	8.49656	8.98083e-11	2.66491e-08	up
LOC_Os04g34170	24h vs 0h	2.7986	8.98724e-11	2.66491e-08	up
LOC_Os01g53420	24h vs 0h	1.73056	1.00155e-10	2.93854e-08	up
LOC_Os12g03350	24h vs 0h	-20	1.10799e-10	3.21698e-08	down
LOC_Os03g01740	24h vs 0h	3.16272	1.17372e-10	3.3727e-08	up
LOC_Os06g09220	24h vs 0h	2.50847	1.36058e-10	3.86973e-08	up
LOC_Os11g29500	24h vs 0h	1.02249	1.42909e-10	4.02353e-08	up
LOC_Os01g03360	24h vs 0h	8.83536	1.47272e-10	4.07126e-08	up
LOC_Os03g19310	24h vs 0h	1.44709	1.47525e-10	4.07126e-08	up
LOC_Os05g31760	24h vs 0h	1.25903	1.73349e-10	4.69102e-08	up
LOC_Os06g05010	24h vs 0h	4.93133	1.8131e-10	4.85e-08	up
LOC_Os07g37730	24h vs 0h	6.14087	1.84196e-10	4.85e-08	up
LOC_Os03g55240	24h vs 0h	2.97524	1.84444e-10	4.85e-08	up
LOC_Os01g67540	24h vs 0h	2.43782	1.98414e-10	5.12889e-08	up
LOC_Os02g43790	24h vs 0h	1.98093	1.9873e-10	5.12889e-08	up
LOC_Os03g49620	24h vs 0h	1.15726	2.1519e-10	5.50275e-08	up
LOC_Os04g54230	24h vs 0h	4.2145	2.72157e-10	6.8962e-08	up
LOC_Os10g39100	24h vs 0h	6.78808	2.95415e-10	7.35187e-08	up
LOC_Os05g08620	24h vs 0h	7.49062	3.09312e-10	7.62962e-08	up
LOC_Os06g18000	24h vs 0h	1.58536	3.8051e-10	9.22257e-08	up
LOC_Os05g11120	24h vs 0h	1.09153	4.00432e-10	9.53952e-08	up
LOC_Os06g13460	24h vs 0h	5.83835	4.40406e-10	1.02732e-07	up
LOC_Os03g59070	24h vs 0h	1.01959	4.42285e-10	1.02732e-07	up
LOC_Os12g22190	24h vs 0h	6.37855	4.74245e-10	1.09245e-07	up
LOC_Os12g38010	24h vs 0h	20	4.78188e-10	1.0925e-07	up
LOC_Os03g45390	24h vs 0h	2.32406	5.53478e-10	1.25424e-07	up
LOC_Os03g60080	24h vs 0h	3.31999	5.74442e-10	1.29124e-07	up
LOC_Os06g09270	24h vs 0h	-2.7538	5.9524e-10	1.32729e-07	down
LOC_Os02g17400	24h vs 0h	2.29112	6.12828e-10	1.35566e-07	up
LOC_Os11g31550	24h vs 0h	20	6.22648e-10	1.36654e-07	up
LOC_Os05g11160	24h vs 0h	2.07208	6.688e-10	1.45636e-07	up
LOC_Os10g36980	24h vs 0h	3.65229	7.67909e-10	1.65922e-07	up
LOC_Os03g09190	24h vs 0h	2.89835	7.79455e-10	1.67121e-07	up
LOC_Os06g48010	24h vs 0h	20	8.542e-10	1.81749e-07	up
LOC_Os09g32330	24h vs 0h	1.29322	9.06132e-10	1.91338e-07	up
LOC_Os07g34570	24h vs 0h	-3.60109	9.45846e-10	1.96743e-07	down
LOC_Os03g47280	24h vs 0h	6.74311	9.9075e-10	2.04557e-07	up
LOC_Os04g49450	24h vs 0h	3.41581	1.08644e-09	2.21039e-07	up
LOC_Os12g25830	24h vs 0h	5.80759	1.12468e-09	2.27161e-07	up
LOC_Os05g39720	24h vs 0h	3.18697	1.21331e-09	2.41561e-07	up
LOC_Os01g40070	24h vs 0h	2.07966	1.23449e-09	2.44036e-07	up
LOC_Os08g28710	24h vs 0h	8.55055	1.27128e-09	2.49537e-07	up
LOC_Os01g21990	24h vs 0h	-1.44335	1.29733e-09	2.51977e-07	down
LOC_Os06g45570	24h vs 0h	2.66133	1.30178e-09	2.51977e-07	up
LOC_Os01g60860	24h vs 0h	1.90031	1.37966e-09	2.65209e-07	up
LOC_Os02g28334	24h vs 0h	1.0376	1.60901e-09	3.03027e-07	up
LOC_Os12g36880	24h vs 0h	6.85911	1.69771e-09	3.16704e-07	up
LOC_Os12g04204	24h vs 0h	2.12118	1.70436e-09	3.16704e-07	up
LOC_Os08g37660	24h vs 0h	7.75902	1.87417e-09	3.45952e-07	up
LOC_Os03g45779	24h vs 0h	1.3274	1.97682e-09	3.62499e-07	up
LOC_Os07g46790	24h vs 0h	-1.14013	2.19763e-09	3.97756e-07	down
LOC_Os02g55610	24h vs 0h	2.22755	2.27519e-09	4.09137e-07	up
LOC_Os07g36560	24h vs 0h	20	2.32374e-09	4.14307e-07	up
LOC_Os11g04409	24h vs 0h	2.41802	2.33366e-09	4.14307e-07	up
LOC_Os10g30600	24h vs 0h	2.68307	2.3908e-09	4.19111e-07	up
LOC_Os05g28740	24h vs 0h	3.49515	2.40852e-09	4.1958e-07	up
LOC_Os02g45710	24h vs 0h	1.76436	2.42642e-09	4.20073e-07	up
LOC_Os01g69870	24h vs 0h	2.79114	2.55643e-09	4.39849e-07	up
LOC_Os05g03760	24h vs 0h	1.79424	2.75685e-09	4.68547e-07	up
LOC_Os02g30910	24h vs 0h	-4.86178	2.88505e-09	4.87364e-07	down
LOC_Os10g25290	24h vs 0h	4.22383	2.95756e-09	4.94255e-07	up
LOC_Os01g53330	24h vs 0h	2.16766	2.96792e-09	4.94255e-07	up
LOC_Os08g02210	24h vs 0h	-2.5315	2.97904e-09	4.94255e-07	down
LOC_Os05g27780	24h vs 0h	2.48358	3.00435e-09	4.95504e-07	up
LOC_Os11g28540	24h vs 0h	4.03359	3.10002e-09	5.08276e-07	up
LOC_Os01g12340	24h vs 0h	2.71184	3.2525e-09	5.30157e-07	up
LOC_Os04g44354	24h vs 0h	2.93445	3.53149e-09	5.72265e-07	up
LOC_Os07g12340	24h vs 0h	3.99405	3.68907e-09	5.84236e-07	up
LOC_Os01g28790	24h vs 0h	3.25592	4.08112e-09	6.39062e-07	up
LOC_Os09g25910	24h vs 0h	4.33245	4.21552e-09	6.5642e-07	up
LOC_Os05g01030	24h vs 0h	3.03264	4.28656e-09	6.63773e-07	up
LOC_Os07g35330	24h vs 0h	4.73285	4.38593e-09	6.75409e-07	up
LOC_Os09g15810	24h vs 0h	-1.13072	4.57109e-09	7.00055e-07	down
LOC_Os06g48520	24h vs 0h	3.7753	4.81277e-09	7.3304e-07	up
LOC_Os03g08320	24h vs 0h	4.86336	4.89246e-09	7.41128e-07	up
LOC_Os08g27150	24h vs 0h	-1.0687	5.07747e-09	7.64996e-07	down
LOC_Os03g60840	24h vs 0h	3.81975	5.21221e-09	7.80944e-07	up
LOC_Os02g53750	24h vs 0h	1.977	5.23936e-09	7.80944e-07	up
LOC_Os03g15270	24h vs 0h	3.35469	5.38724e-09	7.98716e-07	up
LOC_Os07g24230	24h vs 0h	-2.76845	5.88679e-09	8.59071e-07	down
LOC_Os05g27730	24h vs 0h	2.78197	6.11388e-09	8.87564e-07	up
LOC_Os05g08750	24h vs 0h	3.33298	6.23344e-09	9.00231e-07	up
LOC_Os02g51710	24h vs 0h	1.4595	6.4582e-09	9.27884e-07	up
LOC_Os12g36830	24h vs 0h	7.07007	6.8955e-09	9.8091e-07	up
LOC_Os07g35740	24h vs 0h	2.29603	6.89765e-09	9.8091e-07	up
LOC_Os10g22520	24h vs 0h	3.16647	6.96893e-09	9.86015e-07	up
LOC_Os01g71700	24h vs 0h	3.01796	7.05331e-09	9.92914e-07	up
LOC_Os04g49954	24h vs 0h	1.56499	7.51267e-09	1.05226e-06	up
LOC_Os11g45740	24h vs 0h	4.64993	7.76144e-09	1.08167e-06	up
LOC_Os10g04400	24h vs 0h	4.74346	7.82674e-09	1.08535e-06	up
LOC_Os01g57854	24h vs 0h	6.18538	7.93073e-09	1.09432e-06	up
LOC_Os01g58500	24h vs 0h	2.12976	8.43951e-09	1.15879e-06	up
LOC_Os11g06780	24h vs 0h	1.95651	9.07479e-09	1.23728e-06	up
LOC_Os03g57640	24h vs 0h	5.27343	9.09991e-09	1.23728e-06	up
LOC_Os04g44820	24h vs 0h	2.29479	9.2035e-09	1.24529e-06	up
LOC_Os07g34620	24h vs 0h	2.10314	9.3516e-09	1.25921e-06	up
LOC_Os03g27019	24h vs 0h	-1.39939	9.59589e-09	1.27974e-06	down
LOC_Os11g44800	24h vs 0h	-4.00389	9.69476e-09	1.28677e-06	down
LOC_Os03g17700	24h vs 0h	1.77709	9.78633e-09	1.29277e-06	up
LOC_Os01g27140	24h vs 0h	6.68265	9.84781e-09	1.29476e-06	up
LOC_Os04g56470	24h vs 0h	3.35202	1.0282e-08	1.34402e-06	up
LOC_Os04g15920	24h vs 0h	2.13504	1.04428e-08	1.35382e-06	up
LOC_Os03g05620	24h vs 0h	1.91338	1.06913e-08	1.37963e-06	up
LOC_Os05g39310	24h vs 0h	8.37687	1.0871e-08	1.39635e-06	up
LOC_Os03g53400	24h vs 0h	1.52623	1.10566e-08	1.41367e-06	up
LOC_Os03g04020	24h vs 0h	2.22392	1.17483e-08	1.49526e-06	up
LOC_Os04g27660	24h vs 0h	20	1.20632e-08	1.52835e-06	up
LOC_Os05g47545	24h vs 0h	-3.18833	1.24919e-08	1.57551e-06	down
LOC_Os05g47540	24h vs 0h	-3.18049	1.33812e-08	1.68007e-06	down
LOC_Os05g07120	24h vs 0h	7.24017	1.36364e-08	1.70443e-06	up
LOC_Os02g11070	24h vs 0h	3.97006	1.60602e-08	1.98073e-06	up
LOC_Os04g13210	24h vs 0h	2.06149	1.63051e-08	2.00208e-06	up
LOC_Os04g53180	24h vs 0h	-3.04495	1.71033e-08	2.09088e-06	down
LOC_Os09g20284	24h vs 0h	20	1.72506e-08	2.09967e-06	up
LOC_Os12g12560	24h vs 0h	2.64869	1.74761e-08	2.11788e-06	up
LOC_Os03g32230	24h vs 0h	20	1.76562e-08	2.13044e-06	up
LOC_Os08g38910	24h vs 0h	2.94817	1.9936e-08	2.37469e-06	up
LOC_Os03g17200	24h vs 0h	2.47877	2.12909e-08	2.52528e-06	up
LOC_Os05g47670	24h vs 0h	1.70869	2.14747e-08	2.53629e-06	up
LOC_Os04g43380	24h vs 0h	5.89503	2.20526e-08	2.59355e-06	up
LOC_Os07g02850	24h vs 0h	7.9302	2.28012e-08	2.67032e-06	up
LOC_Os07g34280	24h vs 0h	10.0958	2.36323e-08	2.75608e-06	up
LOC_Os09g08720	24h vs 0h	4.23213	2.4623e-08	2.85965e-06	up
LOC_Os01g50370	24h vs 0h	2.40216	2.49426e-08	2.88476e-06	up
LOC_Os11g39540	24h vs 0h	-1.17305	2.53587e-08	2.92075e-06	down
LOC_Os11g28940	24h vs 0h	6.79839	3.24765e-08	3.67975e-06	up
LOC_Os02g03670	24h vs 0h	-2.1875	3.32882e-08	3.75644e-06	down
LOC_Os02g45780	24h vs 0h	3.45778	3.34856e-08	3.76349e-06	up
LOC_Os05g38270	24h vs 0h	-1.21542	3.4988e-08	3.91655e-06	down
LOC_Os03g20970	24h vs 0h	4.5769	3.65253e-08	4.07227e-06	up
LOC_Os04g02530	24h vs 0h	2.03866	3.69057e-08	4.08204e-06	up
LOC_Os03g55090	24h vs 0h	-2.38444	3.72943e-08	4.10871e-06	down
LOC_Os02g49680	24h vs 0h	-2.03391	3.76285e-08	4.1292e-06	down
LOC_Os11g47600	24h vs 0h	20	3.91647e-08	4.28094e-06	up
LOC_Os01g72080	24h vs 0h	2.00644	4.30398e-08	4.68612e-06	up
LOC_Os06g09900	24h vs 0h	1.2383	4.40263e-08	4.77488e-06	up
LOC_Os07g36570	24h vs 0h	3.51764	4.80997e-08	5.15648e-06	up
LOC_Os04g38790	24h vs 0h	3.0011	5.03989e-08	5.38225e-06	up
LOC_Os05g47750	24h vs 0h	2.85776	5.08212e-08	5.40664e-06	up
LOC_Os10g26150	24h vs 0h	1.64106	5.48125e-08	5.80908e-06	up
LOC_Os12g40920	24h vs 0h	-2.43768	5.65662e-08	5.9497e-06	down
LOC_Os09g26940	24h vs 0h	6.46673	5.72313e-08	5.99703e-06	up
LOC_Os08g39860	24h vs 0h	3.1514	6.56956e-08	6.78306e-06	up
LOC_Os02g44820	24h vs 0h	3.7832	6.57061e-08	6.78306e-06	up
LOC_Os11g37230	24h vs 0h	1.41917	6.65581e-08	6.84566e-06	up
LOC_Os02g26810	24h vs 0h	6.30938	6.8812e-08	7.02563e-06	up
LOC_Os07g35390	24h vs 0h	4.02638	7.19686e-08	7.29447e-06	up
LOC_Os05g43650	24h vs 0h	-1.24493	7.3826e-08	7.45562e-06	down
LOC_Os08g37760	24h vs 0h	2.65847	7.47571e-08	7.5224e-06	up
LOC_Os11g24374	24h vs 0h	2.35095	7.68034e-08	7.67291e-06	up
LOC_Os01g56270	24h vs 0h	1.37522	7.8232e-08	7.78772e-06	up
LOC_Os03g14915	24h vs 0h	-2.64878	7.9135e-08	7.84957e-06	down
LOC_Os05g50930	24h vs 0h	-2.10326	7.95731e-08	7.86504e-06	down
LOC_Os11g02100	24h vs 0h	8.5055	8.3528e-08	8.22677e-06	up
LOC_Os03g22820	24h vs 0h	3.44315	8.51839e-08	8.36032e-06	up
LOC_Os04g33460	24h vs 0h	-2.23599	8.84212e-08	8.61736e-06	down
LOC_Os01g68650	24h vs 0h	3.88578	9.00618e-08	8.74667e-06	up
LOC_Os03g48780	24h vs 0h	3.91133	9.36093e-08	9.05243e-06	up
LOC_Os12g25860	24h vs 0h	20	9.38598e-08	9.05243e-06	up
LOC_Os01g13940	24h vs 0h	-1.04828	9.58508e-08	9.21259e-06	down
LOC_Os04g49360	24h vs 0h	20	9.81343e-08	9.39964e-06	up
LOC_Os03g58010	24h vs 0h	4.57991	9.9062e-08	9.45601e-06	up
LOC_Os07g22930	24h vs 0h	-3.31758	1.00297e-07	9.54126e-06	down
LOC_Os04g09260	24h vs 0h	7.46752	1.01084e-07	9.5834e-06	up
LOC_Os03g55540	24h vs 0h	2.05152	1.02338e-07	9.66719e-06	up
LOC_Os11g16510	24h vs 0h	-2.08389	1.02662e-07	9.66719e-06	down
LOC_Os05g03480	24h vs 0h	1.67501	1.03339e-07	9.69818e-06	up
LOC_Os07g36544	24h vs 0h	2.2398	1.04364e-07	9.7615e-06	up
LOC_Os03g20790	24h vs 0h	1.30686	1.14581e-07	1.06595e-05	up
LOC_Os06g03860	24h vs 0h	1.56776	1.20152e-07	1.11262e-05	up
LOC_Os05g46020	24h vs 0h	1.69849	1.23847e-07	1.13927e-05	up
LOC_Os01g47840	24h vs 0h	7.78852	1.25284e-07	1.1487e-05	up
LOC_Os04g55740	24h vs 0h	20	1.31389e-07	1.20073e-05	up
LOC_Os07g43800	24h vs 0h	1.53203	1.34574e-07	1.22581e-05	up
LOC_Os03g13210	24h vs 0h	3.87018	1.38021e-07	1.24687e-05	up
LOC_Os01g47370	24h vs 0h	-5.40055	1.38228e-07	1.24687e-05	down
LOC_Os01g64110	24h vs 0h	4.37493	1.42171e-07	1.2783e-05	up
LOC_Os01g17396	24h vs 0h	-2.1496	1.43222e-07	1.28361e-05	down
LOC_Os09g39940	24h vs 0h	2.38064	1.47601e-07	1.31862e-05	up
LOC_Os06g04900	24h vs 0h	3.23723	1.48573e-07	1.32306e-05	up
LOC_Os10g38489	24h vs 0h	2.00183	1.49099e-07	1.32351e-05	up
LOC_Os06g06050	24h vs 0h	1.42009	1.53593e-07	1.35646e-05	up
LOC_Os01g53920	24h vs 0h	3.55593	1.53784e-07	1.35646e-05	up
LOC_Os09g28280	24h vs 0h	2.20423	1.61303e-07	1.41384e-05	up
LOC_Os01g08780	24h vs 0h	2.23325	1.63276e-07	1.42664e-05	up
LOC_Os12g02060	24h vs 0h	8.92024	1.65174e-07	1.43872e-05	up
LOC_Os06g36390	24h vs 0h	6.63029	1.75318e-07	1.51759e-05	up
LOC_Os01g61080	24h vs 0h	2.81071	1.76902e-07	1.52656e-05	up
LOC_Os03g03034	24h vs 0h	3.18261	1.7798e-07	1.53112e-05	up
LOC_Os05g12481	24h vs 0h	2.34989	1.89603e-07	1.62609e-05	up
LOC_Os06g05440	24h vs 0h	2.60622	1.92495e-07	1.64583e-05	up
LOC_Os06g09310	24h vs 0h	3.45748	2.0414e-07	1.72948e-05	up
LOC_Os07g40630	24h vs 0h	2.21663	2.15896e-07	1.81255e-05	up
LOC_Os05g44900	24h vs 0h	1.5594	2.1704e-07	1.81668e-05	up
LOC_Os01g62810	24h vs 0h	-1.28206	2.19025e-07	1.82781e-05	down
LOC_Os06g11450	24h vs 0h	3.91939	2.26734e-07	1.88649e-05	up
LOC_Os06g44010	24h vs 0h	4.31176	2.28041e-07	1.89172e-05	up
LOC_Os05g48260	24h vs 0h	1.60047	2.32624e-07	1.92402e-05	up
LOC_Os07g48830	24h vs 0h	3.03476	2.33765e-07	1.92475e-05	up
LOC_Os04g40630	24h vs 0h	-3.23825	2.34093e-07	1.92475e-05	down
LOC_Os04g52780	24h vs 0h	2.69487	2.35805e-07	1.93312e-05	up
LOC_Os03g25270	24h vs 0h	1.22261	2.49377e-07	2.03838e-05	up
LOC_Os12g36110	24h vs 0h	1.6774	2.50206e-07	2.03918e-05	up
LOC_Os11g47510	24h vs 0h	20	2.56026e-07	2.07525e-05	up
LOC_Os12g25490	24h vs 0h	4.47916	2.56121e-07	2.07525e-05	up
LOC_Os04g39250	24h vs 0h	-1.89724	2.83804e-07	2.27312e-05	down
LOC_Os06g30130	24h vs 0h	1.12409	2.90098e-07	2.31526e-05	up
LOC_Os12g06190	24h vs 0h	2.44813	2.90727e-07	2.31526e-05	up
LOC_Os06g05020	24h vs 0h	6.79483	2.93474e-07	2.33049e-05	up
LOC_Os05g05620	24h vs 0h	4.43916	2.97684e-07	2.35496e-05	up
LOC_Os11g03580	24h vs 0h	-5.83814	2.9909e-07	2.35496e-05	down
LOC_Os02g28220	24h vs 0h	20	3.0284e-07	2.37777e-05	up
LOC_Os02g48910	24h vs 0h	-4.5407	3.14066e-07	2.45898e-05	down
LOC_Os03g55670	24h vs 0h	1.41355	3.15497e-07	2.46326e-05	up
LOC_Os09g34920	24h vs 0h	2.39487	3.16872e-07	2.46709e-05	up
LOC_Os01g06040	24h vs 0h	-20	3.2525e-07	2.52526e-05	down
LOC_Os06g04230	24h vs 0h	3.58358	3.4308e-07	2.64162e-05	up
LOC_Os05g30760	24h vs 0h	6.23222	3.51363e-07	2.69053e-05	up
LOC_Os02g03700	24h vs 0h	1.33229	3.57786e-07	2.73191e-05	up
LOC_Os06g13350	24h vs 0h	20	3.58726e-07	2.73191e-05	up
LOC_Os10g01660	24h vs 0h	3.7602	3.78529e-07	2.87486e-05	up
LOC_Os01g64330	24h vs 0h	-2.41554	3.81412e-07	2.88889e-05	down
LOC_Os03g62180	24h vs 0h	1.07325	3.91477e-07	2.95708e-05	up
LOC_Os03g60260	24h vs 0h	3.17655	3.97282e-07	2.99047e-05	up
LOC_Os10g25300	24h vs 0h	-1.10699	4.0399e-07	3.01003e-05	down
LOC_Os02g57030	24h vs 0h	-1.30471	4.06045e-07	3.01003e-05	down
LOC_Os02g47090	24h vs 0h	2.63179	4.16624e-07	3.08025e-05	up
LOC_Os03g16960	24h vs 0h	10.6854	4.21776e-07	3.1101e-05	up
LOC_Os05g10650	24h vs 0h	5.63049	4.25269e-07	3.12058e-05	up
LOC_Os05g47970	24h vs 0h	-2.30993	4.25437e-07	3.12058e-05	down
LOC_Os10g05130	24h vs 0h	-2.57528	4.27634e-07	3.12846e-05	down
LOC_Os11g10590	24h vs 0h	6.90017	4.31263e-07	3.14675e-05	up
LOC_Os12g03950	24h vs 0h	-2.30426	4.42976e-07	3.22378e-05	down
LOC_Os03g09900	24h vs 0h	2.38255	4.5214e-07	3.2819e-05	up
LOC_Os12g08260	24h vs 0h	2.06629	4.5699e-07	3.30849e-05	up
LOC_Os12g26470	24h vs 0h	2.90825	4.60476e-07	3.32509e-05	up
LOC_Os07g49460	24h vs 0h	-1.62104	4.6371e-07	3.33979e-05	down
LOC_Os12g12580	24h vs 0h	5.99318	4.77267e-07	3.42857e-05	up
LOC_Os05g06340	24h vs 0h	1.86277	4.99959e-07	3.57317e-05	up
LOC_Os02g46690	24h vs 0h	1.8786	5.07769e-07	3.61047e-05	up
LOC_Os02g11870	24h vs 0h	4.25951	5.22767e-07	3.69824e-05	up
LOC_Os01g59970	24h vs 0h	-1.4314	5.42685e-07	3.82943e-05	down
LOC_Os02g13370	24h vs 0h	3.42054	5.51546e-07	3.88213e-05	up
LOC_Os05g03920	24h vs 0h	3.37533	5.55316e-07	3.89882e-05	up
LOC_Os05g45410	24h vs 0h	2.90058	5.58336e-07	3.91018e-05	up
LOC_Os07g22730	24h vs 0h	3.17499	5.78314e-07	4.03994e-05	up
LOC_Os02g17534	24h vs 0h	3.03731	5.80278e-07	4.04352e-05	up
LOC_Os10g25230	24h vs 0h	4.46318	6.1023e-07	4.23108e-05	up
LOC_Os04g43400	24h vs 0h	3.55765	6.2867e-07	4.34812e-05	up
LOC_Os03g02550	24h vs 0h	2.25519	6.30521e-07	4.35013e-05	up
LOC_Os02g50940	24h vs 0h	1.72888	6.40603e-07	4.40877e-05	up
LOC_Os07g42740	24h vs 0h	3.54822	6.48051e-07	4.43872e-05	up
LOC_Os06g47360	24h vs 0h	20	6.51017e-07	4.4475e-05	up
LOC_Os07g34370	24h vs 0h	8.10355	6.56627e-07	4.47485e-05	up
LOC_Os04g32480	24h vs 0h	5.14884	6.70998e-07	4.54232e-05	up
LOC_Os10g37160	24h vs 0h	4.70579	6.71415e-07	4.54232e-05	up
LOC_Os02g39330	24h vs 0h	6.25099	6.78833e-07	4.58138e-05	up
LOC_Os09g28910	24h vs 0h	-1.20711	6.85446e-07	4.61484e-05	down
LOC_Os10g35520	24h vs 0h	-1.16739	7.01637e-07	4.71246e-05	down
LOC_Os09g36070	24h vs 0h	-4.8179	7.06615e-07	4.73449e-05	down
LOC_Os02g07680	24h vs 0h	1.12704	7.124e-07	4.7618e-05	up
LOC_Os12g42850	24h vs 0h	1.27708	7.26574e-07	4.84493e-05	up
LOC_Os09g09830	24h vs 0h	-2.31372	7.42696e-07	4.94061e-05	down
LOC_Os06g30310	24h vs 0h	-1.34252	7.70157e-07	5.11109e-05	down
LOC_Os09g36630	24h vs 0h	-1.29985	7.82759e-07	5.18238e-05	down
LOC_Os04g52600	24h vs 0h	1.2326	7.86387e-07	5.19407e-05	up
LOC_Os10g36960	24h vs 0h	3.11351	7.96485e-07	5.23595e-05	up
LOC_Os10g28080	24h vs 0h	3.39667	8.06507e-07	5.27957e-05	up
LOC_Os03g47530	24h vs 0h	1.51606	8.09202e-07	5.28217e-05	up
LOC_Os04g57760	24h vs 0h	2.58454	8.18069e-07	5.32758e-05	up
LOC_Os02g32590	24h vs 0h	-1.38613	8.337e-07	5.41672e-05	down
LOC_Os03g29680	24h vs 0h	1.51805	8.43209e-07	5.46576e-05	up
LOC_Os01g69140	24h vs 0h	-1.35147	8.47598e-07	5.48146e-05	down
LOC_Os01g13930	24h vs 0h	1.83467	8.92074e-07	5.72921e-05	up
LOC_Os03g62170	24h vs 0h	-1.9013	8.96734e-07	5.73272e-05	down
LOC_Os07g32010	24h vs 0h	2.70621	9.64259e-07	6.1503e-05	up
LOC_Os07g47620	24h vs 0h	5.41394	9.68035e-07	6.16028e-05	up
LOC_Os03g02530	24h vs 0h	1.49087	9.92743e-07	6.2888e-05	up
LOC_Os06g08910	24h vs 0h	1.06807	1.02888e-06	6.50296e-05	up
LOC_Os08g39840	24h vs 0h	5.59722	1.03994e-06	6.55795e-05	up
LOC_Os12g04360	24h vs 0h	1.22045	1.04575e-06	6.57975e-05	up
LOC_Os05g15880	24h vs 0h	20	1.05468e-06	6.62095e-05	up
LOC_Os08g29660	24h vs 0h	2.22754	1.06761e-06	6.67211e-05	up
LOC_Os08g17500	24h vs 0h	5.15776	1.07476e-06	6.70172e-05	up
LOC_Os01g16146	24h vs 0h	1.42916	1.08848e-06	6.77214e-05	up
LOC_Os05g45100	24h vs 0h	5.20965	1.09594e-06	6.79192e-05	up
LOC_Os03g10620	24h vs 0h	3.38112	1.09653e-06	6.79192e-05	up
LOC_Os11g44810	24h vs 0h	1.61763	1.09914e-06	6.79295e-05	up
LOC_Os01g62830	24h vs 0h	2.25767	1.10584e-06	6.81926e-05	up
LOC_Os07g41280	24h vs 0h	1.56934	1.12937e-06	6.94902e-05	up
LOC_Os10g41780	24h vs 0h	-1.07534	1.1391e-06	6.99345e-05	down
LOC_Os03g19250	24h vs 0h	2.12843	1.14255e-06	6.99921e-05	up
LOC_Os03g61490	24h vs 0h	5.96828	1.16204e-06	7.08741e-05	up
LOC_Os08g40510	24h vs 0h	1.07007	1.20164e-06	7.29704e-05	up
LOC_Os02g28110	24h vs 0h	6.94383	1.20837e-06	7.32195e-05	up
LOC_Os12g06220	24h vs 0h	1.53071	1.23547e-06	7.46988e-05	up
LOC_Os01g58420	24h vs 0h	1.07185	1.23819e-06	7.47016e-05	up
LOC_Os07g43390	24h vs 0h	-1.68623	1.26435e-06	7.58747e-05	down
LOC_Os09g36244	24h vs 0h	-1.03916	1.2658e-06	7.58747e-05	down
LOC_Os06g04990	24h vs 0h	3.9507	1.27616e-06	7.63311e-05	up
LOC_Os05g31750	24h vs 0h	2.40467	1.32019e-06	7.86272e-05	up
LOC_Os03g20780	24h vs 0h	1.27733	1.32481e-06	7.87346e-05	up
LOC_Os09g31200	24h vs 0h	2.36155	1.33268e-06	7.90338e-05	up
LOC_Os10g13700	24h vs 0h	20	1.33999e-06	7.92985e-05	up
LOC_Os02g45930	24h vs 0h	1.59709	1.35337e-06	7.97514e-05	up
LOC_Os01g03549	24h vs 0h	-1.54337	1.36718e-06	8.00579e-05	down
LOC_Os03g17520	24h vs 0h	-1.04227	1.37102e-06	8.0114e-05	down
LOC_Os09g20260	24h vs 0h	20	1.38015e-06	8.04789e-05	up
LOC_Os09g37330	24h vs 0h	2.05023	1.43221e-06	8.33268e-05	up
LOC_Os12g02040	24h vs 0h	4.50509	1.43497e-06	8.33268e-05	up
LOC_Os03g12910	24h vs 0h	-1.30684	1.46642e-06	8.49761e-05	down
LOC_Os03g03200	24h vs 0h	1.65379	1.4791e-06	8.55334e-05	up
LOC_Os05g02200	24h vs 0h	3.10243	1.49705e-06	8.62489e-05	up
LOC_Os03g15080	24h vs 0h	3.576	1.49767e-06	8.62489e-05	up
LOC_Os02g26770	24h vs 0h	5.77354	1.58813e-06	9.09971e-05	up
LOC_Os06g06360	24h vs 0h	5.86791	1.58991e-06	9.09971e-05	up
LOC_Os07g47670	24h vs 0h	3.14103	1.59949e-06	9.1358e-05	up
LOC_Os04g02780	24h vs 0h	1.15724	1.62058e-06	9.21329e-05	up
LOC_Os03g48770	24h vs 0h	3.79928	1.62225e-06	9.21329e-05	up
LOC_Os05g38660	24h vs 0h	1.49183	1.66267e-06	9.38132e-05	up
LOC_Os08g10500	24h vs 0h	2.46251	1.70465e-06	9.59876e-05	up
LOC_Os08g09260	24h vs 0h	-2.15214	1.72697e-06	9.7048e-05	down
LOC_Os09g39770	24h vs 0h	2.97641	1.73849e-06	9.74987e-05	up
LOC_Os02g47470	24h vs 0h	1.77815	1.74973e-06	9.77358e-05	up
LOC_Os03g57310	24h vs 0h	1.47777	1.77258e-06	9.88143e-05	up
LOC_Os07g39520	24h vs 0h	2.07957	1.81246e-06	0.000100705	up
LOC_Os04g57200	24h vs 0h	1.52452	1.81373e-06	0.000100705	up
LOC_Os10g34840	24h vs 0h	1.64863	1.98791e-06	0.000109504	up
LOC_Os12g37360	24h vs 0h	1.03418	1.99834e-06	0.000109862	up
LOC_Os05g48010	24h vs 0h	2.85127	2.01235e-06	0.000110414	up
LOC_Os02g03020	24h vs 0h	1.49919	2.09305e-06	0.000114616	up
LOC_Os08g04210	24h vs 0h	8.23102	2.11556e-06	0.000115622	up
LOC_Os02g51410	24h vs 0h	1.12974	2.14423e-06	0.00011689	up
LOC_Os01g52260	24h vs 0h	1.788	2.14716e-06	0.00011689	up
LOC_Os02g02930	24h vs 0h	6.01822	2.15313e-06	0.000116987	up
LOC_Os07g46852	24h vs 0h	4.28674	2.18224e-06	0.000118338	up
LOC_Os01g21250	24h vs 0h	4.69903	2.19939e-06	0.000118819	up
LOC_Os05g50410	24h vs 0h	-1.35062	2.19965e-06	0.000118819	down
LOC_Os01g40950	24h vs 0h	20	2.26654e-06	0.000121951	up
LOC_Os04g08828	24h vs 0h	12.2678	2.27075e-06	0.000121951	up
LOC_Os04g49620	24h vs 0h	-1.15691	2.27801e-06	0.000122106	down
LOC_Os09g32620	24h vs 0h	-1.81893	2.2997e-06	0.000123032	down
LOC_Os01g59930	24h vs 0h	1.29117	2.34724e-06	0.000125095	up
LOC_Os04g31340	24h vs 0h	1.31229	2.37173e-06	0.000125836	up
ChrUn.fgenesh.gene.94	24h vs 0h	7.53889	2.39183e-06	0.000126504	up
LOC_Os01g53450	24h vs 0h	1.03309	2.41289e-06	0.000127376	up
LOC_Os03g58740	24h vs 0h	1.04217	2.45923e-06	0.000129577	up
LOC_Os05g44300	24h vs 0h	1.93036	2.47399e-06	0.000130109	up
LOC_Os12g07190	24h vs 0h	-1.11778	2.51905e-06	0.00013198	down
LOC_Os02g52010	24h vs 0h	2.23535	2.56374e-06	0.00013407	up
LOC_Os06g36880	24h vs 0h	4.25061	2.58599e-06	0.00013498	up
LOC_Os03g55800	24h vs 0h	2.2772	2.62576e-06	0.000136718	up
LOC_Os08g24630	24h vs 0h	6.43508	2.6291e-06	0.000136718	up
LOC_Os02g54820	24h vs 0h	1.92469	2.6346e-06	0.000136749	up
LOC_Os02g32840	24h vs 0h	1.64558	2.72936e-06	0.000141243	up
LOC_Os01g51690	24h vs 0h	20	2.78568e-06	0.000143787	up
LOC_Os12g02250	24h vs 0h	1.74258	2.80912e-06	0.000144729	up
LOC_Os01g40310	24h vs 0h	-1.68502	2.82612e-06	0.000145337	down
LOC_Os01g54670	24h vs 0h	1.75263	2.88904e-06	0.000148299	up
LOC_Os01g45070	24h vs 0h	-1.09397	2.93364e-06	0.000150311	down
LOC_Os03g51930	24h vs 0h	-1.65556	2.95904e-06	0.000151335	down
LOC_Os12g31860	24h vs 0h	3.95334	2.96874e-06	0.000151552	up
LOC_Os12g32970	24h vs 0h	1.31545	3.07942e-06	0.000156915	up
LOC_Os01g53390	24h vs 0h	1.91946	3.12648e-06	0.000159022	up
LOC_Os01g66120	24h vs 0h	2.90887	3.13984e-06	0.000159354	up
LOC_Os08g40680	24h vs 0h	6.27603	3.14444e-06	0.000159354	up
LOC_Os12g40180	24h vs 0h	6.27926	3.18249e-06	0.000160698	up
LOC_Os02g30610	24h vs 0h	-2.19285	3.19774e-06	0.000161176	down
LOC_Os09g30490	24h vs 0h	5.00571	3.26842e-06	0.000164264	up
LOC_Os09g31970	24h vs 0h	1.04108	3.27078e-06	0.000164264	up
LOC_Os02g11859	24h vs 0h	3.85822	3.33561e-06	0.000166918	up
LOC_Os04g27190	24h vs 0h	3.84341	3.34751e-06	0.000167214	up
LOC_Os02g02340	24h vs 0h	2.99705	3.35475e-06	0.000167276	up
LOC_Os06g45090	24h vs 0h	2.08136	3.41775e-06	0.000170113	up
LOC_Os12g26290	24h vs 0h	3.26939	3.48114e-06	0.000172959	up
LOC_Os02g37330	24h vs 0h	1.88338	3.50517e-06	0.000173843	up
LOC_Os01g21160	24h vs 0h	2.12411	3.51386e-06	0.000173964	up
LOC_Os05g49730	24h vs 0h	2.20362	3.56204e-06	0.000176037	up
LOC_Os02g13520	24h vs 0h	-1.16065	3.56866e-06	0.000176052	down
LOC_Os04g59150	24h vs 0h	3.61888	3.60406e-06	0.000177484	up
LOC_Os03g29850	24h vs 0h	1.44629	3.77832e-06	0.000185085	up
LOC_Os01g09500	24h vs 0h	-1.04512	3.87058e-06	0.000189272	down
LOC_Os05g15530	24h vs 0h	8.35408	3.92138e-06	0.00019142	up
LOC_Os01g14630	24h vs 0h	5.96051	3.96673e-06	0.000192957	up
LOC_Os01g45250	24h vs 0h	1.93857	4.09734e-06	0.000198618	up
LOC_Os12g43890	24h vs 0h	1.82586	4.16224e-06	0.000201064	up
LOC_Os02g33070	24h vs 0h	2.71106	4.18788e-06	0.000201953	up
LOC_Os01g64790	24h vs 0h	4.20872	4.24912e-06	0.0002042	up
LOC_Os12g18560	24h vs 0h	5.84147	4.25982e-06	0.000204361	up
LOC_Os03g52990	24h vs 0h	-2.36136	4.27557e-06	0.000204764	down
LOC_Os02g52260	24h vs 0h	-1.22093	4.36462e-06	0.000208671	down
LOC_Os06g09880	24h vs 0h	-1.2012	4.40279e-06	0.000210135	down
LOC_Os11g10260	24h vs 0h	3.74834	4.42191e-06	0.000210687	up
LOC_Os01g63270	24h vs 0h	-1.89144	4.43452e-06	0.000210927	down
LOC_Os03g06390	24h vs 0h	2.44333	4.47268e-06	0.000212019	up
LOC_Os07g35480	24h vs 0h	4.12628	4.63172e-06	0.000217284	up
LOC_Os12g35940	24h vs 0h	1.32848	4.63832e-06	0.000217284	up
LOC_Os09g38510	24h vs 0h	1.57159	4.6623e-06	0.000218041	up
LOC_Os02g13100	24h vs 0h	1.36604	4.68083e-06	0.000218252	up
LOC_Os03g43420	24h vs 0h	-1.20085	4.69561e-06	0.000218499	down
LOC_Os10g28350	24h vs 0h	4.46638	4.7144e-06	0.000219007	up
LOC_Os06g10000	24h vs 0h	3.80983	4.73402e-06	0.000219553	up
LOC_Os03g07590	24h vs 0h	5.74011	4.79415e-06	0.000221972	up
LOC_Os02g51680	24h vs 0h	-1.76707	4.85331e-06	0.000224339	down
LOC_Os07g41350	24h vs 0h	7.78303	4.87038e-06	0.000224425	up
LOC_Os03g08900	24h vs 0h	3.23535	4.87127e-06	0.000224425	up
LOC_Os05g05270	24h vs 0h	1.9366	4.90295e-06	0.000225512	up
LOC_Os02g55890	24h vs 0h	5.09903	5.11341e-06	0.000234312	up
LOC_Os01g60020	24h vs 0h	3.32617	5.25623e-06	0.000240056	up
LOC_Os03g20210	24h vs 0h	3.33013	5.26583e-06	0.000240056	up
LOC_Os01g67480	24h vs 0h	1.92582	5.27084e-06	0.000240056	up
LOC_Os07g33660	24h vs 0h	2.15808	5.29581e-06	0.000240799	up
LOC_Os02g28170	24h vs 0h	3.60832	5.32454e-06	0.000241711	up
LOC_Os02g46850	24h vs 0h	1.35578	5.36495e-06	0.000243095	up
LOC_Os04g37790	24h vs 0h	1.73003	5.37246e-06	0.000243095	up
LOC_Os12g04050	24h vs 0h	-2.79234	5.44742e-06	0.000245548	down
LOC_Os01g15900	24h vs 0h	1.14066	5.45311e-06	0.000245548	up
LOC_Os01g08090	24h vs 0h	2.41293	5.48046e-06	0.000246382	up
LOC_Os09g21180	24h vs 0h	7.97993	5.57945e-06	0.000250026	up
LOC_Os04g27720	24h vs 0h	5.83552	5.66788e-06	0.000252805	up
LOC_Os03g53740	24h vs 0h	1.11564	5.77284e-06	0.000256941	up
LOC_Os04g49160	24h vs 0h	2.50244	5.77986e-06	0.000256941	up
LOC_Os03g53020	24h vs 0h	2.97821	5.97566e-06	0.000264801	up
LOC_Os04g58280	24h vs 0h	3.13517	6.00842e-06	0.00026583	up
LOC_Os01g07730	24h vs 0h	2.3039	6.03725e-06	0.000266682	up
LOC_Os06g14420	24h vs 0h	2.68078	6.15343e-06	0.000270955	up
LOC_Os09g38210	24h vs 0h	2.7753	6.30448e-06	0.000276732	up
LOC_Os06g07070	24h vs 0h	1.09384	6.43335e-06	0.000281502	up
LOC_Os07g48820	24h vs 0h	1.32772	6.51893e-06	0.0002848	up
LOC_Os02g52210	24h vs 0h	3.88433	6.55325e-06	0.000285851	up
LOC_Os12g41250	24h vs 0h	1.55722	6.77033e-06	0.00029394	up
LOC_Os03g52410	24h vs 0h	4.23235	6.82026e-06	0.000295188	up
LOC_Os01g38660	24h vs 0h	1.66561	6.84497e-06	0.000295798	up
LOC_Os04g51680	24h vs 0h	2.33278	6.95508e-06	0.000300091	up
LOC_Os06g39120	24h vs 0h	2.4125	7.27485e-06	0.000312437	up
LOC_Os01g54969	24h vs 0h	20	7.39835e-06	0.000317253	up
LOC_Os04g33820	24h vs 0h	4.8551	7.47753e-06	0.000319664	up
LOC_Os02g32980	24h vs 0h	1.63103	7.56564e-06	0.000322936	up
LOC_Os04g45700	24h vs 0h	-5.67562	7.71234e-06	0.000327692	down
LOC_Os02g09960	24h vs 0h	1.52044	7.76158e-06	0.000329022	up
LOC_Os04g08824	24h vs 0h	9.72936	7.77905e-06	0.000329022	up
LOC_Os11g10710	24h vs 0h	3.15964	7.79782e-06	0.000329316	up
LOC_Os10g22050	24h vs 0h	1.45963	8.05442e-06	0.000339638	up
LOC_Os07g17220	24h vs 0h	-1.85878	8.07563e-06	0.000340018	down
LOC_Os02g35970	24h vs 0h	1.48977	8.09302e-06	0.000340236	up
LOC_Os11g32260	24h vs 0h	1.20214	8.30403e-06	0.000348582	up
LOC_Os02g56120	24h vs 0h	3.4029	8.35549e-06	0.000350215	up
LOC_Os06g13560	24h vs 0h	5.49463	8.4545e-06	0.00035172	up
LOC_Os03g28980	24h vs 0h	2.60975	8.52141e-06	0.000353975	up
LOC_Os01g60870	24h vs 0h	2.7484	8.54986e-06	0.000354628	up
LOC_Os01g61680	24h vs 0h	1.67704	8.56936e-06	0.000354909	up
LOC_Os01g50400	24h vs 0h	5.48525	8.61441e-06	0.000356245	up
LOC_Os10g33450	24h vs 0h	-1.90376	8.63767e-06	0.000356678	down
LOC_Os06g46980	24h vs 0h	7.41246	8.69754e-06	0.000358619	up
LOC_Os04g08440	24h vs 0h	-4.24413	8.73488e-06	0.000358962	down
LOC_Os04g51580	24h vs 0h	1.16104	8.74119e-06	0.000358962	up
LOC_Os03g18130	24h vs 0h	4.77037	8.74449e-06	0.000358962	up
LOC_Os10g11140	24h vs 0h	-2.93984	8.94087e-06	0.000365945	down
LOC_Os06g03520	24h vs 0h	4.70133	9.1556e-06	0.000373646	up
LOC_Os01g06490	24h vs 0h	1.10512	9.15825e-06	0.000373646	up
LOC_Os07g37290	24h vs 0h	2.31538	9.17669e-06	0.000373646	up
LOC_Os10g28299	24h vs 0h	5.3055	9.31475e-06	0.000377369	up
LOC_Os05g39320	24h vs 0h	4.20947	9.34002e-06	0.000377844	up
LOC_Os01g29280	24h vs 0h	20	9.38771e-06	0.000378674	up
LOC_Os12g29400	24h vs 0h	2.00492	9.55958e-06	0.00038394	up
LOC_Os12g42860	24h vs 0h	2.10285	9.73561e-06	0.000389886	up
LOC_Os01g24600	24h vs 0h	4.57559	9.91538e-06	0.000395948	up
LOC_Os08g13920	24h vs 0h	1.8662	9.94009e-06	0.000396366	up
LOC_Os08g43120	24h vs 0h	6.02706	1.00617e-05	0.000400072	up
LOC_Os08g37840	24h vs 0h	1.5967	1.02701e-05	0.000407195	up
LOC_Os04g53930	24h vs 0h	2.6022	1.0502e-05	0.000414035	up
LOC_Os09g39630	24h vs 0h	2.94863	1.0576e-05	0.000415779	up
LOC_Os11g41590	24h vs 0h	2.12899	1.05761e-05	0.000415779	up
LOC_Os03g41390	24h vs 0h	1.91695	1.06829e-05	0.00041888	up
LOC_Os06g17250	24h vs 0h	3.88688	1.0685e-05	0.00041888	up
LOC_Os02g13380	24h vs 0h	1.28335	1.07201e-05	0.000419426	up
LOC_Os07g44910	24h vs 0h	3.6705	1.0729e-05	0.000419426	up
LOC_Os07g03710	24h vs 0h	6.2911	1.0819e-05	0.000422352	up
LOC_Os03g26490	24h vs 0h	5.56255	1.11248e-05	0.000431266	up
LOC_Os09g28650	24h vs 0h	3.02801	1.11696e-05	0.000432402	up
LOC_Os04g05650	24h vs 0h	5.73411	1.1195e-05	0.000432785	up
LOC_Os11g10510	24h vs 0h	3.20862	1.13005e-05	0.000436259	up
LOC_Os03g20949	24h vs 0h	1.88483	1.13477e-05	0.000436334	up
LOC_Os01g11600	24h vs 0h	4.56302	1.13494e-05	0.000436334	up
LOC_Os04g55920	24h vs 0h	1.06621	1.14982e-05	0.000440233	up
LOC_Os12g06250	24h vs 0h	-1.50838	1.15555e-05	0.000441215	down
LOC_Os03g29540	24h vs 0h	1.04556	1.16293e-05	0.000443424	up
LOC_Os01g18744	24h vs 0h	2.92173	1.16903e-05	0.000445142	up
LOC_Os06g14400	24h vs 0h	-1.09753	1.19506e-05	0.000454433	down
LOC_Os05g38264	24h vs 0h	3.61222	1.21906e-05	0.000462296	up
LOC_Os04g12960	24h vs 0h	4.48281	1.2728e-05	0.000481366	up
LOC_Os03g20650	24h vs 0h	-1.59865	1.33004e-05	0.000500975	down
LOC_Os01g12381	24h vs 0h	2.1604	1.3334e-05	0.000501562	up
LOC_Os03g64260	24h vs 0h	20	1.3389e-05	0.000502509	up
LOC_Os03g36630	24h vs 0h	1.80486	1.33952e-05	0.000502509	up
LOC_Os10g40950	24h vs 0h	2.83022	1.35921e-05	0.000509209	up
LOC_Os11g06150	24h vs 0h	6.73759	1.36167e-05	0.000509447	up
LOC_Os05g50380	24h vs 0h	-3.53299	1.36633e-05	0.000510505	down
LOC_Os12g43640	24h vs 0h	3.57146	1.38665e-05	0.000516711	up
LOC_Os08g07690	24h vs 0h	20	1.39725e-05	0.000519969	up
LOC_Os09g36220	24h vs 0h	-1.9951	1.42827e-05	0.000530802	down
LOC_Os03g55250	24h vs 0h	1.71968	1.43454e-05	0.00053227	up
LOC_Os02g22160	24h vs 0h	1.65583	1.43716e-05	0.00053227	up
LOC_Os03g14910	24h vs 0h	-3.45238	1.45323e-05	0.000537213	down
LOC_Os03g55680	24h vs 0h	20	1.46149e-05	0.000539552	up
LOC_Os01g64310	24h vs 0h	3.6713	1.47294e-05	0.000543058	up
LOC_Os10g02070	24h vs 0h	5.42858	1.48422e-05	0.000545773	up
LOC_Os01g61510	24h vs 0h	4.3587	1.49505e-05	0.000549033	up
LOC_Os01g52790	24h vs 0h	1.68393	1.52733e-05	0.000560147	up
LOC_Os02g52744	24h vs 0h	-1.16025	1.54085e-05	0.000564364	down
LOC_Os04g51150	24h vs 0h	1.82493	1.54414e-05	0.000564825	up
LOC_Os01g50460	24h vs 0h	-2.01584	1.54831e-05	0.00056561	down
LOC_Os08g24770	24h vs 0h	-2.49543	1.57306e-05	0.000572931	down
LOC_Os10g03600	24h vs 0h	-1.6362	1.57469e-05	0.000572931	down
LOC_Os02g04720	24h vs 0h	2.20302	1.5747e-05	0.000572931	up
LOC_Os03g05630	24h vs 0h	1.48974	1.58006e-05	0.000572931	up
LOC_Os01g10640	24h vs 0h	4.09638	1.5811e-05	0.000572931	up
LOC_Os06g06560	24h vs 0h	-1.54739	1.58285e-05	0.000572931	down
LOC_Os01g48360	24h vs 0h	3.16399	1.58431e-05	0.000572931	up
LOC_Os02g57810	24h vs 0h	20	1.5848e-05	0.000572931	up
LOC_Os10g42410	24h vs 0h	1.89423	1.59964e-05	0.00057755	up
LOC_Os05g37780	24h vs 0h	4.82344	1.60549e-05	0.000578913	up
LOC_Os06g08190	24h vs 0h	3.74995	1.62348e-05	0.000584641	up
LOC_Os01g71720	24h vs 0h	-3.87503	1.64433e-05	0.000590624	down
LOC_Os03g60250	24h vs 0h	1.95044	1.65403e-05	0.000593345	up
LOC_Os01g10180	24h vs 0h	1.33481	1.65843e-05	0.000594157	up
LOC_Os03g61150	24h vs 0h	3.72113	1.66911e-05	0.000597216	up
LOC_Os04g43070	24h vs 0h	2.10306	1.67156e-05	0.000597325	up
LOC_Os01g50032	24h vs 0h	-1.61507	1.6798e-05	0.000599501	down
LOC_Os11g05494	24h vs 0h	2.51652	1.68734e-05	0.000601423	up
LOC_Os05g51470	24h vs 0h	1.12221	1.69317e-05	0.000601959	up
LOC_Os03g12700	24h vs 0h	-5.21132	1.70265e-05	0.000604561	down
LOC_Os07g02920	24h vs 0h	3.73837	1.71516e-05	0.000608228	up
LOC_Os01g70080	24h vs 0h	1.33825	1.7255e-05	0.000611117	up
LOC_Os11g29870	24h vs 0h	3.09295	1.74614e-05	0.000617643	up
LOC_Os08g40270	24h vs 0h	2.51156	1.75254e-05	0.000619065	up
LOC_Os01g41900	24h vs 0h	1.43028	1.78248e-05	0.000628104	up
LOC_Os11g02510	24h vs 0h	1.28754	1.78897e-05	0.000629595	up
LOC_Os03g59090	24h vs 0h	-1.08503	1.82184e-05	0.000638744	down
LOC_Os05g25920	24h vs 0h	3.28911	1.83743e-05	0.000642301	up
LOC_Os04g42760	24h vs 0h	5.66149	1.8389e-05	0.000642301	up
LOC_Os03g12470	24h vs 0h	1.21883	1.8494e-05	0.000644396	up
LOC_Os11g10480	24h vs 0h	2.02777	1.84952e-05	0.000644396	up
LOC_Os02g41670	24h vs 0h	2.36382	1.88748e-05	0.000656799	up
LOC_Os11g36740	24h vs 0h	-1.65993	1.9336e-05	0.000672011	down
LOC_Os01g19330	24h vs 0h	4.83554	1.9411e-05	0.000673777	up
LOC_Os05g07880	24h vs 0h	3.07892	1.94623e-05	0.000674718	up
LOC_Os02g32009	24h vs 0h	-1.82736	2.00536e-05	0.000693491	down
LOC_Os04g01710	24h vs 0h	3.90372	2.01581e-05	0.000695704	up
LOC_Os02g26430	24h vs 0h	3.77412	2.01675e-05	0.000695704	up
LOC_Os06g05000	24h vs 0h	4.17869	2.02641e-05	0.00069645	up
LOC_Os10g31290	24h vs 0h	2.39535	2.08484e-05	0.000713891	up
LOC_Os06g03930	24h vs 0h	2.26344	2.09338e-05	0.000715935	up
LOC_Os03g60620	24h vs 0h	-1.13621	2.09809e-05	0.00071621	down
LOC_Os05g50090	24h vs 0h	1.65569	2.10189e-05	0.00071621	up
LOC_Os04g49090	24h vs 0h	-20	2.11147e-05	0.000718597	down
LOC_Os06g04950	24h vs 0h	2.61726	2.15671e-05	0.000730813	up
LOC_Os02g28860	24h vs 0h	1.31068	2.16593e-05	0.000732657	up
LOC_Os06g39690	24h vs 0h	-1.7981	2.17851e-05	0.000736021	down
LOC_Os01g06600	24h vs 0h	1.71481	2.18311e-05	0.000736317	up
LOC_Os03g31740	24h vs 0h	4.74847	2.18467e-05	0.000736317	up
LOC_Os07g01600	24h vs 0h	1.77632	2.22402e-05	0.000746934	up
LOC_Os02g33110	24h vs 0h	1.09217	2.24497e-05	0.000752093	up
LOC_Os06g48510	24h vs 0h	1.39159	2.24781e-05	0.000752141	up
LOC_Os01g07780	24h vs 0h	1.93291	2.2618e-05	0.000754105	up
LOC_Os12g32940	24h vs 0h	-1.45348	2.3697e-05	0.000785383	down
LOC_Os05g51690	24h vs 0h	-1.18284	2.39451e-05	0.000791722	down
LOC_Os10g26460	24h vs 0h	4.46593	2.41862e-05	0.000798746	up
LOC_Os09g31360	24h vs 0h	1.05669	2.42933e-05	0.000801335	up
LOC_Os03g60210	24h vs 0h	20	2.44233e-05	0.000804669	up
LOC_Os10g20470	24h vs 0h	2.58694	2.44611e-05	0.000804963	up
LOC_Os11g31190	24h vs 0h	2.90662	2.47022e-05	0.000811939	up
LOC_Os03g45250	24h vs 0h	5.58553	2.51348e-05	0.000822911	up
LOC_Os06g11240	24h vs 0h	1.70299	2.53672e-05	0.000828908	up
LOC_Os08g38880	24h vs 0h	1.19696	2.61012e-05	0.000848915	up
LOC_Os12g29220	24h vs 0h	1.53625	2.70823e-05	0.00087877	up
LOC_Os04g14690	24h vs 0h	-1.45927	2.78204e-05	0.000901673	down
LOC_Os01g38980	24h vs 0h	1.80459	2.93055e-05	0.000947602	up
LOC_Os06g51260	24h vs 0h	-1.68481	2.96203e-05	0.000955436	down
LOC_Os11g37210	24h vs 0h	6.612	2.96506e-05	0.000955436	up
LOC_Os12g43600	24h vs 0h	1.34812	2.97184e-05	0.000956512	up
LOC_Os12g06410	24h vs 0h	4.04287	2.98587e-05	0.000959921	up
LOC_Os05g46840	24h vs 0h	4.2748	2.99321e-05	0.000960065	up
LOC_Os10g02040	24h vs 0h	2.50298	3.06178e-05	0.000979806	up
LOC_Os05g30190	24h vs 0h	-1.12016	3.08685e-05	0.000986696	down
LOC_Os04g37880	24h vs 0h	4.21232	3.09398e-05	0.000987841	up
LOC_Os04g49370	24h vs 0h	3.09715	3.11331e-05	0.000992876	up
LOC_Os04g52504	24h vs 0h	2.83086	3.19275e-05	0.00101127	up
LOC_Os06g01350	24h vs 0h	1.85968	3.19753e-05	0.00101132	up
LOC_Os05g49900	24h vs 0h	2.03835	3.21635e-05	0.00101413	up
LOC_Os03g21380	24h vs 0h	1.50223	3.23989e-05	0.0010204	up
LOC_Os03g16390	24h vs 0h	2.23752	3.29653e-05	0.00103473	up
LOC_Os01g03890	24h vs 0h	7.48201	3.32851e-05	0.00104359	up
LOC_Os04g45730	24h vs 0h	2.55048	3.35168e-05	0.00104968	up
LOC_Os04g32920	24h vs 0h	4.14411	3.35654e-05	0.00105002	up
LOC_Os01g13950	24h vs 0h	4.3512	3.36236e-05	0.00105066	up
LOC_Os07g32650	24h vs 0h	4.03145	3.3752e-05	0.00105349	up
LOC_Os10g38150	24h vs 0h	1.29681	3.41412e-05	0.00106445	up
LOC_Os04g45460	24h vs 0h	-1.33022	3.43436e-05	0.00106837	down
LOC_Os01g49830	24h vs 0h	3.10672	3.44216e-05	0.0010696	up
LOC_Os09g36590	24h vs 0h	-20	3.45842e-05	0.00107295	down
LOC_Os03g27190	24h vs 0h	1.57693	3.46065e-05	0.00107295	up
LOC_Os05g49170	24h vs 0h	-2.87655	3.48687e-05	0.00107989	down
LOC_Os01g66544	24h vs 0h	3.61024	3.50955e-05	0.00108554	up
LOC_Os08g41720	24h vs 0h	5.85546	3.53635e-05	0.00108901	up
LOC_Os01g13480	24h vs 0h	1.59309	3.53806e-05	0.00108901	up
LOC_Os01g08320	24h vs 0h	1.2585	3.53978e-05	0.00108901	up
LOC_Os07g44780	24h vs 0h	2.54272	3.57273e-05	0.00109673	up
LOC_Os01g46080	24h vs 0h	1.23798	3.60557e-05	0.00110559	up
LOC_Os08g02700	24h vs 0h	3.63334	3.61835e-05	0.00110829	up
LOC_Os09g32440	24h vs 0h	-2.42445	3.62257e-05	0.00110836	down
LOC_Os11g19840	24h vs 0h	4.73519	3.64449e-05	0.00111385	up
LOC_Os06g24190	24h vs 0h	2.45702	3.65583e-05	0.0011158	up
LOC_Os03g31510	24h vs 0h	1.36275	3.65889e-05	0.0011158	up
LOC_Os10g33210	24h vs 0h	1.96046	3.66943e-05	0.00111779	up
LOC_Os03g47230	24h vs 0h	3.52663	3.68309e-05	0.00111951	up
LOC_Os02g11760	24h vs 0h	4.1759	3.69092e-05	0.0011201	up
LOC_Os06g43990	24h vs 0h	1.00623	3.69309e-05	0.0011201	up
LOC_Os10g04730	24h vs 0h	-2.35212	3.722e-05	0.00112642	down
LOC_Os03g19840	24h vs 0h	20	3.76433e-05	0.00113676	up
LOC_Os06g13180	24h vs 0h	3.40372	3.77325e-05	0.00113822	up
LOC_Os03g51530	24h vs 0h	5.33095	3.79448e-05	0.00114339	up
LOC_Os03g13140	24h vs 0h	8.56758	3.82268e-05	0.00114961	up
LOC_Os07g35560	24h vs 0h	4.83384	3.83639e-05	0.00115228	up
LOC_Os08g29570	24h vs 0h	2.27226	3.87344e-05	0.00116091	up
LOC_Os10g27480	24h vs 0h	-4.46453	3.93965e-05	0.00117822	down
LOC_Os01g71310	24h vs 0h	2.75069	3.94569e-05	0.00117876	up
LOC_Os04g37960	24h vs 0h	-1.3086	3.9841e-05	0.00118896	down
LOC_Os08g04010	24h vs 0h	1.16478	4.04152e-05	0.0012048	up
LOC_Os10g42610	24h vs 0h	1.42991	4.05969e-05	0.00120718	up
LOC_Os11g03730	24h vs 0h	1.66671	4.06213e-05	0.00120718	up
LOC_Os01g73630	24h vs 0h	1.63681	4.06248e-05	0.00120718	up
LOC_Os01g63620	24h vs 0h	-2.05442	4.07554e-05	0.00120977	down
LOC_Os08g41470	24h vs 0h	1.14995	4.08725e-05	0.00121176	up
LOC_Os02g02640	24h vs 0h	-1.02446	4.09095e-05	0.00121176	down
LOC_Os12g19370	24h vs 0h	-1.02079	4.14266e-05	0.00122578	down
LOC_Os02g43360	24h vs 0h	4.79556	4.15305e-05	0.00122755	up
LOC_Os05g50350	24h vs 0h	-3.79745	4.16612e-05	0.00123011	down
LOC_Os05g22614	24h vs 0h	-1.5535	4.21272e-05	0.00124255	down
LOC_Os10g33140	24h vs 0h	2.40903	4.29997e-05	0.00126427	up
LOC_Os07g34170	24h vs 0h	20	4.33449e-05	0.00127308	up
LOC_Os04g25060	24h vs 0h	4.85092	4.3836e-05	0.0012848	up
LOC_Os06g45480	24h vs 0h	1.50091	4.39849e-05	0.00128781	up
LOC_Os01g32780	24h vs 0h	2.69949	4.41601e-05	0.00128984	up
LOC_Os11g43520	24h vs 0h	6.131	4.41933e-05	0.00128984	up
LOC_Os12g24650	24h vs 0h	1.9972	4.44377e-05	0.00129562	up
LOC_Os03g03440	24h vs 0h	1.41662	4.45769e-05	0.00129832	up
LOC_Os05g50610	24h vs 0h	5.31835	4.48605e-05	0.00130521	up
LOC_Os11g11970	24h vs 0h	2.8258	4.51781e-05	0.00131308	up
LOC_Os09g37710	24h vs 0h	-1.06249	4.5304e-05	0.00131537	down
LOC_Os06g48960	24h vs 0h	-1.33276	4.54807e-05	0.00131913	down
LOC_Os03g59360	24h vs 0h	1.38216	4.58183e-05	0.00132616	up
LOC_Os02g49880	24h vs 0h	1.45587	4.63147e-05	0.00133775	up
LOC_Os05g25390	24h vs 0h	2.59953	4.69314e-05	0.00135276	up
LOC_Os02g04130	24h vs 0h	3.31519	4.71648e-05	0.00135808	up
LOC_Os06g43080	24h vs 0h	4.32205	4.75598e-05	0.00136804	up
LOC_Os02g32580	24h vs 0h	3.40668	4.80145e-05	0.00137581	up
LOC_Os08g37470	24h vs 0h	3.52745	4.81294e-05	0.00137591	up
LOC_Os07g36880	24h vs 0h	-1.16898	4.85233e-05	0.00138575	down
LOC_Os11g01590	24h vs 0h	1.95574	4.87822e-05	0.00139172	up
LOC_Os06g39880	24h vs 0h	1.45104	4.89413e-05	0.00139483	up
LOC_Os06g13190	24h vs 0h	2.51999	4.91933e-05	0.00139906	up
LOC_Os07g34240	24h vs 0h	8.13135	4.92403e-05	0.00139906	up
LOC_Os10g41330	24h vs 0h	3.16501	4.95585e-05	0.00140666	up
LOC_Os01g71860	24h vs 0h	20	5.11441e-05	0.00143994	up
LOC_Os12g05770	24h vs 0h	2.03999	5.13598e-05	0.00144455	up
LOC_Os02g12350	24h vs 0h	4.29328	5.15929e-05	0.00144819	up
LOC_Os04g35060	24h vs 0h	1.01861	5.20184e-05	0.00145573	up
LOC_Os03g48710	24h vs 0h	1.07698	5.28161e-05	0.00147509	up
LOC_Os11g33300	24h vs 0h	20	5.30077e-05	0.00147896	up
LOC_Os04g44150	24h vs 0h	-2.50832	5.30687e-05	0.00147918	down
LOC_Os02g47480	24h vs 0h	2.50245	5.35309e-05	0.00149058	up
LOC_Os03g56250	24h vs 0h	1.64765	5.46221e-05	0.00151793	up
LOC_Os07g48090	24h vs 0h	1.30659	5.47314e-05	0.00151945	up
LOC_Os03g17634	24h vs 0h	-1.01956	5.49105e-05	0.00152291	down
LOC_Os03g05250	24h vs 0h	-2.8112	5.5287e-05	0.00153182	down
LOC_Os07g34260	24h vs 0h	5.82111	5.59193e-05	0.00154516	up
LOC_Os05g18280	24h vs 0h	-1.66323	5.66276e-05	0.00156121	down
LOC_Os06g07030	24h vs 0h	2.27687	5.70007e-05	0.00156839	up
LOC_Os10g38660	24h vs 0h	20	5.75021e-05	0.00158063	up
LOC_Os07g32406	24h vs 0h	-2.07696	5.80473e-05	0.00159404	down
LOC_Os04g25650	24h vs 0h	4.80227	5.84642e-05	0.00160391	up
LOC_Os04g49900	24h vs 0h	-2.0858	5.87899e-05	0.00161126	down
LOC_Os03g02960	24h vs 0h	1.17873	5.89666e-05	0.00161407	up
LOC_Os01g55450	24h vs 0h	-1.25423	5.90303e-05	0.00161407	down
LOC_Os08g24300	24h vs 0h	2.30053	5.90663e-05	0.00161407	up
LOC_Os02g33820	24h vs 0h	1.01499	5.98135e-05	0.00163289	up
LOC_Os01g36280	24h vs 0h	-2.70166	6.00269e-05	0.00163711	down
LOC_Os10g01690	24h vs 0h	20	6.05195e-05	0.00164893	up
LOC_Os11g47610	24h vs 0h	6.40436	6.06734e-05	0.00165041	up
LOC_Os02g36150	24h vs 0h	2.8091	6.07512e-05	0.00165041	up
LOC_Os03g57680	24h vs 0h	1.00588	6.32929e-05	0.00171444	up
LOC_Os06g50930	24h vs 0h	1.81384	6.34588e-05	0.00171668	up
LOC_Os06g41840	24h vs 0h	2.21346	6.34986e-05	0.00171668	up
LOC_Os08g39000	24h vs 0h	1.77904	6.3841e-05	0.00172426	up
LOC_Os07g08390	24h vs 0h	1.4616	6.41793e-05	0.00173172	up
LOC_Os12g36850	24h vs 0h	5.97462	6.49244e-05	0.00175013	up
LOC_Os12g36220	24h vs 0h	12.0802	6.50774e-05	0.00175256	up
LOC_Os05g47960	24h vs 0h	2.41312	6.51638e-05	0.00175319	up
LOC_Os03g63360	24h vs 0h	-1.40829	6.5571e-05	0.00176245	down
LOC_Os12g44060	24h vs 0h	1.05895	6.61973e-05	0.00177757	up
LOC_Os12g07030	24h vs 0h	3.9059	6.62748e-05	0.00177794	up
LOC_Os01g72170	24h vs 0h	2.00027	6.72624e-05	0.0018027	up
LOC_Os02g46860	24h vs 0h	2.15505	6.73694e-05	0.00180383	up
LOC_Os07g48510	24h vs 0h	2.28791	6.76989e-05	0.00181091	up
LOC_Os02g56490	24h vs 0h	-1.59774	6.79729e-05	0.0018165	down
LOC_Os04g28210	24h vs 0h	-2.56008	6.87623e-05	0.00183408	down
LOC_Os12g02720	24h vs 0h	3.46862	6.94955e-05	0.00185009	up
LOC_Os06g35770	24h vs 0h	1.79009	6.98171e-05	0.00185688	up
LOC_Os03g44380	24h vs 0h	2.42837	6.99177e-05	0.00185778	up
LOC_Os03g20730	24h vs 0h	2.68837	7.016e-05	0.00186139	up
LOC_Os03g46060	24h vs 0h	4.86904	7.11967e-05	0.00188458	up
LOC_Os12g38770	24h vs 0h	4.97153	7.18045e-05	0.00189707	up
LOC_Os01g54810	24h vs 0h	-1.38046	7.26457e-05	0.00191385	down
LOC_Os12g25180	24h vs 0h	-1.5468	7.38302e-05	0.00193956	down
LOC_Os05g37190	24h vs 0h	3.08985	7.40378e-05	0.00194135	up
LOC_Os08g11450	24h vs 0h	1.05953	7.46626e-05	0.00195589	up
LOC_Os05g38040	24h vs 0h	3.1214	7.55504e-05	0.00197201	up
LOC_Os05g05640	24h vs 0h	3.51942	7.55609e-05	0.00197201	up
LOC_Os01g50940	24h vs 0h	3.76961	7.60676e-05	0.00198338	up
LOC_Os03g58890	24h vs 0h	2.94775	7.64342e-05	0.00199108	up
LOC_Os09g31040	24h vs 0h	7.12485	7.68083e-05	0.00199895	up
LOC_Os02g45380	24h vs 0h	4.15231	7.78364e-05	0.00202382	up
LOC_Os11g14010	24h vs 0h	-1.14889	7.84069e-05	0.00203486	down
LOC_Os05g05180	24h vs 0h	2.64968	7.84963e-05	0.00203528	up
LOC_Os11g08100	24h vs 0h	2.73726	8.18887e-05	0.00211297	up
LOC_Os11g40320	24h vs 0h	-3.53355	8.19473e-05	0.00211297	down
LOC_Os12g41090	24h vs 0h	-1.8487	8.33576e-05	0.00214536	down
LOC_Os10g26700	24h vs 0h	4.60427	8.42429e-05	0.00216615	up
LOC_Os01g62420	24h vs 0h	1.48523	8.48082e-05	0.00217633	up
LOC_Os03g22670	24h vs 0h	1.31436	8.4876e-05	0.00217633	up
LOC_Os12g39620	24h vs 0h	1.50616	8.49514e-05	0.00217633	up
LOC_Os01g09800	24h vs 0h	1.26114	8.50293e-05	0.00217633	up
LOC_Os03g52680	24h vs 0h	1.34104	8.54964e-05	0.00218628	up
LOC_Os08g43550	24h vs 0h	1.56743	8.61562e-05	0.00219841	up
LOC_Os04g55520	24h vs 0h	1.10736	8.62866e-05	0.00219841	up
LOC_Os07g34070	24h vs 0h	1.7796	8.65485e-05	0.00220307	up
LOC_Os12g37910	24h vs 0h	1.03048	8.67751e-05	0.00220383	up
LOC_Os05g11600	24h vs 0h	7.76013	8.68943e-05	0.00220383	up
LOC_Os01g19130	24h vs 0h	1.34236	8.79189e-05	0.00222246	up
LOC_Os02g55729	24h vs 0h	-2.20351	8.79478e-05	0.00222246	down
LOC_Os10g25060	24h vs 0h	1.30449	8.86065e-05	0.00223707	up
LOC_Os07g39720	24h vs 0h	20	8.87782e-05	0.00223938	up
LOC_Os06g23140	24h vs 0h	2.3361	8.94501e-05	0.00225225	up
LOC_Os02g07690	24h vs 0h	1.72451	9.0833e-05	0.00228295	up
LOC_Os04g39814	24h vs 0h	2.03759	9.09631e-05	0.00228416	up
LOC_Os08g36910	24h vs 0h	3.2174	9.14074e-05	0.00229191	up
LOC_Os02g32615	24h vs 0h	1.1849	9.18546e-05	0.00230033	up
LOC_Os09g21210	24h vs 0h	1.3322	9.26145e-05	0.00231631	up
LOC_Os05g11610	24h vs 0h	8.10307	9.26817e-05	0.00231631	up
LOC_Os12g25200	24h vs 0h	2.78075	9.33011e-05	0.0023261	up
LOC_Os03g20870	24h vs 0h	2.23488	9.39296e-05	0.00233968	up
LOC_Os01g24550	24h vs 0h	4.62345	9.42883e-05	0.00234652	up
LOC_Os07g06840	24h vs 0h	1.99982	9.54757e-05	0.00236972	up
LOC_Os09g37080	24h vs 0h	2.65647	9.57032e-05	0.00237325	up
LOC_Os06g05420	24h vs 0h	20	9.723e-05	0.00240683	up
LOC_Os07g38390	24h vs 0h	-1.22481	9.73449e-05	0.00240754	down
LOC_Os01g41430	24h vs 0h	4.21774	9.81399e-05	0.0024229	up
LOC_Os04g56430	24h vs 0h	10.0283	9.86107e-05	0.00243237	up
LOC_Os09g30360	24h vs 0h	1.61536	9.92658e-05	0.00244541	up
LOC_Os03g15040	24h vs 0h	1.5667	9.9787e-05	0.0024527	up
LOC_Os08g10100	24h vs 0h	5.03519	9.9983e-05	0.00245535	up
LOC_Os07g09970	24h vs 0h	2.5123	0.000100575	0.00246619	up
LOC_Os06g22030	24h vs 0h	-1.30543	0.000100601	0.00246619	down
LOC_Os03g17670	24h vs 0h	4.68655	0.00010083	0.00246962	up
LOC_Os02g37834	24h vs 0h	1.82341	0.000101114	0.00247224	up
LOC_Os03g10910	24h vs 0h	20	0.000101551	0.00247726	up
LOC_Os06g09260	24h vs 0h	1.85335	0.000101937	0.00248364	up
LOC_Os11g33120	24h vs 0h	1.27599	0.000102313	0.00249064	up
LOC_Os08g25720	24h vs 0h	1.09374	0.000104158	0.00253334	up
LOC_Os05g50550	24h vs 0h	-1.29082	0.000104594	0.00254009	down
LOC_Os06g11090	24h vs 0h	2.05657	0.000104709	0.00254009	up
LOC_Os02g07380	24h vs 0h	-2.03947	0.000104845	0.00254118	down
LOC_Os06g44170	24h vs 0h	2.52017	0.000106955	0.0025878	up
LOC_Os10g26940	24h vs 0h	4.84235	0.000108809	0.00262216	up
LOC_Os09g27260	24h vs 0h	4.17726	0.000110152	0.00265134	up
LOC_Os09g29520	24h vs 0h	-2.09809	0.000110764	0.00265919	down
LOC_Os09g23660	24h vs 0h	1.00911	0.000111289	0.00266951	up
LOC_Os05g03620	24h vs 0h	1.19646	0.000111708	0.00267724	up
LOC_Os05g14270	24h vs 0h	-1.00427	0.000112476	0.00269333	down
LOC_Os04g58480	24h vs 0h	4.48438	0.000112866	0.00270036	up
LOC_Os12g08760	24h vs 0h	2.64452	0.000112992	0.00270105	up
LOC_Os05g08640	24h vs 0h	2.26073	0.000113215	0.00270405	up
LOC_Os03g61360	24h vs 0h	2.99624	0.000116639	0.00277633	up
LOC_Os02g39620	24h vs 0h	20	0.00011686	0.00277684	up
LOC_Os10g31990	24h vs 0h	-1.55624	0.000117265	0.00278409	down
LOC_Os11g31540	24h vs 0h	4.87791	0.000117651	0.00279056	up
LOC_Os10g41420	24h vs 0h	1.14988	0.000117891	0.00279056	up
LOC_Os04g54220	24h vs 0h	6.3647	0.000118026	0.00279056	up
LOC_Os12g44070	24h vs 0h	1.38084	0.000118038	0.00279056	up
LOC_Os08g06170	24h vs 0h	5.43952	0.000118421	0.00279596	up
LOC_Os06g45184	24h vs 0h	2.93437	0.000118467	0.00279596	up
LOC_Os07g34940	24h vs 0h	2.29314	0.000118958	0.00280333	up
LOC_Os02g02970	24h vs 0h	2.02175	0.00011898	0.00280333	up
LOC_Os09g28180	24h vs 0h	3.92913	0.000119552	0.00281443	up
LOC_Os11g02240	24h vs 0h	4.03733	0.000119853	0.00281913	up
LOC_Os07g09630	24h vs 0h	3.88405	0.000120216	0.00282529	up
LOC_Os04g27060	24h vs 0h	5.81913	0.000121719	0.00285578	up
LOC_Os04g34370	24h vs 0h	2.54519	0.000122179	0.00286416	up
LOC_Os03g11960	24h vs 0h	1.03614	0.00012397	0.00289885	up
LOC_Os01g71790	24h vs 0h	1.4447	0.00012467	0.00291277	up
LOC_Os02g49710	24h vs 0h	2.66762	0.000125026	0.00291865	up
LOC_Os03g32180	24h vs 0h	4.27701	0.000125445	0.00292353	up
LOC_Os09g32840	24h vs 0h	1.30339	0.000125714	0.00292733	up
LOC_Os07g47790	24h vs 0h	6.41451	0.000126474	0.00294012	up
LOC_Os05g46790	24h vs 0h	20	0.00012672	0.00294339	up
LOC_Os04g37430	24h vs 0h	1.44954	0.000129475	0.00299739	up
LOC_Os01g50030	24h vs 0h	-1.57514	0.000129958	0.00300359	down
LOC_Os11g24180	24h vs 0h	1.23142	0.000131627	0.00303602	up
LOC_Os09g29810	24h vs 0h	-1.06602	0.000131722	0.00303602	down
LOC_Os03g55430	24h vs 0h	2.05162	0.000132201	0.00304102	up
LOC_Os06g48680	24h vs 0h	1.66639	0.000132271	0.00304102	up
LOC_Os02g51740	24h vs 0h	2.53319	0.000134242	0.00307763	up
LOC_Os02g01510	24h vs 0h	1.71302	0.000134688	0.00308476	up
LOC_Os01g04690	24h vs 0h	-2.27835	0.000135799	0.00310411	down
LOC_Os07g29750	24h vs 0h	1.18513	0.000136246	0.00311022	up
LOC_Os03g38540	24h vs 0h	2.05122	0.000140363	0.00319059	up
LOC_Os01g52380	24h vs 0h	2.52768	0.000142016	0.00322084	up
LOC_Os01g04050	24h vs 0h	5.27494	0.000143399	0.00324692	up
LOC_Os03g30740	24h vs 0h	-1.92582	0.000143927	0.00325623	down
LOC_Os07g40250	24h vs 0h	2.34654	0.000145144	0.00327845	up
LOC_Os01g38530	24h vs 0h	1.20243	0.000145485	0.00328348	up
LOC_Os06g18150	24h vs 0h	-1.07224	0.000146494	0.00330092	down
LOC_Os02g48320	24h vs 0h	3.49463	0.000146934	0.00330815	up
LOC_Os04g58850	24h vs 0h	1.24074	0.000149556	0.00335904	up
LOC_Os07g05800	24h vs 0h	3.15043	0.000150255	0.00336994	up
LOC_Os04g51880	24h vs 0h	1.12431	0.000150341	0.00336994	up
LOC_Os08g39450	24h vs 0h	1.25091	0.000150404	0.00336994	up
LOC_Os09g38110	24h vs 0h	2.43775	0.000150965	0.0033798	up
LOC_Os09g35010	24h vs 0h	4.41644	0.00015133	0.00338524	up
LOC_Os07g34190	24h vs 0h	5.78588	0.000151699	0.00339079	up
LOC_Os07g35380	24h vs 0h	3.85775	0.000154489	0.00345038	up
LOC_Os01g29804	24h vs 0h	2.80447	0.000156391	0.00348738	up
LOC_Os12g03970	24h vs 0h	2.52201	0.000157312	0.00350501	up
LOC_Os04g56570	24h vs 0h	3.33449	0.000158449	0.00352471	up
LOC_Os01g71350	24h vs 0h	5.29284	0.000159198	0.00353573	up
LOC_Os04g38310	24h vs 0h	-1.2746	0.000161463	0.00358158	down
LOC_Os09g34000	24h vs 0h	1.04649	0.00016152	0.00358158	up
LOC_Os07g35310	24h vs 0h	2.27673	0.000162712	0.00359696	up
LOC_Os07g15190	24h vs 0h	1.50915	0.000162867	0.00359696	up
LOC_Os01g46800	24h vs 0h	1.9691	0.000163005	0.00359696	up
LOC_Os03g16170	24h vs 0h	2.50152	0.000163117	0.00359696	up
LOC_Os08g33160	24h vs 0h	1.55721	0.000164292	0.00361714	up
LOC_Os03g05880	24h vs 0h	2.23678	0.00016532	0.00363601	up
LOC_Os12g07810	24h vs 0h	1.22733	0.000165409	0.00363601	up
LOC_Os01g21590	24h vs 0h	2.434	0.000166481	0.00365667	up
LOC_Os02g50690	24h vs 0h	1.21233	0.000167776	0.00368221	up
LOC_Os02g12690	24h vs 0h	9.09513	0.000168004	0.00368432	up
LOC_Os04g59300	24h vs 0h	3.72417	0.000171932	0.00376454	up
LOC_Os12g36940	24h vs 0h	1.43286	0.000172311	0.00376987	up
LOC_Os01g68770	24h vs 0h	1.15833	0.000172538	0.00377188	up
LOC_Os06g36650	24h vs 0h	-3.40208	0.000173014	0.00377933	down
LOC_Os08g45120	24h vs 0h	4.141	0.000173588	0.00378593	up
LOC_Os10g34230	24h vs 0h	-2.03044	0.000174945	0.00380631	down
LOC_Os04g54560	24h vs 0h	1.82969	0.000175069	0.00380631	up
LOC_Os07g46380	24h vs 0h	1.89167	0.000175363	0.00380974	up
LOC_Os07g39880	24h vs 0h	1.25474	0.000175915	0.00381876	up
LOC_Os10g39680	24h vs 0h	5.30361	0.000176883	0.00383678	up
LOC_Os06g47200	24h vs 0h	1.00146	0.000177904	0.00385592	up
LOC_Os01g74370	24h vs 0h	1.56043	0.000180203	0.00389969	up
LOC_Os06g13870	24h vs 0h	2.48481	0.00018091	0.00391196	up
LOC_Os06g43304	24h vs 0h	1.35285	0.000182351	0.00394006	up
LOC_Os01g14090	24h vs 0h	-1.31875	0.000184386	0.00397478	down
LOC_Os09g28210	24h vs 0h	2.18421	0.0001876	0.00403469	up
LOC_Os03g06580	24h vs 0h	1.56526	0.00018854	0.00404423	up
LOC_Os05g27660	24h vs 0h	1.5365	0.000188784	0.00404423	up
LOC_Os04g50700	24h vs 0h	-2.57387	0.000189541	0.00405454	down
LOC_Os01g02290	24h vs 0h	3.28485	0.000190099	0.00406338	up
LOC_Os11g40850	24h vs 0h	2.61013	0.000190707	0.00407012	up
LOC_Os05g44060	24h vs 0h	4.88186	0.000191974	0.00409402	up
LOC_Os12g11680	24h vs 0h	2.31127	0.000192972	0.00410901	up
LOC_Os03g22250	24h vs 0h	-1.45725	0.000194007	0.00412161	down
LOC_Os08g02230	24h vs 0h	2.69107	0.000194419	0.00412173	up
LOC_Os02g56930	24h vs 0h	3.00698	0.000194456	0.00412173	up
LOC_Os03g62200	24h vs 0h	2.29767	0.000197287	0.00417221	up
LOC_Os04g34580	24h vs 0h	-2.84944	0.000198388	0.00418597	down
LOC_Os05g33730	24h vs 0h	1.29823	0.000199871	0.00421407	up
LOC_Os01g55510	24h vs 0h	3.2315	0.000200265	0.004216	up
LOC_Os08g26850	24h vs 0h	1.75262	0.000201608	0.00423788	up
LOC_Os06g39110	24h vs 0h	3.20113	0.000204287	0.00428773	up
LOC_Os01g51320	24h vs 0h	-1.06525	0.000206638	0.00432404	down
LOC_Os07g46670	24h vs 0h	1.62466	0.000206997	0.0043283	up
LOC_Os04g48460	24h vs 0h	1.24089	0.000207387	0.00433138	up
LOC_Os06g12560	24h vs 0h	1.94196	0.00020938	0.00436768	up
LOC_Os01g11300	24h vs 0h	2.28506	0.000209507	0.00436768	up
LOC_Os01g02200	24h vs 0h	1.04059	0.000210909	0.00439033	up
LOC_Os01g50680	24h vs 0h	4.14347	0.000211773	0.0044034	up
LOC_Os04g52090	24h vs 0h	1.70967	0.000214496	0.0044517	up
LOC_Os02g32520	24h vs 0h	1.92204	0.000215254	0.00446412	up
LOC_Os04g39350	24h vs 0h	1.75808	0.000215597	0.00446419	up
LOC_Os12g13890	24h vs 0h	8.03168	0.000215698	0.00446419	up
LOC_Os01g64360	24h vs 0h	3.26204	0.000215867	0.00446419	up
LOC_Os03g61500	24h vs 0h	20	0.000215898	0.00446419	up
LOC_Os01g18220	24h vs 0h	2.59428	0.000216296	0.00446909	up
LOC_Os10g31850	24h vs 0h	1.35162	0.000216831	0.00447353	up
LOC_Os02g33590	24h vs 0h	2.69256	0.000218977	0.00451112	up
LOC_Os07g07470	24h vs 0h	1.66284	0.000222043	0.0045661	up
LOC_Os05g39350	24h vs 0h	1.70985	0.000223202	0.00458461	up
LOC_Os11g47500	24h vs 0h	8.5255	0.000226714	0.00465331	up
LOC_Os06g36270	24h vs 0h	1.55154	0.000227227	0.00466041	up
LOC_Os09g16380	24h vs 0h	2.46248	0.000229058	0.00468418	up
LOC_Os12g09580	24h vs 0h	-1.12136	0.000229337	0.00468643	down
LOC_Os03g40194	24h vs 0h	2.58233	0.000231045	0.0047128	up
LOC_Os02g49720	24h vs 0h	4.14564	0.000231303	0.0047128	up
LOC_Os04g33240	24h vs 0h	3.51286	0.000233993	0.00475752	up
LOC_Os02g15560	24h vs 0h	1.95749	0.000234308	0.00475752	up
LOC_Os02g45460	24h vs 0h	1.17356	0.000234352	0.00475752	up
LOC_Os08g09010	24h vs 0h	4.34552	0.000235232	0.00476845	up
LOC_Os10g32680	24h vs 0h	1.54838	0.000236348	0.00477753	up
LOC_Os01g20980	24h vs 0h	5.06457	0.000236365	0.00477753	up
LOC_Os07g29224	24h vs 0h	1.20902	0.000238182	0.00481075	up
LOC_Os06g40750	24h vs 0h	-1.18001	0.000243966	0.00492045	down
LOC_Os06g46970	24h vs 0h	1.7887	0.000244509	0.00492617	up
LOC_Os08g08090	24h vs 0h	20	0.000244729	0.00492617	up
LOC_Os06g14260	24h vs 0h	4.35379	0.00024478	0.00492617	up
LOC_Os05g25680	24h vs 0h	1.84168	0.00025504	0.00509821	up
LOC_Os03g41130	24h vs 0h	3.25469	0.000255157	0.00509821	up
LOC_Os05g33820	24h vs 0h	1.42657	0.000257196	0.00513525	up
LOC_Os01g13300	24h vs 0h	-1.25129	0.000258836	0.0051606	down
LOC_Os02g48210	24h vs 0h	1.45542	0.000260458	0.00518725	up
LOC_Os01g48300	24h vs 0h	-1.17559	0.000260912	0.00519019	down
LOC_Os03g53060	24h vs 0h	8.55122	0.000261064	0.00519019	up
LOC_Os01g59880	24h vs 0h	-1.06674	0.000262937	0.00521625	down
LOC_Os03g49550	24h vs 0h	3.68068	0.000263301	0.00521976	up
LOC_Os03g13390	24h vs 0h	1.33754	0.000265193	0.00525353	up
LOC_Os02g36210	24h vs 0h	20	0.000266443	0.00527455	up
LOC_Os11g07960	24h vs 0h	3.19244	0.00027061	0.00534186	up
LOC_Os02g42280	24h vs 0h	3.06273	0.000271127	0.00534829	up
LOC_Os07g08800	24h vs 0h	20	0.00027323	0.00538596	up
LOC_Os01g43710	24h vs 0h	1.16265	0.000274121	0.00539806	up
LOC_Os01g62540	24h vs 0h	2.42255	0.000275261	0.00541451	up
LOC_Os07g07540	24h vs 0h	-1.19074	0.000275938	0.00542398	down
LOC_Os12g39200	24h vs 0h	-1.03754	0.000278563	0.00547174	down
LOC_Os05g43040	24h vs 0h	1.61521	0.00028424	0.00556756	up
LOC_Os05g41220	24h vs 0h	1.63277	0.000284636	0.00557139	up
LOC_Os02g07930	24h vs 0h	1.57371	0.000285064	0.00557585	up
LOC_Os03g07890	24h vs 0h	1.07575	0.000286588	0.0055978	up
LOC_Os01g66990	24h vs 0h	4.90491	0.000287048	0.00560287	up
LOC_Os01g51490	24h vs 0h	20	0.000287963	0.00561679	up
LOC_Os03g14090	24h vs 0h	1.46168	0.000290774	0.00565793	up
LOC_Os01g65900	24h vs 0h	1.08108	0.000291819	0.00566627	up
LOC_Os03g46200	24h vs 0h	20	0.000291923	0.00566627	up
LOC_Os02g52000	24h vs 0h	5.85837	0.000292719	0.00567777	up
LOC_Os10g37110	24h vs 0h	2.42065	0.000294922	0.00570139	up
LOC_Os12g12514	24h vs 0h	1.34219	0.000295548	0.0057088	up
LOC_Os09g36520	24h vs 0h	1.06566	0.000296629	0.00572056	up
LOC_Os10g18370	24h vs 0h	2.62389	0.00030243	0.00581754	up
LOC_Os01g36220	24h vs 0h	-1.2925	0.000304027	0.00584021	down
LOC_Os03g49560	24h vs 0h	1.64876	0.000306787	0.00588511	up
LOC_Os03g09930	24h vs 0h	-2.00484	0.000307193	0.00588886	down
LOC_Os02g13420	24h vs 0h	2.11874	0.00030748	0.0058903	up
LOC_Os05g34950	24h vs 0h	1.23712	0.000310188	0.00592996	up
LOC_Os04g45510	24h vs 0h	20	0.000311372	0.0059485	up
LOC_Os09g23590	24h vs 0h	2.0208	0.000311759	0.00595182	up
LOC_Os05g12320	24h vs 0h	-2.50542	0.000312786	0.00596326	down
LOC_Os03g52380	24h vs 0h	3.08142	0.000319108	0.00606718	up
LOC_Os01g43720	24h vs 0h	-2.5108	0.000319622	0.00607281	down
LOC_Os04g37820	24h vs 0h	2.26098	0.000323279	0.00613811	up
LOC_Os12g03670	24h vs 0h	2.16962	0.000324395	0.00615511	up
LOC_Os08g33810	24h vs 0h	1.04396	0.000325503	0.00616773	up
LOC_Os08g08690	24h vs 0h	3.56491	0.000326531	0.00617881	up
LOC_Os08g11850	24h vs 0h	-1.95217	0.000329236	0.00622578	down
LOC_Os03g08624	24h vs 0h	3.47174	0.000330803	0.00625118	up
LOC_Os03g58880	24h vs 0h	1.56633	0.000334782	0.00632207	up
LOC_Os11g08240	24h vs 0h	1.82822	0.000336396	0.00634825	up
LOC_Os04g43060	24h vs 0h	1.22853	0.000336845	0.00635243	up
LOC_Os08g43670	24h vs 0h	1.51345	0.000342388	0.00643613	up
LOC_Os06g09210	24h vs 0h	2.81227	0.000342539	0.00643613	up
LOC_Os04g38390	24h vs 0h	1.83681	0.000344679	0.00646517	up
LOC_Os11g25780	24h vs 0h	2.11693	0.000351103	0.00656358	up
LOC_Os12g25660	24h vs 0h	4.22903	0.000353268	0.00659126	up
LOC_Os02g46640	24h vs 0h	1.07284	0.000354765	0.00661368	up
LOC_Os09g31000	24h vs 0h	6.32731	0.00035497	0.00661368	up
LOC_Os01g56240	24h vs 0h	4.09611	0.00035782	0.00665345	up
LOC_Os11g45540	24h vs 0h	1.72347	0.000360829	0.00670493	up
LOC_Os04g09570	24h vs 0h	5.41107	0.000364426	0.00676357	up
LOC_Os08g37670	24h vs 0h	1.81719	0.000364738	0.00676357	up
LOC_Os01g63690	24h vs 0h	1.43376	0.000366779	0.00679141	up
LOC_Os02g33730	24h vs 0h	1.01927	0.000366945	0.00679141	up
LOC_Os03g24170	24h vs 0h	-1.70209	0.000368667	0.00680971	down
LOC_Os01g58290	24h vs 0h	6.62057	0.00037087	0.00683681	up
LOC_Os03g53350	24h vs 0h	4.41305	0.00037149	0.00684371	up
LOC_Os11g02520	24h vs 0h	1.31625	0.000372364	0.00685529	up
LOC_Os01g42380	24h vs 0h	3.15708	0.000372806	0.00685889	up
LOC_Os04g41960	24h vs 0h	2.41395	0.000376359	0.00691058	up
LOC_Os03g25610	24h vs 0h	4.55241	0.000379798	0.00695997	up
LOC_Os07g40300	24h vs 0h	2.50454	0.000380607	0.00696568	up
LOC_Os03g10300	24h vs 0h	6.21617	0.000380685	0.00696568	up
LOC_Os06g46340	24h vs 0h	1.81179	0.000380859	0.00696568	up
LOC_Os07g35370	24h vs 0h	3.13322	0.000381563	0.00697127	up
LOC_Os10g41980	24h vs 0h	1.88879	0.000382843	0.0069882	up
LOC_Os06g48030	24h vs 0h	2.18514	0.000384218	0.00700413	up
LOC_Os04g46220	24h vs 0h	2.82697	0.000385879	0.00702981	up
LOC_Os04g23440	24h vs 0h	1.67768	0.00038973	0.00708606	up
LOC_Os02g03370	24h vs 0h	1.07493	0.000394346	0.00715599	up
LOC_Os10g36030	24h vs 0h	1.22382	0.000398239	0.00722194	up
LOC_Os10g39700	24h vs 0h	4.82463	0.000398713	0.00722583	up
LOC_Os09g20090	24h vs 0h	1.93244	0.000401573	0.00726822	up
LOC_Os01g24420	24h vs 0h	1.85452	0.00040226	0.00727593	up
LOC_Os10g02300	24h vs 0h	1.57279	0.000402679	0.00727803	up
LOC_Os09g26780	24h vs 0h	3.83937	0.000403861	0.00728597	up
LOC_Os11g04170	24h vs 0h	2.14558	0.000409267	0.00736443	up
LOC_Os06g14324	24h vs 0h	-2.56539	0.000410553	0.00736709	down
LOC_Os06g49340	24h vs 0h	20	0.000410664	0.00736709	up
LOC_Os12g32760	24h vs 0h	3.25963	0.000414254	0.00742063	up
LOC_Os07g25540	24h vs 0h	-1.33624	0.000418257	0.00748368	down
LOC_Os08g30020	24h vs 0h	1.13543	0.000424486	0.00756986	up
LOC_Os03g01140	24h vs 0h	1.97659	0.000429892	0.00764328	up
LOC_Os09g36700	24h vs 0h	6.86381	0.000430693	0.00765119	up
LOC_Os04g51660	24h vs 0h	2.88768	0.00043126	0.00765149	up
LOC_Os05g01730	24h vs 0h	-1.25504	0.000433199	0.00766495	down
LOC_Os07g43570	24h vs 0h	-3.38214	0.000433964	0.00766495	down
LOC_Os12g44250	24h vs 0h	2.033	0.000434101	0.00766495	up
LOC_Os01g73250	24h vs 0h	-1.16912	0.000434326	0.00766495	down
LOC_Os12g16160	24h vs 0h	-2.98668	0.000437848	0.00771437	down
LOC_Os01g58890	24h vs 0h	2.55733	0.000438563	0.00772209	up
LOC_Os12g03640	24h vs 0h	2.29405	0.000439042	0.00772564	up
LOC_Os02g10550	24h vs 0h	4.47862	0.000440571	0.00774278	up
LOC_Os07g48700	24h vs 0h	-1.10914	0.000441612	0.00775451	down
LOC_Os04g32620	24h vs 0h	4.80761	0.000442029	0.00775451	up
LOC_Os03g39590	24h vs 0h	-4.06658	0.000442098	0.00775451	down
LOC_Os03g60520	24h vs 0h	1.07839	0.000442352	0.00775451	up
LOC_Os05g09580	24h vs 0h	2.26451	0.000443032	0.00776155	up
LOC_Os06g04920	24h vs 0h	-2.29142	0.000446409	0.00781284	down
LOC_Os01g03390	24h vs 0h	5.34901	0.000447583	0.00782653	up
LOC_Os07g43560	24h vs 0h	-3.04818	0.000449717	0.00784868	down
LOC_Os05g09440	24h vs 0h	1.60007	0.000449976	0.00784868	up
LOC_Os05g32710	24h vs 0h	-1.55524	0.000450897	0.00785982	down
LOC_Os10g30880	24h vs 0h	1.16951	0.000452188	0.0078774	up
LOC_Os03g49524	24h vs 0h	4.72743	0.000454537	0.00790843	up
LOC_Os05g05290	24h vs 0h	20	0.000455886	0.00792202	up
LOC_Os03g12510	24h vs 0h	20	0.000457758	0.00794958	up
LOC_Os04g27330	24h vs 0h	20	0.000463793	0.00802484	up
LOC_Os08g36860	24h vs 0h	2.46206	0.000466738	0.00807033	up
LOC_Os06g19540	24h vs 0h	2.11798	0.000467589	0.00808004	up
LOC_Os06g27880	24h vs 0h	20	0.000470273	0.00811433	up
LOC_Os03g12620	24h vs 0h	1.49917	0.000470447	0.00811433	up
LOC_Os04g01980	24h vs 0h	1.27284	0.000476302	0.00819503	up
LOC_Os07g13810	24h vs 0h	2.21307	0.000480224	0.00825232	up
LOC_Os03g53930	24h vs 0h	1.60502	0.000481875	0.0082756	up
LOC_Os07g43250	24h vs 0h	20	0.000486301	0.0083362	up
LOC_Os03g63390	24h vs 0h	3.3619	0.000488756	0.00836252	up
LOC_Os06g08060	24h vs 0h	-2.82347	0.000489181	0.00836252	down
LOC_Os07g04820	24h vs 0h	4.90655	0.00049133	0.0083863	up
LOC_Os02g29510	24h vs 0h	-1.51141	0.000491836	0.00838891	down
LOC_Os05g50340	24h vs 0h	-2.25454	0.00049466	0.00842709	down
LOC_Os03g43770	24h vs 0h	1.63819	0.000495176	0.00842709	up
LOC_Os04g09430	24h vs 0h	20	0.000496935	0.00845093	up
LOC_Os06g04940	24h vs 0h	6.51464	0.00050304	0.00853364	up
LOC_Os10g36090	24h vs 0h	5.5603	0.00050333	0.00853364	up
LOC_Os04g34590	24h vs 0h	-1.70285	0.000504393	0.00854646	down
LOC_Os10g25420	24h vs 0h	1.58424	0.000507568	0.00858982	up
LOC_Os03g22050	24h vs 0h	-2.08704	0.000507999	0.0085919	down
LOC_Os01g37590	24h vs 0h	-1.87214	0.00051729	0.00873314	down
LOC_Os02g57700	24h vs 0h	2.54916	0.000523281	0.00881826	up
LOC_Os03g37490	24h vs 0h	1.70336	0.00052423	0.0088259	up
LOC_Os07g49100	24h vs 0h	-1.66832	0.000539621	0.00903355	down
LOC_Os08g44150	24h vs 0h	2.01915	0.000541109	0.00905301	up
LOC_Os01g44120	24h vs 0h	4.12221	0.000543696	0.00908539	up
LOC_Os02g04510	24h vs 0h	-2.56648	0.000546371	0.00911915	down
LOC_Os01g61990	24h vs 0h	1.09415	0.000548032	0.00912752	up
LOC_Os05g45020	24h vs 0h	2.03205	0.000549001	0.00913025	up
LOC_Os04g59620	24h vs 0h	-1.00092	0.000549001	0.00913025	down
LOC_Os05g29790	24h vs 0h	4.64819	0.000549711	0.00913661	up
LOC_Os11g05530	24h vs 0h	1.74239	0.000550629	0.00914642	up
LOC_Os02g15930	24h vs 0h	-1.35113	0.000551278	0.00914925	down
LOC_Os04g36070	24h vs 0h	-1.39083	0.000551456	0.00914925	down
LOC_Os05g11560	24h vs 0h	1.52646	0.000552812	0.00916083	up
LOC_Os03g32150	24h vs 0h	1.38658	0.000554105	0.00917136	up
LOC_Os10g28050	24h vs 0h	2.15941	0.00055494	0.00917973	up
LOC_Os08g19670	24h vs 0h	1.41191	0.000562337	0.00929106	up
LOC_Os01g12810	24h vs 0h	1.30045	0.000563639	0.00930706	up
LOC_Os01g31370	24h vs 0h	2.30882	0.000567886	0.00936055	up
LOC_Os07g20100	24h vs 0h	1.32294	0.00056964	0.00938392	up
LOC_Os12g12010	24h vs 0h	2.64842	0.000575236	0.00946491	up
LOC_Os03g46070	24h vs 0h	4.99425	0.000575618	0.00946561	up
LOC_Os07g37280	24h vs 0h	4.4646	0.000578955	0.00949248	up
LOC_Os09g29310	24h vs 0h	1.7124	0.000586351	0.00958331	up
LOC_Os01g42900	24h vs 0h	2.16235	0.000589467	0.00961393	up
LOC_Os12g38150	24h vs 0h	2.87408	0.000590486	0.00962237	up
LOC_Os05g34830	24h vs 0h	2.2098	0.000590675	0.00962237	up
LOC_Os07g39860	24h vs 0h	4.2535	0.000598522	0.00972747	up
LOC_Os03g18010	24h vs 0h	-2.21596	0.000599283	0.00973127	down
LOC_Os07g36120	24h vs 0h	1.89749	0.000599748	0.00973127	up
LOC_Os09g12310	24h vs 0h	-1.28284	0.000599804	0.00973127	down
LOC_Os05g40270	24h vs 0h	-1.22738	0.000602357	0.00976134	down
LOC_Os10g26680	24h vs 0h	1.19269	0.000611466	0.00988022	up
LOC_Os10g33550	24h vs 0h	2.35873	0.000611917	0.00988178	up
LOC_Os02g14430	24h vs 0h	7.98729	0.000614838	0.00991746	up
LOC_Os12g17950	24h vs 0h	2.68488	0.000617656	0.00995141	up
LOC_Os03g11900	24h vs 0h	3.07261	0.000618555	0.00995437	up
LOC_Os01g22900	24h vs 0h	1.29514	0.000619666	0.0099665	up
LOC_Os02g30600	24h vs 0h	1.12106	0.000625055	0.0100416	up
LOC_Os10g42190	24h vs 0h	1.0064	0.000635323	0.0101831	up
LOC_Os02g12380	24h vs 0h	3.61811	0.000637877	0.0102123	up
LOC_Os10g01100	24h vs 0h	1.32429	0.000638487	0.0102162	up
LOC_Os10g42540	24h vs 0h	1.04469	0.000641571	0.010245	up
LOC_Os03g55770	24h vs 0h	3.50533	0.000641762	0.010245	up
LOC_Os01g22780	24h vs 0h	1.53413	0.000642866	0.010245	up
LOC_Os06g18140	24h vs 0h	1.50508	0.000644736	0.010269	up
LOC_Os12g13640	24h vs 0h	2.66836	0.000647709	0.0103063	up
LOC_Os06g37150	24h vs 0h	3.41299	0.000647976	0.0103063	up
LOC_Os01g04280	24h vs 0h	1.06492	0.000651355	0.010342	up
LOC_Os05g33930	24h vs 0h	-1.92859	0.000651544	0.010342	down
LOC_Os05g09280	24h vs 0h	4.82184	0.000656498	0.0104147	up
LOC_Os03g47610	24h vs 0h	-1.22523	0.000659071	0.0104397	down
LOC_Os02g34580	24h vs 0h	1.37024	0.000659199	0.0104397	up
LOC_Os01g08380	24h vs 0h	4.7345	0.000660434	0.0104533	up
LOC_Os10g42040	24h vs 0h	2.29777	0.00066162	0.0104602	up
LOC_Os07g49114	24h vs 0h	3.03346	0.000665147	0.01051	up
LOC_Os10g17489	24h vs 0h	1.10854	0.000667812	0.0105461	up
LOC_Os06g49000	24h vs 0h	1.83174	0.000669065	0.0105576	up
LOC_Os12g35610	24h vs 0h	3.34147	0.000669297	0.0105576	up
LOC_Os07g42420	24h vs 0h	-1.04693	0.000673649	0.0106143	down
LOC_Os03g04120	24h vs 0h	3.41969	0.000681826	0.0107128	up
LOC_Os04g27960	24h vs 0h	20	0.000685629	0.0107665	up
LOC_Os12g28580	24h vs 0h	1.4489	0.000688391	0.0107977	up
LOC_Os01g47730	24h vs 0h	1.24118	0.000689442	0.0108081	up
LOC_Os01g48610	24h vs 0h	2.27516	0.00069344	0.0108586	up
LOC_Os03g19270	24h vs 0h	5.35377	0.000695004	0.0108728	up
LOC_Os06g46284	24h vs 0h	3.21151	0.000695182	0.0108728	up
LOC_Os02g44880	24h vs 0h	2.97175	0.000695521	0.0108728	up
LOC_Os01g58790	24h vs 0h	1.08637	0.000702074	0.0109691	up
LOC_Os05g45090	24h vs 0h	2.18631	0.000707312	0.0110181	up
LOC_Os02g38860	24h vs 0h	1.34623	0.000707768	0.0110181	up
LOC_Os08g43800	24h vs 0h	-2.53985	0.000708371	0.0110181	down
LOC_Os05g43090	24h vs 0h	20	0.000713811	0.0110903	up
LOC_Os02g34410	24h vs 0h	1.84997	0.000714752	0.0110926	up
LOC_Os05g37700	24h vs 0h	1.07659	0.000727194	0.0112669	up
LOC_Os02g36940	24h vs 0h	1.42312	0.000730488	0.0112991	up
LOC_Os03g02460	24h vs 0h	1.62793	0.000733001	0.0113298	up
LOC_Os12g22970	24h vs 0h	5.29904	0.000736512	0.011366	up
LOC_Os07g41820	24h vs 0h	1.14971	0.000737265	0.011366	up
LOC_Os03g26180	24h vs 0h	-2.33001	0.000739726	0.0113914	down
LOC_Os02g41770	24h vs 0h	-2.11892	0.000740831	0.0114021	down
LOC_Os01g59100	24h vs 0h	2.30391	0.000741495	0.011406	up
LOC_Os09g07440	24h vs 0h	2.71887	0.000744529	0.0114401	up
LOC_Os09g30120	24h vs 0h	-1.51357	0.000749391	0.0114936	down
LOC_Os10g33990	24h vs 0h	1.68455	0.000749663	0.0114936	up
LOC_Os02g52780	24h vs 0h	1.36921	0.000750095	0.0114939	up
LOC_Os09g32960	24h vs 0h	1.37972	0.00075603	0.0115722	up
LOC_Os04g54210	24h vs 0h	4.3156	0.000757338	0.0115858	up
LOC_Os02g30110	24h vs 0h	-3.60985	0.000760101	0.0116089	down
LOC_Os03g22170	24h vs 0h	4.86523	0.000763279	0.0116511	up
LOC_Os07g18230	24h vs 0h	-2.24652	0.00076626	0.0116838	down
LOC_Os01g15270	24h vs 0h	2.41836	0.000769534	0.0117209	up
LOC_Os10g28240	24h vs 0h	1.92892	0.000781047	0.0118768	up
LOC_Os04g58090	24h vs 0h	4.49065	0.000782557	0.0118868	up
LOC_Os07g42730	24h vs 0h	1.76574	0.000788846	0.0119627	up
LOC_Os06g09190	24h vs 0h	20	0.000792438	0.0120107	up
LOC_Os01g57510	24h vs 0h	4.9408	0.000799525	0.0121047	up
LOC_Os03g51180	24h vs 0h	-2.08243	0.000803576	0.0121333	down
LOC_Os09g34140	24h vs 0h	1.50332	0.000809337	0.0122071	up
LOC_Os08g04240	24h vs 0h	20	0.000813363	0.0122525	up
LOC_Os05g48800	24h vs 0h	1.08765	0.000814089	0.0122525	up
LOC_Os01g51040	24h vs 0h	-1.07267	0.000821782	0.012348	down
LOC_Os03g48920	24h vs 0h	-1.39637	0.000822824	0.012357	down
LOC_Os07g46280	24h vs 0h	1.08899	0.000826698	0.0124085	up
LOC_Os07g10170	24h vs 0h	20	0.000830221	0.0124547	up
LOC_Os01g72270	24h vs 0h	7.18429	0.000833609	0.012492	up
LOC_Os06g04240	24h vs 0h	2.94353	0.000834516	0.0124989	up
LOC_Os02g27200	24h vs 0h	20	0.00083596	0.0125138	up
LOC_Os04g09680	24h vs 0h	2.02846	0.000839711	0.0125565	up
LOC_Os04g57560	24h vs 0h	-1.36454	0.000846068	0.0126285	down
LOC_Os02g41840	24h vs 0h	2.69843	0.000847758	0.0126429	up
LOC_Os02g53100	24h vs 0h	3.92393	0.000859032	0.0127837	up
LOC_Os07g18120	24h vs 0h	1.22874	0.00085955	0.0127845	up
LOC_Os07g34650	24h vs 0h	1.97873	0.000860236	0.0127879	up
LOC_Os08g19530	24h vs 0h	-1.82763	0.000867397	0.0128806	down
LOC_Os02g50730	24h vs 0h	2.42209	0.000872785	0.01294	up
LOC_Os04g58160	24h vs 0h	1.38353	0.000882634	0.0130582	up
LOC_Os02g12270	24h vs 0h	20	0.000889348	0.0131436	up
LOC_Os01g06120	24h vs 0h	-4.70371	0.000892179	0.0131744	down
LOC_Os02g34600	24h vs 0h	1.0209	0.000893361	0.0131744	up
LOC_Os03g28990	24h vs 0h	2.44571	0.000893382	0.0131744	up
LOC_Os05g46360	24h vs 0h	1.1154	0.000893795	0.0131744	up
LOC_Os02g57350	24h vs 0h	2.45584	0.000898829	0.0132416	up
LOC_Os01g48530	24h vs 0h	2.34506	0.000911508	0.013393	up
LOC_Os06g15760	24h vs 0h	1.20688	0.000912109	0.0133947	up
LOC_Os06g43020	24h vs 0h	1.21496	0.000920825	0.0135014	up
LOC_Os10g30310	24h vs 0h	1.96584	0.000924235	0.0135443	up
LOC_Os06g05790	24h vs 0h	3.04825	0.000930428	0.0136207	up
LOC_Os01g67680	24h vs 0h	4.18121	0.000931277	0.0136245	up
LOC_Os02g14480	24h vs 0h	1.21616	0.000932156	0.0136245	up
LOC_Os02g38710	24h vs 0h	3.57786	0.000935643	0.013654	up
LOC_Os07g40310	24h vs 0h	-1.17657	0.000939756	0.0136997	down
LOC_Os04g23550	24h vs 0h	3.85435	0.000944636	0.0137636	up
LOC_Os02g58010	24h vs 0h	1.10817	0.000947895	0.0137967	up
LOC_Os02g41450	24h vs 0h	2.74395	0.000949541	0.0138134	up
LOC_Os07g42370	24h vs 0h	1.7426	0.000950626	0.0138196	up
LOC_Os11g28130	24h vs 0h	-2.78162	0.000955312	0.0138684	down
LOC_Os11g03300	24h vs 0h	3.89164	0.000956395	0.0138769	up
LOC_Os05g03590	24h vs 0h	1.48169	0.000959061	0.0139084	up
LOC_Os02g50350	24h vs 0h	1.62749	0.00096149	0.0139269	up
LOC_Os01g62670	24h vs 0h	2.16905	0.000975897	0.0140914	up
LOC_Os08g39370	24h vs 0h	-1.69863	0.00097623	0.0140914	down
LOC_Os11g01330	24h vs 0h	-1.05526	0.00097849	0.0141167	down
LOC_Os01g53880	24h vs 0h	1.49849	0.000982312	0.0141426	up
LOC_Os08g16910	24h vs 0h	5.01307	0.000983229	0.0141484	up
LOC_Os06g03560	24h vs 0h	-1.12357	0.000985187	0.0141693	down
LOC_Os02g41630	24h vs 0h	1.43741	0.000991671	0.0142259	up
LOC_Os12g43490	24h vs 0h	2.17041	0.00100167	0.0143185	up
LOC_Os02g49650	24h vs 0h	1.64009	0.00100198	0.0143185	up
LOC_Os02g45520	24h vs 0h	-2.07196	0.00100224	0.0143185	down
LOC_Os01g69930	24h vs 0h	-3.02303	0.00100286	0.01432	down
LOC_Os09g31478	24h vs 0h	2.22739	0.00100554	0.014351	up
LOC_Os09g26900	24h vs 0h	1.66382	0.00100895	0.0143849	up
LOC_Os11g05700	24h vs 0h	1.86945	0.00100955	0.0143861	up
LOC_Os01g58335	24h vs 0h	3.78046	0.0010103	0.0143895	up
LOC_Os03g18770	24h vs 0h	1.11982	0.00101096	0.0143915	up
LOC_Os08g04250	24h vs 0h	20	0.00101291	0.0144119	up
LOC_Os03g38800	24h vs 0h	2.52329	0.0010232	0.0145434	up
LOC_Os01g09220	24h vs 0h	3.1471	0.00102465	0.0145567	up
LOC_Os08g24670	24h vs 0h	4.46752	0.00102636	0.0145735	up
LOC_Os05g40770	24h vs 0h	1.17371	0.00103282	0.0146502	up
LOC_Os03g17680	24h vs 0h	2.10983	0.00103526	0.0146774	up
LOC_Os01g37910	24h vs 0h	-1.56322	0.0010409	0.0147278	down
LOC_Os04g40580	24h vs 0h	1.36698	0.00104126	0.0147278	up
LOC_Os06g30370	24h vs 0h	2.42869	0.00104487	0.0147686	up
LOC_Os02g36490	24h vs 0h	-1.421	0.00105201	0.0148529	down
LOC_Os04g17660	24h vs 0h	1.48147	0.00105243	0.0148529	up
LOC_Os06g11720	24h vs 0h	4.32653	0.00105654	0.0148957	up
LOC_Os08g39730	24h vs 0h	4.12839	0.00106325	0.0149752	up
LOC_Os11g33050	24h vs 0h	1.48053	0.00107058	0.0150494	up
LOC_Os05g31720	24h vs 0h	-1.54762	0.00107163	0.0150553	down
ChrSy.fgenesh.gene.37	24h vs 0h	1.38936	0.00107782	0.0151345	up
LOC_Os07g29240	24h vs 0h	-1.05042	0.00108904	0.0152664	down
LOC_Os11g38330	24h vs 0h	-2.1113	0.0010894	0.0152664	down
LOC_Os09g26980	24h vs 0h	-2.18629	0.00109297	0.0153028	down
LOC_Os09g27030	24h vs 0h	-1.13893	0.00109367	0.0153028	down
LOC_Os03g61510	24h vs 0h	20	0.00110339	0.0154082	up
LOC_Os01g39030	24h vs 0h	20	0.00110458	0.015417	up
LOC_Os07g35160	24h vs 0h	2.10604	0.00110579	0.0154186	up
LOC_Os01g64730	24h vs 0h	1.80979	0.00110801	0.0154418	up
LOC_Os04g01470	24h vs 0h	20	0.00111064	0.0154702	up
LOC_Os03g45420	24h vs 0h	1.16982	0.00111723	0.0155314	up
LOC_Os09g28354	24h vs 0h	1.68717	0.00112034	0.0155669	up
LOC_Os11g45980	24h vs 0h	-1.37722	0.0011232	0.0155988	down
LOC_Os08g31090	24h vs 0h	2.71748	0.00112494	0.0156075	up
LOC_Os03g53340	24h vs 0h	3.98083	0.00113106	0.0156846	up
LOC_Os10g25570	24h vs 0h	1.24888	0.00113266	0.0156911	up
LOC_Os07g38800	24h vs 0h	1.08592	0.00113332	0.0156925	up
LOC_Os09g17152	24h vs 0h	3.55685	0.00113907	0.0157503	up
LOC_Os05g36100	24h vs 0h	3.21112	0.00113919	0.0157503	up
LOC_Os04g52190	24h vs 0h	1.00569	0.00114926	0.015866	up
LOC_Os01g46090	24h vs 0h	-2.3894	0.00114998	0.015868	down
LOC_Os10g35490	24h vs 0h	-1.72062	0.00115096	0.0158737	down
LOC_Os01g08810	24h vs 0h	1.67843	0.00116123	0.0159879	up
LOC_Os03g62230	24h vs 0h	2.92403	0.00116271	0.0159961	up
LOC_Os01g09030	24h vs 0h	2.5348	0.00117254	0.0160996	up
LOC_Os01g52530	24h vs 0h	1.17641	0.00117736	0.0161455	up
LOC_Os06g43810	24h vs 0h	1.14689	0.00117793	0.0161455	up
LOC_Os02g43820	24h vs 0h	6.03877	0.00117895	0.0161479	up
LOC_Os03g49260	24h vs 0h	7.87431	0.00118983	0.0162569	up
LOC_Os07g06830	24h vs 0h	1.8274	0.00119664	0.0163339	up
LOC_Os01g43480	24h vs 0h	1.78874	0.0012016	0.0163805	up
LOC_Os03g15220	24h vs 0h	1.21274	0.00120178	0.0163805	up
LOC_Os10g42430	24h vs 0h	1.3371	0.00120196	0.0163805	up
LOC_Os12g05210	24h vs 0h	2.76311	0.0012024	0.0163805	up
LOC_Os09g39930	24h vs 0h	1.81522	0.00120777	0.0164376	up
LOC_Os06g43600	24h vs 0h	1.59197	0.00121954	0.0165492	up
LOC_Os12g41710	24h vs 0h	1.0736	0.00123181	0.016651	up
LOC_Os01g54600	24h vs 0h	1.83655	0.00124174	0.0167671	up
LOC_Os04g12970	24h vs 0h	20	0.00124255	0.0167671	up
LOC_Os01g04330	24h vs 0h	1.2655	0.00124281	0.0167671	up
LOC_Os06g02650	24h vs 0h	3.9156	0.00124765	0.0168161	up
LOC_Os10g38314	24h vs 0h	1.40624	0.00126114	0.01697	up
LOC_Os03g42130	24h vs 0h	1.26687	0.0012615	0.01697	up
LOC_Os12g36210	24h vs 0h	10.1292	0.00126759	0.0170424	up
LOC_Os01g28500	24h vs 0h	2.33409	0.00126811	0.0170424	up
LOC_Os02g52830	24h vs 0h	2.02645	0.00127112	0.0170746	up
LOC_Os04g11520	24h vs 0h	2.1711	0.00127407	0.0171061	up
LOC_Os02g32690	24h vs 0h	1.27248	0.00127497	0.01711	up
LOC_Os01g60770	24h vs 0h	-1.3825	0.00128085	0.0171739	down
LOC_Os03g43440	24h vs 0h	-2.81559	0.00128781	0.0172573	down
LOC_Os02g06640	24h vs 0h	1.09259	0.00129403	0.0173279	up
LOC_Os01g15170	24h vs 0h	1.18138	0.00129433	0.0173279	up
LOC_Os07g28720	24h vs 0h	2.10794	0.00129495	0.0173279	up
LOC_Os07g18158	24h vs 0h	4.66927	0.00129576	0.0173304	up
LOC_Os04g02754	24h vs 0h	1.51454	0.00130043	0.0173846	up
LOC_Os09g28750	24h vs 0h	1.03835	0.00130143	0.0173897	up
LOC_Os07g37454	24h vs 0h	20	0.00131324	0.0175222	up
LOC_Os03g40210	24h vs 0h	4.6084	0.00132005	0.0175879	up
LOC_Os01g21120	24h vs 0h	4.92661	0.00133745	0.0177603	up
LOC_Os01g65790	24h vs 0h	1.22739	0.00134161	0.0177955	up
LOC_Os03g45960	24h vs 0h	20	0.00134202	0.0177955	up
LOC_Os05g48680	24h vs 0h	2.88733	0.00134501	0.0178266	up
LOC_Os01g06660	24h vs 0h	1.70833	0.00135035	0.0178678	up
LOC_Os12g16720	24h vs 0h	1.12367	0.00135243	0.0178767	up
LOC_Os11g45730	24h vs 0h	4.75709	0.00136308	0.0179976	up
LOC_Os04g54280	24h vs 0h	1.99538	0.00136877	0.0180216	up
LOC_Os04g44060	24h vs 0h	1.49697	0.0013754	0.01808	up
LOC_Os04g51820	24h vs 0h	-1.4113	0.00137573	0.01808	down
LOC_Os04g05010	24h vs 0h	-1.30445	0.0013758	0.01808	down
LOC_Os06g46950	24h vs 0h	1.88292	0.00138498	0.018167	up
LOC_Os11g05320	24h vs 0h	-1.50855	0.00138503	0.018167	down
LOC_Os06g49880	24h vs 0h	1.3032	0.00138815	0.0181994	up
LOC_Os08g23290	24h vs 0h	3.49971	0.00139168	0.018229	up
LOC_Os07g38840	24h vs 0h	4.316	0.0013923	0.018229	up
LOC_Os02g14170	24h vs 0h	1.2181	0.00139237	0.018229	up
LOC_Os03g50160	24h vs 0h	3.21983	0.00139593	0.0182671	up
LOC_Os01g57710	24h vs 0h	1.11941	0.00140722	0.0183803	up
LOC_Os08g16660	24h vs 0h	1.32311	0.0014115	0.0184189	up
LOC_Os01g10980	24h vs 0h	2.01355	0.00141302	0.0184301	up
LOC_Os08g43230	24h vs 0h	-1.67158	0.00142066	0.0185037	down
LOC_Os03g08460	24h vs 0h	3.7922	0.00143362	0.0186236	up
LOC_Os04g59360	24h vs 0h	3.19184	0.00143387	0.0186236	up
LOC_Os05g33190	24h vs 0h	5.20975	0.0014548	0.0188341	up
LOC_Os09g38834	24h vs 0h	1.96703	0.00145686	0.018852	up
LOC_Os11g30560	24h vs 0h	1.71322	0.00146191	0.0189084	up
LOC_Os01g14440	24h vs 0h	2.07992	0.0014647	0.0189357	up
LOC_Os09g27750	24h vs 0h	1.57642	0.00146676	0.0189369	up
LOC_Os07g35810	24h vs 0h	1.8328	0.00146721	0.0189369	up
LOC_Os06g41070	24h vs 0h	-1.52553	0.0014675	0.0189369	down
LOC_Os03g41438	24h vs 0h	1.41321	0.00147913	0.019057	up
LOC_Os02g45980	24h vs 0h	-1.23332	0.00147954	0.019057	down
LOC_Os12g36240	24h vs 0h	9.78735	0.00150011	0.0192773	up
LOC_Os02g26280	24h vs 0h	20	0.0015008	0.0192773	up
LOC_Os04g54240	24h vs 0h	2.49636	0.00150172	0.0192802	up
LOC_Os06g48200	24h vs 0h	1.60012	0.00150677	0.0193254	up
LOC_Os06g29220	24h vs 0h	3.85985	0.00150748	0.0193254	up
LOC_Os03g26310	24h vs 0h	20	0.00150883	0.0193254	up
LOC_Os04g45160	24h vs 0h	1.00173	0.00151724	0.0193992	up
LOC_Os06g17020	24h vs 0h	2.41772	0.00152111	0.0194265	up
LOC_Os01g02130	24h vs 0h	2.06627	0.00152148	0.0194265	up
LOC_Os03g02300	24h vs 0h	2.47867	0.00153591	0.0195749	up
LOC_Os09g26370	24h vs 0h	-1.62207	0.00153701	0.01958	down
LOC_Os01g41810	24h vs 0h	1.00456	0.00154095	0.0196033	up
LOC_Os03g48760	24h vs 0h	4.1448	0.00154209	0.0196089	up
LOC_Os11g10470	24h vs 0h	2.73206	0.00154409	0.0196089	up
LOC_Os04g56690	24h vs 0h	5.39151	0.0015649	0.0198086	up
LOC_Os11g37970	24h vs 0h	3.17425	0.00156815	0.0198407	up
LOC_Os11g05660	24h vs 0h	2.06447	0.00158166	0.0200025	up
LOC_Os02g33080	24h vs 0h	1.01553	0.00158688	0.0200504	up
LOC_Os04g33390	24h vs 0h	2.20239	0.00159245	0.0201025	up
LOC_Os07g33010	24h vs 0h	-3.90691	0.00159581	0.0201358	down
LOC_Os01g09640	24h vs 0h	1.88182	0.00159709	0.0201428	up
LOC_Os10g32810	24h vs 0h	-1.65499	0.0015998	0.0201679	down
LOC_Os01g52060	24h vs 0h	20	0.00161109	0.0202736	up
LOC_Os02g54240	24h vs 0h	4.12955	0.0016172	0.0203412	up
LOC_Os07g34640	24h vs 0h	1.31098	0.00162045	0.0203638	up
LOC_Os01g67860	24h vs 0h	1.04069	0.00162126	0.0203647	up
LOC_Os01g62130	24h vs 0h	4.30738	0.00163531	0.0205135	up
LOC_Os03g16900	24h vs 0h	-1.37901	0.00164125	0.0205788	down
LOC_Os07g43530	24h vs 0h	1.14594	0.00164203	0.0205792	up
LOC_Os02g06990	24h vs 0h	3.79755	0.00164514	0.0205986	up
LOC_Os12g03040	24h vs 0h	3.60637	0.00164579	0.0205986	up
LOC_Os02g39930	24h vs 0h	1.3814	0.00164783	0.0206057	up
LOC_Os03g08310	24h vs 0h	3.92272	0.00165671	0.0206982	up
LOC_Os04g02680	24h vs 0h	-1.17323	0.00165805	0.0207003	down
LOC_Os01g67160	24h vs 0h	-1.1422	0.00166977	0.0208332	down
LOC_Os08g41360	24h vs 0h	-3.56953	0.00167394	0.0208666	down
LOC_Os08g44950	24h vs 0h	20	0.00167615	0.0208848	up
LOC_Os07g05420	24h vs 0h	1.44723	0.00168237	0.0209436	up
LOC_Os07g04730	24h vs 0h	1.55312	0.00169448	0.0210606	up
LOC_Os04g36720	24h vs 0h	-1.13763	0.00169536	0.0210606	down
LOC_Os08g10304	24h vs 0h	1.14126	0.00169555	0.0210606	up
LOC_Os05g44270	24h vs 0h	1.48804	0.00169694	0.021066	up
LOC_Os09g36110	24h vs 0h	-1.62171	0.00170132	0.021089	down
LOC_Os12g41390	24h vs 0h	1.08825	0.00173378	0.0214495	up
LOC_Os04g44900	24h vs 0h	3.2166	0.00174122	0.0215224	up
LOC_Os10g37290	24h vs 0h	2.17563	0.00174229	0.0215261	up
LOC_Os12g31520	24h vs 0h	4.83572	0.00174418	0.0215399	up
LOC_Os08g01940	24h vs 0h	1.63861	0.00175277	0.0216364	up
LOC_Os03g12820	24h vs 0h	1.11923	0.00175768	0.0216778	up
LOC_Os07g43740	24h vs 0h	-2.82262	0.00176001	0.0216969	down
LOC_Os07g48730	24h vs 0h	2.7631	0.00176142	0.0217047	up
LOC_Os03g48430	24h vs 0h	1.20828	0.00176917	0.0217906	up
LOC_Os05g40384	24h vs 0h	2.09807	0.00179144	0.0219936	up
LOC_Os11g03860	24h vs 0h	1.13812	0.00179197	0.0219936	up
LOC_Os01g51430	24h vs 0h	1.16465	0.00179929	0.0220738	up
LOC_Os09g24620	24h vs 0h	-1.13461	0.00180812	0.0221529	down
LOC_Os01g04620	24h vs 0h	20	0.00183234	0.0224004	up
LOC_Os02g10660	24h vs 0h	1.37401	0.0018343	0.0224144	up
LOC_Os05g49260	24h vs 0h	2.27747	0.0018369	0.0224229	up
LOC_Os02g38598	24h vs 0h	2.11396	0.00184009	0.0224459	up
LOC_Os03g42830	24h vs 0h	1.69255	0.00184454	0.0224904	up
LOC_Os03g28260	24h vs 0h	5.39105	0.00184923	0.0225324	up
LOC_Os02g38508	24h vs 0h	2.38032	0.00185452	0.0225725	up
LOC_Os02g20360	24h vs 0h	2.06083	0.00185561	0.0225759	up
LOC_Os09g12660	24h vs 0h	-2.33326	0.00186251	0.0226299	down
LOC_Os02g45450	24h vs 0h	4.49937	0.00186285	0.0226299	up
LOC_Os10g40360	24h vs 0h	-1.12518	0.0018633	0.0226299	down
LOC_Os05g01850	24h vs 0h	5.44224	0.00186987	0.02269	up
LOC_Os01g72260	24h vs 0h	1.58346	0.00188164	0.0228031	up
LOC_Os06g13450	24h vs 0h	7.74518	0.00189014	0.0228961	up
LOC_Os03g02020	24h vs 0h	-3.64676	0.00189306	0.0229215	down
LOC_Os12g02200	24h vs 0h	3.08336	0.00189484	0.0229313	up
LOC_Os07g35580	24h vs 0h	1.26367	0.00189551	0.0229313	up
LOC_Os11g02750	24h vs 0h	2.886	0.00191262	0.0231081	up
LOC_Os09g28060	24h vs 0h	1.18251	0.0019287	0.0232466	up
LOC_Os09g28230	24h vs 0h	1.54621	0.00192909	0.0232466	up
LOC_Os01g39020	24h vs 0h	1.69851	0.0019345	0.0232852	up
LOC_Os01g42090	24h vs 0h	7.0879	0.00195147	0.0234555	up
LOC_Os01g74200	24h vs 0h	1.65187	0.00195326	0.023466	up
LOC_Os03g61470	24h vs 0h	20	0.00195434	0.023466	up
LOC_Os05g15980	24h vs 0h	3.70305	0.00195569	0.023466	up
LOC_Os04g39930	24h vs 0h	-1.71347	0.00195571	0.023466	down
LOC_Os01g53730	24h vs 0h	1.89761	0.00195717	0.0234734	up
LOC_Os02g38920	24h vs 0h	1.68937	0.00196241	0.023516	up
LOC_Os02g43330	24h vs 0h	5.68706	0.00196614	0.0235323	up
LOC_Os02g56680	24h vs 0h	9.36852	0.00196756	0.0235373	up
LOC_Os06g12050	24h vs 0h	-1.06857	0.0019856	0.0237327	down
LOC_Os07g05940	24h vs 0h	4.94084	0.00199841	0.0238348	up
LOC_Os01g19940	24h vs 0h	1.9929	0.00201033	0.0239563	up
LOC_Os01g57810	24h vs 0h	20	0.0020158	0.0240113	up
LOC_Os04g31630	24h vs 0h	2.51649	0.00202178	0.024062	up
LOC_Os09g02540	24h vs 0h	3.05782	0.00202433	0.024082	up
LOC_Os06g30640	24h vs 0h	2.3106	0.0020258	0.0240831	up
LOC_Os03g23010	24h vs 0h	1.25993	0.00203192	0.0241414	up
LOC_Os04g54310	24h vs 0h	3.0359	0.00203777	0.0241902	up
LOC_Os05g45810	24h vs 0h	-1.37775	0.00204429	0.0242367	down
LOC_Os04g02920	24h vs 0h	2.14648	0.00204589	0.0242442	up
LOC_Os08g42750	24h vs 0h	2.82692	0.00204666	0.0242442	up
LOC_Os04g08836	24h vs 0h	7.84582	0.00205018	0.0242756	up
LOC_Os07g48010	24h vs 0h	6.91025	0.00205912	0.0243607	up
LOC_Os09g02360	24h vs 0h	-1.8401	0.00206015	0.0243625	down
LOC_Os04g37670	24h vs 0h	1.01923	0.00206966	0.0244647	up
LOC_Os03g01880	24h vs 0h	2.75172	0.00207695	0.0245184	up
LOC_Os03g61160	24h vs 0h	11.3652	0.00207773	0.0245184	up
LOC_Os03g32420	24h vs 0h	2.94401	0.00208007	0.0245357	up
LOC_Os03g38330	24h vs 0h	-1.31709	0.00210182	0.0247503	down
LOC_Os05g03640	24h vs 0h	2.44494	0.00211246	0.0248218	up
LOC_Os01g02900	24h vs 0h	1.41894	0.00211496	0.0248316	up
LOC_Os03g58300	24h vs 0h	2.50347	0.00212811	0.024944	up
LOC_Os01g70360	24h vs 0h	20	0.00213145	0.0249536	up
LOC_Os04g06910	24h vs 0h	-2.51642	0.00213151	0.0249536	down
LOC_Os10g33540	24h vs 0h	2.55535	0.00213162	0.0249536	up
LOC_Os08g39630	24h vs 0h	1.07792	0.00213291	0.0249582	up
LOC_Os06g14350	24h vs 0h	-2.74651	0.00213607	0.0249848	down
LOC_Os10g40480	24h vs 0h	5.43971	0.00213887	0.0250071	up
LOC_Os01g09340	24h vs 0h	1.40054	0.00214513	0.0250382	up
LOC_Os07g23430	24h vs 0h	5.29114	0.002159	0.0251556	up
LOC_Os12g11660	24h vs 0h	1.68345	0.0021597	0.0251556	up
LOC_Os04g45940	24h vs 0h	1.14372	0.00217381	0.0252877	up
LOC_Os03g64060	24h vs 0h	1.6949	0.00218003	0.0253395	up
LOC_Os09g29940	24h vs 0h	1.29745	0.00218675	0.0254069	up
LOC_Os10g34930	24h vs 0h	2.00389	0.00218872	0.0254192	up
LOC_Os01g61230	24h vs 0h	1.54048	0.00220121	0.0255536	up
LOC_Os11g47870	24h vs 0h	1.13456	0.00221312	0.0256473	up
LOC_Os03g12270	24h vs 0h	-1.52024	0.00221367	0.0256473	down
LOC_Os04g54300	24h vs 0h	2.14677	0.00223292	0.0258357	up
LOC_Os06g38294	24h vs 0h	1.29469	0.00224089	0.0259064	up
LOC_Os07g49360	24h vs 0h	1.74446	0.00224981	0.02595	up
LOC_Os02g37890	24h vs 0h	3.72334	0.00225029	0.02595	up
LOC_Os05g35290	24h vs 0h	2.28961	0.00225176	0.02595	up
LOC_Os02g43700	24h vs 0h	1.46882	0.00225235	0.02595	up
LOC_Os04g51890	24h vs 0h	-1.49408	0.00225304	0.02595	down
LOC_Os11g39720	24h vs 0h	-1.588	0.002276	0.0261712	down
LOC_Os01g69190	24h vs 0h	2.15941	0.00228097	0.0261959	up
LOC_Os07g49080	24h vs 0h	1.47021	0.00230003	0.0263724	up
LOC_Os12g03470	24h vs 0h	1.42962	0.00230516	0.0264139	up
LOC_Os02g11705	24h vs 0h	-1.95461	0.00232687	0.0266243	down
LOC_Os03g07510	24h vs 0h	-1.61392	0.00233243	0.0266755	down
LOC_Os06g04020	24h vs 0h	1.1549	0.00234993	0.0268001	up
LOC_Os08g38092	24h vs 0h	-1.22903	0.00235331	0.0268168	down
LOC_Os02g08470	24h vs 0h	1.71063	0.00235763	0.0268441	up
LOC_Os09g35020	24h vs 0h	3.87972	0.00236782	0.0269409	up
LOC_Os02g38840	24h vs 0h	1.59335	0.00236916	0.0269423	up
LOC_Os01g34060	24h vs 0h	1.07142	0.00237252	0.0269695	up
LOC_Os03g50510	24h vs 0h	1.06992	0.00238415	0.0270316	up
LOC_Os01g12790	24h vs 0h	3.06506	0.00240371	0.027202	up
LOC_Os03g49440	24h vs 0h	2.23775	0.00240565	0.0272053	up
LOC_Os01g02560	24h vs 0h	-1.7836	0.00240595	0.0272053	down
LOC_Os02g56860	24h vs 0h	2.45537	0.00242077	0.0273223	up
LOC_Os03g58140	24h vs 0h	3.26433	0.0024212	0.0273223	up
LOC_Os10g04470	24h vs 0h	1.81907	0.00242757	0.0273831	up
LOC_Os01g28840	24h vs 0h	1.00906	0.00242877	0.0273856	up
LOC_Os07g17160	24h vs 0h	4.36224	0.0024308	0.0273973	up
LOC_Os11g05860	24h vs 0h	1.15073	0.00243185	0.0273981	up
LOC_Os01g04150	24h vs 0h	4.96533	0.00243442	0.027416	up
LOC_Os01g36720	24h vs 0h	-3.24981	0.00244459	0.0275083	down
LOC_Os02g38386	24h vs 0h	1.03686	0.00244772	0.0275324	up
LOC_Os08g40160	24h vs 0h	-2.15773	0.00244971	0.0275437	down
LOC_Os03g04890	24h vs 0h	3.1649	0.0024518	0.027556	up
LOC_Os02g37320	24h vs 0h	2.4918	0.00247974	0.0278364	up
LOC_Os06g04220	24h vs 0h	1.80879	0.00248121	0.0278416	up
LOC_Os03g55940	24h vs 0h	2.79482	0.0024983	0.0279996	up
LOC_Os04g33310	24h vs 0h	1.54515	0.00250374	0.0280493	up
LOC_Os02g36770	24h vs 0h	3.89647	0.00250673	0.0280603	up
LOC_Os02g07010	24h vs 0h	1.09912	0.00251392	0.0281275	up
LOC_Os01g39330	24h vs 0h	1.00042	0.00251475	0.0281275	up
LOC_Os05g18604	24h vs 0h	2.36373	0.00251953	0.0281696	up
LOC_Os10g38110	24h vs 0h	2.70906	0.00252113	0.0281762	up
LOC_Os03g38120	24h vs 0h	1.38164	0.00252892	0.0282293	up
LOC_Os08g09290	24h vs 0h	-1.91299	0.00254507	0.0283558	down
LOC_Os03g12815	24h vs 0h	1.36086	0.00254635	0.0283558	up
LOC_Os05g03160	24h vs 0h	3.5928	0.0025706	0.028559	up
LOC_Os01g09590	24h vs 0h	1.99467	0.00257075	0.028559	up
LOC_Os04g01810	24h vs 0h	3.03302	0.00257495	0.0285829	up
LOC_Os01g44430	24h vs 0h	-2.95027	0.0025768	0.028592	down
LOC_Os03g17570	24h vs 0h	-1.08767	0.00258075	0.0286244	down
LOC_Os11g26880	24h vs 0h	-1.3796	0.00258432	0.0286503	down
LOC_Os10g28480	24h vs 0h	3.69063	0.00259484	0.0287102	up
LOC_Os01g43890	24h vs 0h	2.14041	0.00259569	0.0287102	up
LOC_Os09g13570	24h vs 0h	-1.06194	0.00259713	0.0287148	down
LOC_Os06g42560	24h vs 0h	1.82132	0.00260016	0.0287176	up
LOC_Os01g62430	24h vs 0h	2.28487	0.00260048	0.0287176	up
LOC_Os01g63480	24h vs 0h	3.14639	0.00260409	0.0287347	up
LOC_Os10g25400	24h vs 0h	2.90623	0.0026093	0.028758	up
LOC_Os11g02305	24h vs 0h	1.31088	0.00261162	0.0287722	up
LOC_Os01g48446	24h vs 0h	1.38868	0.00261947	0.0288358	up
LOC_Os03g02280	24h vs 0h	1.7135	0.00264252	0.0290667	up
LOC_Os06g20960	24h vs 0h	1.97129	0.00265726	0.0292058	up
LOC_Os02g55970	24h vs 0h	2.27405	0.00266783	0.0292988	up
LOC_Os03g61920	24h vs 0h	1.17624	0.00267095	0.0293216	up
LOC_Os02g46030	24h vs 0h	2.1383	0.00267441	0.0293337	up
LOC_Os07g06850	24h vs 0h	2.62993	0.00267982	0.0293378	up
LOC_Os01g39580	24h vs 0h	-2.34183	0.00268154	0.0293378	down
LOC_Os07g23730	24h vs 0h	2.25286	0.0026819	0.0293378	up
LOC_Os06g03540	24h vs 0h	-1.13819	0.00268375	0.0293464	down
LOC_Os01g02930	24h vs 0h	-1.80671	0.00268575	0.0293568	down
LOC_Os11g44970	24h vs 0h	-1.54281	0.00269312	0.0294143	down
LOC_Os07g40986	24h vs 0h	2.11715	0.0026971	0.0294462	up
LOC_Os01g41710	24h vs 0h	-1.47098	0.00271205	0.0295863	down
LOC_Os04g24850	24h vs 0h	2.03172	0.00271819	0.0296211	up
LOC_Os01g24030	24h vs 0h	5.25037	0.00271843	0.0296211	up
LOC_Os11g09630	24h vs 0h	3.11827	0.00272504	0.0296589	up
LOC_Os09g27920	24h vs 0h	1.14307	0.00272509	0.0296589	up
LOC_Os04g46970	24h vs 0h	4.59351	0.00273157	0.0297178	up
LOC_Os09g37470	24h vs 0h	1.15725	0.00273526	0.0297463	up
LOC_Os08g36030	24h vs 0h	20	0.00275362	0.0298877	up
LOC_Os06g11150	24h vs 0h	1.73151	0.0027585	0.0298991	up
LOC_Os06g51370	24h vs 0h	3.09962	0.00275896	0.0298991	up
LOC_Os07g17330	24h vs 0h	3.07672	0.0027628	0.0299174	up
LOC_Os02g47250	24h vs 0h	2.94837	0.00276686	0.0299498	up
LOC_Os12g24020	24h vs 0h	5.11823	0.00277279	0.0300024	up
LOC_Os12g37350	24h vs 0h	5.57288	0.00277426	0.0300066	up
LOC_Os05g09500	24h vs 0h	1.08624	0.00281078	0.0303663	up
LOC_Os01g71340	24h vs 0h	5.44734	0.00281623	0.0304015	up
LOC_Os10g37050	24h vs 0h	1.62113	0.00283941	0.0305926	up
LOC_Os07g47350	24h vs 0h	1.18511	0.00284614	0.0306532	up
LOC_Os03g51910	24h vs 0h	-1.13339	0.00287183	0.030872	down
LOC_Os01g14590	24h vs 0h	2.08149	0.00288718	0.0310113	up
LOC_Os05g48860	24h vs 0h	-1.05667	0.00288923	0.0310214	down
LOC_Os09g34230	24h vs 0h	-3.37798	0.00289966	0.0311094	down
LOC_Os06g35060	24h vs 0h	2.1869	0.00290733	0.031179	up
LOC_Os10g06630	24h vs 0h	1.32299	0.0029092	0.031179	up
LOC_Os06g41380	24h vs 0h	-1.56037	0.00291093	0.031179	down
LOC_Os01g01080	24h vs 0h	1.12261	0.00291346	0.0311812	up
LOC_Os03g56860	24h vs 0h	1.21002	0.00292736	0.0312622	up
LOC_Os07g46030	24h vs 0h	3.71907	0.00294387	0.0314156	up
LOC_Os07g47450	24h vs 0h	2.42772	0.0029442	0.0314156	up
LOC_Os12g02700	24h vs 0h	1.65544	0.00294511	0.0314156	up
LOC_Os05g50180	24h vs 0h	3.32747	0.00298522	0.0317584	up
LOC_Os01g50934	24h vs 0h	-1.13935	0.00298648	0.0317597	down
LOC_Os01g08100	24h vs 0h	2.09648	0.00299876	0.0318446	up
LOC_Os04g13480	24h vs 0h	20	0.00299903	0.0318446	up
LOC_Os09g30414	24h vs 0h	3.92317	0.00300374	0.0318824	up
LOC_Os01g64540	24h vs 0h	2.87922	0.00300795	0.0319149	up
LOC_Os01g06590	24h vs 0h	1.54241	0.00301461	0.0319613	up
LOC_Os07g44330	24h vs 0h	1.01778	0.0030475	0.0321902	up
LOC_Os01g03680	24h vs 0h	6.55948	0.00305718	0.0322776	up
LOC_Os08g03310	24h vs 0h	1.3797	0.00306686	0.032343	up
LOC_Os12g37320	24h vs 0h	8.34517	0.00307463	0.0323917	up
LOC_Os10g33810	24h vs 0h	2.10156	0.0030885	0.0325097	up
LOC_Os06g42000	24h vs 0h	1.34891	0.00309294	0.032527	up
LOC_Os04g30620	24h vs 0h	-1.75222	0.00310172	0.0325972	down
LOC_Os01g03080	24h vs 0h	5.2562	0.00310265	0.0325972	up
LOC_Os02g09320	24h vs 0h	4.36241	0.0031053	0.0326126	up
LOC_Os09g19970	24h vs 0h	2.1161	0.0031076	0.0326245	up
LOC_Os12g39400	24h vs 0h	2.3983	0.00313467	0.0328669	up
LOC_Os03g39710	24h vs 0h	1.06353	0.00316285	0.0330924	up
LOC_Os01g27860	24h vs 0h	20	0.00316922	0.0331466	up
LOC_Os02g46473	24h vs 0h	2.14198	0.00318204	0.0332463	up
LOC_Os12g43750	24h vs 0h	1.44946	0.00318537	0.0332656	up
LOC_Os02g28340	24h vs 0h	1.81621	0.00319502	0.0333495	up
LOC_Os07g31720	24h vs 0h	1.0171	0.00319675	0.0333495	up
LOC_Os06g30500	24h vs 0h	3.19446	0.003197	0.0333495	up
LOC_Os01g49065	24h vs 0h	2.31387	0.00320598	0.0334183	up
LOC_Os01g46140	24h vs 0h	-1.0806	0.00322553	0.0335968	down
LOC_Os04g59190	24h vs 0h	3.62576	0.0032278	0.0335992	up
LOC_Os11g03660	24h vs 0h	-1.57184	0.00323137	0.03362	down
LOC_Os03g63200	24h vs 0h	-1.49911	0.00323576	0.0336531	down
LOC_Os02g40840	24h vs 0h	2.91401	0.00324017	0.0336864	up
LOC_Os10g13914	24h vs 0h	-1.21552	0.00324799	0.0337425	down
LOC_Os07g11610	24h vs 0h	3.33615	0.00325335	0.0337856	up
LOC_Os10g08018	24h vs 0h	1.59083	0.00326074	0.0338443	up
LOC_Os09g31522	24h vs 0h	20	0.00326379	0.0338443	up
LOC_Os01g04409	24h vs 0h	1.38365	0.00326386	0.0338443	up
LOC_Os01g73170	24h vs 0h	2.06359	0.00328196	0.0339941	up
LOC_Os05g45980	24h vs 0h	-3.60982	0.00329246	0.0340648	down
LOC_Os07g26730	24h vs 0h	1.29709	0.00330066	0.0340991	up
LOC_Os09g38910	24h vs 0h	2.17102	0.00331333	0.034192	up
LOC_Os03g16950	24h vs 0h	4.57227	0.00331753	0.0342226	up
LOC_Os03g09140	24h vs 0h	1.63799	0.00332902	0.034293	up
LOC_Os01g58860	24h vs 0h	4.42802	0.00332913	0.034293	up
LOC_Os09g11480	24h vs 0h	-2.2799	0.0033332	0.0343207	down
LOC_Os01g17240	24h vs 0h	-1.38758	0.00335618	0.0344913	down
LOC_Os12g01490	24h vs 0h	1.06392	0.00335774	0.0344913	up
LOC_Os01g07530	24h vs 0h	1.11885	0.00335915	0.0344913	up
LOC_Os02g37850	24h vs 0h	-1.90208	0.00337757	0.0346369	down
LOC_Os02g05950	24h vs 0h	1.28382	0.0033826	0.0346757	up
LOC_Os06g50220	24h vs 0h	1.20361	0.00338957	0.0346882	up
LOC_Os02g51070	24h vs 0h	-1.16401	0.00339429	0.0347062	down
LOC_Os02g45760	24h vs 0h	1.05186	0.00339913	0.0347429	up
LOC_Os04g12060	24h vs 0h	-20	0.0034258	0.034977	down
LOC_Os03g53790	24h vs 0h	3.2886	0.00343386	0.0350336	up
LOC_Os09g32640	24h vs 0h	-1.31214	0.00344342	0.0351184	down
LOC_Os06g21690	24h vs 0h	1.27198	0.0034544	0.0352174	up
LOC_Os09g24580	24h vs 0h	1.39422	0.00347507	0.0353635	up
LOC_Os12g09540	24h vs 0h	4.60266	0.00348191	0.0354072	up
LOC_Os12g05690	24h vs 0h	4.23151	0.00348654	0.0354414	up
LOC_Os07g06990	24h vs 0h	1.507	0.00349856	0.0355507	up
LOC_Os01g16200	24h vs 0h	2.66007	0.00350251	0.0355778	up
LOC_Os04g10350	24h vs 0h	2.64771	0.00350523	0.0355899	up
LOC_Os08g43654	24h vs 0h	2.44986	0.00350682	0.0355899	up
LOC_Os03g01870	24h vs 0h	-2.37086	0.00353058	0.0357586	down
LOC_Os11g07170	24h vs 0h	-1.17922	0.00353206	0.0357606	down
LOC_Os02g11990	24h vs 0h	20	0.00353736	0.0357753	up
LOC_Os11g44380	24h vs 0h	1.91405	0.00355442	0.0359088	up
LOC_Os05g30720	24h vs 0h	-1.31807	0.00356711	0.0359718	down
LOC_Os06g22960	24h vs 0h	1.64498	0.00357324	0.0359945	up
LOC_Os11g04150	24h vs 0h	-1.63605	0.00357756	0.036025	down
LOC_Os03g53900	24h vs 0h	20	0.00359675	0.0361657	up
LOC_Os07g12720	24h vs 0h	1.47251	0.00360186	0.03619	up
LOC_Os04g31740	24h vs 0h	-3.02442	0.00361532	0.0362971	down
LOC_Os01g66690	24h vs 0h	-1.34945	0.00364529	0.0365228	down
LOC_Os11g29900	24h vs 0h	1.24273	0.00364697	0.0365228	up
LOC_Os01g31980	24h vs 0h	2.31152	0.00364989	0.0365228	up
LOC_Os01g53020	24h vs 0h	-3.08212	0.00366378	0.0366244	down
LOC_Os01g37040	24h vs 0h	1.00775	0.00367127	0.036664	up
LOC_Os07g12890	24h vs 0h	1.33039	0.0036759	0.0366971	up
LOC_Os01g58310	24h vs 0h	20	0.003703	0.0368752	up
LOC_Os02g48640	24h vs 0h	2.10863	0.00371466	0.0369642	up
LOC_Os01g56930	24h vs 0h	1.09985	0.00372116	0.0369768	up
LOC_Os12g16210	24h vs 0h	-1.83975	0.00372803	0.0370186	down
LOC_Os06g39960	24h vs 0h	-2.14726	0.00374804	0.0371512	down
LOC_Os12g03816	24h vs 0h	-2.75932	0.00375353	0.0371705	down
LOC_Os06g44040	24h vs 0h	1.1902	0.00375494	0.0371705	up
LOC_Os01g72530	24h vs 0h	3.33994	0.00375533	0.0371705	up
LOC_Os07g14150	24h vs 0h	2.30859	0.0037621	0.0372111	up
LOC_Os04g09604	24h vs 0h	1.09506	0.0037718	0.0372503	up
LOC_Os07g03890	24h vs 0h	2.68354	0.00377982	0.0372937	up
LOC_Os05g44922	24h vs 0h	1.42333	0.00379033	0.0373843	up
LOC_Os01g52730	24h vs 0h	6.32509	0.00379413	0.0374085	up
LOC_Os01g64520	24h vs 0h	1.27609	0.00383355	0.0377304	up
LOC_Os10g35070	24h vs 0h	2.16829	0.00383748	0.0377557	up
LOC_Os07g09420	24h vs 0h	1.84448	0.00387686	0.038076	up
LOC_Os05g02060	24h vs 0h	-1.0439	0.00388355	0.0381283	down
LOC_Os01g48940	24h vs 0h	3.37174	0.00389399	0.0382039	up
LOC_Os11g02010	24h vs 0h	2.01359	0.0038993	0.038229	up
LOC_Os03g51390	24h vs 0h	2.63524	0.00390526	0.0382606	up
LOC_Os09g37620	24h vs 0h	-2.63717	0.00391858	0.0383641	down
LOC_Os02g38450	24h vs 0h	-3.39788	0.00393464	0.0384808	down
LOC_Os05g05670	24h vs 0h	1.5255	0.00393958	0.0385156	up
LOC_Os04g47200	24h vs 0h	1.88373	0.00394239	0.0385295	up
LOC_Os10g07010	24h vs 0h	2.68413	0.00394991	0.0385759	up
LOC_Os09g29510	24h vs 0h	20	0.00395365	0.0385989	up
LOC_Os11g27570	24h vs 0h	-1.03227	0.00397029	0.0387343	down
LOC_Os12g36630	24h vs 0h	3.17972	0.00399321	0.0389152	up
LOC_Os03g17370	24h vs 0h	-1.58326	0.0040284	0.0391419	down
LOC_Os05g32630	24h vs 0h	1.05661	0.00402892	0.0391419	up
LOC_Os08g15050	24h vs 0h	-1.29492	0.00404642	0.0392581	down
LOC_Os03g50040	24h vs 0h	1.34041	0.00405599	0.0393227	up
LOC_Os05g11910	24h vs 0h	2.48719	0.00406369	0.0393688	up
LOC_Os10g31780	24h vs 0h	4.06406	0.00406499	0.0393688	up
LOC_Os01g05064	24h vs 0h	2.01592	0.00406922	0.0393961	up
LOC_Os02g56460	24h vs 0h	7.76649	0.00407615	0.0394221	up
LOC_Os10g41280	24h vs 0h	-1.24992	0.0040796	0.039438	down
LOC_Os03g49350	24h vs 0h	2.1544	0.00408063	0.039438	up
LOC_Os01g49820	24h vs 0h	2.26145	0.00409499	0.0395495	up
LOC_Os10g17940	24h vs 0h	1.99128	0.00410389	0.0395866	up
LOC_Os07g46920	24h vs 0h	4.71245	0.00410661	0.0395866	up
LOC_Os02g13510	24h vs 0h	2.19378	0.00410702	0.0395866	up
LOC_Os07g08150	24h vs 0h	-4.09058	0.00410736	0.0395866	down
LOC_Os02g06070	24h vs 0h	5.54731	0.00411448	0.0396415	up
LOC_Os06g38980	24h vs 0h	-1.99514	0.00411675	0.0396497	down
LOC_Os06g28194	24h vs 0h	-2.69196	0.00413565	0.0397999	down
LOC_Os10g40640	24h vs 0h	1.56224	0.00413663	0.0397999	up
LOC_Os07g48280	24h vs 0h	1.87324	0.00414267	0.0398307	up
LOC_Os07g44610	24h vs 0h	1.21914	0.00414269	0.0398307	up
LOC_Os07g31884	24h vs 0h	1.39861	0.00414945	0.0398589	up
LOC_Os12g42280	24h vs 0h	3.89051	0.00414991	0.0398589	up
LOC_Os03g20550	24h vs 0h	1.49066	0.00419346	0.0401803	up
LOC_Os02g06130	24h vs 0h	4.42863	0.00420569	0.0402637	up
LOC_Os10g08780	24h vs 0h	3.15701	0.0042065	0.0402637	up
LOC_Os02g05530	24h vs 0h	3.97233	0.00421561	0.040337	up
LOC_Os07g35410	24h vs 0h	2.74094	0.0042263	0.0403882	up
LOC_Os05g31740	24h vs 0h	3.61464	0.00423325	0.0404087	up
LOC_Os04g01600	24h vs 0h	-1.18635	0.00423743	0.0404173	down
LOC_Os01g65370	24h vs 0h	1.19253	0.00423806	0.0404173	up
LOC_Os07g40670	24h vs 0h	-1.71985	0.0042385	0.0404173	down
LOC_Os05g29990	24h vs 0h	1.1222	0.00424952	0.0404946	up
LOC_Os08g43970	24h vs 0h	-2.2153	0.00425895	0.0405701	down
LOC_Os01g63050	24h vs 0h	-1.10512	0.00427286	0.0406539	down
LOC_Os07g35140	24h vs 0h	1.92958	0.00429583	0.0408383	up
LOC_Os08g44900	24h vs 0h	-1.42423	0.00430048	0.0408578	down
LOC_Os04g37680	24h vs 0h	2.77443	0.00431043	0.040931	up
LOC_Os12g40470	24h vs 0h	1.77826	0.00431147	0.040931	up
LOC_Os11g40570	24h vs 0h	1.05199	0.00431593	0.0409525	up
LOC_Os07g27670	24h vs 0h	1.14765	0.00433442	0.0410522	up
LOC_Os02g22020	24h vs 0h	1.61123	0.00433768	0.0410578	up
LOC_Os04g31960	24h vs 0h	20	0.00433841	0.0410578	up
LOC_Os02g05930	24h vs 0h	2.29097	0.004361	0.0411943	up
LOC_Os03g45800	24h vs 0h	-3.01943	0.00436225	0.0411943	down
LOC_Os09g06740	24h vs 0h	1.23033	0.00436432	0.0411943	up
LOC_Os04g47720	24h vs 0h	4.58454	0.00438317	0.0412919	up
LOC_Os02g42720	24h vs 0h	1.67657	0.00438708	0.0412972	up
LOC_Os08g31980	24h vs 0h	1.89476	0.00447102	0.0418893	up
LOC_Os03g15530	24h vs 0h	-1.14958	0.00449228	0.042032	down
LOC_Os11g47530	24h vs 0h	20	0.0045062	0.0421466	up
ChrUn.fgenesh.gene.73	24h vs 0h	2.94884	0.00450755	0.0421466	up
LOC_Os02g11640	24h vs 0h	1.95535	0.00451657	0.0422167	up
LOC_Os04g34410	24h vs 0h	2.16852	0.00452187	0.042245	up
LOC_Os09g04050	24h vs 0h	1.78909	0.00452262	0.042245	up
LOC_Os05g39240	24h vs 0h	1.68553	0.00452828	0.0422695	up
LOC_Os11g30810	24h vs 0h	2.26433	0.00453218	0.0422741	up
LOC_Os07g45410	24h vs 0h	-1.8662	0.00453332	0.0422741	down
LOC_Os07g07070	24h vs 0h	-1.13697	0.00454398	0.0423594	down
LOC_Os01g12680	24h vs 0h	-1.91137	0.00456148	0.0424941	down
LOC_Os05g02980	24h vs 0h	-1.2985	0.00456971	0.0425423	down
LOC_Os10g21418	24h vs 0h	1.99877	0.00457177	0.0425472	up
LOC_Os01g10870	24h vs 0h	20	0.00457765	0.0425877	up
LOC_Os05g41610	24h vs 0h	1.99851	0.00458605	0.0426374	up
LOC_Os05g33890	24h vs 0h	-1.11653	0.00459605	0.042663	down
LOC_Os11g42490	24h vs 0h	-2.90699	0.00459651	0.042663	down
LOC_Os03g52860	24h vs 0h	4.56024	0.00460039	0.042663	up
LOC_Os04g56500	24h vs 0h	1.1586	0.00460278	0.042663	up
LOC_Os09g11780	24h vs 0h	4.20933	0.00461341	0.0427208	up
LOC_Os02g05040	24h vs 0h	-1.2309	0.00462003	0.042765	down
LOC_Os12g29330	24h vs 0h	1.69199	0.00463705	0.0428827	up
LOC_Os07g18240	24h vs 0h	-2.18992	0.00465062	0.0429512	down
LOC_Os02g32990	24h vs 0h	-2.22223	0.00465567	0.0429836	down
LOC_Os06g05910	24h vs 0h	1.42049	0.00468045	0.0431409	up
LOC_Os11g02389	24h vs 0h	1.84088	0.00469792	0.0432734	up
LOC_Os04g25570	24h vs 0h	-1.28486	0.004712	0.0433457	down
LOC_Os01g44390	24h vs 0h	-1.89626	0.00474692	0.0436238	down
LOC_Os06g08564	24h vs 0h	1.24565	0.00475562	0.0436893	up
LOC_Os04g31030	24h vs 0h	1.33117	0.00479064	0.0439531	up
LOC_Os05g23220	24h vs 0h	2.59507	0.00479533	0.0439816	up
LOC_Os11g03920	24h vs 0h	1.08946	0.00480539	0.0440594	up
LOC_Os03g22490	24h vs 0h	1.87709	0.00482204	0.0441395	up
LOC_Os06g23775	24h vs 0h	1.15673	0.00482778	0.0441515	up
LOC_Os12g02980	24h vs 0h	1.56992	0.00482802	0.0441515	up
LOC_Os02g13600	24h vs 0h	2.60868	0.00484301	0.0442153	up
LOC_Os03g03510	24h vs 0h	1.87031	0.00485856	0.0443137	up
LOC_Os08g09380	24h vs 0h	-2.65255	0.00486295	0.0443392	down
LOC_Os07g02800	24h vs 0h	1.29126	0.00487257	0.044406	up
LOC_Os05g50230	24h vs 0h	1.32412	0.00487369	0.044406	up
LOC_Os11g37950	24h vs 0h	5.11708	0.00487665	0.044406	up
LOC_Os01g12770	24h vs 0h	2.73346	0.00490675	0.0445927	up
LOC_Os10g41930	24h vs 0h	-2.25081	0.00491516	0.0446255	down
LOC_Os01g59450	24h vs 0h	-2.83139	0.00491987	0.0446537	down
LOC_Os01g66530	24h vs 0h	1.86536	0.00492535	0.0446889	up
LOC_Os04g48350	24h vs 0h	2.43365	0.00494252	0.0448018	up
LOC_Os03g14270	24h vs 0h	1.99952	0.0049517	0.0448641	up
LOC_Os03g63760	24h vs 0h	1.45036	0.00495271	0.0448641	up
LOC_Os01g53990	24h vs 0h	1.29147	0.0049635	0.0449297	up
LOC_Os07g44140	24h vs 0h	3.16474	0.00496658	0.0449297	up
LOC_Os09g28740	24h vs 0h	1.07005	0.00496681	0.0449297	up
LOC_Os06g35520	24h vs 0h	7.94634	0.00496801	0.0449297	up
LOC_Os03g15230	24h vs 0h	1.50513	0.00497432	0.0449576	up
LOC_Os01g62070	24h vs 0h	1.1377	0.00498142	0.0449926	up
LOC_Os03g19010	24h vs 0h	1.07058	0.00499446	0.045067	up
LOC_Os05g39260	24h vs 0h	1.43756	0.00499452	0.045067	up
LOC_Os07g46610	24h vs 0h	2.21507	0.00500069	0.045079	up
LOC_Os09g30300	24h vs 0h	2.40319	0.00500264	0.045082	up
LOC_Os03g03700	24h vs 0h	1.20078	0.00502015	0.045194	up
LOC_Os01g59050	24h vs 0h	1.78669	0.00503601	0.0453094	up
LOC_Os04g51760	24h vs 0h	4.31407	0.00503776	0.0453106	up
LOC_Os04g51130	24h vs 0h	1.31784	0.00508224	0.045637	up
LOC_Os07g32570	24h vs 0h	2.42797	0.00511351	0.0458882	up
LOC_Os08g05960	24h vs 0h	3.44746	0.00511884	0.0459213	up
LOC_Os12g35340	24h vs 0h	2.06772	0.00512186	0.0459336	up
LOC_Os08g15170	24h vs 0h	1.54481	0.00515356	0.0461437	up
LOC_Os02g57790	24h vs 0h	1.4958	0.00515843	0.0461724	up
LOC_Os05g25560	24h vs 0h	20	0.00518646	0.0463214	up
LOC_Os03g54930	24h vs 0h	-1.18004	0.00519042	0.0463214	down
LOC_Os05g43940	24h vs 0h	20	0.00519331	0.0463214	up
LOC_Os01g70370	24h vs 0h	2.48314	0.00519335	0.0463214	up
LOC_Os01g28870	24h vs 0h	-1.95313	0.00520339	0.046396	down
LOC_Os05g29810	24h vs 0h	2.19633	0.00523091	0.0466235	up
LOC_Os01g64960	24h vs 0h	-1.4681	0.00524003	0.0466696	down
LOC_Os02g52560	24h vs 0h	1.01342	0.00524078	0.0466696	up
LOC_Os11g30880	24h vs 0h	1.9881	0.00524244	0.0466696	up
LOC_Os01g10830	24h vs 0h	1.81306	0.00526712	0.0468594	up
LOC_Os01g58194	24h vs 0h	3.57665	0.00526971	0.0468675	up
LOC_Os01g28450	24h vs 0h	3.23703	0.00528614	0.0469387	up
LOC_Os01g27210	24h vs 0h	1.90667	0.00529034	0.046961	up
LOC_Os07g46910	24h vs 0h	3.30493	0.00529947	0.0470077	up
LOC_Os05g20840	24h vs 0h	-5.17991	0.00532296	0.0471755	down
LOC_Os01g49410	24h vs 0h	2.01717	0.00532575	0.0471852	up
LOC_Os01g25500	24h vs 0h	3.2971	0.0053357	0.0472555	up
LOC_Os07g03150	24h vs 0h	-1.12481	0.00534595	0.047319	down
LOC_Os11g44050	24h vs 0h	3.4827	0.0053545	0.0473797	up
LOC_Os10g08790	24h vs 0h	2.37424	0.00537466	0.0475128	up
LOC_Os01g04300	24h vs 0h	1.6594	0.00539783	0.0476874	up
LOC_Os11g41600	24h vs 0h	1.72996	0.00540168	0.0476912	up
LOC_Os12g09640	24h vs 0h	3.73662	0.00543022	0.0479	up
LOC_Os01g19880	24h vs 0h	4.11382	0.00543342	0.0479107	up
LOC_Os05g49240	24h vs 0h	-3.37557	0.00545338	0.0480563	down
LOC_Os01g73300	24h vs 0h	1.0137	0.00545544	0.0480592	up
LOC_Os06g03810	24h vs 0h	2.63417	0.00549765	0.0483852	up
LOC_Os11g12340	24h vs 0h	1.04094	0.00550208	0.0484089	up
LOC_Os04g56110	24h vs 0h	1.3195	0.00551029	0.0484475	up
LOC_Os04g54010	24h vs 0h	-2.86124	0.00551318	0.0484475	down
LOC_Os03g55010	24h vs 0h	1.0958	0.00551342	0.0484475	up
LOC_Os01g01660	24h vs 0h	3.07754	0.00551604	0.0484552	up
LOC_Os06g02210	24h vs 0h	2.76757	0.0055263	0.0485301	up
LOC_Os06g30480	24h vs 0h	1.41063	0.00553202	0.0485488	up
LOC_Os07g46980	24h vs 0h	2.29529	0.00553366	0.0485488	up
LOC_Os01g02750	24h vs 0h	1.97819	0.00558621	0.0489329	up
LOC_Os01g65830	24h vs 0h	3.42601	0.00560551	0.0490557	up
LOC_Os09g21510	24h vs 0h	-1.57945	0.00560735	0.0490564	down
LOC_Os09g17146	24h vs 0h	3.01795	0.00563172	0.0492078	up
LOC_Os12g28260	24h vs 0h	2.09244	0.00565343	0.0493357	up
LOC_Os09g36735	24h vs 0h	-1.792	0.00568877	0.0495664	down
LOC_Os03g17600	24h vs 0h	-1.47755	0.00569479	0.0496034	down
LOC_Os03g59320	24h vs 0h	1.37593	0.00570568	0.0496672	up
LOC_Os02g33240	24h vs 0h	4.00155	0.00571999	0.0497762	up
LOC_Os09g28570	24h vs 0h	1.16388	0.00572328	0.0497766	up
LOC_Os05g16824	24h vs 0h	1.22593	0.00572361	0.0497766	up
LOC_Os03g58500	24h vs 0h	6.24476	0.00574319	0.0499158	up
LOC_Os01g08360	24h vs 0h	1.72125	0.00575279	0.0499505	up
LOC_Os09g24970	24h vs 0h	1.70892	0.00575435	0.0499505	up

## Sheet: 48h vs 0h
MSU GeneID	Group compared	Log2FC	P-Value	FDR	Style
LOC_Os09g36240	48h vs 0h	-1.2459	8.24321e-39	2.29903e-34	down
LOC_Os08g37456	48h vs 0h	-3.0421	2.17326e-27	1.51531e-23	down
LOC_Os04g33060	48h vs 0h	-1.73173	4.09359e-23	1.631e-19	down
LOC_Os06g21330	48h vs 0h	-1.10155	2.20088e-21	7.67281e-18	down
LOC_Os03g27019	48h vs 0h	-2.14598	1.12948e-18	2.86374e-15	down
LOC_Os09g11460	48h vs 0h	-2.25134	1.37578e-15	2.13169e-12	down
LOC_Os04g53310	48h vs 0h	-1.33079	1.66496e-14	1.85743e-11	down
LOC_Os08g27150	48h vs 0h	-1.40487	2.25526e-14	2.3296e-11	down
LOC_Os02g13560	48h vs 0h	-1.51326	5.0195e-13	4.24223e-10	down
LOC_Os07g49460	48h vs 0h	-2.15024	7.01645e-12	4.16359e-09	down
LOC_Os04g54790	48h vs 0h	-2.01338	5.78294e-11	2.64404e-08	down
LOC_Os12g40920	48h vs 0h	-2.87985	1.9269e-10	8.1426e-08	down
LOC_Os01g44980	48h vs 0h	-1.09958	3.86256e-10	1.36918e-07	down
LOC_Os12g03350	48h vs 0h	-20	5.17052e-10	1.73742e-07	down
LOC_Os12g16410	48h vs 0h	-1.1335	9.83076e-10	3.04644e-07	down
LOC_Os09g15810	48h vs 0h	-1.14265	1.2829e-09	3.76631e-07	down
LOC_Os01g43380	48h vs 0h	-1.04002	1.46846e-09	4.17913e-07	down
LOC_Os02g03670	48h vs 0h	-2.40441	1.56842e-09	4.38137e-07	down
LOC_Os09g22510	48h vs 0h	-1.45136	1.57095e-09	4.38137e-07	down
LOC_Os05g50750	48h vs 0h	-1.26971	2.92003e-09	6.96065e-07	down
LOC_Os01g13940	48h vs 0h	-1.18613	4.05185e-09	9.08061e-07	down
LOC_Os11g03580	48h vs 0h	-20	4.82783e-09	1.03576e-06	down
LOC_Os01g17396	48h vs 0h	-2.62422	5.60932e-09	1.17627e-06	down
LOC_Os01g21990	48h vs 0h	-1.38283	6.30045e-09	1.30163e-06	down
LOC_Os09g36040	48h vs 0h	-1.4865	6.50279e-09	1.33355e-06	down
LOC_Os01g62810	48h vs 0h	-1.44217	6.67643e-09	1.35197e-06	down
LOC_Os02g27490	48h vs 0h	-1.08684	1.21836e-08	2.25034e-06	down
LOC_Os02g02640	48h vs 0h	-1.50129	1.65237e-08	2.88029e-06	down
LOC_Os02g32660	48h vs 0h	-1.98724	2.58158e-08	4.13795e-06	down
LOC_Os04g14690	48h vs 0h	-1.94167	3.58332e-08	5.43146e-06	down
LOC_Os01g64330	48h vs 0h	-3.29698	8.32913e-08	1.13872e-05	down
LOC_Os04g01150	48h vs 0h	-3.15443	1.11173e-07	1.4223e-05	down
LOC_Os11g16510	48h vs 0h	-2.36578	1.49611e-07	1.78318e-05	down
LOC_Os03g39530	48h vs 0h	-1.10464	1.7196e-07	1.98181e-05	down
LOC_Os05g48050	48h vs 0h	-1.07054	1.88873e-07	2.15889e-05	down
LOC_Os04g37960	48h vs 0h	-1.81207	1.96515e-07	2.21895e-05	down
LOC_Os09g23110	48h vs 0h	-1.0372	2.15027e-07	2.39885e-05	down
LOC_Os01g67220	48h vs 0h	-1.05938	2.7705e-07	2.93799e-05	down
LOC_Os01g07170	48h vs 0h	-1.02616	2.78374e-07	2.94085e-05	down
LOC_Os11g39540	48h vs 0h	-1.09321	3.04518e-07	3.19286e-05	down
LOC_Os05g08790	48h vs 0h	-1.31784	3.30004e-07	3.35906e-05	down
LOC_Os01g66350	48h vs 0h	-1.21187	3.34609e-07	3.38125e-05	down
LOC_Os04g40630	48h vs 0h	-3.18636	3.62357e-07	3.62227e-05	down
LOC_Os04g33460	48h vs 0h	-2.12902	3.66484e-07	3.62608e-05	down
LOC_Os02g32590	48h vs 0h	-1.37488	4.80617e-07	4.43854e-05	down
LOC_Os01g03549	48h vs 0h	-1.76682	5.47805e-07	4.88124e-05	down
LOC_Os08g35930	48h vs 0h	-1.32893	5.96267e-07	5.19684e-05	down
LOC_Os11g46300	48h vs 0h	-1.36489	7.66752e-07	6.33441e-05	down
LOC_Os07g34570	48h vs 0h	-2.75511	8.57993e-07	6.91602e-05	down
LOC_Os03g58640	48h vs 0h	-1.03123	9.10664e-07	7.21546e-05	down
LOC_Os03g55090	48h vs 0h	-2.10019	1.18056e-06	9.07049e-05	down
LOC_Os01g42460	48h vs 0h	-1.13934	1.50362e-06	0.000108925	down
LOC_Os01g40250	48h vs 0h	-1.12918	1.51084e-06	0.000109164	down
LOC_Os03g15540	48h vs 0h	-1.03793	1.55697e-06	0.000110826	down
LOC_Os05g38270	48h vs 0h	-1.10213	1.90366e-06	0.000129812	down
LOC_Os01g15910	48h vs 0h	-3.13205	1.99117e-06	0.000134139	down
LOC_Os06g09880	48h vs 0h	-1.19075	2.43035e-06	0.000157268	down
LOC_Os05g47970	48h vs 0h	-2.23519	2.46101e-06	0.000158573	down
LOC_Os09g36220	48h vs 0h	-2.13469	2.47708e-06	0.000159183	down
LOC_Os01g06040	48h vs 0h	-20	2.75856e-06	0.000172117	down
LOC_Os05g18280	48h vs 0h	-1.99961	2.77968e-06	0.000173047	down
LOC_Os03g52080	48h vs 0h	-2.55691	2.88133e-06	0.000177005	down
LOC_Os02g45920	48h vs 0h	-1.04605	3.34633e-06	0.000198996	down
LOC_Os01g13404	48h vs 0h	-1.04891	3.59393e-06	0.000210226	down
LOC_Os03g62170	48h vs 0h	-1.77594	4.53677e-06	0.000252556	down
LOC_Os11g01860	48h vs 0h	-1.00134	5.62827e-06	0.000295617	down
LOC_Os11g27570	48h vs 0h	-1.60417	6.04057e-06	0.000313058	down
LOC_Os09g17580	48h vs 0h	-1.25366	6.74957e-06	0.000338571	down
LOC_Os11g08660	48h vs 0h	-1.00787	7.04679e-06	0.000350955	down
LOC_Os02g12840	48h vs 0h	-3.83801	7.95243e-06	0.000385112	down
LOC_Os03g43420	48h vs 0h	-1.1547	8.59657e-06	0.000407752	down
LOC_Os09g26420	48h vs 0h	-1.04005	9.3465e-06	0.00043591	down
LOC_Os06g50780	48h vs 0h	-1.28547	9.52881e-06	0.000440513	down
LOC_Os08g02540	48h vs 0h	-1.03283	9.53997e-06	0.000440513	down
LOC_Os01g45070	48h vs 0h	-1.01209	1.02722e-05	0.000462081	down
LOC_Os09g09830	48h vs 0h	-2.05072	1.0963e-05	0.000487652	down
LOC_Os03g18190	48h vs 0h	-1.65878	1.11041e-05	0.000493143	down
LOC_Os02g36490	48h vs 0h	-1.96387	1.11403e-05	0.000493238	down
LOC_Os07g42750	48h vs 0h	-1.22659	1.18053e-05	0.000518145	down
LOC_Os08g08140	48h vs 0h	-1.2182	1.36694e-05	0.000578949	down
LOC_Os08g29615	48h vs 0h	-1.25932	1.86299e-05	0.000741208	down
LOC_Os12g07190	48h vs 0h	-1.02573	1.94685e-05	0.000763682	down
LOC_Os02g44970	48h vs 0h	-1.19007	2.1581e-05	0.000816683	down
LOC_Os01g31360	48h vs 0h	-1.23746	2.83797e-05	0.00100318	down
LOC_Os09g19560	48h vs 0h	-1.19663	2.93991e-05	0.00103137	down
LOC_Os09g12500	48h vs 0h	-1.09912	2.97933e-05	0.00104127	down
LOC_Os09g28910	48h vs 0h	-1.00438	3.14983e-05	0.00109129	down
LOC_Os03g49230	48h vs 0h	-1.10584	3.20224e-05	0.00110533	down
LOC_Os11g42930	48h vs 0h	-1.04218	3.79034e-05	0.00124924	down
LOC_Os08g19530	48h vs 0h	-2.76008	3.84543e-05	0.00126175	down
LOC_Os07g48700	48h vs 0h	-1.3435	3.97886e-05	0.00129747	down
LOC_Os04g53180	48h vs 0h	-2.22843	4.39131e-05	0.00138232	down
LOC_Os06g08440	48h vs 0h	-1.11511	4.43937e-05	0.00139587	down
LOC_Os04g42784	48h vs 0h	-1.25496	4.47402e-05	0.00140045	down
LOC_Os11g07170	48h vs 0h	-1.86882	4.85821e-05	0.0014857	down
LOC_Os03g12530	48h vs 0h	-1.00617	5.25647e-05	0.00157299	down
LOC_Os07g17220	48h vs 0h	-1.79519	5.46367e-05	0.00161764	down
LOC_Os03g14915	48h vs 0h	-2.06518	5.50529e-05	0.00162651	down
LOC_Os01g27040	48h vs 0h	-1.2446	5.53689e-05	0.00163412	down
LOC_Os12g38750	48h vs 0h	-1.0504	5.69416e-05	0.00167169	down
LOC_Os07g19460	48h vs 0h	-1.06622	6.06269e-05	0.00175363	down
LOC_Os12g06910	48h vs 0h	-1.15888	6.11016e-05	0.00176046	down
LOC_Os03g14520	48h vs 0h	-1.02984	6.19855e-05	0.00178041	down
LOC_Os09g36070	48h vs 0h	-3.50612	6.70982e-05	0.00189794	down
LOC_Os11g32870	48h vs 0h	-1.18948	7.30822e-05	0.00202812	down
LOC_Os02g10794	48h vs 0h	-1.19883	8.03191e-05	0.00216435	down
LOC_Os01g55450	48h vs 0h	-1.2398	8.39173e-05	0.00223539	down
LOC_Os01g14090	48h vs 0h	-1.41079	8.54146e-05	0.00226446	down
LOC_Os12g06250	48h vs 0h	-1.38839	8.73294e-05	0.00230336	down
LOC_Os01g62900	48h vs 0h	-1.93505	9.19501e-05	0.00238557	down
LOC_Os07g08050	48h vs 0h	-1.07225	9.33429e-05	0.00240604	down
LOC_Os09g25380	48h vs 0h	-1.76702	9.64001e-05	0.00246661	down
LOC_Os03g14690	48h vs 0h	-1.30615	9.69879e-05	0.00247558	down
LOC_Os04g34590	48h vs 0h	-1.9841	0.000100633	0.00254828	down
LOC_Os04g59620	48h vs 0h	-1.17752	0.000103503	0.00260532	down
LOC_Os04g44220	48h vs 0h	-1.92463	0.000105519	0.0026477	down
LOC_Os06g45980	48h vs 0h	-1.01409	0.00010633	0.00266207	down
LOC_Os11g14170	48h vs 0h	-1.05478	0.000107556	0.00268794	down
LOC_Os10g05130	48h vs 0h	-1.99331	0.000119386	0.00289285	down
LOC_Os08g06110	48h vs 0h	-1.30448	0.000119619	0.00289347	down
LOC_Os05g02980	48h vs 0h	-1.99944	0.000127282	0.00302634	down
LOC_Os01g19548	48h vs 0h	-1.16792	0.000130963	0.00308232	down
LOC_Os08g45280	48h vs 0h	-1.49628	0.000141389	0.00326977	down
LOC_Os03g05250	48h vs 0h	-2.78011	0.000142998	0.00329605	down
LOC_Os05g50550	48h vs 0h	-1.30662	0.000143758	0.00330809	down
LOC_Os02g56490	48h vs 0h	-1.67405	0.000145541	0.00334086	down
LOC_Os10g31856	48h vs 0h	-1.00362	0.000146106	0.00334938	down
LOC_Os11g40320	48h vs 0h	-3.47916	0.000148575	0.00339373	down
LOC_Os04g39250	48h vs 0h	-1.43488	0.000159152	0.00357675	down
LOC_Os11g38360	48h vs 0h	-1.32302	0.000159955	0.00358613	down
LOC_Os04g38310	48h vs 0h	-1.31575	0.000163786	0.00366025	down
LOC_Os04g34580	48h vs 0h	-3.04173	0.000166497	0.00368541	down
LOC_Os01g40980	48h vs 0h	-1.33152	0.000173963	0.00379049	down
LOC_Os01g38140	48h vs 0h	-1.23019	0.000182788	0.00394579	down
LOC_Os05g40720	48h vs 0h	-1.1929	0.000192473	0.00411195	down
LOC_Os03g06510	48h vs 0h	-1.12297	0.000192701	0.00411205	down
LOC_Os09g11480	48h vs 0h	-2.95608	0.0001978	0.00419199	down
LOC_Os08g42380	48h vs 0h	-1.0791	0.000198106	0.00419528	down
LOC_Os06g39690	48h vs 0h	-1.58455	0.000202409	0.00425731	down
LOC_Os06g28194	48h vs 0h	-4.02153	0.000203149	0.00426642	down
LOC_Os01g50032	48h vs 0h	-1.39265	0.000203639	0.00427029	down
LOC_Os05g01730	48h vs 0h	-1.41268	0.000225561	0.00459189	down
LOC_Os01g32130	48h vs 0h	-1.21674	0.000233357	0.00472301	down
LOC_Os11g14010	48h vs 0h	-1.08709	0.000233613	0.00472478	down
LOC_Os02g47620	48h vs 0h	-2.1782	0.000234931	0.00474799	down
LOC_Os05g24930	48h vs 0h	-1.05185	0.000237993	0.00479251	down
LOC_Os01g53560	48h vs 0h	-1.62749	0.000239183	0.00479569	down
LOC_Os12g07270	48h vs 0h	-1.13924	0.000240007	0.00480344	down
LOC_Os09g12310	48h vs 0h	-1.50602	0.000240086	0.00480344	down
LOC_Os02g34520	48h vs 0h	-1.43134	0.000245943	0.00485701	down
LOC_Os11g34830	48h vs 0h	-2.14053	0.000250894	0.00491769	down
LOC_Os02g57870	48h vs 0h	-1.28062	0.000258548	0.00501735	down
LOC_Os01g15380	48h vs 0h	-1.54495	0.000258693	0.00501735	down
LOC_Os06g22030	48h vs 0h	-1.29124	0.000265532	0.00511509	down
LOC_Os09g13820	48h vs 0h	-1.06417	0.000273262	0.00522362	down
LOC_Os07g46770	48h vs 0h	-1.47929	0.00028588	0.0054129	down
LOC_Os04g47640	48h vs 0h	-1.14978	0.000286954	0.00542586	down
LOC_Os03g17570	48h vs 0h	-1.23747	0.000295645	0.00555255	down
LOC_Os03g05040	48h vs 0h	-1.16903	0.000298529	0.00558128	down
LOC_Os06g14324	48h vs 0h	-2.64416	0.000305945	0.00566664	down
LOC_Os01g56620	48h vs 0h	-1.01757	0.000307223	0.00568071	down
LOC_Os05g26194	48h vs 0h	-1.57783	0.000332584	0.00601151	down
LOC_Os08g24770	48h vs 0h	-2.03632	0.000333524	0.00602459	down
LOC_Os10g39920	48h vs 0h	-1.14833	0.000348527	0.00624706	down
LOC_Os01g01780	48h vs 0h	-1.06703	0.000352772	0.00629482	down
LOC_Os08g02210	48h vs 0h	-1.50061	0.000379697	0.00663934	down
LOC_Os12g25180	48h vs 0h	-1.37042	0.000397688	0.00684239	down
LOC_Os05g09410	48h vs 0h	-1.46376	0.000399294	0.00686579	down
LOC_Os02g40410	48h vs 0h	-1.21473	0.000406312	0.00695218	down
LOC_Os06g03540	48h vs 0h	-1.32608	0.000410201	0.00699725	down
LOC_Os07g34006	48h vs 0h	-1.82114	0.000415619	0.00702949	down
LOC_Os06g44880	48h vs 0h	-1.01838	0.00041677	0.0070404	down
LOC_Os01g68490	48h vs 0h	-1.06384	0.000417599	0.00705014	down
LOC_Os05g46270	48h vs 0h	-1.32086	0.000439168	0.00732898	down
LOC_Os06g32580	48h vs 0h	-1.72512	0.000453465	0.00749238	down
LOC_Os02g44930	48h vs 0h	-1.14553	0.000483497	0.00783466	down
LOC_Os05g49170	48h vs 0h	-2.42963	0.000485634	0.00785635	down
LOC_Os04g20210	48h vs 0h	-1.05286	0.00050085	0.00802799	down
LOC_Os12g32940	48h vs 0h	-1.16578	0.000514078	0.0081629	down
LOC_Os06g13020	48h vs 0h	-1.16076	0.00053945	0.00843622	down
LOC_Os01g63620	48h vs 0h	-1.75913	0.000546254	0.00849694	down
LOC_Os03g26180	48h vs 0h	-2.74007	0.000556595	0.00860557	down
LOC_Os11g03640	48h vs 0h	-1.03985	0.000589668	0.00899663	down
LOC_Os08g39810	48h vs 0h	-1.29088	0.000601829	0.00913221	down
LOC_Os12g39990	48h vs 0h	-3.62321	0.00061786	0.0093046	down
LOC_Os08g09380	48h vs 0h	-20	0.000624392	0.00936253	down
LOC_Os08g08570	48h vs 0h	-5.18058	0.000658076	0.00971612	down
LOC_Os02g40460	48h vs 0h	-1.14498	0.000673028	0.00986896	down
LOC_Os07g23770	48h vs 0h	-1.85816	0.000686688	0.0100166	down
LOC_Os08g11850	48h vs 0h	-1.96821	0.000696387	0.0101263	down
LOC_Os02g10790	48h vs 0h	-1.01662	0.000725575	0.0104672	down
LOC_Os07g44770	48h vs 0h	-1.20575	0.000733115	0.0105232	down
LOC_Os04g09654	48h vs 0h	-2.319	0.00076647	0.0108788	down
LOC_Os03g02020	48h vs 0h	-4.04095	0.00079726	0.0111398	down
LOC_Os01g67160	48h vs 0h	-1.27022	0.000807577	0.0112336	down
LOC_Os07g33010	48h vs 0h	-20	0.000810132	0.0112635	down
LOC_Os05g20660	48h vs 0h	-1.09946	0.000819202	0.0113556	down
LOC_Os01g40140	48h vs 0h	-20	0.000820886	0.0113733	down
LOC_Os10g23230	48h vs 0h	-2.93027	0.000824478	0.0114061	down
LOC_Os07g40730	48h vs 0h	-1.18621	0.000825349	0.0114125	down
LOC_Os01g40310	48h vs 0h	-1.23871	0.000828411	0.0114322	down
LOC_Os06g21380	48h vs 0h	-1.38028	0.000848561	0.0115949	down
LOC_Os09g02360	48h vs 0h	-2.1833	0.0008564	0.0116683	down
LOC_Os01g48300	48h vs 0h	-1.05406	0.000868817	0.011796	down
LOC_Os11g14544	48h vs 0h	-1.16752	0.000884736	0.0119667	down
LOC_Os07g36880	48h vs 0h	-1.00478	0.00088841	0.0120106	down
LOC_Os05g48290	48h vs 0h	-1.29759	0.000898817	0.012081	down
LOC_Os01g71720	48h vs 0h	-2.72502	0.000945571	0.0125223	down
LOC_Os02g45225	48h vs 0h	-20	0.00094964	0.0125405	down
LOC_Os03g06460	48h vs 0h	-1.62607	0.00097505	0.0127852	down
LOC_Os06g07620	48h vs 0h	-1.03254	0.00100005	0.0130151	down
LOC_Os07g43740	48h vs 0h	-2.97302	0.0010011	0.0130227	down
LOC_Os05g05580	48h vs 0h	-1.6555	0.00103033	0.0133283	down
LOC_Os08g27824	48h vs 0h	-1.08538	0.00103954	0.0134275	down
LOC_Os03g22250	48h vs 0h	-1.26237	0.00104544	0.0134925	down
LOC_Os07g26740	48h vs 0h	-1.09279	0.00104812	0.0135148	down
LOC_Os05g11210	48h vs 0h	-1.90196	0.00104814	0.0135148	down
LOC_Os03g49740	48h vs 0h	-2.30325	0.00105163	0.0135349	down
LOC_Os08g39370	48h vs 0h	-1.66242	0.00106552	0.0136569	down
LOC_Os02g38180	48h vs 0h	-1.42376	0.00106871	0.0136726	down
LOC_Os03g51930	48h vs 0h	-1.15742	0.00107364	0.0137231	down
LOC_Os01g59990	48h vs 0h	-1.05556	0.00108154	0.0138115	down
LOC_Os02g57070	48h vs 0h	-1.26031	0.00109873	0.0139543	down
LOC_Os07g06090	48h vs 0h	-1.51628	0.00110389	0.0139943	down
LOC_Os01g50030	48h vs 0h	-1.35343	0.00113487	0.014239	down
LOC_Os11g07200	48h vs 0h	-1.00957	0.0011369	0.0142573	down
LOC_Os03g07510	48h vs 0h	-1.96615	0.00114009	0.0142779	down
LOC_Os05g16640	48h vs 0h	-1.10114	0.00116112	0.0144655	down
LOC_Os04g36700	48h vs 0h	-1.00296	0.00121231	0.0149278	down
LOC_Os08g21879	48h vs 0h	-1.11963	0.001214	0.014942	down
LOC_Os01g70390	48h vs 0h	-1.04841	0.00121762	0.0149733	down
LOC_Os09g19880	48h vs 0h	-1.73554	0.00123781	0.0151349	down
LOC_Os07g43560	48h vs 0h	-2.82258	0.00126184	0.0153412	down
LOC_Os12g31510	48h vs 0h	-1.35893	0.00128313	0.0155215	down
LOC_Os09g37590	48h vs 0h	-1.48373	0.00130285	0.0156857	down
LOC_Os11g20689	48h vs 0h	-1.05482	0.00131809	0.0157978	down
LOC_Os02g48910	48h vs 0h	-2.05989	0.0013302	0.0159001	down
LOC_Os02g07380	48h vs 0h	-1.62421	0.00134543	0.0160359	down
LOC_Os12g03950	48h vs 0h	-1.37199	0.00135762	0.0161133	down
LOC_Os11g11130	48h vs 0h	-1.59242	0.00137363	0.0162539	down
LOC_Os01g17240	48h vs 0h	-1.45697	0.00140258	0.0164707	down
LOC_Os02g51810	48h vs 0h	-1.27847	0.00142912	0.016719	down
LOC_Os07g48760	48h vs 0h	-1.05303	0.00143154	0.0167333	down
LOC_Os04g36890	48h vs 0h	-1.22861	0.00143601	0.0167719	down
LOC_Os09g39330	48h vs 0h	-1.26153	0.00144867	0.016884	down
LOC_Os04g08440	48h vs 0h	-2.50129	0.00146176	0.017001	down
LOC_Os05g44560	48h vs 0h	-1.24644	0.00147146	0.0170711	down
LOC_Os04g21980	48h vs 0h	-1.67829	0.00148083	0.0171391	down
LOC_Os02g09480	48h vs 0h	-1.22766	0.00148893	0.0172094	down
LOC_Os01g40720	48h vs 0h	-1.11397	0.00153354	0.0176155	down
LOC_Os02g07360	48h vs 0h	-1.04091	0.00155125	0.0177823	down
LOC_Os01g54810	48h vs 0h	-1.12256	0.00155223	0.0177862	down
LOC_Os12g35490	48h vs 0h	-1.16777	0.00155454	0.0178054	down
LOC_Os12g42240	48h vs 0h	-1.34595	0.00157363	0.0179366	down
LOC_Os09g20910	48h vs 0h	-1.65703	0.00160438	0.0182073	down
LOC_Os04g14620	48h vs 0h	-1.62068	0.00161569	0.0182805	down
LOC_Os03g22050	48h vs 0h	-1.8561	0.00161988	0.0183131	down
LOC_Os12g32680	48h vs 0h	-2.26269	0.00162575	0.0183572	down
LOC_Os09g33740	48h vs 0h	-1.28143	0.00162665	0.0183599	down
LOC_Os01g17320	48h vs 0h	-1.2049	0.00163654	0.0184641	down
LOC_Os12g04050	48h vs 0h	-1.74539	0.00164689	0.0185451	down
LOC_Os04g44090	48h vs 0h	-1.53225	0.00166664	0.0186832	down
LOC_Os01g14410	48h vs 0h	-4.5775	0.00167196	0.0187123	down
LOC_Os04g02680	48h vs 0h	-1.20246	0.00168453	0.0188152	down
LOC_Os06g20050	48h vs 0h	-1.17222	0.00172654	0.0191616	down
LOC_Os06g14350	48h vs 0h	-2.8833	0.00176296	0.0194267	down
LOC_Os11g44880	48h vs 0h	-1.95441	0.00177223	0.0195057	down
LOC_Os04g45700	48h vs 0h	-3.33842	0.00178958	0.0196193	down
LOC_Os12g34854	48h vs 0h	-1.00584	0.00181663	0.0198378	down
LOC_Os01g01350	48h vs 0h	-1.32633	0.00186956	0.0202363	down
LOC_Os06g06560	48h vs 0h	-1.10932	0.00187432	0.0202583	down
LOC_Os11g24570	48h vs 0h	-1.25733	0.00187475	0.0202583	down
LOC_Os02g03930	48h vs 0h	-1.01229	0.00187576	0.0202614	down
LOC_Os02g49680	48h vs 0h	-1.1884	0.00188735	0.0203557	down
LOC_Os03g39590	48h vs 0h	-3.55068	0.00189383	0.0203856	down
LOC_Os10g02100	48h vs 0h	-1.31066	0.00190751	0.0204695	down
LOC_Os05g27650	48h vs 0h	-1.37816	0.00196167	0.0208901	down
LOC_Os03g15550	48h vs 0h	-1.26143	0.00199224	0.0210948	down
LOC_Os02g19990	48h vs 0h	-1.22081	0.00200841	0.0212061	down
LOC_Os07g25540	48h vs 0h	-1.27582	0.00205234	0.0215294	down
LOC_Os01g55020	48h vs 0h	-1.06457	0.00209692	0.021822	down
LOC_Os09g21810	48h vs 0h	-3.14015	0.00210009	0.0218387	down
LOC_Os01g55260	48h vs 0h	-1.24923	0.00211531	0.0219493	down
LOC_Os02g04510	48h vs 0h	-2.27903	0.00211702	0.0219493	down
LOC_Os08g30910	48h vs 0h	-1.376	0.00212629	0.0220209	down
LOC_Os03g20650	48h vs 0h	-1.21199	0.00217631	0.022307	down
LOC_Os06g45000	48h vs 0h	-1.00097	0.00217838	0.02232	down
LOC_Os02g04270	48h vs 0h	-1.00153	0.00218988	0.0223629	down
LOC_Os03g43730	48h vs 0h	-2.01898	0.00222585	0.0225496	down
LOC_Os07g29594	48h vs 0h	-1.00308	0.00224737	0.02269	down
LOC_Os11g26880	48h vs 0h	-1.52165	0.00226872	0.0228155	down
LOC_Os09g36110	48h vs 0h	-1.70798	0.00228429	0.0229251	down
LOC_Os05g49740	48h vs 0h	-1.31065	0.00230358	0.0230689	down
LOC_Os03g29340	48h vs 0h	-2.22674	0.00234357	0.0233186	down
LOC_Os03g50790	48h vs 0h	-3.14818	0.00235826	0.0234565	down
LOC_Os11g44800	48h vs 0h	-2.07157	0.00237566	0.0235623	down
LOC_Os04g39930	48h vs 0h	-1.76332	0.00239154	0.023619	down
LOC_Os01g67550	48h vs 0h	-1.15069	0.00240194	0.0237132	down
LOC_Os02g55130	48h vs 0h	-1.03157	0.00242339	0.0238491	down
LOC_Os03g52990	48h vs 0h	-1.50743	0.00243514	0.0238964	down
LOC_Os12g25040	48h vs 0h	-1.01211	0.00250685	0.024361	down
LOC_Os10g42900	48h vs 0h	-1.71667	0.00253367	0.0245191	down
LOC_Os08g40010	48h vs 0h	-2.61091	0.00255802	0.0246319	down
LOC_Os04g39700	48h vs 0h	-1.04968	0.00255909	0.0246319	down
LOC_Os09g22330	48h vs 0h	-1.33218	0.0026035	0.0248925	down
LOC_Os01g16910	48h vs 0h	-1.25671	0.00264395	0.0252102	down
LOC_Os05g40420	48h vs 0h	-1.0601	0.00270185	0.0256201	down
LOC_Os04g52684	48h vs 0h	-2.84256	0.00272039	0.0257367	down
LOC_Os05g07980	48h vs 0h	-1.17768	0.00275583	0.025975	down
LOC_Os03g50220	48h vs 0h	-1.84484	0.00278627	0.0261698	down
LOC_Os06g31480	48h vs 0h	-4.19242	0.00288413	0.0267593	down
LOC_Os05g41880	48h vs 0h	-1.13952	0.00288786	0.026785	down
LOC_Os01g28870	48h vs 0h	-2.2466	0.00289206	0.0267897	down
LOC_Os01g07110	48h vs 0h	-1.62113	0.00289562	0.0268124	down
LOC_Os08g33700	48h vs 0h	-1.22124	0.00291934	0.0268976	down
LOC_Os05g34854	48h vs 0h	-1.24954	0.00293554	0.0269661	down
LOC_Os09g30330	48h vs 0h	-1.1613	0.00303476	0.0275647	down
LOC_Os02g19850	48h vs 0h	-1.29108	0.00307784	0.0278614	down
LOC_Os06g28340	48h vs 0h	-2.45184	0.00315405	0.0283855	down
LOC_Os01g09510	48h vs 0h	-1.15073	0.00320047	0.0286616	down
LOC_Os12g18200	48h vs 0h	-1.06474	0.00321018	0.0287053	down
LOC_Os05g50380	48h vs 0h	-2.37373	0.0032422	0.0288929	down
LOC_Os08g03970	48h vs 0h	-3.49465	0.00325319	0.0289692	down
LOC_Os08g42600	48h vs 0h	-1.60444	0.00331094	0.0292685	down
LOC_Os12g24510	48h vs 0h	-1.45286	0.00336649	0.0295628	down
LOC_Os11g04650	48h vs 0h	-2.26149	0.00344336	0.030058	down
LOC_Os12g04940	48h vs 0h	-1.03974	0.00347902	0.0302486	down
LOC_Os10g09970	48h vs 0h	-1.45112	0.00349707	0.0303509	down
LOC_Os04g54930	48h vs 0h	-1.02988	0.00350417	0.0303702	down
LOC_Os07g43390	48h vs 0h	-1.02367	0.00351506	0.0304261	down
LOC_Os08g38600	48h vs 0h	-1.0679	0.00351796	0.030433	down
LOC_Os10g05290	48h vs 0h	-1.71391	0.00356483	0.0307114	down
LOC_Os02g51680	48h vs 0h	-1.18069	0.00356668	0.0307114	down
LOC_Os11g43590	48h vs 0h	-1.07849	0.00359061	0.030813	down
LOC_Os09g08190	48h vs 0h	-2.39727	0.0035975	0.0308445	down
LOC_Os01g60830	48h vs 0h	-4.88099	0.00360915	0.030896	down
LOC_Os06g01780	48h vs 0h	-1.49726	0.00363173	0.0309808	down
LOC_Os10g11140	48h vs 0h	-1.8984	0.0036396	0.0310138	down
LOC_Os06g15680	48h vs 0h	-2.87128	0.00365338	0.0310933	down
LOC_Os05g10640	48h vs 0h	-1.63978	0.00367011	0.0311786	down
LOC_Os10g31990	48h vs 0h	-1.23612	0.00372623	0.031469	down
LOC_Os04g59624	48h vs 0h	-1.20816	0.00378511	0.0317842	down
LOC_Os09g35890	48h vs 0h	-1.13028	0.00380259	0.0318769	down
LOC_Os01g63270	48h vs 0h	-1.17327	0.00382481	0.0319932	down
LOC_Os01g70020	48h vs 0h	-1.144	0.00386275	0.0322445	down
LOC_Os01g05620	48h vs 0h	-1.03409	0.00388268	0.032301	down
LOC_Os02g44380	48h vs 0h	-1.02557	0.00388525	0.0323076	down
LOC_Os07g43570	48h vs 0h	-2.70557	0.00389743	0.0323896	down
LOC_Os02g33020	48h vs 0h	-1.43338	0.00390063	0.0323976	down
LOC_Os02g40450	48h vs 0h	-1.07254	0.00393431	0.032628	down
LOC_Os02g51070	48h vs 0h	-1.21415	0.00403525	0.0331888	down
LOC_Os01g71690	48h vs 0h	-1.04469	0.00404352	0.0332274	down
LOC_Os01g52100	48h vs 0h	-1.15946	0.00405007	0.0332617	down
LOC_Os04g14710	48h vs 0h	-2.25402	0.0040596	0.0332909	down
LOC_Os03g20580	48h vs 0h	-1.78664	0.00406455	0.0333118	down
LOC_Os07g02570	48h vs 0h	-1.52374	0.00408254	0.03342	down
LOC_Os02g21660	48h vs 0h	-1.00345	0.00409409	0.0334557	down
LOC_Os03g24170	48h vs 0h	-1.37503	0.00410932	0.0335408	down
LOC_Os08g15050	48h vs 0h	-1.36772	0.00411068	0.0335421	down
LOC_Os10g40880	48h vs 0h	-1.87114	0.00411343	0.0335547	down
LOC_Os07g29320	48h vs 0h	-1.02476	0.00412459	0.0336359	down
LOC_Os09g27030	48h vs 0h	-1.00144	0.00415379	0.0337556	down
LOC_Os06g22070	48h vs 0h	-1.25613	0.00416771	0.0338391	down
LOC_Os08g19540	48h vs 0h	-2.54688	0.00426968	0.0344166	down
LOC_Os01g73500	48h vs 0h	-2.19354	0.0042818	0.0344644	down
LOC_Os01g02560	48h vs 0h	-1.7148	0.0043743	0.0349541	down
LOC_Os01g53020	48h vs 0h	-3.05502	0.00438425	0.0349962	down
LOC_Os02g04970	48h vs 0h	-1.05551	0.00441305	0.0351657	down
LOC_Os10g42230	48h vs 0h	-1.27163	0.00442387	0.0352318	down
LOC_Os03g15810	48h vs 0h	-1.56464	0.00445841	0.0354159	down
LOC_Os11g40210	48h vs 0h	-1.62789	0.00447546	0.0355151	down
LOC_Os07g07490	48h vs 0h	-1.03443	0.00450811	0.0357293	down
LOC_Os03g54930	48h vs 0h	-1.29006	0.00461686	0.036195	down
LOC_Os12g42930	48h vs 0h	-1.34357	0.00465159	0.0364111	down
LOC_Os02g37870	48h vs 0h	-1.07996	0.0047061	0.0367553	down
LOC_Os01g12650	48h vs 0h	-1.07227	0.00483036	0.0374622	down
LOC_Os07g24230	48h vs 0h	-1.33329	0.00486652	0.0376916	down
LOC_Os02g35100	48h vs 0h	-1.27762	0.00491772	0.0379196	down
LOC_Os09g37620	48h vs 0h	-2.46933	0.00494612	0.0380104	down
LOC_Os05g09530	48h vs 0h	-4.74161	0.00502854	0.0384341	down
LOC_Os03g42370	48h vs 0h	-1.94283	0.00506339	0.038596	down
LOC_Os08g38310	48h vs 0h	-1.24972	0.0050958	0.038757	down
LOC_Os02g13570	48h vs 0h	-1.83538	0.00512163	0.0388765	down
LOC_Os02g55729	48h vs 0h	-1.48236	0.00512667	0.0388963	down
LOC_Os10g38700	48h vs 0h	-1.90259	0.00516162	0.0390977	down
LOC_Os10g28660	48h vs 0h	-1.22709	0.00528017	0.0397045	down
LOC_Os12g19180	48h vs 0h	-1.61805	0.0053889	0.040294	down
LOC_Os05g28510	48h vs 0h	-1.12328	0.00541878	0.0404306	down
LOC_Os04g12480	48h vs 0h	-1.52316	0.00543767	0.0405282	down
LOC_Os05g50170	48h vs 0h	-1.16033	0.00544747	0.0405454	down
LOC_Os12g03816	48h vs 0h	-2.9145	0.00554985	0.0411069	down
LOC_Os05g19930	48h vs 0h	-2.47747	0.00556295	0.0411356	down
LOC_Os11g35050	48h vs 0h	-1.20208	0.00558198	0.0412183	down
LOC_Os02g52510	48h vs 0h	-1.47907	0.00563827	0.0414757	down
LOC_Os09g37920	48h vs 0h	-1.62378	0.00566819	0.0416125	down
LOC_Os04g38010	48h vs 0h	-2.64461	0.00568515	0.0417041	down
LOC_Os05g33890	48h vs 0h	-1.11855	0.00568823	0.0417157	down
LOC_Os02g33540	48h vs 0h	-1.46131	0.00569375	0.0417342	down
LOC_Os06g38900	48h vs 0h	-20	0.00570245	0.0417541	down
LOC_Os07g19210	48h vs 0h	-1.64711	0.00579268	0.0422153	down
LOC_Os05g37980	48h vs 0h	-1.40509	0.00579552	0.042225	down
LOC_Os12g27880	48h vs 0h	-1.51759	0.00582711	0.0423444	down
LOC_Os08g09750	48h vs 0h	-1.66596	0.00593952	0.0428351	down
LOC_Os01g72030	48h vs 0h	-1.81747	0.0059557	0.0428767	down
LOC_Os05g47540	48h vs 0h	-1.54413	0.0059918	0.0430256	down
LOC_Os03g39740	48h vs 0h	-1.33548	0.00604576	0.0433332	down
LOC_Os03g23000	48h vs 0h	-1.15297	0.00612588	0.0436401	down
LOC_Os08g16740	48h vs 0h	-3.96405	0.00613145	0.0436686	down
LOC_Os03g48920	48h vs 0h	-1.10791	0.00615452	0.0437809	down
LOC_Os07g22930	48h vs 0h	-1.731	0.00618563	0.043931	down
LOC_Os02g20870	48h vs 0h	-1.50824	0.00620852	0.0440151	down
LOC_Os09g32620	48h vs 0h	-1.07388	0.0062315	0.0440996	down
LOC_Os02g45980	48h vs 0h	-1.10553	0.00626681	0.0442708	down
LOC_Os11g01220	48h vs 0h	-1.07812	0.00635271	0.0446515	down
LOC_Os05g30340	48h vs 0h	-1.26148	0.0063614	0.0446901	down
LOC_Os08g09570	48h vs 0h	-2.48873	0.00639284	0.0448431	down
LOC_Os11g36740	48h vs 0h	-1.08322	0.0064023	0.0448982	down
LOC_Os07g13980	48h vs 0h	-1.61568	0.00640429	0.0449009	down
LOC_Os08g17320	48h vs 0h	-1.05176	0.00648089	0.0452899	down
LOC_Os01g46570	48h vs 0h	-1.47249	0.00662683	0.0459317	down
LOC_Os11g04150	48h vs 0h	-1.60729	0.0066589	0.0461065	down
LOC_Os04g12060	48h vs 0h	-20	0.00666956	0.0461404	down
LOC_Os10g04290	48h vs 0h	-1.12133	0.0066808	0.0461664	down
LOC_Os03g52320	48h vs 0h	-1.72833	0.00672607	0.0463529	down
LOC_Os01g22954	48h vs 0h	-1.25028	0.00676796	0.046561	down
LOC_Os03g42770	48h vs 0h	-1.0452	0.00688121	0.0471078	down
LOC_Os10g35490	48h vs 0h	-1.42812	0.00696086	0.0475131	down
LOC_Os08g12020	48h vs 0h	-1.4391	0.00708841	0.0480482	down
LOC_Os02g30800	48h vs 0h	-1.73817	0.00711541	0.0481168	down
LOC_Os02g29510	48h vs 0h	-1.21286	0.00722258	0.0485509	down
LOC_Os11g10200	48h vs 0h	-1.32315	0.00729635	0.048914	down
LOC_Os07g45740	48h vs 0h	-1.0372	0.00732426	0.0490571	down
LOC_Os04g41820	48h vs 0h	-1.23311	0.00735989	0.0492223	down
LOC_Os05g29010	48h vs 0h	-1.82493	0.00736078	0.0492223	down
LOC_Os04g41040	48h vs 0h	-1.36882	0.00736777	0.049242	down
LOC_Os01g58680	48h vs 0h	-1.00886	0.0074307	0.0494639	down
LOC_Os08g23280	48h vs 0h	-1.03063	0.00748419	0.0496749	down
LOC_Os08g11960	48h vs 0h	-1.5353	0.00753481	0.0498584	down
LOC_Os06g19444	48h vs 0h	1.90256	1.86361e-32	2.59881e-28	up
LOC_Os05g50100	48h vs 0h	4.69667	9.61587e-31	8.93955e-27	up
LOC_Os02g57060	48h vs 0h	2.07305	7.46016e-24	3.46773e-20	up
LOC_Os04g51460	48h vs 0h	2.25705	1.8087e-19	5.60495e-16	up
LOC_Os01g50420	48h vs 0h	3.92684	3.31065e-19	9.23339e-16	up
LOC_Os02g54130	48h vs 0h	1.586	5.34029e-18	1.24117e-14	up
LOC_Os03g03420	48h vs 0h	1.10976	2.80214e-17	6.01168e-14	up
LOC_Os10g42020	48h vs 0h	4.38599	1.08885e-16	2.16915e-13	up
LOC_Os10g39640	48h vs 0h	1.6171	1.78589e-16	3.32057e-13	up
LOC_Os02g49230	48h vs 0h	1.84015	1.99523e-15	2.77002e-12	up
LOC_Os10g41550	48h vs 0h	3.81984	2.08571e-15	2.77002e-12	up
LOC_Os01g53420	48h vs 0h	2.13176	2.3529e-15	2.93302e-12	up
LOC_Os01g54340	48h vs 0h	2.83483	2.41877e-15	2.93302e-12	up
LOC_Os04g58810	48h vs 0h	3.30529	5.07048e-15	5.89232e-12	up
LOC_Os02g48770	48h vs 0h	6.61904	2.05549e-14	2.2049e-11	up
LOC_Os01g15900	48h vs 0h	1.83726	3.0286e-14	3.0167e-11	up
LOC_Os02g08440	48h vs 0h	3.53112	7.27939e-14	7.00076e-11	up
LOC_Os07g43010	48h vs 0h	1.17468	8.15153e-14	7.57821e-11	up
LOC_Os04g49450	48h vs 0h	4.20132	4.42393e-13	3.85573e-10	up
LOC_Os12g25870	48h vs 0h	6.9296	5.71866e-13	4.69098e-10	up
LOC_Os02g47980	48h vs 0h	1.26206	7.56299e-13	6.02663e-10	up
LOC_Os03g18030	48h vs 0h	5.29633	8.11708e-13	6.28848e-10	up
LOC_Os11g28530	48h vs 0h	20	1.50757e-12	1.07811e-09	up
LOC_Os04g27340	48h vs 0h	3.87094	2.43881e-12	1.65899e-09	up
LOC_Os02g43790	48h vs 0h	2.25895	2.75262e-12	1.82787e-09	up
LOC_Os05g03610	48h vs 0h	1.2609	2.84838e-12	1.84747e-09	up
LOC_Os01g59690	48h vs 0h	2.01065	3.08636e-12	1.95633e-09	up
LOC_Os04g27670	48h vs 0h	6.45075	4.40262e-12	2.66933e-09	up
LOC_Os12g32970	48h vs 0h	1.92377	9.91515e-12	5.73614e-09	up
LOC_Os01g41420	48h vs 0h	5.34409	1.33668e-11	7.45602e-09	up
LOC_Os01g45670	48h vs 0h	1.53285	1.37673e-11	7.52881e-09	up
LOC_Os03g08330	48h vs 0h	3.56522	1.56404e-11	8.38866e-09	up
LOC_Os08g39850	48h vs 0h	3.19054	1.7185e-11	9.04319e-09	up
LOC_Os01g07970	48h vs 0h	2.22411	2.48901e-11	1.26216e-08	up
LOC_Os01g71700	48h vs 0h	3.36214	4.57528e-11	2.27039e-08	up
LOC_Os08g17600	48h vs 0h	1.06937	4.70553e-11	2.27039e-08	up
LOC_Os08g34580	48h vs 0h	2.20916	4.72151e-11	2.27039e-08	up
LOC_Os10g41420	48h vs 0h	1.88034	4.89184e-11	2.31243e-08	up
LOC_Os11g29500	48h vs 0h	1.02316	7.41101e-11	3.33376e-08	up
LOC_Os11g14140	48h vs 0h	1.41841	9.3304e-11	4.13055e-08	up
LOC_Os08g38920	48h vs 0h	4.45776	1.60193e-10	6.98093e-08	up
LOC_Os01g67540	48h vs 0h	2.45048	1.67679e-10	7.19473e-08	up
LOC_Os10g39100	48h vs 0h	6.96104	2.04234e-10	8.50161e-08	up
LOC_Os05g41780	48h vs 0h	1.6042	2.26034e-10	9.13637e-08	up
LOC_Os02g10730	48h vs 0h	2.09062	2.29771e-10	9.15475e-08	up
LOC_Os07g48630	48h vs 0h	1.74446	2.50458e-10	9.70177e-08	up
LOC_Os10g14011	48h vs 0h	1.22531	3.22859e-10	1.21683e-07	up
LOC_Os03g02550	48h vs 0h	2.92925	3.38257e-10	1.25787e-07	up
LOC_Os12g05440	48h vs 0h	20	3.56215e-10	1.30722e-07	up
LOC_Os03g53400	48h vs 0h	1.70864	3.61439e-10	1.30916e-07	up
LOC_Os01g20206	48h vs 0h	3.46405	3.87828e-10	1.36918e-07	up
LOC_Os08g28240	48h vs 0h	3.97576	4.2512e-10	1.46378e-07	up
LOC_Os06g09220	48h vs 0h	2.39646	6.30729e-10	2.06953e-07	up
LOC_Os05g03760	48h vs 0h	1.84786	6.82382e-10	2.21298e-07	up
LOC_Os06g13460	48h vs 0h	5.77594	6.93109e-10	2.22193e-07	up
LOC_Os10g01660	48h vs 0h	4.53238	1.01602e-09	3.0801e-07	up
LOC_Os01g10990	48h vs 0h	2.96423	1.19614e-09	3.58712e-07	up
LOC_Os06g06930	48h vs 0h	20	1.39403e-09	4.04994e-07	up
LOC_Os03g57680	48h vs 0h	1.52755	1.42388e-09	4.09401e-07	up
LOC_Os06g10160	48h vs 0h	1.6569	1.669e-09	4.60874e-07	up
LOC_Os06g48500	48h vs 0h	3.34318	1.84845e-09	5.05425e-07	up
LOC_Os05g39720	48h vs 0h	3.22688	1.88431e-09	5.10228e-07	up
LOC_Os08g37660	48h vs 0h	7.8505	1.99655e-09	5.30323e-07	up
LOC_Os04g58330	48h vs 0h	1.09496	2.12563e-09	5.48993e-07	up
LOC_Os09g35790	48h vs 0h	1.15642	2.1259e-09	5.48993e-07	up
LOC_Os06g50230	48h vs 0h	1.93154	2.17008e-09	5.55263e-07	up
LOC_Os12g25830	48h vs 0h	5.72383	2.27898e-09	5.77824e-07	up
LOC_Os02g45460	48h vs 0h	2.02739	2.39868e-09	5.99732e-07	up
LOC_Os03g22790	48h vs 0h	1.93903	2.41517e-09	5.99732e-07	up
LOC_Os12g36830	48h vs 0h	7.26749	2.42989e-09	5.99732e-07	up
LOC_Os11g05380	48h vs 0h	5.25195	2.83614e-09	6.81896e-07	up
LOC_Os01g03340	48h vs 0h	5.6245	3.14362e-09	7.3996e-07	up
LOC_Os05g44770	48h vs 0h	4.25845	3.15723e-09	7.3996e-07	up
LOC_Os03g19310	48h vs 0h	1.31803	3.48975e-09	8.04373e-07	up
LOC_Os01g65700	48h vs 0h	3.15239	3.85848e-09	8.74902e-07	up
LOC_Os10g38150	48h vs 0h	1.85166	4.06983e-09	9.08061e-07	up
LOC_Os10g38314	48h vs 0h	2.37666	4.13173e-09	9.14556e-07	up
LOC_Os11g31550	48h vs 0h	20	4.56028e-09	1.00147e-06	up
LOC_Os03g04050	48h vs 0h	1.00999	4.60331e-09	1.00302e-06	up
LOC_Os05g48260	48h vs 0h	1.85291	4.64917e-09	1.00516e-06	up
LOC_Os01g40070	48h vs 0h	1.97831	4.96821e-09	1.04972e-06	up
LOC_Os02g46850	48h vs 0h	1.75232	6.23025e-09	1.29673e-06	up
LOC_Os01g72170	48h vs 0h	3.06395	6.68955e-09	1.35197e-06	up
LOC_Os06g18000	48h vs 0h	1.48139	7.23918e-09	1.45252e-06	up
LOC_Os10g25290	48h vs 0h	4.1201	7.79296e-09	1.55247e-06	up
LOC_Os10g30600	48h vs 0h	2.62474	8.99177e-09	1.76606e-06	up
LOC_Os02g45710	48h vs 0h	1.71421	9.12298e-09	1.7793e-06	up
LOC_Os01g53330	48h vs 0h	2.14486	1.08738e-08	2.07036e-06	up
LOC_Os07g34620	48h vs 0h	2.08831	1.09123e-08	2.07036e-06	up
LOC_Os10g26540	48h vs 0h	1.04597	1.10188e-08	2.07645e-06	up
LOC_Os11g11320	48h vs 0h	1.8369	1.19094e-08	2.21436e-06	up
LOC_Os03g49620	48h vs 0h	1.06223	1.36012e-08	2.46323e-06	up
LOC_Os04g44354	48h vs 0h	2.82778	1.37924e-08	2.48173e-06	up
LOC_Os01g03360	48h vs 0h	7.4256	1.43897e-08	2.57262e-06	up
LOC_Os03g55980	48h vs 0h	3.71474	1.45322e-08	2.58154e-06	up
LOC_Os05g46830	48h vs 0h	4.41624	1.56411e-08	2.76094e-06	up
LOC_Os02g39330	48h vs 0h	7.09103	1.59321e-08	2.79463e-06	up
LOC_Os07g09190	48h vs 0h	2.87589	1.67338e-08	2.89879e-06	up
LOC_Os04g39380	48h vs 0h	4.38956	1.83144e-08	3.15301e-06	up
LOC_Os03g45779	48h vs 0h	1.27755	1.92033e-08	3.28578e-06	up
LOC_Os01g57710	48h vs 0h	2.02286	2.05671e-08	3.45553e-06	up
LOC_Os07g02850	48h vs 0h	8.04475	2.09508e-08	3.49891e-06	up
LOC_Os01g53920	48h vs 0h	3.85317	2.30635e-08	3.80697e-06	up
LOC_Os10g41980	48h vs 0h	3.20325	2.32505e-08	3.81445e-06	up
LOC_Os07g36560	48h vs 0h	20	2.34834e-08	3.83013e-06	up
LOC_Os05g08750	48h vs 0h	3.20578	2.42536e-08	3.93275e-06	up
LOC_Os01g08780	48h vs 0h	2.37425	2.4556e-08	3.95877e-06	up
LOC_Os08g07100	48h vs 0h	6.31647	2.63691e-08	4.20248e-06	up
LOC_Os03g08320	48h vs 0h	4.65514	2.72066e-08	4.31131e-06	up
LOC_Os02g42000	48h vs 0h	1.52204	3.03371e-08	4.72682e-06	up
LOC_Os09g31360	48h vs 0h	1.43289	3.12987e-08	4.84956e-06	up
LOC_Os06g39120	48h vs 0h	3.07115	3.22244e-08	4.96541e-06	up
LOC_Os08g39900	48h vs 0h	3.59397	3.97275e-08	5.95699e-06	up
LOC_Os11g02100	48h vs 0h	8.87312	4.16097e-08	6.20585e-06	up
LOC_Os04g43380	48h vs 0h	5.86517	4.71512e-08	6.95792e-06	up
LOC_Os06g04900	48h vs 0h	3.34865	5.23892e-08	7.62247e-06	up
LOC_Os03g27190	48h vs 0h	2.07904	5.24745e-08	7.62247e-06	up
LOC_Os10g36980	48h vs 0h	3.18787	6.09212e-08	8.80358e-06	up
LOC_Os08g28710	48h vs 0h	7.46977	6.23149e-08	8.91263e-06	up
LOC_Os12g02060	48h vs 0h	9.44492	6.30726e-08	8.97498e-06	up
LOC_Os10g37570	48h vs 0h	20	6.46517e-08	9.15298e-06	up
LOC_Os05g08620	48h vs 0h	6.41306	7.29548e-08	1.02247e-05	up
LOC_Os02g17534	48h vs 0h	3.33746	7.56197e-08	1.04786e-05	up
LOC_Os03g59360	48h vs 0h	1.88376	7.58935e-08	1.04786e-05	up
LOC_Os01g38660	48h vs 0h	2.0697	7.73394e-08	1.06256e-05	up
LOC_Os03g60250	48h vs 0h	2.43455	8.542e-08	1.16213e-05	up
LOC_Os06g35165	48h vs 0h	1.1023	8.90543e-08	1.20569e-05	up
LOC_Os03g61540	48h vs 0h	1.12181	9.08313e-08	1.20815e-05	up
LOC_Os01g61080	48h vs 0h	2.9565	9.09292e-08	1.20815e-05	up
LOC_Os02g46030	48h vs 0h	3.78949	9.09686e-08	1.20815e-05	up
LOC_Os07g37730	48h vs 0h	4.93066	9.99424e-08	1.31736e-05	up
LOC_Os09g28280	48h vs 0h	2.23131	1.00137e-07	1.31736e-05	up
LOC_Os02g53750	48h vs 0h	1.81594	1.02486e-07	1.34194e-05	up
LOC_Os03g17700	48h vs 0h	1.66718	1.03076e-07	1.34337e-05	up
LOC_Os01g57260	48h vs 0h	1.0219	1.14845e-07	1.45593e-05	up
LOC_Os04g27660	48h vs 0h	20	1.17329e-07	1.48068e-05	up
LOC_Os03g05620	48h vs 0h	1.79214	1.18187e-07	1.4848e-05	up
LOC_Os07g49090	48h vs 0h	3.31598	1.20021e-07	1.50107e-05	up
LOC_Os02g37330	48h vs 0h	2.21567	1.21013e-07	1.50672e-05	up
LOC_Os03g62480	48h vs 0h	5.54078	1.23146e-07	1.52646e-05	up
LOC_Os11g47600	48h vs 0h	20	1.27005e-07	1.56043e-05	up
LOC_Os04g02780	48h vs 0h	1.31444	1.27829e-07	1.56367e-05	up
LOC_Os11g37230	48h vs 0h	1.44561	1.37389e-07	1.65462e-05	up
LOC_Os04g49954	48h vs 0h	1.4326	1.58657e-07	1.86162e-05	up
LOC_Os11g45740	48h vs 0h	4.18798	1.58862e-07	1.86162e-05	up
LOC_Os05g11160	48h vs 0h	1.75149	1.62201e-07	1.88492e-05	up
LOC_Os04g54230	48h vs 0h	3.44351	1.67838e-07	1.94232e-05	up
LOC_Os05g46020	48h vs 0h	1.75643	1.76849e-07	2.02976e-05	up
LOC_Os10g18370	48h vs 0h	3.6166	1.90578e-07	2.16947e-05	up
LOC_Os06g05440	48h vs 0h	2.66732	1.93044e-07	2.18861e-05	up
LOC_Os04g55740	48h vs 0h	20	2.07944e-07	2.33854e-05	up
LOC_Os12g42850	48h vs 0h	1.37357	2.14318e-07	2.39885e-05	up
LOC_Os07g37650	48h vs 0h	1.11633	2.17097e-07	2.4031e-05	up
LOC_Os12g36880	48h vs 0h	5.61782	2.17132e-07	2.4031e-05	up
LOC_Os01g57854	48h vs 0h	5.42933	2.18841e-07	2.41244e-05	up
LOC_Os01g53390	48h vs 0h	2.07701	2.28767e-07	2.50208e-05	up
LOC_Os06g06050	48h vs 0h	1.43869	2.31938e-07	2.52686e-05	up
LOC_Os02g22160	48h vs 0h	2.01675	2.36084e-07	2.56201e-05	up
LOC_Os04g33590	48h vs 0h	1.06543	2.44295e-07	2.63065e-05	up
LOC_Os07g35390	48h vs 0h	3.82608	2.59467e-07	2.78328e-05	up
LOC_Os12g12560	48h vs 0h	2.41364	2.63303e-07	2.81361e-05	up
LOC_Os03g62180	48h vs 0h	1.06238	2.6542e-07	2.82541e-05	up
LOC_Os01g08320	48h vs 0h	1.5905	3.05876e-07	3.19509e-05	up
LOC_Os11g02510	48h vs 0h	1.53973	3.089e-07	3.21463e-05	up
LOC_Os08g24300	48h vs 0h	2.81782	3.11431e-07	3.22892e-05	up
LOC_Os02g52210	48h vs 0h	4.56213	3.1827e-07	3.28234e-05	up
LOC_Os05g47670	48h vs 0h	1.6207	3.18936e-07	3.28234e-05	up
LOC_Os04g52600	48h vs 0h	1.32434	3.24196e-07	3.31553e-05	up
LOC_Os01g12340	48h vs 0h	2.37117	3.24539e-07	3.31553e-05	up
LOC_Os11g28540	48h vs 0h	3.59787	3.49607e-07	3.52005e-05	up
LOC_Os01g27140	48h vs 0h	6.02683	3.56504e-07	3.57658e-05	up
LOC_Os05g01030	48h vs 0h	2.64462	3.84128e-07	3.75038e-05	up
LOC_Os03g04020	48h vs 0h	2.00798	3.91632e-07	3.80579e-05	up
LOC_Os03g29850	48h vs 0h	1.56143	4.04128e-07	3.91359e-05	up
LOC_Os03g02530	48h vs 0h	1.59371	4.07198e-07	3.92967e-05	up
LOC_Os01g08090	48h vs 0h	2.75422	4.10127e-07	3.94429e-05	up
LOC_Os06g06470	48h vs 0h	1.66845	4.14552e-07	3.94805e-05	up
LOC_Os01g64110	48h vs 0h	4.20368	4.20568e-07	3.98967e-05	up
LOC_Os01g19820	48h vs 0h	2.43342	4.25802e-07	4.02563e-05	up
LOC_Os04g13210	48h vs 0h	1.85607	4.2749e-07	4.02794e-05	up
LOC_Os07g47520	48h vs 0h	1.22655	4.52317e-07	4.22013e-05	up
LOC_Os03g05630	48h vs 0h	1.82135	4.66868e-07	4.34031e-05	up
LOC_Os06g43304	48h vs 0h	1.88693	4.84474e-07	4.44782e-05	up
LOC_Os01g28790	48h vs 0h	2.75183	4.84811e-07	4.44782e-05	up
LOC_Os12g22190	48h vs 0h	5.66926	4.88273e-07	4.46489e-05	up
LOC_Os04g09260	48h vs 0h	7.03428	5.0507e-07	4.57351e-05	up
LOC_Os05g47770	48h vs 0h	2.67328	5.23039e-07	4.67774e-05	up
LOC_Os07g39520	48h vs 0h	2.22071	5.23289e-07	4.67774e-05	up
LOC_Os03g16960	48h vs 0h	10.5695	5.5901e-07	4.94946e-05	up
LOC_Os10g18260	48h vs 0h	2.12279	5.89626e-07	5.15881e-05	up
LOC_Os11g28940	48h vs 0h	6.2805	6.05666e-07	5.24597e-05	up
LOC_Os05g06340	48h vs 0h	1.92178	6.36104e-07	5.4756e-05	up
LOC_Os03g54804	48h vs 0h	3.52871	7.00946e-07	5.99675e-05	up
LOC_Os11g29290	48h vs 0h	3.42926	7.03108e-07	5.99684e-05	up
LOC_Os10g38489	48h vs 0h	1.92897	7.22942e-07	6.13957e-05	up
LOC_Os01g72380	48h vs 0h	1.13189	7.24245e-07	6.13957e-05	up
LOC_Os02g33820	48h vs 0h	1.27632	7.30253e-07	6.17175e-05	up
LOC_Os04g52190	48h vs 0h	1.62794	7.33373e-07	6.17938e-05	up
LOC_Os06g48520	48h vs 0h	3.34726	7.46697e-07	6.26675e-05	up
LOC_Os02g26810	48h vs 0h	5.74061	7.48235e-07	6.26675e-05	up
LOC_Os06g13350	48h vs 0h	20	7.62359e-07	6.33441e-05	up
LOC_Os01g58500	48h vs 0h	1.87665	7.66361e-07	6.33441e-05	up
LOC_Os04g08828	48h vs 0h	13.111	7.67079e-07	6.33441e-05	up
LOC_Os07g40630	48h vs 0h	2.07804	7.6767e-07	6.33441e-05	up
LOC_Os10g28080	48h vs 0h	3.43348	7.76822e-07	6.37223e-05	up
LOC_Os03g57640	48h vs 0h	4.42664	7.81633e-07	6.39288e-05	up
LOC_Os07g36544	48h vs 0h	2.10761	8.28084e-07	6.71374e-05	up
LOC_Os08g37040	48h vs 0h	1.29535	8.83398e-07	7.05959e-05	up
LOC_Os07g41420	48h vs 0h	1.9865	8.9711e-07	7.12832e-05	up
LOC_Os01g29280	48h vs 0h	20	9.7788e-07	7.68256e-05	up
LOC_Os04g57340	48h vs 0h	1.38626	1.04818e-06	8.21174e-05	up
LOC_Os03g02960	48h vs 0h	1.45176	1.13325e-06	8.79624e-05	up
LOC_Os05g45070	48h vs 0h	3.52981	1.13541e-06	8.79624e-05	up
LOC_Os12g25200	48h vs 0h	3.58564	1.16671e-06	9.01153e-05	up
LOC_Os04g49940	48h vs 0h	1.56874	1.16966e-06	9.01153e-05	up
LOC_Os02g52430	48h vs 0h	1.00778	1.18711e-06	9.09574e-05	up
LOC_Os03g47280	48h vs 0h	5.17324	1.26529e-06	9.64181e-05	up
LOC_Os03g60840	48h vs 0h	3.16011	1.2971e-06	9.80384e-05	up
LOC_Os09g39770	48h vs 0h	3.0608	1.3036e-06	9.82633e-05	up
LOC_Os12g12580	48h vs 0h	5.70206	1.36879e-06	0.000102899	up
LOC_Os03g20210	48h vs 0h	3.52727	1.39469e-06	0.000104564	up
LOC_Os06g45570	48h vs 0h	2.12835	1.40241e-06	0.000104861	up
LOC_Os12g18560	48h vs 0h	6.20139	1.44549e-06	0.000107793	up
LOC_Os04g57200	48h vs 0h	1.62967	1.46871e-06	0.000108436	up
LOC_Os04g48350	48h vs 0h	4.0863	1.4706e-06	0.000108436	up
LOC_Os05g27730	48h vs 0h	2.29947	1.47429e-06	0.000108436	up
LOC_Os06g23140	48h vs 0h	2.87564	1.48705e-06	0.000108436	up
LOC_Os10g33210	48h vs 0h	2.28385	1.49355e-06	0.000108477	up
LOC_Os09g20284	48h vs 0h	20	1.54168e-06	0.00011048	up
LOC_Os06g47360	48h vs 0h	20	1.54489e-06	0.00011048	up
LOC_Os08g11450	48h vs 0h	1.33843	1.55768e-06	0.000110826	up
LOC_Os12g04204	48h vs 0h	1.73036	1.56754e-06	0.000111243	up
LOC_Os07g35160	48h vs 0h	2.8426	1.57989e-06	0.000111836	up
LOC_Os11g11060	48h vs 0h	1.16141	1.60876e-06	0.000113018	up
LOC_Os04g49360	48h vs 0h	20	1.66893e-06	0.000116657	up
LOC_Os08g38910	48h vs 0h	2.45742	1.68035e-06	0.000117162	up
LOC_Os05g10940	48h vs 0h	1.0687	1.69878e-06	0.000118152	up
LOC_Os01g69870	48h vs 0h	2.17516	1.76325e-06	0.000122027	up
LOC_Os05g03480	48h vs 0h	1.53199	1.85943e-06	0.000127732	up
LOC_Os01g12810	48h vs 0h	1.69046	1.87221e-06	0.000128295	up
LOC_Os01g50000	48h vs 0h	2.32587	1.92274e-06	0.000130793	up
LOC_Os06g11450	48h vs 0h	3.55306	2.01507e-06	0.000135422	up
LOC_Os03g41438	48h vs 0h	2.1178	2.13832e-06	0.000141994	up
LOC_Os04g08824	48h vs 0h	10.6952	2.16897e-06	0.000143688	up
LOC_Os01g21250	48h vs 0h	4.77463	2.17981e-06	0.000144064	up
LOC_Os09g23660	48h vs 0h	1.23196	2.22292e-06	0.000146565	up
LOC_Os03g01740	48h vs 0h	2.30545	2.24723e-06	0.000147471	up
LOC_Os04g58850	48h vs 0h	1.57856	2.28036e-06	0.000149294	up
LOC_Os05g30760	48h vs 0h	5.6804	2.41109e-06	0.000157076	up
LOC_Os02g33060	48h vs 0h	1.71312	2.42191e-06	0.000157086	up
LOC_Os12g38010	48h vs 0h	20	2.58617e-06	0.000165053	up
LOC_Os06g44010	48h vs 0h	3.96862	2.5929e-06	0.000165105	up
LOC_Os09g20260	48h vs 0h	20	2.67618e-06	0.000168866	up
LOC_Os10g28299	48h vs 0h	5.70777	2.74391e-06	0.000171958	up
LOC_Os04g43400	48h vs 0h	3.29177	2.74984e-06	0.000171958	up
LOC_Os05g07120	48h vs 0h	5.79047	2.8176e-06	0.000174242	up
LOC_Os01g39330	48h vs 0h	1.58512	2.87663e-06	0.000177005	up
LOC_Os02g50690	48h vs 0h	1.54111	2.8901e-06	0.000177154	up
LOC_Os05g44300	48h vs 0h	1.92656	2.92298e-06	0.000178527	up
LOC_Os03g22670	48h vs 0h	1.57195	3.0017e-06	0.000182391	up
LOC_Os02g36210	48h vs 0h	20	3.0408e-06	0.00018415	up
LOC_Os03g22830	48h vs 0h	1.00686	3.04385e-06	0.00018415	up
LOC_Os07g03890	48h vs 0h	3.55221	3.07324e-06	0.000185525	up
LOC_Os08g40690	48h vs 0h	5.64766	3.12151e-06	0.000187969	up
LOC_Os04g51580	48h vs 0h	1.2139	3.12721e-06	0.000187969	up
LOC_Os01g46080	48h vs 0h	1.41933	3.33068e-06	0.000198488	up
LOC_Os03g19250	48h vs 0h	2.04563	3.46376e-06	0.00020467	up
LOC_Os01g50370	48h vs 0h	2.01572	3.48276e-06	0.000205358	up
LOC_Os03g15270	48h vs 0h	2.64208	3.54409e-06	0.000208094	up
LOC_Os01g61680	48h vs 0h	1.74717	3.77328e-06	0.000219243	up
LOC_Os10g41999	48h vs 0h	3.24398	3.81398e-06	0.000221147	up
LOC_Os09g21210	48h vs 0h	1.53452	3.99652e-06	0.000229426	up
LOC_Os04g33360	48h vs 0h	1.18355	4.03024e-06	0.000230335	up
LOC_Os11g31190	48h vs 0h	3.19364	4.12347e-06	0.000234888	up
LOC_Os12g06220	48h vs 0h	1.47345	4.12676e-06	0.000234888	up
LOC_Os11g02080	48h vs 0h	2.38134	4.141e-06	0.000235219	up
LOC_Os05g05620	48h vs 0h	3.95863	4.27358e-06	0.000242102	up
LOC_Os11g04409	48h vs 0h	1.89086	4.31899e-06	0.000243347	up
LOC_Os08g39860	48h vs 0h	2.66039	4.47707e-06	0.000250734	up
LOC_Os05g15530	48h vs 0h	8.45395	4.49622e-06	0.000251302	up
LOC_Os09g39940	48h vs 0h	2.04658	4.57099e-06	0.000253954	up
LOC_Os08g36580	48h vs 0h	1.20469	4.64898e-06	0.000257262	up
LOC_Os02g06430	48h vs 0h	1.24752	4.71806e-06	0.000260053	up
LOC_Os06g43430	48h vs 0h	1.41366	4.83158e-06	0.000265261	up
LOC_Os11g10710	48h vs 0h	3.37444	4.84455e-06	0.000265451	up
LOC_Os06g20790	48h vs 0h	20	5.00103e-06	0.000272953	up
LOC_Os02g49650	48h vs 0h	2.33438	5.08126e-06	0.00027679	up
LOC_Os09g38510	48h vs 0h	1.58264	5.11975e-06	0.000277801	up
LOC_Os02g51410	48h vs 0h	1.14891	5.15081e-06	0.000278944	up
LOC_Os05g50850	48h vs 0h	2.91203	5.18834e-06	0.000280368	up
LOC_Os02g55610	48h vs 0h	1.74896	5.22855e-06	0.000280854	up
LOC_Os11g08240	48h vs 0h	2.32973	5.23643e-06	0.000280854	up
LOC_Os03g20790	48h vs 0h	1.1293	5.2744e-06	0.000282348	up
LOC_Os07g33680	48h vs 0h	1.01945	5.37722e-06	0.0002873	up
LOC_Os03g13390	48h vs 0h	1.7117	5.42043e-06	0.000287954	up
LOC_Os10g22520	48h vs 0h	2.45545	5.52209e-06	0.000292312	up
LOC_Os07g23730	48h vs 0h	3.21892	5.52343e-06	0.000292312	up
LOC_Os02g47090	48h vs 0h	2.3946	5.56834e-06	0.000293575	up
LOC_Os02g32840	48h vs 0h	1.62408	5.61318e-06	0.00029538	up
LOC_Os08g43120	48h vs 0h	6.27743	5.99773e-06	0.000312312	up
LOC_Os04g43070	48h vs 0h	2.19717	6.01332e-06	0.000312312	up
LOC_Os05g49900	48h vs 0h	2.26099	6.07166e-06	0.00031359	up
LOC_Os01g24420	48h vs 0h	2.403	6.16626e-06	0.000317301	up
LOC_Os11g45540	48h vs 0h	2.17	6.30959e-06	0.000324078	up
LOC_Os12g29220	48h vs 0h	1.65319	6.40006e-06	0.000326312	up
LOC_Os06g22080	48h vs 0h	1.11556	6.40574e-06	0.000326312	up
LOC_Os01g13480	48h vs 0h	1.70896	6.41158e-06	0.000326312	up
LOC_Os02g52620	48h vs 0h	1.58005	6.45618e-06	0.000327387	up
LOC_Os02g28860	48h vs 0h	1.35589	6.49952e-06	0.000328986	up
LOC_Os07g32010	48h vs 0h	2.48074	6.51644e-06	0.000329246	up
LOC_Os03g09900	48h vs 0h	2.12522	6.61944e-06	0.000333242	up
LOC_Os02g49880	48h vs 0h	1.6049	6.6738e-06	0.000335373	up
LOC_Os12g02250	48h vs 0h	1.67664	6.78237e-06	0.000339606	up
LOC_Os09g26940	48h vs 0h	5.18791	7.04189e-06	0.000350955	up
LOC_Os01g63240	48h vs 0h	1.20337	7.10951e-06	0.000353448	up
LOC_Os06g36390	48h vs 0h	5.53441	7.39046e-06	0.00036611	up
LOC_Os07g35480	48h vs 0h	4.03043	7.46785e-06	0.000369288	up
LOC_Os12g36850	48h vs 0h	6.88706	7.50063e-06	0.000370252	up
LOC_Os07g37290	48h vs 0h	2.38303	7.60611e-06	0.000374502	up
LOC_Os09g33800	48h vs 0h	1.00587	7.61358e-06	0.000374502	up
LOC_Os03g03034	48h vs 0h	2.70698	7.7283e-06	0.000378809	up
LOC_Os01g57510	48h vs 0h	6.34209	7.80394e-06	0.00038051	up
LOC_Os01g54670	48h vs 0h	1.73164	7.86185e-06	0.000382665	up
LOC_Os03g57310	48h vs 0h	1.38322	7.93269e-06	0.000385112	up
LOC_Os03g32230	48h vs 0h	20	7.95354e-06	0.000385112	up
LOC_Os11g40850	48h vs 0h	3.15366	8.00467e-06	0.000386916	up
LOC_Os04g53120	48h vs 0h	1.02472	8.22771e-06	0.000395639	up
LOC_Os02g51740	48h vs 0h	2.98691	8.25678e-06	0.000396354	up
LOC_Os06g07000	48h vs 0h	1.29248	8.27717e-06	0.00039665	up
LOC_Os04g01470	48h vs 0h	20	8.31182e-06	0.000396982	up
LOC_Os09g21180	48h vs 0h	7.7855	8.59015e-06	0.000407752	up
LOC_Os07g48090	48h vs 0h	1.42354	8.64505e-06	0.000408662	up
LOC_Os11g27120	48h vs 0h	1.2114	8.99102e-06	0.000420738	up
LOC_Os01g50410	48h vs 0h	3.21982	9.37946e-06	0.000435989	up
LOC_Os06g08190	48h vs 0h	3.78828	9.42755e-06	0.000437495	up
LOC_Os01g52480	48h vs 0h	1.9736	9.48281e-06	0.000439328	up
LOC_Os03g55250	48h vs 0h	1.7688	9.63071e-06	0.000443392	up
LOC_Os05g33820	48h vs 0h	1.79063	9.63412e-06	0.000443392	up
LOC_Os07g23410	48h vs 0h	5.71726	9.70429e-06	0.000445152	up
LOC_Os04g28520	48h vs 0h	9.57866	9.78284e-06	0.000448019	up
LOC_Os08g09010	48h vs 0h	5.01288	9.92904e-06	0.000453226	up
LOC_Os06g09310	48h vs 0h	2.93989	1.00059e-05	0.000454502	up
LOC_Os06g13560	48h vs 0h	5.4622	1.00799e-05	0.00045681	up
LOC_Os03g63490	48h vs 0h	1.23259	1.00931e-05	0.00045681	up
LOC_Os07g08800	48h vs 0h	20	1.01102e-05	0.00045681	up
LOC_Os03g55240	48h vs 0h	2.00651	1.02294e-05	0.000460901	up
LOC_Os05g49020	48h vs 0h	1.30344	1.06393e-05	0.000475528	up
LOC_Os01g39020	48h vs 0h	2.50325	1.08035e-05	0.000482095	up
LOC_Os04g32480	48h vs 0h	4.56525	1.12696e-05	0.000498113	up
LOC_Os03g45390	48h vs 0h	1.60901	1.15436e-05	0.000508613	up
LOC_Os05g50090	48h vs 0h	1.71711	1.16949e-05	0.000514466	up
LOC_Os10g25420	48h vs 0h	2.0498	1.21477e-05	0.000530201	up
LOC_Os02g35200	48h vs 0h	1.16168	1.21705e-05	0.000530366	up
LOC_Os04g52780	48h vs 0h	2.25276	1.23481e-05	0.000537267	up
LOC_Os07g08390	48h vs 0h	1.59084	1.25573e-05	0.000542981	up
LOC_Os01g60860	48h vs 0h	1.37514	1.2667e-05	0.000545654	up
LOC_Os01g04330	48h vs 0h	1.73152	1.29967e-05	0.000555947	up
LOC_Os05g49420	48h vs 0h	1.44195	1.30395e-05	0.000556924	up
LOC_Os06g49880	48h vs 0h	1.7268	1.31321e-05	0.000560023	up
LOC_Os06g06360	48h vs 0h	5.52108	1.33437e-05	0.000568178	up
LOC_Os07g34280	48h vs 0h	7.31083	1.36283e-05	0.000578531	up
LOC_Os06g45480	48h vs 0h	1.61187	1.38793e-05	0.000586504	up
LOC_Os12g25860	48h vs 0h	20	1.45145e-05	0.000607644	up
LOC_Os10g29220	48h vs 0h	1.38536	1.46578e-05	0.000611071	up
LOC_Os02g54820	48h vs 0h	1.81842	1.47438e-05	0.000613739	up
LOC_Os02g26770	48h vs 0h	5.18817	1.49002e-05	0.000618404	up
LOC_Os04g58570	48h vs 0h	1.60322	1.51182e-05	0.000625587	up
ChrUn.fgenesh.gene.94	48h vs 0h	7.03166	1.51807e-05	0.000625748	up
LOC_Os10g25230	48h vs 0h	4.01369	1.51825e-05	0.000625748	up
LOC_Os12g05770	48h vs 0h	2.17405	1.55542e-05	0.00063889	up
LOC_Os04g11390	48h vs 0h	1.7421	1.57138e-05	0.000643902	up
LOC_Os01g37040	48h vs 0h	1.50843	1.62102e-05	0.000662907	up
LOC_Os11g06150	48h vs 0h	6.65553	1.68115e-05	0.000682494	up
LOC_Os03g17174	48h vs 0h	1.74059	1.74711e-05	0.000705164	up
LOC_Os10g04470	48h vs 0h	2.58012	1.8094e-05	0.000725134	up
LOC_Os01g56270	48h vs 0h	1.14412	1.81387e-05	0.000725808	up
LOC_Os10g04400	48h vs 0h	3.47737	1.83087e-05	0.000730515	up
LOC_Os10g34840	48h vs 0h	1.51789	1.83413e-05	0.000730771	up
LOC_Os05g50610	48h vs 0h	5.69465	1.88576e-05	0.000747073	up
LOC_Os06g04230	48h vs 0h	3.00618	1.89774e-05	0.000749686	up
LOC_Os02g50940	48h vs 0h	1.52296	1.90488e-05	0.000751446	up
LOC_Os05g34325	48h vs 0h	2.81846	1.93347e-05	0.000760572	up
LOC_Os07g44910	48h vs 0h	3.53816	1.9879e-05	0.000775418	up
LOC_Os03g10620	48h vs 0h	2.9372	1.99083e-05	0.00077548	up
LOC_Os01g72080	48h vs 0h	1.52923	1.99847e-05	0.000777173	up
LOC_Os05g44900	48h vs 0h	1.29219	2.00354e-05	0.000777173	up
LOC_Os09g28630	48h vs 0h	1.24826	2.02973e-05	0.000785981	up
LOC_Os12g08260	48h vs 0h	1.78122	2.04192e-05	0.000787294	up
LOC_Os03g41390	48h vs 0h	1.90813	2.046e-05	0.000787294	up
LOC_Os07g35380	48h vs 0h	4.4621	2.05126e-05	0.000787294	up
LOC_Os03g20970	48h vs 0h	3.42223	2.05784e-05	0.000787294	up
LOC_Os02g57810	48h vs 0h	20	2.09221e-05	0.000797156	up
LOC_Os11g03730	48h vs 0h	1.79023	2.12581e-05	0.000807748	up
LOC_Os02g47250	48h vs 0h	4.16808	2.13512e-05	0.000810183	up
LOC_Os07g35330	48h vs 0h	3.42715	2.21419e-05	0.000836772	up
LOC_Os02g28110	48h vs 0h	6.27005	2.22774e-05	0.000838653	up
LOC_Os06g03860	48h vs 0h	1.29221	2.22795e-05	0.000838653	up
LOC_Os11g03860	48h vs 0h	1.50338	2.22819e-05	0.000838653	up
LOC_Os03g60080	48h vs 0h	2.1869	2.28395e-05	0.000856637	up
LOC_Os03g48780	48h vs 0h	3.01762	2.28826e-05	0.000856637	up
LOC_Os04g37790	48h vs 0h	1.60984	2.32063e-05	0.000867593	up
LOC_Os01g54969	48h vs 0h	20	2.32919e-05	0.000869626	up
LOC_Os09g13600	48h vs 0h	1.04888	2.34608e-05	0.000874077	up
LOC_Os10g37350	48h vs 0h	1.16826	2.34738e-05	0.000874077	up
LOC_Os01g12381	48h vs 0h	2.11569	2.3684e-05	0.000878385	up
LOC_Os06g43020	48h vs 0h	1.57219	2.37819e-05	0.000880845	up
LOC_Os05g28740	48h vs 0h	2.42586	2.39156e-05	0.000884622	up
LOC_Os07g48820	48h vs 0h	1.27639	2.43906e-05	0.000893895	up
LOC_Os08g02230	48h vs 0h	3.10813	2.5394e-05	0.000924594	up
LOC_Os01g64630	48h vs 0h	1.01485	2.5543e-05	0.000927597	up
LOC_Os06g10000	48h vs 0h	3.51913	2.56277e-05	0.000928667	up
LOC_Os10g35150	48h vs 0h	1.12513	2.58398e-05	0.000934724	up
LOC_Os08g29570	48h vs 0h	2.40615	2.63026e-05	0.000949004	up
LOC_Os01g64790	48h vs 0h	3.82691	2.73096e-05	0.000979004	up
LOC_Os10g25570	48h vs 0h	1.66477	2.73774e-05	0.000980119	up
LOC_Os03g29680	48h vs 0h	1.27667	2.7411e-05	0.000980119	up
LOC_Os07g03710	48h vs 0h	5.94343	2.7544e-05	0.000982519	up
LOC_Os01g47840	48h vs 0h	6.3858	2.75838e-05	0.000982519	up
LOC_Os12g31860	48h vs 0h	3.57352	2.76681e-05	0.00098414	up
LOC_Os07g34070	48h vs 0h	1.92528	2.76999e-05	0.00098414	up
LOC_Os02g34580	48h vs 0h	1.65911	2.80368e-05	0.00099358	up
LOC_Os10g02300	48h vs 0h	1.87981	2.82368e-05	0.000999398	up
LOC_Os01g65904	48h vs 0h	2.12811	2.84185e-05	0.00100328	up
LOC_Os01g45250	48h vs 0h	1.77761	2.85779e-05	0.00100763	up
LOC_Os04g48020	48h vs 0h	1.26501	2.89502e-05	0.00101819	up
LOC_Os03g13140	48h vs 0h	8.93819	2.95303e-05	0.00103467	up
LOC_Os03g49560	48h vs 0h	1.94152	2.96088e-05	0.00103612	up
LOC_Os08g06170	48h vs 0h	6.04558	3.01704e-05	0.00105182	up
LOC_Os01g61510	48h vs 0h	4.30721	3.09796e-05	0.00107868	up
LOC_Os01g72360	48h vs 0h	4.00706	3.26827e-05	0.00112395	up
LOC_Os08g40680	48h vs 0h	5.47613	3.29662e-05	0.00112892	up
LOC_Os12g36110	48h vs 0h	1.40588	3.31324e-05	0.00113104	up
LOC_Os02g36150	48h vs 0h	2.88352	3.32964e-05	0.00113525	up
LOC_Os03g04070	48h vs 0h	1.46757	3.34407e-05	0.00113867	up
LOC_Os02g45780	48h vs 0h	2.58631	3.34783e-05	0.00113867	up
LOC_Os06g14420	48h vs 0h	2.46805	3.36739e-05	0.00114393	up
LOC_Os05g03920	48h vs 0h	2.78828	3.37742e-05	0.00114594	up
LOC_Os07g43800	48h vs 0h	1.23553	3.38327e-05	0.00114653	up
LOC_Os04g27720	48h vs 0h	5.40587	3.52705e-05	0.00118505	up
LOC_Os08g04010	48h vs 0h	1.21472	3.57763e-05	0.00119784	up
LOC_Os07g36570	48h vs 0h	2.7546	3.59491e-05	0.00120218	up
LOC_Os02g39910	48h vs 0h	1.53632	3.61092e-05	0.00120247	up
LOC_Os06g18140	48h vs 0h	1.88591	3.61186e-05	0.00120247	up
LOC_Os01g16146	48h vs 0h	1.22772	3.61301e-05	0.00120247	up
LOC_Os08g39840	48h vs 0h	5.11436	3.68038e-05	0.00122175	up
LOC_Os02g13370	48h vs 0h	2.84506	3.68595e-05	0.00122175	up
LOC_Os08g17500	48h vs 0h	4.27343	3.68846e-05	0.00122175	up
LOC_Os04g52090	48h vs 0h	1.96029	3.71957e-05	0.00123059	up
LOC_Os03g20780	48h vs 0h	1.08562	3.79386e-05	0.00124924	up
LOC_Os01g19130	48h vs 0h	1.43803	3.80143e-05	0.00125026	up
LOC_Os07g41280	48h vs 0h	1.34857	3.92513e-05	0.00128639	up
LOC_Os12g13640	48h vs 0h	3.23405	3.93805e-05	0.00128911	up
LOC_Os10g06630	48h vs 0h	1.88548	3.98327e-05	0.00129747	up
LOC_Os05g25920	48h vs 0h	3.23055	3.98923e-05	0.00129747	up
LOC_Os12g43640	48h vs 0h	3.34592	3.99616e-05	0.00129747	up
LOC_Os10g22050	48h vs 0h	1.37397	4.05381e-05	0.00131313	up
LOC_Os11g05494	48h vs 0h	2.50082	4.09922e-05	0.0013217	up
LOC_Os04g09920	48h vs 0h	7.85857	4.18142e-05	0.00134061	up
LOC_Os12g24650	48h vs 0h	1.98859	4.18189e-05	0.00134061	up
LOC_Os02g46860	48h vs 0h	2.19514	4.1887e-05	0.00134125	up
LOC_Os02g51710	48h vs 0h	1.002	4.20178e-05	0.00134389	up
LOC_Os03g05880	48h vs 0h	2.30708	4.25003e-05	0.00135312	up
LOC_Os07g44330	48h vs 0h	1.43254	4.29626e-05	0.0013617	up
LOC_Os03g45420	48h vs 0h	1.39031	4.29969e-05	0.0013617	up
LOC_Os04g27190	48h vs 0h	3.33427	4.30138e-05	0.0013617	up
LOC_Os03g57690	48h vs 0h	1.44434	4.3316e-05	0.00136816	up
LOC_Os01g22780	48h vs 0h	1.79836	4.39014e-05	0.00138232	up
LOC_Os03g64260	48h vs 0h	20	4.45079e-05	0.00139789	up
LOC_Os06g17250	48h vs 0h	3.5257	4.46871e-05	0.00140036	up
LOC_Os06g05010	48h vs 0h	2.96767	4.4885e-05	0.00140341	up
LOC_Os05g37190	48h vs 0h	3.22239	4.51375e-05	0.00140815	up
LOC_Os12g13120	48h vs 0h	1.07904	4.54949e-05	0.00141613	up
LOC_Os06g07070	48h vs 0h	1.02024	4.63433e-05	0.00143772	up
LOC_Os04g42760	48h vs 0h	5.38588	4.6404e-05	0.00143801	up
LOC_Os02g41670	48h vs 0h	2.26508	4.72732e-05	0.00146008	up
LOC_Os01g02200	48h vs 0h	1.18539	4.75051e-05	0.00146562	up
LOC_Os02g28220	48h vs 0h	20	4.80153e-05	0.00147687	up
LOC_Os11g29870	48h vs 0h	2.94626	4.81663e-05	0.00147884	up
LOC_Os10g31940	48h vs 0h	1.23913	4.83626e-05	0.00148061	up
LOC_Os04g32920	48h vs 0h	4.08803	4.93297e-05	0.00150095	up
LOC_Os03g46060	48h vs 0h	5.06363	4.9762e-05	0.00151019	up
LOC_Os02g38386	48h vs 0h	1.43053	4.99059e-05	0.00151291	up
LOC_Os11g10590	48h vs 0h	5.22795	5.01857e-05	0.00151974	up
LOC_Os03g13210	48h vs 0h	2.91967	5.08958e-05	0.00153957	up
LOC_Os09g08720	48h vs 0h	2.97141	5.14587e-05	0.00155155	up
LOC_Os09g39930	48h vs 0h	2.1676	5.17717e-05	0.00155795	up
LOC_Os03g12470	48h vs 0h	1.16539	5.17826e-05	0.00155795	up
LOC_Os05g47750	48h vs 0h	2.1545	5.20876e-05	0.0015652	up
LOC_Os07g39880	48h vs 0h	1.29929	5.21451e-05	0.0015652	up
LOC_Os03g60260	48h vs 0h	2.4726	5.2768e-05	0.0015757	up
LOC_Os01g04050	48h vs 0h	5.7385	5.32522e-05	0.00158337	up
LOC_Os06g36880	48h vs 0h	3.65057	5.49273e-05	0.00162452	up
LOC_Os04g43060	48h vs 0h	1.38651	5.60669e-05	0.00164948	up
LOC_Os07g46030	48h vs 0h	5.07262	5.67925e-05	0.00166907	up
LOC_Os11g11970	48h vs 0h	2.86347	5.71683e-05	0.00167658	up
LOC_Os01g12910	48h vs 0h	1.31673	5.78674e-05	0.0016953	up
LOC_Os03g15220	48h vs 0h	1.56263	5.80448e-05	0.00169871	up
LOC_Os10g42040	48h vs 0h	2.84926	5.82039e-05	0.00170158	up
LOC_Os10g39680	48h vs 0h	5.85692	5.82724e-05	0.0017018	up
LOC_Os01g41810	48h vs 0h	1.29109	5.83531e-05	0.00170237	up
LOC_Os04g02530	48h vs 0h	1.49691	5.92424e-05	0.0017208	up
LOC_Os05g15880	48h vs 0h	20	5.92918e-05	0.0017208	up
LOC_Os07g46990	48h vs 0h	1.08327	5.94399e-05	0.00172326	up
LOC_Os03g09190	48h vs 0h	2.09979	6.07516e-05	0.001754	up
LOC_Os06g49710	48h vs 0h	2.91182	6.13014e-05	0.00176439	up
LOC_Os05g50830	48h vs 0h	2.75169	6.36641e-05	0.00181807	up
LOC_Os11g44810	48h vs 0h	1.33273	6.52325e-05	0.00185268	up
LOC_Os11g06780	48h vs 0h	1.44176	6.53877e-05	0.0018552	up
LOC_Os01g24600	48h vs 0h	4.18423	6.57757e-05	0.00186242	up
LOC_Os04g39350	48h vs 0h	1.99793	6.75264e-05	0.00190619	up
LOC_Os07g34370	48h vs 0h	6.36724	6.82895e-05	0.00192578	up
LOC_Os05g48010	48h vs 0h	2.34354	6.94883e-05	0.00195563	up
LOC_Os02g09960	48h vs 0h	1.33174	6.98456e-05	0.00196173	up
LOC_Os03g26310	48h vs 0h	20	7.07417e-05	0.0019829	up
LOC_Os01g71350	48h vs 0h	5.71047	7.26246e-05	0.00201999	up
LOC_Os02g45450	48h vs 0h	5.64839	7.42022e-05	0.00204901	up
LOC_Os03g11900	48h vs 0h	3.77022	7.46249e-05	0.00205864	up
LOC_Os09g28354	48h vs 0h	2.08621	7.49569e-05	0.00206169	up
LOC_Os02g12350	48h vs 0h	4.26262	7.61364e-05	0.00208795	up
LOC_Os08g10304	48h vs 0h	1.50143	7.62447e-05	0.00208856	up
LOC_Os01g40950	48h vs 0h	20	7.63547e-05	0.00208856	up
LOC_Os03g58030	48h vs 0h	2.49238	7.64455e-05	0.00208856	up
LOC_Os11g33120	48h vs 0h	1.3152	7.64582e-05	0.00208856	up
LOC_Os04g44820	48h vs 0h	1.60288	7.68386e-05	0.00209186	up
LOC_Os05g45410	48h vs 0h	2.30499	7.68789e-05	0.00209186	up
LOC_Os03g38800	48h vs 0h	3.07907	7.71659e-05	0.00209762	up
LOC_Os01g43890	48h vs 0h	2.75872	7.73618e-05	0.00209993	up
LOC_Os06g05480	48h vs 0h	1.69285	7.74118e-05	0.00209993	up
LOC_Os01g52260	48h vs 0h	1.49984	7.77063e-05	0.00210351	up
LOC_Os11g04170	48h vs 0h	2.39574	7.77598e-05	0.00210351	up
LOC_Os10g36960	48h vs 0h	2.39448	7.96901e-05	0.00215205	up
LOC_Os04g12960	48h vs 0h	4.25157	8.04538e-05	0.00216588	up
LOC_Os10g02070	48h vs 0h	4.87451	8.13552e-05	0.00218804	up
LOC_Os02g13100	48h vs 0h	1.20446	8.36826e-05	0.0022334	up
LOC_Os03g58140	48h vs 0h	3.94354	8.37915e-05	0.00223417	up
LOC_Os02g45380	48h vs 0h	4.22017	8.40778e-05	0.00223753	up
LOC_Os11g31540	48h vs 0h	5.14165	8.43925e-05	0.00224376	up
LOC_Os01g41430	48h vs 0h	4.2749	8.71573e-05	0.00230191	up
LOC_Os01g20980	48h vs 0h	5.49362	8.74311e-05	0.00230336	up
LOC_Os05g40770	48h vs 0h	1.45084	8.87762e-05	0.00232704	up
LOC_Os03g60520	48h vs 0h	1.28639	8.91401e-05	0.00233219	up
LOC_Os02g33590	48h vs 0h	3.03238	8.92744e-05	0.00233352	up
LOC_Os10g41330	48h vs 0h	3.07035	9.0609e-05	0.00235861	up
LOC_Os12g11660	48h vs 0h	2.1695	9.18194e-05	0.00238557	up
LOC_Os01g61670	48h vs 0h	1.2121	9.24619e-05	0.00239662	up
LOC_Os03g08624	48h vs 0h	3.95576	9.27239e-05	0.00240116	up
LOC_Os02g02340	48h vs 0h	2.44841	9.28094e-05	0.00240116	up
LOC_Os05g40180	48h vs 0h	1.1416	9.31443e-05	0.00240537	up
LOC_Os06g49220	48h vs 0h	2.117	9.35834e-05	0.00241001	up
LOC_Os02g56030	48h vs 0h	1.16984	9.38698e-05	0.00241515	up
LOC_Os02g42810	48h vs 0h	1.13439	9.47649e-05	0.00243372	up
LOC_Os05g39310	48h vs 0h	5.04236	9.59572e-05	0.00245753	up
LOC_Os03g18130	48h vs 0h	4.06975	9.70257e-05	0.00247558	up
LOC_Os04g25060	48h vs 0h	4.60046	9.73263e-05	0.00247893	up
LOC_Os04g52504	48h vs 0h	2.70793	9.9851e-05	0.0025386	up
LOC_Os05g45100	48h vs 0h	4.30982	0.000101281	0.00256095	up
LOC_Os07g15190	48h vs 0h	1.59502	0.000101811	0.00256969	up
LOC_Os04g59360	48h vs 0h	3.78661	0.000102327	0.00258039	up
LOC_Os03g52380	48h vs 0h	3.32187	0.000103429	0.00260532	up
LOC_Os05g27780	48h vs 0h	1.64428	0.000105566	0.0026477	up
LOC_Os11g08100	48h vs 0h	2.77839	0.000106885	0.00267357	up
LOC_Os04g51150	48h vs 0h	1.67378	0.000108741	0.00271026	up
LOC_Os07g23430	48h vs 0h	6.80367	0.000109192	0.00271908	up
LOC_Os06g05380	48h vs 0h	1.54425	0.000109663	0.00272351	up
LOC_Os07g06990	48h vs 0h	2.02613	0.000109804	0.00272458	up
LOC_Os10g31290	48h vs 0h	2.12014	0.0001102	0.00273199	up
LOC_Os01g04280	48h vs 0h	1.25264	0.000112084	0.00276395	up
LOC_Os03g16390	48h vs 0h	2.14407	0.000112709	0.00277598	up
LOC_Os02g36140	48h vs 0h	1.94024	0.000113239	0.002783	up
LOC_Os03g14270	48h vs 0h	2.55831	0.000113256	0.002783	up
LOC_Os03g53020	48h vs 0h	2.60892	0.00011428	0.00280032	up
LOC_Os06g07030	48h vs 0h	2.20529	0.000114362	0.00280032	up
LOC_Os01g08100	48h vs 0h	2.83791	0.000114626	0.00280432	up
LOC_Os07g12890	48h vs 0h	1.73916	0.000116136	0.00283629	up
LOC_Os03g11960	48h vs 0h	1.09175	0.000116938	0.00284839	up
LOC_Os03g55940	48h vs 0h	3.53786	0.000117387	0.00285683	up
LOC_Os02g36940	48h vs 0h	1.6903	0.000118563	0.00288041	up
LOC_Os06g21250	48h vs 0h	7.52591	0.000118677	0.00288067	up
LOC_Os03g55540	48h vs 0h	1.4778	0.000119362	0.00289285	up
LOC_Os05g11600	48h vs 0h	7.60025	0.000119519	0.00289347	up
LOC_Os05g02200	48h vs 0h	2.514	0.000121128	0.00292237	up
LOC_Os01g05080	48h vs 0h	1.27072	0.00012339	0.00296667	up
LOC_Os10g40950	48h vs 0h	2.54144	0.000123531	0.0029675	up
LOC_Os03g47530	48h vs 0h	1.1591	0.000125058	0.00298975	up
LOC_Os12g18550	48h vs 0h	1.42023	0.000125084	0.00298975	up
LOC_Os05g07250	48h vs 0h	4.32103	0.000125207	0.00298975	up
LOC_Os09g09320	48h vs 0h	1.17375	0.000129028	0.00306004	up
LOC_Os09g38670	48h vs 0h	1.44776	0.000132945	0.0031237	up
LOC_Os08g26850	48h vs 0h	1.78849	0.000133927	0.00314148	up
LOC_Os01g57730	48h vs 0h	2.3679	0.000134361	0.00314902	up
LOC_Os09g31200	48h vs 0h	1.86929	0.000134985	0.00316097	up
LOC_Os02g57790	48h vs 0h	1.97751	0.000136299	0.00318372	up
LOC_Os05g50180	48h vs 0h	4.02679	0.000137003	0.00319751	up
LOC_Os12g02720	48h vs 0h	3.36791	0.00013762	0.00320654	up
LOC_Os08g24630	48h vs 0h	5.35969	0.000139144	0.00323933	up
LOC_Os02g28900	48h vs 0h	1.63283	0.000140118	0.00325386	up
LOC_Os02g09400	48h vs 0h	1.18665	0.000140494	0.0032591	up
LOC_Os07g46380	48h vs 0h	1.89337	0.000141211	0.00326977	up
LOC_Os09g28180	48h vs 0h	3.92719	0.000141359	0.00326977	up
LOC_Os04g38530	48h vs 0h	1.2527	0.000147109	0.00336854	up
LOC_Os03g48770	48h vs 0h	2.9163	0.00014929	0.00340449	up
LOC_Os04g42470	48h vs 0h	1.01269	0.000153626	0.00349196	up
LOC_Os11g47510	48h vs 0h	20	0.000154833	0.00351651	up
LOC_Os03g03890	48h vs 0h	1.43429	0.000156286	0.0035395	up
LOC_Os01g28500	48h vs 0h	2.78123	0.000156352	0.0035395	up
LOC_Os10g22080	48h vs 0h	1.10234	0.000157145	0.00354882	up
LOC_Os11g22350	48h vs 0h	2.00696	0.000157621	0.00355668	up
LOC_Os01g14590	48h vs 0h	2.68038	0.000159714	0.00358481	up
LOC_Os06g21530	48h vs 0h	1.21778	0.000160996	0.00360657	up
LOC_Os07g12340	48h vs 0h	2.46823	0.000162655	0.00363788	up
LOC_Os04g27060	48h vs 0h	5.74202	0.000164111	0.00366332	up
LOC_Os01g11880	48h vs 0h	1.31882	0.000164321	0.00366332	up
LOC_Os03g53930	48h vs 0h	1.77978	0.000164548	0.00366332	up
LOC_Os04g55520	48h vs 0h	1.06155	0.000164657	0.00366332	up
LOC_Os04g09430	48h vs 0h	20	0.000165687	0.00367914	up
LOC_Os01g62830	48h vs 0h	1.76979	0.000166957	0.00368972	up
LOC_Os10g28050	48h vs 0h	2.34492	0.000169685	0.00373815	up
LOC_Os03g20949	48h vs 0h	1.6646	0.000172422	0.00378076	up
LOC_Os01g11600	48h vs 0h	3.82406	0.000172432	0.00378076	up
LOC_Os12g43470	48h vs 0h	3.01178	0.000172607	0.00378163	up
LOC_Os07g09420	48h vs 0h	2.47674	0.000172814	0.00378319	up
LOC_Os04g48460	48h vs 0h	1.28446	0.000173328	0.00378435	up
LOC_Os09g04050	48h vs 0h	2.37207	0.000173355	0.00378435	up
LOC_Os01g57570	48h vs 0h	1.0985	0.00017341	0.00378435	up
LOC_Os01g18744	48h vs 0h	2.48365	0.000174637	0.0038022	up
LOC_Os11g10510	48h vs 0h	2.77722	0.000175383	0.00381548	up
LOC_Os12g06190	48h vs 0h	1.87901	0.000176006	0.00382604	up
LOC_Os03g52410	48h vs 0h	3.52532	0.00017709	0.00384628	up
LOC_Os03g03440	48h vs 0h	1.30797	0.000182389	0.00394023	up
LOC_Os04g53930	48h vs 0h	2.21681	0.000183347	0.00395479	up
LOC_Os08g07690	48h vs 0h	20	0.000186129	0.00400859	up
LOC_Os02g46690	48h vs 0h	1.47695	0.000187214	0.00402885	up
LOC_Os07g29750	48h vs 0h	1.12766	0.000189613	0.0040742	up
LOC_Os04g05650	48h vs 0h	4.72068	0.00019095	0.00409977	up
LOC_Os02g48320	48h vs 0h	3.48632	0.000191478	0.00410479	up
LOC_Os04g52640	48h vs 0h	1.18487	0.000191961	0.00410881	up
LOC_Os03g29190	48h vs 0h	1.77237	0.00019255	0.00411195	up
LOC_Os04g56470	48h vs 0h	2.13549	0.000194374	0.00414141	up
LOC_Os08g13920	48h vs 0h	1.51334	0.000194876	0.00414576	up
LOC_Os03g63390	48h vs 0h	3.56995	0.000196518	0.00417097	up
LOC_Os06g11090	48h vs 0h	1.97639	0.00019965	0.00421837	up
LOC_Os02g51020	48h vs 0h	1.33404	0.000199905	0.00421991	up
LOC_Os06g39110	48h vs 0h	3.21529	0.000200177	0.00421991	up
LOC_Os12g33120	48h vs 0h	1.1707	0.000200385	0.00422111	up
LOC_Os03g07890	48h vs 0h	1.09829	0.000200574	0.00422188	up
LOC_Os05g36360	48h vs 0h	1.20563	0.000204176	0.00427833	up
LOC_Os01g71860	48h vs 0h	20	0.000206132	0.00431608	up
LOC_Os01g50940	48h vs 0h	3.56032	0.000207763	0.00434103	up
LOC_Os01g13950	48h vs 0h	4.00289	0.000208161	0.00434552	up
LOC_Os02g01590	48h vs 0h	4.40139	0.000209683	0.00436748	up
LOC_Os02g48210	48h vs 0h	1.51462	0.000210838	0.00438392	up
LOC_Os08g17390	48h vs 0h	1.20069	0.000211609	0.00439447	up
LOC_Os11g05070	48h vs 0h	1.31146	0.000212611	0.00440687	up
LOC_Os01g45900	48h vs 0h	1.82685	0.00021268	0.00440687	up
LOC_Os01g60870	48h vs 0h	2.32447	0.000213039	0.00441103	up
LOC_Os11g33300	48h vs 0h	20	0.000213596	0.00441928	up
LOC_Os01g47350	48h vs 0h	1.13414	0.000215416	0.00444046	up
LOC_Os12g35940	48h vs 0h	1.11315	0.000219227	0.00449908	up
LOC_Os02g50130	48h vs 0h	1.2308	0.000219831	0.00450427	up
LOC_Os02g30600	48h vs 0h	1.1838	0.000220286	0.00450563	up
LOC_Os09g28650	48h vs 0h	2.56852	0.000220354	0.00450563	up
LOC_Os02g41630	48h vs 0h	1.61394	0.000222806	0.00454839	up
LOC_Os02g11760	48h vs 0h	3.79933	0.000222935	0.00454839	up
LOC_Os01g04210	48h vs 0h	1.8388	0.0002238	0.00456271	up
LOC_Os03g42760	48h vs 0h	1.63685	0.000225283	0.00458958	up
LOC_Os05g47960	48h vs 0h	2.25039	0.000228361	0.00464551	up
LOC_Os10g36090	48h vs 0h	5.91112	0.000229571	0.00465992	up
LOC_Os01g02290	48h vs 0h	3.33441	0.000230312	0.00467156	up
LOC_Os09g16380	48h vs 0h	2.55623	0.000232266	0.00470777	up
LOC_Os06g11280	48h vs 0h	1.27821	0.000236639	0.00477142	up
LOC_Os10g39700	48h vs 0h	5.11608	0.000236775	0.00477142	up
LOC_Os10g30310	48h vs 0h	2.14505	0.000238484	0.00479569	up
LOC_Os04g39814	48h vs 0h	1.93244	0.000238778	0.00479569	up
LOC_Os11g14040	48h vs 0h	2.85938	0.00024146	0.00482133	up
LOC_Os01g39040	48h vs 0h	2.24606	0.000241683	0.00482156	up
LOC_Os02g46640	48h vs 0h	1.18637	0.000242284	0.00482682	up
LOC_Os12g12590	48h vs 0h	2.66858	0.000242293	0.00482682	up
LOC_Os08g37470	48h vs 0h	3.27792	0.000243681	0.00483411	up
LOC_Os06g49000	48h vs 0h	1.99721	0.000243699	0.00483411	up
LOC_Os10g33920	48h vs 0h	1.46851	0.000244745	0.00484452	up
LOC_Os01g68080	48h vs 0h	2.36048	0.00024593	0.00485701	up
LOC_Os02g27592	48h vs 0h	1.13136	0.000246325	0.00485855	up
LOC_Os07g09970	48h vs 0h	2.36442	0.000247157	0.00487083	up
LOC_Os09g34000	48h vs 0h	1.08231	0.000247996	0.00488116	up
LOC_Os12g26290	48h vs 0h	2.58653	0.000250319	0.00491769	up
LOC_Os04g31484	48h vs 0h	2.16794	0.000250831	0.00491769	up
LOC_Os06g05020	48h vs 0h	4.50348	0.000251367	0.00491769	up
LOC_Os07g35810	48h vs 0h	2.07207	0.000251452	0.00491769	up
LOC_Os07g35560	48h vs 0h	4.23452	0.000251615	0.00491769	up
LOC_Os03g19680	48h vs 0h	1.05543	0.000256162	0.00499606	up
LOC_Os08g06640	48h vs 0h	1.16076	0.000261597	0.00505609	up
LOC_Os06g43080	48h vs 0h	3.9695	0.00026388	0.00509316	up
LOC_Os01g56930	48h vs 0h	1.46014	0.000265116	0.00511348	up
LOC_Os01g19330	48h vs 0h	4.19633	0.00026614	0.0051226	up
LOC_Os08g44150	48h vs 0h	2.16923	0.000266927	0.00512866	up
LOC_Os05g33190	48h vs 0h	5.80482	0.000267018	0.00512866	up
LOC_Os05g11610	48h vs 0h	7.44725	0.000269342	0.00516285	up
LOC_Os07g13810	48h vs 0h	2.26832	0.000270184	0.00517325	up
LOC_Os01g28450	48h vs 0h	4.4128	0.000271871	0.00520061	up
LOC_Os03g15080	48h vs 0h	2.75017	0.000273898	0.00523221	up
LOC_Os06g41840	48h vs 0h	2.03574	0.000275893	0.00526671	up
LOC_Os03g40194	48h vs 0h	2.65745	0.000276484	0.00527438	up
LOC_Os01g64170	48h vs 0h	1.25902	0.000278143	0.00530225	up
LOC_Os06g03520	48h vs 0h	3.74094	0.000279948	0.00532953	up
LOC_Os07g40300	48h vs 0h	2.64347	0.000281119	0.00534452	up
LOC_Os03g58010	48h vs 0h	3.34007	0.000283935	0.00537972	up
LOC_Os06g48680	48h vs 0h	1.63804	0.000286592	0.0054227	up
LOC_Os03g47230	48h vs 0h	3.23877	0.00028853	0.00545196	up
LOC_Os03g10100	48h vs 0h	1.14135	0.000293912	0.00553586	up
LOC_Os01g12000	48h vs 0h	1.64875	0.000293939	0.00553586	up
LOC_Os04g32590	48h vs 0h	1.35025	0.000294396	0.00553655	up
LOC_Os12g12514	48h vs 0h	1.31702	0.000297504	0.00557621	up
LOC_Os01g05064	48h vs 0h	2.58008	0.000297891	0.0055797	up
LOC_Os05g44270	48h vs 0h	1.71256	0.00029867	0.00558128	up
LOC_Os05g07880	48h vs 0h	2.57458	0.000298744	0.00558128	up
LOC_Os04g56430	48h vs 0h	9.05787	0.000301536	0.00561404	up
LOC_Os04g01810	48h vs 0h	3.84128	0.000302243	0.00562345	up
LOC_Os03g56180	48h vs 0h	2.63125	0.000306323	0.00566911	up
LOC_Os04g39360	48h vs 0h	3.80243	0.000308164	0.00569185	up
LOC_Os04g12970	48h vs 0h	20	0.000308678	0.00569758	up
LOC_Os07g33660	48h vs 0h	1.71855	0.000310179	0.0057177	up
LOC_Os12g24780	48h vs 0h	4.03328	0.000311405	0.00573274	up
LOC_Os01g10180	48h vs 0h	1.12027	0.000312254	0.00574456	up
LOC_Os07g07470	48h vs 0h	1.6581	0.000314833	0.00578439	up
LOC_Os02g10660	48h vs 0h	1.56439	0.000315935	0.00579647	up
LOC_Os01g02130	48h vs 0h	2.29841	0.000316983	0.00580858	up
LOC_Os06g20960	48h vs 0h	2.43345	0.000319923	0.00585087	up
LOC_Os03g31740	48h vs 0h	4.023	0.00032013	0.00585087	up
LOC_Os04g25650	48h vs 0h	4.22872	0.000321246	0.00586358	up
LOC_Os06g11240	48h vs 0h	1.44803	0.000321987	0.00587326	up
LOC_Os03g09140	48h vs 0h	2.06645	0.000324114	0.00589663	up
LOC_Os06g36180	48h vs 0h	2.2252	0.000325403	0.00591237	up
LOC_Os05g34830	48h vs 0h	2.39727	0.0003276	0.00594842	up
LOC_Os07g20100	48h vs 0h	1.44748	0.000329345	0.00597214	up
LOC_Os11g05450	48h vs 0h	20	0.000329639	0.00597214	up
LOC_Os04g32620	48h vs 0h	4.98128	0.000329763	0.00597214	up
LOC_Os06g13450	48h vs 0h	9.29254	0.000331072	0.00599195	up
LOC_Os02g13420	48h vs 0h	2.09215	0.000332365	0.00601146	up
LOC_Os07g27670	48h vs 0h	1.41801	0.0003342	0.006029	up
LOC_Os06g01350	48h vs 0h	1.57408	0.000336823	0.00606847	up
LOC_Os01g14630	48h vs 0h	4.37497	0.000337946	0.00608478	up
LOC_Os02g50490	48h vs 0h	1.36671	0.000340335	0.00611989	up
LOC_Os01g04440	48h vs 0h	2.99202	0.000345216	0.00619821	up
LOC_Os02g11070	48h vs 0h	2.45245	0.000350183	0.00626782	up
LOC_Os01g34060	48h vs 0h	1.279	0.00035036	0.00626782	up
LOC_Os06g30480	48h vs 0h	1.87524	0.000351062	0.00627233	up
LOC_Os01g48760	48h vs 0h	1.21657	0.000352216	0.00628892	up
LOC_Os02g51910	48h vs 0h	2.1407	0.00035725	0.00635908	up
LOC_Os03g55800	48h vs 0h	1.69841	0.000357285	0.00635908	up
LOC_Os09g37330	48h vs 0h	1.56988	0.000359292	0.00638478	up
LOC_Os07g30170	48h vs 0h	1.46088	0.000360479	0.00639295	up
LOC_Os07g35140	48h vs 0h	2.47987	0.0003618	0.0064108	up
LOC_Os01g68650	48h vs 0h	2.55987	0.000363941	0.00644465	up
LOC_Os07g49080	48h vs 0h	1.76892	0.000366361	0.00647516	up
LOC_Os12g41250	48h vs 0h	1.26855	0.000370606	0.00653744	up
LOC_Os08g39000	48h vs 0h	1.67985	0.000370966	0.00653744	up
LOC_Os05g02890	48h vs 0h	1.80485	0.000371291	0.00653744	up
LOC_Os11g10260	48h vs 0h	2.91078	0.000373676	0.00657458	up
LOC_Os03g16170	48h vs 0h	2.38408	0.000373872	0.00657458	up
LOC_Os01g52790	48h vs 0h	1.39519	0.000374924	0.00658892	up
LOC_Os10g42640	48h vs 0h	2.53568	0.00037544	0.00659384	up
LOC_Os12g01490	48h vs 0h	1.31273	0.000377146	0.00661131	up
LOC_Os05g44060	48h vs 0h	4.65751	0.000379011	0.00663566	up
LOC_Os03g56860	48h vs 0h	1.47271	0.000382638	0.00668238	up
LOC_Os04g56570	48h vs 0h	3.1921	0.000382956	0.00668376	up
LOC_Os05g11720	48h vs 0h	1.08529	0.000386245	0.00673694	up
LOC_Os01g10640	48h vs 0h	3.27786	0.000389185	0.00676865	up
LOC_Os03g46200	48h vs 0h	20	0.000389808	0.00676865	up
LOC_Os02g37930	48h vs 0h	1.04153	0.000389871	0.00676865	up
LOC_Os01g21160	48h vs 0h	1.64625	0.000390004	0.00676865	up
LOC_Os03g55430	48h vs 0h	1.91691	0.000390693	0.00677639	up
LOC_Os02g58780	48h vs 0h	1.52616	0.000392057	0.00678317	up
LOC_Os03g16950	48h vs 0h	5.97089	0.000393433	0.0067999	up
LOC_Os02g44820	48h vs 0h	2.37008	0.000405849	0.00695218	up
LOC_Os06g29730	48h vs 0h	2.30416	0.000409821	0.00699505	up
LOC_Os05g38040	48h vs 0h	2.80977	0.000410928	0.00700079	up
LOC_Os05g25390	48h vs 0h	2.23603	0.000411012	0.00700079	up
LOC_Os03g17240	48h vs 0h	1.13216	0.000412207	0.00700303	up
LOC_Os01g58290	48h vs 0h	6.6512	0.000412297	0.00700303	up
LOC_Os03g12815	48h vs 0h	1.59052	0.000415002	0.0070233	up
LOC_Os06g48600	48h vs 0h	1.44955	0.000418631	0.00705902	up
LOC_Os05g03640	48h vs 0h	2.78502	0.000423441	0.0071272	up
LOC_Os09g36290	48h vs 0h	1.28326	0.000424866	0.00714687	up
LOC_Os01g49240	48h vs 0h	1.9941	0.000427453	0.00717741	up
LOC_Os03g08960	48h vs 0h	1.09558	0.000429061	0.00720007	up
LOC_Os02g36264	48h vs 0h	4.69985	0.000434397	0.00727648	up
LOC_Os03g04060	48h vs 0h	1.43527	0.000434829	0.00727934	up
LOC_Os01g04570	48h vs 0h	2.1186	0.000438728	0.00732898	up
LOC_Os07g17330	48h vs 0h	3.8041	0.000439336	0.00732898	up
LOC_Os12g03970	48h vs 0h	2.4186	0.000440611	0.00734528	up
LOC_Os09g04339	48h vs 0h	3.35036	0.000441568	0.0073563	up
LOC_Os03g46070	48h vs 0h	5.16329	0.0004418	0.0073563	up
LOC_Os03g53060	48h vs 0h	8.16773	0.000442088	0.00735671	up
LOC_Os03g61490	48h vs 0h	4.05952	0.000443891	0.0073823	up
LOC_Os07g34940	48h vs 0h	2.1407	0.000450523	0.00746814	up
LOC_Os10g42410	48h vs 0h	1.54885	0.000451232	0.0074711	up
LOC_Os10g33140	48h vs 0h	2.08261	0.000451373	0.0074711	up
LOC_Os01g09590	48h vs 0h	2.32386	0.000452328	0.00747803	up
LOC_Os04g49000	48h vs 0h	2.22202	0.000457169	0.00754911	up
LOC_Os08g37180	48h vs 0h	2.62759	0.000465445	0.00765856	up
LOC_Os04g01710	48h vs 0h	3.13051	0.000467219	0.0076697	up
LOC_Os06g44140	48h vs 0h	1.46057	0.000471515	0.00772008	up
LOC_Os04g21350	48h vs 0h	3.95744	0.000471844	0.00772008	up
LOC_Os07g32060	48h vs 0h	1.43221	0.000472228	0.00772008	up
LOC_Os05g48800	48h vs 0h	1.2166	0.000477676	0.00778632	up
LOC_Os07g45170	48h vs 0h	1.06042	0.000479507	0.00780248	up
LOC_Os12g11680	48h vs 0h	2.18304	0.000479959	0.00780529	up
LOC_Os09g14410	48h vs 0h	1.10804	0.000482402	0.00783292	up
LOC_Os04g44060	48h vs 0h	1.63136	0.000483732	0.00783466	up
LOC_Os01g06600	48h vs 0h	1.46171	0.00048477	0.00784691	up
LOC_Os08g42910	48h vs 0h	2.01909	0.000489683	0.00791266	up
LOC_Os03g36630	48h vs 0h	1.484	0.000490477	0.0079198	up
LOC_Os07g42740	48h vs 0h	2.4597	0.000490693	0.0079198	up
LOC_Os02g58010	48h vs 0h	1.18598	0.000490996	0.00792011	up
LOC_Os02g52780	48h vs 0h	1.45881	0.000491791	0.00792836	up
LOC_Os06g04020	48h vs 0h	1.34166	0.000494418	0.00796151	up
LOC_Os06g24190	48h vs 0h	2.10957	0.000495575	0.00797092	up
LOC_Os12g37320	48h vs 0h	10.4736	0.00049944	0.0080146	up
LOC_Os04g51660	48h vs 0h	2.85835	0.000500734	0.00802799	up
LOC_Os11g27170	48h vs 0h	1.57488	0.000502056	0.00803808	up
LOC_Os02g02970	48h vs 0h	1.84837	0.000503914	0.00806321	up
LOC_Os12g36870	48h vs 0h	1.70952	0.000505202	0.00807454	up
LOC_Os01g04300	48h vs 0h	2.05834	0.000507137	0.00810083	up
LOC_Os07g35370	48h vs 0h	3.02887	0.000508478	0.00811276	up
LOC_Os01g13930	48h vs 0h	1.3077	0.000508974	0.00811276	up
LOC_Os09g28620	48h vs 0h	1.56486	0.000509047	0.00811276	up
LOC_Os01g62070	48h vs 0h	1.46181	0.000509877	0.00812134	up
LOC_Os07g41650	48h vs 0h	3.85794	0.000514019	0.0081629	up
LOC_Os01g62670	48h vs 0h	2.29292	0.00051595	0.00817605	up
LOC_Os09g21710	48h vs 0h	2.47388	0.000527636	0.00830461	up
LOC_Os02g12380	48h vs 0h	3.76828	0.000528459	0.00830819	up
LOC_Os03g30070	48h vs 0h	3.66837	0.000529333	0.00831341	up
LOC_Os11g37970	48h vs 0h	3.61656	0.000529935	0.00831733	up
LOC_Os03g17200	48h vs 0h	1.57406	0.000535108	0.00838017	up
LOC_Os09g35010	48h vs 0h	4.05687	0.000538652	0.00843041	up
LOC_Os03g32180	48h vs 0h	4.07412	0.00053993	0.00843622	up
LOC_Os12g29710	48h vs 0h	1.29583	0.000541295	0.00844808	up
LOC_Os01g67480	48h vs 0h	1.48078	0.000542101	0.0084512	up
LOC_Os03g23010	48h vs 0h	1.37204	0.000547332	0.00849859	up
LOC_Os03g48440	48h vs 0h	1.3333	0.000547449	0.00849859	up
LOC_Os01g03390	48h vs 0h	5.27999	0.000552767	0.00856087	up
LOC_Os08g42750	48h vs 0h	3.22404	0.000552819	0.00856087	up
LOC_Os09g30490	48h vs 0h	3.54449	0.000561153	0.00866586	up
LOC_Os01g01080	48h vs 0h	1.33574	0.00056703	0.00874243	up
LOC_Os01g71310	48h vs 0h	2.28704	0.000568987	0.00876743	up
LOC_Os03g45960	48h vs 0h	20	0.000572409	0.00880134	up
LOC_Os12g08790	48h vs 0h	1.40549	0.000574669	0.00882662	up
LOC_Os05g34950	48h vs 0h	1.16396	0.00057875	0.00888351	up
LOC_Os11g41500	48h vs 0h	1.63762	0.000580355	0.00890324	up
LOC_Os06g03930	48h vs 0h	1.8781	0.000580875	0.00890632	up
LOC_Os01g48360	48h vs 0h	2.56038	0.000582976	0.00892872	up
LOC_Os12g44190	48h vs 0h	4.24847	0.000583409	0.00893045	up
LOC_Os11g19840	48h vs 0h	3.7571	0.000585239	0.00894374	up
LOC_Os04g58280	48h vs 0h	2.32736	0.000589502	0.00899663	up
LOC_Os02g21840	48h vs 0h	2.23539	0.000591097	0.00900857	up
LOC_Os09g26810	48h vs 0h	1.59952	0.000593468	0.00903977	up
LOC_Os02g04130	48h vs 0h	2.75559	0.000594441	0.00904965	up
LOC_Os08g29660	48h vs 0h	1.60715	0.000596091	0.00906982	up
LOC_Os07g23660	48h vs 0h	3.27867	0.000596702	0.00907417	up
LOC_Os06g44170	48h vs 0h	2.21929	0.000600551	0.00911779	up
LOC_Os01g26120	48h vs 0h	1.11302	0.000603771	0.00914675	up
LOC_Os12g28580	48h vs 0h	1.46095	0.000606905	0.00918126	up
LOC_Os11g47500	48h vs 0h	7.72759	0.000607466	0.00918277	up
LOC_Os01g52320	48h vs 0h	1.98047	0.000608405	0.00919198	up
LOC_Os02g53100	48h vs 0h	4.18877	0.000610808	0.00922161	up
LOC_Os02g05930	48h vs 0h	2.91617	0.000611357	0.00922161	up
LOC_Os12g08760	48h vs 0h	2.31105	0.000618772	0.0093133	up
LOC_Os12g39620	48h vs 0h	1.35305	0.000619202	0.00931474	up
LOC_Os02g33070	48h vs 0h	2.03147	0.000620161	0.00932267	up
LOC_Os07g48730	48h vs 0h	3.1708	0.000621588	0.00933051	up
LOC_Os12g03470	48h vs 0h	1.6492	0.000623576	0.00935532	up
LOC_Os12g13890	48h vs 0h	7.33936	0.000626887	0.00939323	up
LOC_Os03g15040	48h vs 0h	1.44146	0.000627445	0.00939323	up
LOC_Os06g06990	48h vs 0h	1.87734	0.00063249	0.00945025	up
LOC_Os02g11990	48h vs 0h	20	0.000632883	0.00945025	up
LOC_Os03g49350	48h vs 0h	2.59836	0.000639608	0.00951556	up
LOC_Os01g40580	48h vs 0h	2.69898	0.000640808	0.00952673	up
LOC_Os06g48510	48h vs 0h	1.16119	0.00064259	0.00954813	up
LOC_Os10g13700	48h vs 0h	20	0.00064672	0.00958959	up
LOC_Os04g59150	48h vs 0h	2.5288	0.000653657	0.00966622	up
LOC_Os12g37350	48h vs 0h	6.71207	0.000655351	0.00968614	up
LOC_Os07g34650	48h vs 0h	2.04974	0.000662294	0.00976805	up
LOC_Os02g10500	48h vs 0h	1.35545	0.000666654	0.00981677	up
LOC_Os11g37210	48h vs 0h	5.21171	0.000669204	0.00984578	up
LOC_Os02g54240	48h vs 0h	4.54436	0.000669956	0.00984578	up
LOC_Os07g48010	48h vs 0h	7.91891	0.000671875	0.00986002	up
LOC_Os11g05530	48h vs 0h	1.69845	0.000672065	0.00986002	up
LOC_Os12g03640	48h vs 0h	2.30152	0.000677925	0.00991977	up
LOC_Os01g71570	48h vs 0h	20	0.000685935	0.0100125	up
LOC_Os01g04480	48h vs 0h	1.30457	0.000690111	0.0100613	up
LOC_Os03g08310	48h vs 0h	4.42359	0.000692679	0.0100928	up
LOC_Os08g37760	48h vs 0h	1.74705	0.00069489	0.0101151	up
LOC_Os05g46420	48h vs 0h	1.25966	0.000697435	0.0101363	up
LOC_Os09g29370	48h vs 0h	1.03019	0.000703423	0.0102126	up
LOC_Os01g39270	48h vs 0h	1.07025	0.000717817	0.0103913	up
LOC_Os01g60930	48h vs 0h	1.86503	0.000724619	0.0104605	up
LOC_Os03g50160	48h vs 0h	3.4189	0.000728791	0.0104917	up
LOC_Os01g49820	48h vs 0h	2.75628	0.000729024	0.0104917	up
LOC_Os03g51479	48h vs 0h	1.97396	0.000729415	0.0104917	up
LOC_Os12g35080	48h vs 0h	3.36372	0.000739437	0.0105976	up
LOC_Os01g03890	48h vs 0h	6.06731	0.000740978	0.0106088	up
LOC_Os10g26940	48h vs 0h	4.14794	0.000744815	0.0106582	up
LOC_Os01g50200	48h vs 0h	1.27962	0.000746527	0.0106773	up
LOC_Os06g28550	48h vs 0h	1.46243	0.000747056	0.0106793	up
LOC_Os01g66120	48h vs 0h	2.07545	0.000748772	0.0106929	up
LOC_Os08g44950	48h vs 0h	20	0.000750364	0.010697	up
LOC_Os06g12560	48h vs 0h	1.77044	0.000750747	0.010697	up
LOC_Os12g44250	48h vs 0h	1.99822	0.000751177	0.010697	up
LOC_Os09g34140	48h vs 0h	1.55129	0.000772759	0.0109489	up
LOC_Os08g33160	48h vs 0h	1.39234	0.000775817	0.0109703	up
LOC_Os07g46670	48h vs 0h	1.46013	0.000776065	0.0109703	up
LOC_Os02g52450	48h vs 0h	1.43032	0.000777028	0.0109784	up
LOC_Os07g34240	48h vs 0h	6.75921	0.000777614	0.0109811	up
LOC_Os10g31850	48h vs 0h	1.28329	0.000778492	0.0109849	up
LOC_Os02g47390	48h vs 0h	1.62348	0.000778672	0.0109849	up
LOC_Os04g31030	48h vs 0h	1.65484	0.000789311	0.0110812	up
LOC_Os12g05690	48h vs 0h	5.04664	0.000790334	0.0110812	up
LOC_Os01g65690	48h vs 0h	2.2987	0.000790548	0.0110812	up
LOC_Os02g56120	48h vs 0h	2.62096	0.00079058	0.0110812	up
LOC_Os03g39890	48h vs 0h	1.22667	0.000796352	0.0111398	up
LOC_Os08g23290	48h vs 0h	3.73834	0.000796466	0.0111398	up
LOC_Os03g31510	48h vs 0h	1.10836	0.0007972	0.0111398	up
LOC_Os07g22730	48h vs 0h	2.46214	0.000804326	0.0111995	up
LOC_Os10g33350	48h vs 0h	1.34907	0.000811651	0.0112734	up
LOC_Os07g48510	48h vs 0h	1.9647	0.000812675	0.011282	up
LOC_Os02g45930	48h vs 0h	1.11251	0.000817581	0.0113444	up
LOC_Os12g09640	48h vs 0h	4.47219	0.000823485	0.011401	up
LOC_Os05g43090	48h vs 0h	20	0.000826145	0.0114178	up
LOC_Os03g61360	48h vs 0h	2.61955	0.000826871	0.0114222	up
LOC_Os03g16700	48h vs 0h	1.04195	0.000832806	0.0114792	up
LOC_Os11g41590	48h vs 0h	1.70117	0.00083342	0.0114792	up
LOC_Os12g36220	48h vs 0h	9.39629	0.000835736	0.0114934	up
LOC_Os05g04660	48h vs 0h	2.25248	0.000836158	0.0114936	up
LOC_Os11g11990	48h vs 0h	1.18716	0.000840824	0.0115401	up
LOC_Os04g56990	48h vs 0h	1.17136	0.000841201	0.0115401	up
LOC_Os12g03670	48h vs 0h	2.01862	0.000842007	0.0115408	up
LOC_Os11g10860	48h vs 0h	2.76948	0.000845892	0.0115703	up
LOC_Os01g65790	48h vs 0h	1.26184	0.000848937	0.0115949	up
LOC_Os01g24550	48h vs 0h	4.02359	0.000861137	0.0117157	up
LOC_Os06g05420	48h vs 0h	20	0.000861562	0.0117157	up
LOC_Os05g09500	48h vs 0h	1.2662	0.000864879	0.0117551	up
LOC_Os03g01140	48h vs 0h	1.83025	0.000867381	0.0117834	up
LOC_Os03g10320	48h vs 0h	2.43033	0.000871842	0.0118267	up
LOC_Os04g34170	48h vs 0h	1.36608	0.000872634	0.0118317	up
LOC_Os07g46910	48h vs 0h	4.01447	0.000874657	0.0118533	up
LOC_Os09g39630	48h vs 0h	2.36588	0.000893416	0.0120504	up
LOC_Os10g26510	48h vs 0h	1.81237	0.000897528	0.012072	up
LOC_Os05g38660	48h vs 0h	1.03946	0.000903238	0.0121287	up
LOC_Os01g44120	48h vs 0h	4.11051	0.000906104	0.0121613	up
LOC_Os05g22860	48h vs 0h	1.32832	0.000911342	0.0122035	up
LOC_Os10g28350	48h vs 0h	3.15637	0.000913914	0.012225	up
LOC_Os04g11400	48h vs 0h	1.34313	0.000917172	0.0122627	up
LOC_Os04g37880	48h vs 0h	3.4697	0.000921858	0.0123135	up
LOC_Os03g57720	48h vs 0h	1.83051	0.000924532	0.0123413	up
LOC_Os07g47670	48h vs 0h	2.16147	0.000924822	0.0123413	up
LOC_Os03g62200	48h vs 0h	2.00386	0.000926725	0.0123608	up
LOC_Os12g11710	48h vs 0h	20	0.000931225	0.0123984	up
LOC_Os09g29690	48h vs 0h	7.40944	0.000932321	0.0124057	up
LOC_Os03g24610	48h vs 0h	1.96252	0.000933136	0.0124107	up
LOC_Os11g02750	48h vs 0h	3.15916	0.000934923	0.0124285	up
LOC_Os11g06595	48h vs 0h	1.69259	0.000940319	0.0124883	up
LOC_Os12g41390	48h vs 0h	1.21232	0.000941078	0.0124925	up
LOC_Os04g08836	48h vs 0h	8.71839	0.000942398	0.0125035	up
LOC_Os03g62230	48h vs 0h	3.0401	0.000943645	0.0125035	up
LOC_Os07g13560	48h vs 0h	1.27764	0.000946259	0.0125237	up
LOC_Os02g01800	48h vs 0h	5.68963	0.000951652	0.0125611	up
LOC_Os04g52440	48h vs 0h	3.30821	0.000957584	0.0126204	up
LOC_Os09g26780	48h vs 0h	3.61088	0.000957959	0.0126204	up
LOC_Os04g34370	48h vs 0h	2.21479	0.000966841	0.0127194	up
LOC_Os05g09440	48h vs 0h	1.53636	0.000970863	0.0127603	up
LOC_Os06g45090	48h vs 0h	1.52934	0.000972567	0.0127707	up
LOC_Os06g50220	48h vs 0h	1.42048	0.000974919	0.0127852	up
LOC_Os12g44000	48h vs 0h	1.1626	0.000986971	0.0129042	up
LOC_Os05g41290	48h vs 0h	4.37161	0.000992092	0.0129529	up
LOC_Os01g41820	48h vs 0h	1.02292	0.000993839	0.0129611	up
LOC_Os04g33240	48h vs 0h	3.14459	0.000994038	0.0129611	up
LOC_Os11g05860	48h vs 0h	1.20736	0.00100004	0.0130151	up
LOC_Os09g13400	48h vs 0h	2.58503	0.00101053	0.0131393	up
LOC_Os04g58160	48h vs 0h	1.37716	0.00101203	0.0131526	up
LOC_Os11g45930	48h vs 0h	1.70627	0.00102226	0.0132609	up
LOC_Os03g42830	48h vs 0h	1.75036	0.00102507	0.0132849	up
LOC_Os02g06070	48h vs 0h	6.39252	0.00102907	0.0133283	up
LOC_Os03g44380	48h vs 0h	2.02826	0.00103553	0.0133893	up
LOC_Os09g28750	48h vs 0h	1.0085	0.00103791	0.0134139	up
LOC_Os09g31478	48h vs 0h	2.2613	0.00103992	0.0134275	up
LOC_Os06g36270	48h vs 0h	1.36748	0.00104918	0.0135158	up
LOC_Os07g23640	48h vs 0h	2.84406	0.00104999	0.0135199	up
LOC_Os03g18360	48h vs 0h	1.09475	0.0010531	0.0135475	up
LOC_Os03g15230	48h vs 0h	1.78083	0.00105612	0.0135801	up
LOC_Os09g28210	48h vs 0h	2.02445	0.00105763	0.0135807	up
LOC_Os01g71340	48h vs 0h	6.19675	0.00106027	0.0136083	up
LOC_Os06g03830	48h vs 0h	4.06005	0.00106289	0.0136294	up
LOC_Os05g45090	48h vs 0h	2.19541	0.00106657	0.0136641	up
LOC_Os12g39630	48h vs 0h	1.38326	0.00106711	0.0136647	up
LOC_Os01g71474	48h vs 0h	4.45294	0.00108506	0.0138374	up
LOC_Os05g10650	48h vs 0h	3.40901	0.00108993	0.0138741	up
LOC_Os01g48610	48h vs 0h	2.1457	0.00110229	0.0139868	up
LOC_Os04g28100	48h vs 0h	1.04036	0.00111259	0.0140727	up
LOC_Os03g61150	48h vs 0h	2.76689	0.00111785	0.0141264	up
LOC_Os12g02790	48h vs 0h	1.25086	0.00112085	0.0141515	up
LOC_Os07g47350	48h vs 0h	1.33482	0.00112228	0.0141628	up
LOC_Os03g50530	48h vs 0h	1.55682	0.00112678	0.0141942	up
LOC_Os05g43040	48h vs 0h	1.52005	0.00112977	0.0142155	up
LOC_Os05g39350	48h vs 0h	1.47753	0.00113	0.0142155	up
LOC_Os09g32840	48h vs 0h	1.15451	0.00113108	0.0142211	up
LOC_Os04g10350	48h vs 0h	3.04518	0.00113154	0.0142211	up
LOC_Os03g19010	48h vs 0h	1.2462	0.00113409	0.014239	up
LOC_Os09g17152	48h vs 0h	3.6769	0.00113494	0.014239	up
LOC_Os03g30470	48h vs 0h	2.32083	0.00114	0.0142779	up
LOC_Os02g54600	48h vs 0h	1.08462	0.00114481	0.0143243	up
LOC_Os01g49580	48h vs 0h	1.22209	0.00114534	0.0143245	up
LOC_Os01g49120	48h vs 0h	2.35525	0.00114804	0.0143453	up
LOC_Os01g66260	48h vs 0h	3.95061	0.00115194	0.0143813	up
LOC_Os01g08380	48h vs 0h	4.47253	0.00115653	0.0144256	up
LOC_Os02g11870	48h vs 0h	2.89754	0.00116194	0.0144672	up
LOC_Os07g35580	48h vs 0h	1.32105	0.00117281	0.014596	up
LOC_Os10g25400	48h vs 0h	3.22157	0.00118583	0.0147384	up
LOC_Os06g30640	48h vs 0h	2.39277	0.00118894	0.0147638	up
LOC_Os05g46610	48h vs 0h	1.71378	0.00119538	0.0148157	up
LOC_Os02g29500	48h vs 0h	1.22885	0.00119564	0.0148157	up
LOC_Os12g02700	48h vs 0h	1.84959	0.0011973	0.0148181	up
LOC_Os07g09010	48h vs 0h	1.3403	0.00119756	0.0148181	up
LOC_Os10g38590	48h vs 0h	4.15249	0.00120204	0.0148537	up
LOC_Os08g02770	48h vs 0h	2.67539	0.00120948	0.0149126	up
LOC_Os09g07154	48h vs 0h	1.6961	0.00122376	0.0150356	up
LOC_Os02g12560	48h vs 0h	1.36885	0.00123662	0.0151269	up
LOC_Os03g10880	48h vs 0h	1.13149	0.00124045	0.0151602	up
LOC_Os02g55890	48h vs 0h	3.41364	0.00124097	0.0151602	up
LOC_Os04g41960	48h vs 0h	2.23674	0.00124384	0.0151885	up
LOC_Os09g37834	48h vs 0h	3.52528	0.00124515	0.0151979	up
LOC_Os09g38090	48h vs 0h	1.62261	0.0012584	0.0153128	up
LOC_Os04g45370	48h vs 0h	1.21579	0.00127157	0.0154402	up
LOC_Os02g04369	48h vs 0h	1.35376	0.0012718	0.0154402	up
LOC_Os09g28230	48h vs 0h	1.59958	0.0012722	0.0154402	up
LOC_Os03g48230	48h vs 0h	3.52391	0.00127301	0.0154434	up
LOC_Os01g41900	48h vs 0h	1.06609	0.00128096	0.0155128	up
LOC_Os04g47200	48h vs 0h	2.12282	0.00128192	0.0155177	up
LOC_Os01g72120	48h vs 0h	2.02309	0.00128686	0.0155572	up
LOC_Os02g36770	48h vs 0h	4.34108	0.00128816	0.0155603	up
LOC_Os04g09680	48h vs 0h	2.04005	0.00129286	0.0156095	up
LOC_Os07g01600	48h vs 0h	1.32493	0.00129345	0.0156098	up
LOC_Os01g43650	48h vs 0h	3.0919	0.00130306	0.0156857	up
LOC_Os12g38770	48h vs 0h	3.99701	0.00130311	0.0156857	up
LOC_Os06g47640	48h vs 0h	1.84659	0.00131234	0.015756	up
LOC_Os02g52010	48h vs 0h	1.55986	0.00131303	0.0157575	up
LOC_Os01g43844	48h vs 0h	1.63958	0.00131488	0.0157729	up
LOC_Os03g04120	48h vs 0h	3.23296	0.00131904	0.0158024	up
LOC_Os02g43820	48h vs 0h	6.02523	0.00132098	0.0158121	up
LOC_Os11g21804	48h vs 0h	1.99677	0.00133167	0.0159059	up
LOC_Os07g42730	48h vs 0h	1.7075	0.00133457	0.0159337	up
LOC_Os07g03180	48h vs 0h	1.72044	0.00135269	0.0160931	up
LOC_Os03g61510	48h vs 0h	20	0.00135706	0.0161133	up
LOC_Os03g04890	48h vs 0h	3.54693	0.00137197	0.0162412	up
LOC_Os07g47700	48h vs 0h	1.08338	0.00137906	0.0162903	up
LOC_Os01g42900	48h vs 0h	1.97546	0.0013827	0.0163129	up
LOC_Os02g12270	48h vs 0h	20	0.00138521	0.0163258	up
LOC_Os05g49730	48h vs 0h	1.57507	0.00138528	0.0163258	up
LOC_Os05g05640	48h vs 0h	2.83654	0.0013894	0.0163573	up
LOC_Os03g18454	48h vs 0h	1.17486	0.00139889	0.0164482	up
LOC_Os05g05270	48h vs 0h	1.37375	0.00140258	0.0164707	up
LOC_Os01g15270	48h vs 0h	2.31596	0.00141377	0.0165812	up
LOC_Os04g23440	48h vs 0h	1.5017	0.001426	0.0167105	up
LOC_Os07g41350	48h vs 0h	5.06936	0.00142672	0.016712	up
LOC_Os02g36840	48h vs 0h	2.33386	0.00143605	0.0167719	up
LOC_Os05g15630	48h vs 0h	2.00375	0.00144445	0.0168559	up
LOC_Os04g53410	48h vs 0h	1.00412	0.00144572	0.0168598	up
LOC_Os06g21690	48h vs 0h	1.41898	0.00144974	0.0168894	up
LOC_Os03g58890	48h vs 0h	2.39825	0.00146781	0.0170359	up
LOC_Os05g19910	48h vs 0h	2.50186	0.00147274	0.0170789	up
LOC_Os07g04820	48h vs 0h	4.59312	0.00147478	0.0170955	up
LOC_Os01g01190	48h vs 0h	1.26823	0.00149469	0.0172504	up
LOC_Os08g14320	48h vs 0h	1.87238	0.00149496	0.0172504	up
LOC_Os01g64540	48h vs 0h	3.17487	0.00150096	0.0173125	up
LOC_Os11g02240	48h vs 0h	3.33485	0.00151083	0.0174192	up
LOC_Os01g32080	48h vs 0h	1.03541	0.00151794	0.017494	up
LOC_Os01g32780	48h vs 0h	2.12643	0.00152625	0.0175681	up
LOC_Os04g57400	48h vs 0h	1.14896	0.0015295	0.0175837	up
LOC_Os08g43180	48h vs 0h	1.29076	0.00153038	0.0175864	up
LOC_Os06g45340	48h vs 0h	1.13673	0.00154878	0.0177613	up
LOC_Os09g08072	48h vs 0h	2.48851	0.00155948	0.0178441	up
LOC_Os10g38600	48h vs 0h	1.43356	0.00156089	0.0178441	up
LOC_Os05g29990	48h vs 0h	1.22746	0.00156349	0.0178639	up
LOC_Os02g53160	48h vs 0h	2.33687	0.00156814	0.0179097	up
LOC_Os11g02730	48h vs 0h	1.74691	0.00157111	0.0179289	up
LOC_Os01g42090	48h vs 0h	7.38604	0.00157419	0.0179366	up
LOC_Os01g12770	48h vs 0h	3.1438	0.00157775	0.017968	up
LOC_Os11g43520	48h vs 0h	4.8746	0.00158762	0.0180655	up
LOC_Os02g14430	48h vs 0h	7.16714	0.00159328	0.0181078	up
LOC_Os09g29940	48h vs 0h	1.39628	0.00160527	0.0182073	up
LOC_Os01g51690	48h vs 0h	20	0.0016053	0.0182073	up
LOC_Os09g26920	48h vs 0h	1.66244	0.00161282	0.0182555	up
LOC_Os03g57980	48h vs 0h	2.06894	0.00162344	0.018344	up
LOC_Os03g20910	48h vs 0h	20	0.00163889	0.0184756	up
LOC_Os05g04640	48h vs 0h	1.52469	0.00164287	0.018513	up
LOC_Os09g28500	48h vs 0h	1.99287	0.00164881	0.0185574	up
LOC_Os07g24070	48h vs 0h	1.96786	0.00165598	0.0186306	up
LOC_Os01g52980	48h vs 0h	1.69946	0.00165667	0.0186308	up
LOC_Os03g56250	48h vs 0h	1.29372	0.00165864	0.018638	up
LOC_Os03g52390	48h vs 0h	4.93844	0.0016594	0.0186391	up
LOC_Os07g05620	48h vs 0h	1.21659	0.00166211	0.0186506	up
LOC_Os03g09060	48h vs 0h	1.1827	0.00166669	0.0186832	up
LOC_Os01g04409	48h vs 0h	1.54442	0.00166741	0.0186838	up
LOC_Os08g01670	48h vs 0h	1.05097	0.00166987	0.018697	up
LOC_Os05g33140	48h vs 0h	7.89504	0.00166993	0.018697	up
LOC_Os09g35800	48h vs 0h	1.77754	0.00168003	0.01878	up
LOC_Os07g38800	48h vs 0h	1.06245	0.00168379	0.0188145	up
LOC_Os10g35110	48h vs 0h	1.32305	0.00168779	0.0188377	up
LOC_Os10g34170	48h vs 0h	1.5453	0.00169509	0.0188878	up
LOC_Os02g43000	48h vs 0h	1.0418	0.00171168	0.0190422	up
LOC_Os09g30414	48h vs 0h	4.17997	0.00171328	0.0190524	up
LOC_Os12g11500	48h vs 0h	2.13662	0.00171702	0.0190788	up
LOC_Os07g26690	48h vs 0h	1.02149	0.00172489	0.019151	up
LOC_Os04g15690	48h vs 0h	1.19043	0.0017285	0.0191681	up
LOC_Os09g39060	48h vs 0h	1.34781	0.00173354	0.0192011	up
LOC_Os04g45690	48h vs 0h	1.53061	0.0017406	0.0192716	up
LOC_Os03g48430	48h vs 0h	1.21542	0.00174151	0.0192741	up
LOC_Os04g37990	48h vs 0h	1.14751	0.00174328	0.019286	up
LOC_Os03g19290	48h vs 0h	1.79078	0.00174485	0.0192957	up
LOC_Os10g14870	48h vs 0h	1.68802	0.00175481	0.0193821	up
LOC_Os03g25610	48h vs 0h	4.13891	0.00175683	0.0193821	up
LOC_Os06g24990	48h vs 0h	4.8761	0.00175853	0.0193932	up
LOC_Os03g03700	48h vs 0h	1.34342	0.0017607	0.0194094	up
LOC_Os03g26490	48h vs 0h	4.54313	0.00177541	0.0195197	up
LOC_Os12g07500	48h vs 0h	1.76871	0.00177627	0.0195197	up
LOC_Os04g40410	48h vs 0h	3.77467	0.0017763	0.0195197	up
LOC_Os02g37834	48h vs 0h	1.52878	0.0017864	0.0195921	up
LOC_Os04g51870	48h vs 0h	3.67961	0.0017952	0.0196577	up
LOC_Os05g02870	48h vs 0h	1.72516	0.00180407	0.0197393	up
LOC_Os01g52060	48h vs 0h	20	0.00182348	0.0199049	up
LOC_Os05g29790	48h vs 0h	4.05321	0.00182557	0.0199121	up
LOC_Os04g57390	48h vs 0h	2.38427	0.00182738	0.0199162	up
LOC_Os01g60020	48h vs 0h	2.22521	0.00183624	0.0199972	up
LOC_Os06g21310	48h vs 0h	20	0.00184058	0.0200284	up
LOC_Os01g63260	48h vs 0h	1.4722	0.00184267	0.0200359	up
LOC_Os05g50710	48h vs 0h	1.43933	0.00184424	0.0200374	up
LOC_Os04g37680	48h vs 0h	2.93506	0.0018451	0.0200389	up
LOC_Os01g62850	48h vs 0h	1.23962	0.00184817	0.0200645	up
LOC_Os07g06450	48h vs 0h	1.13875	0.00186657	0.0202363	up
LOC_Os01g22900	48h vs 0h	1.17539	0.00186891	0.0202363	up
LOC_Os01g61160	48h vs 0h	2.46615	0.00187391	0.0202583	up
LOC_Os01g66990	48h vs 0h	4.14901	0.00188001	0.0202995	up
LOC_Os08g31090	48h vs 0h	2.63903	0.00188867	0.0203615	up
LOC_Os10g01100	48h vs 0h	1.18365	0.00188993	0.0203671	up
LOC_Os04g59300	48h vs 0h	3.21808	0.00189733	0.0204075	up
LOC_Os11g12770	48h vs 0h	2.59688	0.00189869	0.0204127	up
LOC_Os10g41020	48h vs 0h	2.50788	0.00190496	0.0204501	up
LOC_Os02g47200	48h vs 0h	1.73211	0.00191615	0.0205386	up
LOC_Os10g37110	48h vs 0h	2.03267	0.00192227	0.0205859	up
LOC_Os05g44792	48h vs 0h	2.49253	0.00192278	0.0205859	up
LOC_Os05g03590	48h vs 0h	1.39042	0.00192891	0.0206199	up
LOC_Os03g61500	48h vs 0h	20	0.00194425	0.020752	up
LOC_Os02g33080	48h vs 0h	1.02818	0.00196464	0.0209057	up
LOC_Os07g02930	48h vs 0h	1.03203	0.001978	0.0209936	up
LOC_Os05g04550	48h vs 0h	1.49299	0.00199797	0.0211442	up
LOC_Os01g58790	48h vs 0h	1.03503	0.00200228	0.0211769	up
LOC_Os02g41650	48h vs 0h	1.07895	0.0020096	0.0212061	up
LOC_Os12g07030	48h vs 0h	3.13317	0.00201354	0.0212317	up
LOC_Os05g36100	48h vs 0h	3.12171	0.00201827	0.0212734	up
LOC_Os05g28780	48h vs 0h	2.92207	0.00203706	0.0214472	up
LOC_Os08g09900	48h vs 0h	1.41165	0.00203817	0.0214508	up
LOC_Os08g01240	48h vs 0h	2.89903	0.00204067	0.021469	up
LOC_Os07g46846	48h vs 0h	2.00638	0.00204593	0.0214934	up
LOC_Os03g29410	48h vs 0h	3.47757	0.00204644	0.0214934	up
LOC_Os09g24580	48h vs 0h	1.49287	0.00204685	0.0214934	up
LOC_Os12g42860	48h vs 0h	1.49544	0.00206654	0.0216269	up
LOC_Os06g23560	48h vs 0h	1.05198	0.00207757	0.0217049	up
LOC_Os10g38660	48h vs 0h	20	0.00207841	0.0217049	up
LOC_Os04g44900	48h vs 0h	3.18009	0.00207866	0.0217049	up
LOC_Os10g36030	48h vs 0h	1.0649	0.00207967	0.0217073	up
LOC_Os01g64360	48h vs 0h	2.74375	0.00209091	0.0217968	up
LOC_Os10g25060	48h vs 0h	1.06513	0.00209136	0.0217968	up
LOC_Os11g44380	48h vs 0h	2.01662	0.00209773	0.0218224	up
LOC_Os07g27870	48h vs 0h	1.14133	0.00210266	0.0218574	up
LOC_Os02g34410	48h vs 0h	1.60992	0.00210723	0.0218885	up
LOC_Os01g08300	48h vs 0h	1.6582	0.00211655	0.0219493	up
LOC_Os02g10950	48h vs 0h	1.43803	0.00212219	0.0219947	up
LOC_Os03g27590	48h vs 0h	1.19746	0.00214598	0.022159	up
LOC_Os06g03810	48h vs 0h	2.9305	0.00215174	0.0221938	up
LOC_Os05g18604	48h vs 0h	2.43788	0.00215649	0.0222156	up
LOC_Os09g36600	48h vs 0h	2.21623	0.00215799	0.0222171	up
LOC_Os02g27480	48h vs 0h	1.02152	0.00216668	0.0222737	up
LOC_Os04g15920	48h vs 0h	1.01013	0.00217536	0.022307	up
LOC_Os05g01490	48h vs 0h	1.04376	0.0021834	0.0223397	up
LOC_Os01g22370	48h vs 0h	1.93887	0.00218809	0.0223629	up
LOC_Os01g11300	48h vs 0h	1.98642	0.00218888	0.0223629	up
LOC_Os09g38110	48h vs 0h	1.95537	0.00219247	0.0223629	up
LOC_Os01g48820	48h vs 0h	1.04215	0.00219483	0.0223666	up
LOC_Os01g72130	48h vs 0h	1.58814	0.00219725	0.0223736	up
LOC_Os05g05180	48h vs 0h	2.04437	0.00220005	0.0223818	up
LOC_Os12g38330	48h vs 0h	20	0.00220485	0.0224068	up
LOC_Os01g42790	48h vs 0h	20	0.00220593	0.0224068	up
LOC_Os06g45780	48h vs 0h	1.58006	0.00220614	0.0224068	up
LOC_Os03g22620	48h vs 0h	4.28423	0.00221216	0.022455	up
LOC_Os03g40210	48h vs 0h	4.49758	0.00221249	0.022455	up
LOC_Os03g17680	48h vs 0h	2.06278	0.00223528	0.0226041	up
LOC_Os01g47820	48h vs 0h	1.00058	0.00224374	0.022665	up
LOC_Os03g16350	48h vs 0h	1.72082	0.00224785	0.02269	up
LOC_Os07g44380	48h vs 0h	20	0.00225371	0.02274	up
LOC_Os10g40640	48h vs 0h	1.74136	0.00225959	0.0227755	up
ChrSy.fgenesh.gene.37	48h vs 0h	1.32115	0.00226112	0.0227828	up
LOC_Os03g17300	48h vs 0h	1.07157	0.00226748	0.0228155	up
LOC_Os10g42610	48h vs 0h	1.08358	0.0022686	0.0228155	up
LOC_Os09g28600	48h vs 0h	1.12254	0.00227039	0.0228184	up
LOC_Os04g53990	48h vs 0h	1.33622	0.00228116	0.0229102	up
LOC_Os05g38940	48h vs 0h	3.15505	0.00228281	0.0229185	up
LOC_Os02g17400	48h vs 0h	1.12583	0.00229119	0.022978	up
LOC_Os01g53990	48h vs 0h	1.39677	0.00229121	0.022978	up
LOC_Os01g38980	48h vs 0h	1.35929	0.00229375	0.022987	up
LOC_Os12g09620	48h vs 0h	1.32619	0.0023056	0.0230725	up
LOC_Os04g57760	48h vs 0h	1.57459	0.00231048	0.0231045	up
LOC_Os10g32680	48h vs 0h	1.33922	0.00231211	0.0231045	up
LOC_Os04g02754	48h vs 0h	1.43904	0.00232392	0.0231706	up
LOC_Os03g58020	48h vs 0h	1.31887	0.00232454	0.0231706	up
LOC_Os12g32760	48h vs 0h	2.7898	0.00233721	0.023276	up
LOC_Os10g40700	48h vs 0h	2.38911	0.00236192	0.0234678	up
LOC_Os01g46760	48h vs 0h	1.53099	0.00236528	0.0234844	up
LOC_Os02g57700	48h vs 0h	2.28933	0.00237253	0.0235396	up
LOC_Os05g25680	48h vs 0h	1.53448	0.00237748	0.023566	up
LOC_Os05g04700	48h vs 0h	1.45762	0.00237977	0.023566	up
LOC_Os05g27660	48h vs 0h	1.2418	0.00238026	0.023566	up
LOC_Os10g28240	48h vs 0h	1.80567	0.00238972	0.023619	up
LOC_Os10g42130	48h vs 0h	1.22265	0.00242233	0.0238491	up
LOC_Os04g51680	48h vs 0h	1.70922	0.00242667	0.0238645	up
LOC_Os11g44860	48h vs 0h	1.98137	0.00242842	0.0238649	up
LOC_Os02g11859	48h vs 0h	2.49834	0.00243345	0.0238964	up
LOC_Os06g01195	48h vs 0h	2.51971	0.00243683	0.0238964	up
LOC_Os08g28970	48h vs 0h	2.0722	0.00243962	0.0238964	up
LOC_Os02g31080	48h vs 0h	1.7201	0.00244018	0.0238964	up
LOC_Os07g40986	48h vs 0h	2.19821	0.00245479	0.0239721	up
LOC_Os09g35020	48h vs 0h	3.8391	0.00245652	0.0239805	up
LOC_Os01g01680	48h vs 0h	1.28976	0.00246871	0.0240742	up
LOC_Os06g18930	48h vs 0h	1.67053	0.00248228	0.0241981	up
LOC_Os03g06705	48h vs 0h	1.63102	0.00249097	0.0242659	up
LOC_Os03g47860	48h vs 0h	20	0.00250427	0.024361	up
LOC_Os03g03510	48h vs 0h	2.03151	0.00251388	0.0244123	up
LOC_Os01g73630	48h vs 0h	1.20757	0.00251741	0.0244381	up
LOC_Os07g04730	48h vs 0h	1.50978	0.00252126	0.0244584	up
LOC_Os09g11780	48h vs 0h	4.30264	0.00252425	0.0244746	up
LOC_Os03g02590	48h vs 0h	1.36321	0.00253331	0.0245191	up
LOC_Os02g38710	48h vs 0h	3.31066	0.00254206	0.0245673	up
LOC_Os07g39210	48h vs 0h	2.42352	0.00254559	0.0245833	up
LOC_Os02g04720	48h vs 0h	1.63761	0.00255559	0.0246319	up
LOC_Os02g50805	48h vs 0h	1.94749	0.00257416	0.0247308	up
LOC_Os03g41330	48h vs 0h	2.18091	0.00257775	0.0247397	up
LOC_Os01g64120	48h vs 0h	2.82485	0.00258315	0.0247829	up
LOC_Os04g49160	48h vs 0h	1.62456	0.00258506	0.0247928	up
LOC_Os01g55240	48h vs 0h	3.59671	0.00259138	0.0248363	up
LOC_Os03g29930	48h vs 0h	1.34323	0.00259265	0.0248364	up
LOC_Os03g49260	48h vs 0h	7.32414	0.00259601	0.0248465	up
LOC_Os06g14260	48h vs 0h	3.50951	0.00261804	0.0250145	up
LOC_Os09g30360	48h vs 0h	1.21354	0.00262593	0.0250726	up
LOC_Os07g39270	48h vs 0h	1.27547	0.00263972	0.0251871	up
LOC_Os03g06580	48h vs 0h	1.29742	0.00264288	0.0252086	up
LOC_Os07g39720	48h vs 0h	20	0.00264884	0.0252396	up
LOC_Os02g04840	48h vs 0h	1.0183	0.00265015	0.0252406	up
LOC_Os02g28170	48h vs 0h	2.39499	0.00269398	0.0255736	up
LOC_Os08g01170	48h vs 0h	1.04393	0.00269575	0.0255816	up
LOC_Os01g72460	48h vs 0h	1.6948	0.00270025	0.0256157	up
LOC_Os02g02700	48h vs 0h	1.25356	0.00271811	0.0257326	up
LOC_Os10g30790	48h vs 0h	2.29387	0.00271963	0.0257367	up
LOC_Os04g09900	48h vs 0h	7.67669	0.00272419	0.0257601	up
LOC_Os02g14170	48h vs 0h	1.12683	0.00272787	0.0257812	up
LOC_Os05g50770	48h vs 0h	3.63444	0.00273586	0.0258479	up
LOC_Os09g37120	48h vs 0h	4.38706	0.00273811	0.0258604	up
LOC_Os10g26680	48h vs 0h	1.07449	0.00273982	0.0258645	up
LOC_Os01g02360	48h vs 0h	3.57254	0.00274811	0.0259198	up
LOC_Os05g39930	48h vs 0h	1.05127	0.00276856	0.0260862	up
LOC_Os04g45970	48h vs 0h	1.28761	0.00277202	0.0261099	up
LOC_Os01g43710	48h vs 0h	1.00668	0.00278518	0.0261698	up
LOC_Os02g40530	48h vs 0h	1.80803	0.00278533	0.0261698	up
LOC_Os01g67680	48h vs 0h	3.89677	0.00278576	0.0261698	up
LOC_Os11g44870	48h vs 0h	1.33042	0.00279146	0.0261874	up
LOC_Os10g08018	48h vs 0h	1.64111	0.0027915	0.0261874	up
LOC_Os04g58480	48h vs 0h	3.5833	0.00279508	0.0262027	up
LOC_Os08g14700	48h vs 0h	3.94633	0.00279596	0.0262027	up
LOC_Os08g04620	48h vs 0h	1.01609	0.00279831	0.0262071	up
LOC_Os04g10010	48h vs 0h	6.53228	0.00280357	0.0262388	up
LOC_Os01g47070	48h vs 0h	3.18239	0.00281284	0.0262941	up
LOC_Os04g38390	48h vs 0h	1.50103	0.00281296	0.0262941	up
LOC_Os04g45510	48h vs 0h	20	0.00281395	0.0262941	up
LOC_Os07g49114	48h vs 0h	2.65458	0.0028142	0.0262941	up
LOC_Os02g33240	48h vs 0h	4.32001	0.00282909	0.0263891	up
LOC_Os01g12790	48h vs 0h	3.10105	0.00284315	0.0265113	up
LOC_Os09g34920	48h vs 0h	1.3388	0.00284494	0.0265192	up
LOC_Os01g55940	48h vs 0h	5.39019	0.00284671	0.0265268	up
LOC_Os01g41850	48h vs 0h	2.28836	0.00286558	0.0266546	up
LOC_Os03g53710	48h vs 0h	1.48366	0.00286709	0.0266546	up
LOC_Os07g41410	48h vs 0h	1.20618	0.00286711	0.0266546	up
LOC_Os07g34260	48h vs 0h	4.0143	0.00288097	0.0267567	up
LOC_Os03g22820	48h vs 0h	1.91709	0.00288395	0.0267593	up
LOC_Os11g02305	48h vs 0h	1.26204	0.00289141	0.0267897	up
LOC_Os04g51040	48h vs 0h	3.67841	0.00289221	0.0267897	up
LOC_Os12g25090	48h vs 0h	7.82746	0.0029015	0.0268414	up
LOC_Os04g12990	48h vs 0h	20	0.00290319	0.0268414	up
LOC_Os03g30200	48h vs 0h	20	0.00290357	0.0268414	up
LOC_Os11g07960	48h vs 0h	2.60721	0.00290597	0.0268482	up
LOC_Os04g50950	48h vs 0h	1.5597	0.00291836	0.0268976	up
LOC_Os06g13180	48h vs 0h	2.5196	0.00292045	0.0268976	up
LOC_Os04g37430	48h vs 0h	1.13632	0.00293205	0.0269475	up
LOC_Os02g55970	48h vs 0h	2.33645	0.00293243	0.0269475	up
LOC_Os11g30910	48h vs 0h	2.20244	0.00294158	0.0269871	up
LOC_Os06g35770	48h vs 0h	1.35197	0.00294943	0.0270235	up
LOC_Os01g10980	48h vs 0h	1.96156	0.00295747	0.0270618	up
LOC_Os06g17020	48h vs 0h	2.30053	0.00295749	0.0270618	up
LOC_Os11g30500	48h vs 0h	1.7219	0.00296455	0.0271175	up
LOC_Os02g51670	48h vs 0h	1.41394	0.00298617	0.0272877	up
LOC_Os03g49524	48h vs 0h	4.06003	0.00299028	0.0273081	up
LOC_Os11g05700	48h vs 0h	1.73581	0.00299366	0.0273121	up
LOC_Os04g34410	48h vs 0h	2.28853	0.00299824	0.0273301	up
LOC_Os02g36220	48h vs 0h	1.85723	0.00300381	0.0273599	up
LOC_Os02g12030	48h vs 0h	20	0.0030105	0.0273964	up
LOC_Os01g60420	48h vs 0h	1.37206	0.00301076	0.0273964	up
LOC_Os10g20470	48h vs 0h	1.86224	0.0030129	0.027407	up
LOC_Os03g37490	48h vs 0h	1.46761	0.00303518	0.0275647	up
LOC_Os02g28340	48h vs 0h	1.78405	0.00304369	0.027624	up
LOC_Os03g57990	48h vs 0h	2.24373	0.00304719	0.0276381	up
LOC_Os08g26820	48h vs 0h	1.07285	0.00304723	0.0276381	up
LOC_Os03g10300	48h vs 0h	5.35748	0.00305631	0.0277024	up
LOC_Os05g09580	48h vs 0h	1.88868	0.00307265	0.0278235	up
LOC_Os01g18220	48h vs 0h	2.04528	0.00308746	0.0279316	up
LOC_Os07g44130	48h vs 0h	1.50939	0.0030886	0.0279316	up
LOC_Os11g43320	48h vs 0h	2.87884	0.00308993	0.0279346	up
LOC_Os10g38110	48h vs 0h	2.6856	0.00310135	0.0280197	up
LOC_Os02g13510	48h vs 0h	2.22165	0.00311718	0.0281444	up
LOC_Os07g10170	48h vs 0h	20	0.00312964	0.0282302	up
LOC_Os01g72560	48h vs 0h	1.9958	0.0031425	0.0283047	up
LOC_Os02g39850	48h vs 0h	1.11667	0.00314305	0.0283047	up
LOC_Os02g39360	48h vs 0h	1.1604	0.00315872	0.0284183	up
LOC_Os03g07590	48h vs 0h	3.55508	0.00316368	0.0284446	up
LOC_Os08g10500	48h vs 0h	1.62177	0.00317041	0.0284683	up
LOC_Os01g08810	48h vs 0h	1.50478	0.00317839	0.0285216	up
LOC_Os02g43360	48h vs 0h	3.26404	0.00317949	0.0285224	up
LOC_Os01g36950	48h vs 0h	1.26854	0.0031864	0.0285568	up
LOC_Os08g32120	48h vs 0h	2.18028	0.0032197	0.0287628	up
LOC_Os04g33820	48h vs 0h	3.06006	0.00322125	0.0287674	up
LOC_Os07g49360	48h vs 0h	1.67025	0.0032251	0.0287926	up
LOC_Os12g36860	48h vs 0h	6.99102	0.00322636	0.0287946	up
LOC_Os01g61230	48h vs 0h	1.51091	0.00323427	0.0288375	up
LOC_Os10g03570	48h vs 0h	1.04969	0.00326246	0.0290424	up
LOC_Os12g15680	48h vs 0h	3.37875	0.00326967	0.0290846	up
LOC_Os05g05670	48h vs 0h	1.59168	0.00328063	0.0291577	up
LOC_Os06g12310	48h vs 0h	1.43396	0.00329289	0.02922	up
LOC_Os03g32580	48h vs 0h	1.60698	0.00329393	0.02922	up
LOC_Os01g58860	48h vs 0h	4.46392	0.00330218	0.0292421	up
LOC_Os02g05950	48h vs 0h	1.32377	0.00330303	0.0292421	up
LOC_Os06g48030	48h vs 0h	1.78727	0.00330611	0.0292443	up
LOC_Os05g35290	48h vs 0h	2.19251	0.00331438	0.0292896	up
LOC_Os02g52990	48h vs 0h	1.12965	0.00331985	0.0293286	up
LOC_Os01g51870	48h vs 0h	4.87291	0.00333855	0.0294194	up
LOC_Os09g27950	48h vs 0h	2.24732	0.00334306	0.0294312	up
LOC_Os12g19304	48h vs 0h	1.30262	0.00336586	0.0295628	up
LOC_Os01g72270	48h vs 0h	5.97053	0.00337493	0.0295903	up
LOC_Os11g37940	48h vs 0h	20	0.00338128	0.0296087	up
LOC_Os04g35890	48h vs 0h	1.6383	0.00338834	0.0296427	up
LOC_Os12g25490	48h vs 0h	2.25107	0.00341671	0.0298534	up
LOC_Os09g07440	48h vs 0h	2.43434	0.00344297	0.030058	up
LOC_Os11g07600	48h vs 0h	2.21972	0.00344958	0.0300984	up
LOC_Os09g28060	48h vs 0h	1.1314	0.00345014	0.0300984	up
LOC_Os08g40270	48h vs 0h	1.73747	0.00345142	0.0301001	up
LOC_Os03g12820	48h vs 0h	1.11951	0.00345478	0.0301105	up
LOC_Os02g08200	48h vs 0h	2.12893	0.00346318	0.0301649	up
LOC_Os03g63270	48h vs 0h	1.96532	0.00348992	0.0303221	up
LOC_Os09g21320	48h vs 0h	3.98257	0.00350612	0.0303777	up
LOC_Os12g42280	48h vs 0h	4.03599	0.00351585	0.0304261	up
ChrSy.fgenesh.gene.81	48h vs 0h	1.21774	0.00351608	0.0304261	up
LOC_Os02g54530	48h vs 0h	3.08875	0.00354193	0.0305929	up
LOC_Os04g47110	48h vs 0h	1.23056	0.00354321	0.0305945	up
LOC_Os02g37320	48h vs 0h	2.49349	0.00355106	0.0306433	up
LOC_Os04g23550	48h vs 0h	3.53492	0.00356776	0.0307114	up
LOC_Os07g44410	48h vs 0h	3.96773	0.00357692	0.0307333	up
LOC_Os02g07820	48h vs 0h	1.54898	0.00358319	0.0307746	up
LOC_Os08g31850	48h vs 0h	4.53821	0.00358985	0.030813	up
LOC_Os07g48830	48h vs 0h	1.77929	0.00359451	0.030837	up
LOC_Os01g70540	48h vs 0h	1.77104	0.0036017	0.0308607	up
LOC_Os01g25500	48h vs 0h	3.33958	0.00360574	0.0308763	up
LOC_Os12g40180	48h vs 0h	3.80642	0.00361692	0.030934	up
LOC_Os12g29190	48h vs 0h	1.8421	0.00362599	0.0309677	up
LOC_Os11g07120	48h vs 0h	2.02342	0.00362641	0.0309677	up
LOC_Os01g31370	48h vs 0h	2.05785	0.00362894	0.0309774	up
LOC_Os12g16720	48h vs 0h	1.01619	0.00363825	0.0310119	up
LOC_Os05g49100	48h vs 0h	2.04934	0.00365557	0.0310971	up
LOC_Os03g58330	48h vs 0h	1.44086	0.00365912	0.0311137	up
LOC_Os03g03280	48h vs 0h	1.10358	0.00368464	0.0312682	up
LOC_Os04g41350	48h vs 0h	1.60236	0.00369068	0.0312962	up
LOC_Os09g33690	48h vs 0h	1.52283	0.00369553	0.0313278	up
LOC_Os07g06490	48h vs 0h	1.15412	0.00369873	0.0313454	up
LOC_Os01g74040	48h vs 0h	1.22324	0.00371422	0.0314098	up
LOC_Os01g64730	48h vs 0h	1.64718	0.00372101	0.0314481	up
LOC_Os07g46852	48h vs 0h	2.52663	0.00375497	0.0316498	up
LOC_Os02g47480	48h vs 0h	1.92807	0.00376023	0.0316836	up
LOC_Os07g34190	48h vs 0h	4.17477	0.00376239	0.0316922	up
LOC_Os02g31910	48h vs 0h	2.13376	0.00377472	0.0317482	up
LOC_Os07g33450	48h vs 0h	1.30287	0.00377684	0.0317564	up
LOC_Os10g01690	48h vs 0h	20	0.00378654	0.0317842	up
LOC_Os02g20360	48h vs 0h	1.96929	0.0037922	0.0318184	up
LOC_Os03g04110	48h vs 0h	2.39128	0.00379587	0.0318397	up
LOC_Os04g41930	48h vs 0h	1.64976	0.00380777	0.0319029	up
LOC_Os01g68290	48h vs 0h	5.16532	0.00381305	0.0319261	up
LOC_Os02g26430	48h vs 0h	3.08501	0.00382052	0.0319791	up
LOC_Os08g37670	48h vs 0h	1.48948	0.00382395	0.0319932	up
LOC_Os04g45900	48h vs 0h	1.58276	0.00383739	0.0320818	up
LOC_Os03g63760	48h vs 0h	1.50437	0.00384159	0.0321072	up
LOC_Os06g17410	48h vs 0h	1.35361	0.00385383	0.0321903	up
LOC_Os10g26460	48h vs 0h	3.43527	0.00386036	0.0322352	up
LOC_Os08g16320	48h vs 0h	20	0.0038658	0.0322516	up
LOC_Os08g04240	48h vs 0h	20	0.00387046	0.0322611	up
LOC_Os03g20600	48h vs 0h	2.54653	0.0038833	0.032301	up
LOC_Os11g38580	48h vs 0h	20	0.00393689	0.03263	up
LOC_Os11g09684	48h vs 0h	2.92951	0.00393926	0.0326319	up
LOC_Os01g29740	48h vs 0h	1.03211	0.00394694	0.0326841	up
LOC_Os09g06740	48h vs 0h	1.24038	0.00395091	0.0327073	up
LOC_Os01g46800	48h vs 0h	1.51726	0.00396015	0.0327546	up
LOC_Os12g02040	48h vs 0h	2.50145	0.00396955	0.0328032	up
LOC_Os03g32150	48h vs 0h	1.13397	0.00399261	0.0329722	up
LOC_Os02g21040	48h vs 0h	2.09059	0.00401695	0.0331262	up
LOC_Os01g18230	48h vs 0h	1.42005	0.00401947	0.0331289	up
LOC_Os09g28740	48h vs 0h	1.06619	0.00402143	0.0331338	up
LOC_Os10g39860	48h vs 0h	1.20411	0.004024	0.0331353	up
LOC_Os06g04220	48h vs 0h	1.82225	0.00402921	0.0331586	up
LOC_Os05g44030	48h vs 0h	3.70109	0.00403812	0.0331998	up
LOC_Os06g44040	48h vs 0h	1.14334	0.0040509	0.0332617	up
LOC_Os08g14720	48h vs 0h	3.07217	0.00405331	0.0332686	up
LOC_Os06g25010	48h vs 0h	5.41106	0.00405809	0.0332882	up
LOC_Os05g40384	48h vs 0h	1.8549	0.00406172	0.0332985	up
LOC_Os07g40860	48h vs 0h	1.69293	0.00407034	0.0333495	up
LOC_Os12g44070	48h vs 0h	1.00732	0.00407995	0.0334086	up
LOC_Os02g27200	48h vs 0h	20	0.00408575	0.0334363	up
LOC_Os03g58500	48h vs 0h	6.67883	0.00408975	0.0334496	up
LOC_Os06g51050	48h vs 0h	6.46925	0.004106	0.0335287	up
LOC_Os09g29200	48h vs 0h	1.10932	0.0041341	0.0336642	up
LOC_Os01g08670	48h vs 0h	1.09582	0.00413815	0.0336677	up
LOC_Os06g51070	48h vs 0h	1.61953	0.00414859	0.033729	up
LOC_Os11g06590	48h vs 0h	1.87427	0.00415938	0.0337912	up
LOC_Os12g05210	48h vs 0h	2.51294	0.00416945	0.0338434	up
LOC_Os06g08564	48h vs 0h	1.22847	0.00417476	0.0338766	up
LOC_Os01g22352	48h vs 0h	4.95913	0.00419109	0.0339894	up
LOC_Os09g01250	48h vs 0h	4.6347	0.00420328	0.0340783	up
LOC_Os08g42590	48h vs 0h	2.78936	0.00420702	0.0340889	up
LOC_Os02g10550	48h vs 0h	3.55928	0.00421761	0.0341548	up
LOC_Os02g53580	48h vs 0h	1.3649	0.00422501	0.0341671	up
LOC_Os01g61610	48h vs 0h	5.05722	0.00422526	0.0341671	up
LOC_Os01g14510	48h vs 0h	1.97561	0.0042302	0.0341972	up
LOC_Os11g47870	48h vs 0h	1.09848	0.00423362	0.034205	up
LOC_Os03g04580	48h vs 0h	1.0305	0.00423498	0.0342061	up
LOC_Os07g47400	48h vs 0h	2.55212	0.00424768	0.0342888	up
LOC_Os05g41670	48h vs 0h	1.00238	0.00426887	0.0344166	up
LOC_Os05g25640	48h vs 0h	1.43082	0.0042791	0.0344591	up
LOC_Os07g23380	48h vs 0h	1.84085	0.00427959	0.0344591	up
LOC_Os02g06990	48h vs 0h	3.42442	0.0042799	0.0344591	up
LOC_Os06g45620	48h vs 0h	1.789	0.00428666	0.0344929	up
LOC_Os07g48130	48h vs 0h	1.67687	0.0043196	0.0347186	up
LOC_Os07g45550	48h vs 0h	3.67951	0.00432573	0.03474	up
LOC_Os10g04480	48h vs 0h	5.20483	0.00432599	0.03474	up
LOC_Os01g72009	48h vs 0h	1.67337	0.0043293	0.0347465	up
LOC_Os01g39990	48h vs 0h	1.78575	0.00433809	0.034767	up
LOC_Os05g38410	48h vs 0h	3.70698	0.00434633	0.0348231	up
LOC_Os12g13550	48h vs 0h	2.7867	0.00435093	0.0348327	up
LOC_Os02g11640	48h vs 0h	1.99753	0.00435094	0.0348327	up
LOC_Os03g22120	48h vs 0h	1.53904	0.00435921	0.0348762	up
LOC_Os09g26460	48h vs 0h	1.64179	0.00437521	0.0349541	up
LOC_Os05g40212	48h vs 0h	1.40157	0.00437726	0.0349604	up
LOC_Os11g11650	48h vs 0h	2.81173	0.0043807	0.0349778	up
LOC_Os06g35560	48h vs 0h	2.57724	0.00440636	0.0351425	up
LOC_Os05g50230	48h vs 0h	1.32835	0.00441229	0.0351657	up
LOC_Os10g40480	48h vs 0h	5.08867	0.00442354	0.0352318	up
LOC_Os02g37180	48h vs 0h	1.93385	0.00442753	0.0352509	up
LOC_Os02g26470	48h vs 0h	2.04851	0.00443943	0.0353154	up
LOC_Os07g38840	48h vs 0h	3.74309	0.00444782	0.035362	up
LOC_Os08g39730	48h vs 0h	3.53971	0.00446632	0.0354686	up
LOC_Os04g10940	48h vs 0h	1.35081	0.00446822	0.0354736	up
LOC_Os06g19540	48h vs 0h	1.84827	0.00451603	0.0357717	up
LOC_Os10g34920	48h vs 0h	1.75776	0.00452532	0.0358278	up
LOC_Os04g40440	48h vs 0h	1.13075	0.00452569	0.0358278	up
LOC_Os07g35510	48h vs 0h	3.65509	0.00452853	0.0358385	up
LOC_Os04g34420	48h vs 0h	3.49692	0.00453734	0.0358673	up
LOC_Os06g42560	48h vs 0h	1.72541	0.00453839	0.0358673	up
LOC_Os02g48860	48h vs 0h	2.37644	0.0045457	0.0358742	up
LOC_Os06g44260	48h vs 0h	2.34985	0.00454989	0.035881	up
LOC_Os02g07690	48h vs 0h	1.26362	0.00455496	0.0358965	up
LOC_Os05g03160	48h vs 0h	3.40882	0.00456988	0.0359633	up
LOC_Os01g45110	48h vs 0h	2.77069	0.00457132	0.0359645	up
LOC_Os07g41070	48h vs 0h	5.63479	0.0045733	0.0359699	up
LOC_Os06g48050	48h vs 0h	1.89924	0.00457653	0.035975	up
LOC_Os03g53340	48h vs 0h	3.84489	0.00458201	0.036008	up
LOC_Os05g31740	48h vs 0h	3.60107	0.00459267	0.0360511	up
LOC_Os08g01940	48h vs 0h	1.45805	0.00460457	0.0361344	up
LOC_Os08g02700	48h vs 0h	2.38499	0.00461532	0.036195	up
LOC_Os01g67820	48h vs 0h	1.83684	0.00462751	0.0362634	up
LOC_Os03g02460	48h vs 0h	1.32849	0.00463968	0.0363485	up
LOC_Os11g33030	48h vs 0h	1.09059	0.00467002	0.0365246	up
LOC_Os12g03110	48h vs 0h	1.24679	0.00468338	0.0366086	up
LOC_Os03g06390	48h vs 0h	1.49038	0.00469124	0.0366598	up
LOC_Os06g27560	48h vs 0h	2.07074	0.00472068	0.0368485	up
LOC_Os09g10010	48h vs 0h	6.71638	0.00473625	0.0369494	up
LOC_Os12g11550	48h vs 0h	3.2409	0.00475469	0.0370622	up
LOC_Os11g19864	48h vs 0h	2.24137	0.00477243	0.0371796	up
LOC_Os08g42570	48h vs 0h	4.44823	0.00478792	0.037252	up
LOC_Os03g52130	48h vs 0h	1.04336	0.00479528	0.0372759	up
LOC_Os03g02330	48h vs 0h	1.24505	0.00479565	0.0372759	up
LOC_Os11g37950	48h vs 0h	5.08542	0.00483868	0.0375072	up
LOC_Os12g04140	48h vs 0h	1.65705	0.00487357	0.0377048	up
LOC_Os01g74200	48h vs 0h	1.45763	0.00487763	0.0377252	up
LOC_Os07g31470	48h vs 0h	2.53915	0.0048942	0.0378278	up
LOC_Os03g16230	48h vs 0h	1.01845	0.00489709	0.0378334	up
LOC_Os07g02800	48h vs 0h	1.29584	0.00490214	0.0378518	up
LOC_Os05g41610	48h vs 0h	1.95586	0.00490716	0.0378801	up
LOC_Os10g41640	48h vs 0h	1.15856	0.00491294	0.0379142	up
LOC_Os04g10924	48h vs 0h	1.49042	0.0049285	0.0379503	up
LOC_Os10g37880	48h vs 0h	1.10157	0.00495205	0.0380371	up
LOC_Os03g16060	48h vs 0h	1.03373	0.00495489	0.0380401	up
LOC_Os01g32830	48h vs 0h	1.13871	0.00497068	0.0381264	up
LOC_Os07g43530	48h vs 0h	1.11692	0.00497079	0.0381264	up
LOC_Os12g33130	48h vs 0h	1.42854	0.00497368	0.0381264	up
LOC_Os02g08100	48h vs 0h	1.03	0.0050224	0.0384082	up
LOC_Os09g14100	48h vs 0h	2.40622	0.0050256	0.0384222	up
LOC_Os04g47720	48h vs 0h	4.62235	0.00503978	0.0385094	up
LOC_Os02g04170	48h vs 0h	1.12132	0.00504836	0.0385644	up
LOC_Os12g05580	48h vs 0h	2.96282	0.00505952	0.038596	up
LOC_Os02g20560	48h vs 0h	4.62834	0.00506171	0.038596	up
LOC_Os01g65370	48h vs 0h	1.15697	0.00506186	0.038596	up
LOC_Os12g43490	48h vs 0h	1.88907	0.00509039	0.0387369	up
LOC_Os11g03300	48h vs 0h	3.24983	0.00510508	0.0388064	up
LOC_Os04g51760	48h vs 0h	4.34457	0.00510862	0.0388227	up
LOC_Os07g02440	48h vs 0h	3.5445	0.00511406	0.0388535	up
LOC_Os04g58100	48h vs 0h	1.43941	0.00512081	0.0388765	up
LOC_Os07g03790	48h vs 0h	3.36636	0.00515054	0.0390527	up
LOC_Os05g29710	48h vs 0h	2.19759	0.00515148	0.0390527	up
LOC_Os05g40010	48h vs 0h	3.20411	0.00519196	0.0392954	up
LOC_Os03g57320	48h vs 0h	1.27542	0.00520473	0.0393601	up
LOC_Os06g38294	48h vs 0h	1.13011	0.0052119	0.0394036	up
LOC_Os01g49830	48h vs 0h	2.05052	0.00522105	0.0394514	up
LOC_Os01g48530	48h vs 0h	2.10707	0.005223	0.0394554	up
LOC_Os06g10040	48h vs 0h	20	0.00522578	0.0394658	up
LOC_Os04g35140	48h vs 0h	3.81521	0.00523125	0.0394963	up
LOC_Os03g07980	48h vs 0h	1.63014	0.00523882	0.0395321	up
LOC_Os01g74490	48h vs 0h	1.47514	0.00525482	0.0395965	up
LOC_Os07g18120	48h vs 0h	1.10289	0.00525704	0.0395965	up
LOC_Os12g28560	48h vs 0h	3.72503	0.00526558	0.0396482	up
LOC_Os03g30120	48h vs 0h	1.96199	0.00527648	0.0397015	up
LOC_Os12g29690	48h vs 0h	1.18367	0.00527686	0.0397015	up
LOC_Os06g30500	48h vs 0h	3.14689	0.00527937	0.0397045	up
LOC_Os12g36210	48h vs 0h	8.1731	0.00529588	0.0397997	up
LOC_Os10g13810	48h vs 0h	1.10323	0.00530993	0.0398748	up
LOC_Os06g15760	48h vs 0h	1.02153	0.00532497	0.039966	up
LOC_Os03g12510	48h vs 0h	20	0.00534695	0.0401093	up
LOC_Os03g25790	48h vs 0h	1.67428	0.00534978	0.0401198	up
LOC_Os03g51390	48h vs 0h	2.67773	0.00536336	0.0401892	up
LOC_Os10g39150	48h vs 0h	1.54526	0.00538392	0.0402866	up
LOC_Os07g30860	48h vs 0h	4.76888	0.00539298	0.0403028	up
LOC_Os11g40760	48h vs 0h	1.22924	0.00539475	0.0403052	up
LOC_Os02g43470	48h vs 0h	3.30058	0.00540508	0.0403716	up
LOC_Os07g37110	48h vs 0h	1.28435	0.0054071	0.0403759	up
LOC_Os03g10950	48h vs 0h	1.20341	0.00544089	0.0405363	up
LOC_Os07g06840	48h vs 0h	1.39252	0.00544647	0.0405454	up
LOC_Os11g14440	48h vs 0h	4.92306	0.00545015	0.0405454	up
LOC_Os01g63480	48h vs 0h	2.89998	0.00547884	0.0407284	up
LOC_Os09g38830	48h vs 0h	4.01777	0.00553388	0.041026	up
LOC_Os09g27940	48h vs 0h	1.79753	0.00553957	0.0410573	up
LOC_Os02g15560	48h vs 0h	1.52113	0.00555069	0.0411069	up
LOC_Os06g35960	48h vs 0h	2.20242	0.00555363	0.0411069	up
LOC_Os07g22450	48h vs 0h	1.55008	0.00556342	0.0411356	up
[truncated: 171 more rows]

## Sheet: 72h vs 0h
MSU GeneID	Group compared	Log2FC	P-Value	FDR	Style
LOC_Os06g45184	48h vs 0h	2.18477	0.00753507	0.0498584	up
LOC_Os03g27019	72h vs 0h	-5.54025	5.07931e-81	1.41855e-76	down
LOC_Os07g49460	72h vs 0h	-5.90368	2.44587e-54	3.41542e-50	down
LOC_Os03g17570	72h vs 0h	-6.87855	9.19341e-53	7.02141e-49	down
LOC_Os01g31360	72h vs 0h	-5.64997	1.99859e-51	1.11633e-47	down
LOC_Os09g36240	72h vs 0h	-1.33974	7.46789e-47	2.97947e-43	down
LOC_Os09g11460	72h vs 0h	-4.16957	2.95397e-40	6.87488e-37	down
LOC_Os01g08700	72h vs 0h	-7.21787	1.39363e-39	2.99395e-36	down
LOC_Os08g37456	72h vs 0h	-3.35626	5.07596e-33	9.45076e-30	down
LOC_Os06g21330	72h vs 0h	-1.37725	2.42933e-32	4.2404e-29	down
LOC_Os12g40920	72h vs 0h	-6.28676	1.06996e-30	1.49409e-27	down
LOC_Os09g36040	72h vs 0h	-2.76795	6.1794e-24	6.39179e-21	down
LOC_Os08g25624	72h vs 0h	-1.43133	1.92847e-23	1.92351e-20	down
LOC_Os07g34570	72h vs 0h	-6.67808	6.46185e-23	6.22299e-20	down
LOC_Os04g14690	72h vs 0h	-3.53413	3.02788e-20	2.41608e-17	down
LOC_Os11g34460	72h vs 0h	-3.79991	3.01547e-19	2.15939e-16	down
LOC_Os01g62810	72h vs 0h	-2.32244	3.70068e-19	2.58382e-16	down
LOC_Os07g48570	72h vs 0h	-3.07168	1.29243e-18	8.02113e-16	down
LOC_Os02g41550	72h vs 0h	-1.14153	1.57672e-18	9.36907e-16	down
LOC_Os02g13560	72h vs 0h	-1.83886	3.03913e-18	1.66425e-15	down
LOC_Os07g45280	72h vs 0h	-1.09691	3.38001e-18	1.81533e-15	down
LOC_Os06g01450	72h vs 0h	-1.08375	4.26082e-17	2.05166e-14	down
LOC_Os01g17396	72h vs 0h	-4.07732	1.26891e-16	5.62508e-14	down
LOC_Os02g03040	72h vs 0h	-1.62806	6.28915e-16	2.40608e-13	down
LOC_Os01g06550	72h vs 0h	-1.05437	8.12612e-16	2.94735e-13	down
LOC_Os02g10390	72h vs 0h	-4.52056	6.1064e-15	1.83427e-12	down
LOC_Os08g27150	72h vs 0h	-1.42751	7.05971e-15	2.09748e-12	down
LOC_Os01g41710	72h vs 0h	-4.42433	7.92797e-15	2.30638e-12	down
LOC_Os09g36220	72h vs 0h	-3.81186	8.34213e-15	2.40185e-12	down
LOC_Os09g15810	72h vs 0h	-1.45874	2.23503e-14	5.83365e-12	down
LOC_Os12g41715	72h vs 0h	-1.8012	2.43307e-14	6.29173e-12	down
LOC_Os03g53490	72h vs 0h	-1.00817	4.04759e-14	1.02765e-11	down
LOC_Os04g09530	72h vs 0h	-1.30957	6.32334e-14	1.56282e-11	down
LOC_Os01g68800	72h vs 0h	-1.62153	8.21487e-14	1.95428e-11	down
LOC_Os01g21990	72h vs 0h	-1.79682	1.12433e-13	2.61669e-11	down
LOC_Os09g23110	72h vs 0h	-1.50381	2.54357e-13	5.42267e-11	down
LOC_Os09g26580	72h vs 0h	-1.10576	7.43383e-13	1.46206e-10	down
LOC_Os02g03670	72h vs 0h	-2.90888	9.21768e-13	1.78772e-10	down
LOC_Os07g29594	72h vs 0h	-2.72461	1.12842e-12	2.14385e-10	down
LOC_Os04g35610	72h vs 0h	-1.12723	2.0767e-12	3.74181e-10	down
LOC_Os10g25110	72h vs 0h	-1.15651	2.23403e-12	3.99949e-10	down
LOC_Os02g27490	72h vs 0h	-1.36385	3.68148e-12	6.3467e-10	down
LOC_Os11g01860	72h vs 0h	-1.53517	3.89988e-12	6.68195e-10	down
LOC_Os03g17520	72h vs 0h	-1.50712	4.83579e-12	8.13578e-10	down
LOC_Os08g39810	72h vs 0h	-2.83379	5.44679e-12	9.10887e-10	down
LOC_Os08g35880	72h vs 0h	-1.17435	5.7947e-12	9.633e-10	down
LOC_Os12g10830	72h vs 0h	-2.04615	6.41328e-12	1.04743e-09	down
LOC_Os07g41330	72h vs 0h	-1.00262	8.69206e-12	1.38715e-09	down
LOC_Os04g54430	72h vs 0h	-1.08689	9.92942e-12	1.56672e-09	down
LOC_Os12g18140	72h vs 0h	-1.12499	1.10036e-11	1.72645e-09	down
LOC_Os07g42750	72h vs 0h	-1.98092	1.14756e-11	1.78051e-09	down
LOC_Os05g48050	72h vs 0h	-1.3647	1.44515e-11	2.22985e-09	down
LOC_Os08g02540	72h vs 0h	-1.56137	1.51124e-11	2.31901e-09	down
LOC_Os01g43380	72h vs 0h	-1.13696	1.57308e-11	2.38766e-09	down
LOC_Os01g40250	72h vs 0h	-1.58873	1.8584e-11	2.79039e-09	down
LOC_Os06g09880	72h vs 0h	-1.75813	2.11743e-11	3.12887e-09	down
LOC_Os01g65130	72h vs 0h	-4.3222	2.34453e-11	3.41032e-09	down
LOC_Os05g43374	72h vs 0h	-1.49966	3.14849e-11	4.44096e-09	down
LOC_Os01g27650	72h vs 0h	-1.42038	3.52804e-11	4.95131e-09	down
LOC_Os12g03350	72h vs 0h	-20	3.65521e-11	5.10413e-09	down
LOC_Os03g15540	72h vs 0h	-1.43109	3.91318e-11	5.41026e-09	down
LOC_Os04g54790	72h vs 0h	-2.01668	4.20245e-11	5.72517e-09	down
LOC_Os03g39610	72h vs 0h	-4.72794	8.13824e-11	1.0721e-08	down
LOC_Os09g39580	72h vs 0h	-1.05581	9.61281e-11	1.2315e-08	down
LOC_Os12g16410	72h vs 0h	-1.15394	1.20625e-10	1.53127e-08	down
LOC_Os11g29520	72h vs 0h	-1.29183	1.33536e-10	1.67237e-08	down
LOC_Os06g12649	72h vs 0h	-1.16861	1.85853e-10	2.21816e-08	down
LOC_Os04g33060	72h vs 0h	-1.0592	2.58289e-10	2.96045e-08	down
LOC_Os01g59980	72h vs 0h	-1.07042	2.58647e-10	2.96045e-08	down
LOC_Os09g01620	72h vs 0h	-1.22268	2.75112e-10	3.11066e-08	down
LOC_Os01g13940	72h vs 0h	-1.24306	2.85514e-10	3.18954e-08	down
LOC_Os10g26060	72h vs 0h	-1.14014	3.14532e-10	3.47203e-08	down
LOC_Os09g27990	72h vs 0h	-2.43687	3.33587e-10	3.66788e-08	down
LOC_Os09g17740	72h vs 0h	-4.72	3.75493e-10	4.06463e-08	down
LOC_Os12g06250	72h vs 0h	-2.2508	4.20972e-10	4.48737e-08	down
LOC_Os02g30240	72h vs 0h	-1.78421	5.08471e-10	5.29873e-08	down
LOC_Os02g13520	72h vs 0h	-1.61376	5.9961e-10	6.07983e-08	down
LOC_Os12g06910	72h vs 0h	-1.83248	7.60869e-10	7.53808e-08	down
LOC_Os01g03549	72h vs 0h	-2.10518	8.23586e-10	8.07056e-08	down
LOC_Os06g19750	72h vs 0h	-1.64647	8.78281e-10	8.51688e-08	down
LOC_Os04g47380	72h vs 0h	-1.54438	1.50044e-09	1.38298e-07	down
LOC_Os11g09979	72h vs 0h	-1.25813	1.68303e-09	1.53106e-07	down
LOC_Os04g37960	72h vs 0h	-2.04109	1.84001e-09	1.64704e-07	down
LOC_Os02g10400	72h vs 0h	-1.1908	1.96977e-09	1.74641e-07	down
LOC_Os04g38980	72h vs 0h	-1.34886	2.06582e-09	1.82577e-07	down
LOC_Os05g47850	72h vs 0h	-1.11001	2.15029e-09	1.88255e-07	down
LOC_Os01g44980	72h vs 0h	-1.00917	2.1824e-09	1.90469e-07	down
LOC_Os01g71180	72h vs 0h	-1.65217	2.30244e-09	1.97854e-07	down
LOC_Os01g53720	72h vs 0h	-1.58546	2.78626e-09	2.33677e-07	down
LOC_Os03g60930	72h vs 0h	-1.17395	2.80416e-09	2.34474e-07	down
LOC_Os03g10600	72h vs 0h	-1.667	3.35822e-09	2.75039e-07	down
LOC_Os05g01730	72h vs 0h	-2.31317	3.98659e-09	3.19019e-07	down
LOC_Os09g12310	72h vs 0h	-2.45862	4.43601e-09	3.49968e-07	down
LOC_Os09g11480	72h vs 0h	-5.3661	4.97066e-09	3.86687e-07	down
LOC_Os06g03790	72h vs 0h	-1.56172	6.10891e-09	4.63613e-07	down
LOC_Os08g42760	72h vs 0h	-1.02985	6.86783e-09	5.11479e-07	down
LOC_Os03g22050	72h vs 0h	-3.70149	7.77477e-09	5.66929e-07	down
LOC_Os07g32900	72h vs 0h	-1.45427	7.80816e-09	5.67881e-07	down
LOC_Os11g43620	72h vs 0h	-1.6268	8.38462e-09	6.06647e-07	down
LOC_Os01g07170	72h vs 0h	-1.10211	1.04608e-08	7.47183e-07	down
LOC_Os09g36070	72h vs 0h	-6.3952	1.08328e-08	7.69818e-07	down
LOC_Os04g16080	72h vs 0h	-1.14985	1.10588e-08	7.83887e-07	down
LOC_Os06g41070	72h vs 0h	-3.19144	1.11453e-08	7.88017e-07	down
LOC_Os07g01920	72h vs 0h	-1.02529	1.16757e-08	8.17238e-07	down
LOC_Os11g13890	72h vs 0h	-3.29604	1.2013e-08	8.32505e-07	down
LOC_Os12g15460	72h vs 0h	-1.26238	1.22874e-08	8.47315e-07	down
LOC_Os08g39370	72h vs 0h	-3.13429	1.25211e-08	8.61303e-07	down
LOC_Os10g36340	72h vs 0h	-1.12001	1.28941e-08	8.84781e-07	down
LOC_Os05g47540	72h vs 0h	-3.26125	1.32185e-08	9.04819e-07	down
LOC_Os01g43060	72h vs 0h	-1.14905	1.35965e-08	9.23898e-07	down
LOC_Os08g04120	72h vs 0h	-1.36293	1.93378e-08	1.26479e-06	down
LOC_Os02g32590	72h vs 0h	-1.53492	1.94529e-08	1.26935e-06	down
LOC_Os05g27930	72h vs 0h	-1.0217	2.19228e-08	1.40427e-06	down
LOC_Os03g12530	72h vs 0h	-1.38459	2.25458e-08	1.4343e-06	down
LOC_Os05g47545	72h vs 0h	-3.16522	2.74812e-08	1.71316e-06	down
LOC_Os07g46440	72h vs 0h	-1.09556	2.78867e-08	1.73071e-06	down
LOC_Os04g43140	72h vs 0h	-1.25691	2.83796e-08	1.74578e-06	down
LOC_Os01g62910	72h vs 0h	-1.51008	2.86658e-08	1.75633e-06	down
LOC_Os05g18280	72h vs 0h	-2.36993	2.86768e-08	1.75633e-06	down
LOC_Os03g60750	72h vs 0h	-1.42698	3.39008e-08	2.03609e-06	down
LOC_Os12g38750	72h vs 0h	-1.4815	3.61956e-08	2.16163e-06	down
LOC_Os03g55200	72h vs 0h	-1.20063	3.90422e-08	2.29538e-06	down
LOC_Os03g10740	72h vs 0h	-4.29765	3.91221e-08	2.29538e-06	down
LOC_Os12g32940	72h vs 0h	-1.90274	4.04113e-08	2.36605e-06	down
LOC_Os02g10540	72h vs 0h	-1.44116	4.20467e-08	2.44133e-06	down
LOC_Os03g43420	72h vs 0h	-1.41768	4.43063e-08	2.55131e-06	down
LOC_Os08g39820	72h vs 0h	-1.1283	5.24797e-08	2.92546e-06	down
LOC_Os03g58640	72h vs 0h	-1.12804	5.52238e-08	3.02749e-06	down
LOC_Os03g02110	72h vs 0h	-1.19707	5.53834e-08	3.02749e-06	down
LOC_Os10g05220	72h vs 0h	-1.16099	6.35989e-08	3.37679e-06	down
LOC_Os01g27520	72h vs 0h	-1.00991	6.40539e-08	3.39449e-06	down
LOC_Os11g34910	72h vs 0h	-1.10178	6.88253e-08	3.61987e-06	down
LOC_Os01g45070	72h vs 0h	-1.25668	6.92639e-08	3.62927e-06	down
LOC_Os07g27180	72h vs 0h	-1.38557	7.1758e-08	3.73195e-06	down
LOC_Os01g64690	72h vs 0h	-1.11874	7.4542e-08	3.84807e-06	down
LOC_Os06g50450	72h vs 0h	-1.45716	7.50481e-08	3.86705e-06	down
LOC_Os02g49620	72h vs 0h	-1.12731	7.63641e-08	3.9204e-06	down
LOC_Os05g28290	72h vs 0h	-1.29362	7.74819e-08	3.97048e-06	down
LOC_Os01g42190	72h vs 0h	-9.15749	7.82469e-08	3.99503e-06	down
LOC_Os09g19560	72h vs 0h	-1.55325	9.11667e-08	4.53044e-06	down
LOC_Os01g08850	72h vs 0h	-1.07939	9.33799e-08	4.62396e-06	down
LOC_Os03g16874	72h vs 0h	-1.02733	9.45521e-08	4.66546e-06	down
LOC_Os11g16510	72h vs 0h	-2.0007	9.70583e-08	4.76387e-06	down
LOC_Os12g36620	72h vs 0h	-1.63606	1.01959e-07	4.99563e-06	down
LOC_Os04g21890	72h vs 0h	-1.19138	1.03546e-07	5.05566e-06	down
LOC_Os04g53380	72h vs 0h	-1.14979	1.04531e-07	5.08596e-06	down
LOC_Os05g32610	72h vs 0h	-1.21661	1.24009e-07	5.92156e-06	down
LOC_Os11g03580	72h vs 0h	-6.08378	1.26639e-07	6.01758e-06	down
LOC_Os11g09690	72h vs 0h	-1.38509	1.29296e-07	6.06888e-06	down
LOC_Os09g34985	72h vs 0h	-1.0171	1.30158e-07	6.08886e-06	down
LOC_Os12g07390	72h vs 0h	-1.15796	1.31629e-07	6.14738e-06	down
LOC_Os01g17320	72h vs 0h	-2.04408	1.45856e-07	6.71079e-06	down
LOC_Os02g33610	72h vs 0h	-1.05232	1.59175e-07	7.26381e-06	down
LOC_Os08g29615	72h vs 0h	-1.49904	1.62831e-07	7.4064e-06	down
LOC_Os12g35490	72h vs 0h	-1.90264	1.71098e-07	7.71957e-06	down
LOC_Os07g37550	72h vs 0h	-3.16507	1.78561e-07	8.0046e-06	down
LOC_Os03g55340	72h vs 0h	-1.28169	1.85587e-07	8.24016e-06	down
LOC_Os06g50890	72h vs 0h	-1.03514	1.89154e-07	8.3455e-06	down
LOC_Os05g50750	72h vs 0h	-1.07057	1.93201e-07	8.49718e-06	down
LOC_Os03g51900	72h vs 0h	-1.31698	1.95569e-07	8.58781e-06	down
LOC_Os01g59990	72h vs 0h	-1.71121	2.01223e-07	8.80841e-06	down
LOC_Os07g29320	72h vs 0h	-1.89137	2.03499e-07	8.88019e-06	down
LOC_Os10g22370	72h vs 0h	-1.06333	2.05843e-07	8.95447e-06	down
LOC_Os07g05360	72h vs 0h	-3.1825	2.26472e-07	9.77576e-06	down
LOC_Os01g15910	72h vs 0h	-3.15958	2.3118e-07	9.93291e-06	down
LOC_Os08g07790	72h vs 0h	-1.39057	2.36854e-07	1.01455e-05	down
LOC_Os09g29790	72h vs 0h	-1.00649	2.43723e-07	1.0376e-05	down
LOC_Os08g34480	72h vs 0h	-1.04125	2.67974e-07	1.12541e-05	down
LOC_Os03g62400	72h vs 0h	-1.66876	2.68463e-07	1.12577e-05	down
LOC_Os09g17580	72h vs 0h	-1.38074	2.75368e-07	1.14612e-05	down
LOC_Os07g43740	72h vs 0h	-5.22768	2.7674e-07	1.14851e-05	down
LOC_Os08g33820	72h vs 0h	-3.09684	2.85966e-07	1.17794e-05	down
LOC_Os08g32690	72h vs 0h	-1.4518	2.94011e-07	1.20683e-05	down
LOC_Os01g09500	72h vs 0h	-1.18127	2.9406e-07	1.20683e-05	down
LOC_Os05g04850	72h vs 0h	-1.08392	3.02455e-07	1.23119e-05	down
LOC_Os03g26044	72h vs 0h	-1.13383	3.03302e-07	1.23119e-05	down
LOC_Os01g50032	72h vs 0h	-1.90426	3.2464e-07	1.29676e-05	down
LOC_Os08g09260	72h vs 0h	-2.27812	3.39978e-07	1.34299e-05	down
LOC_Os03g62720	72h vs 0h	-1.33866	3.51566e-07	1.38187e-05	down
LOC_Os04g53700	72h vs 0h	-1.28227	3.5885e-07	1.39972e-05	down
LOC_Os09g19980	72h vs 0h	-1.32433	3.61022e-07	1.40622e-05	down
LOC_Os09g24240	72h vs 0h	-1.20868	3.64881e-07	1.41927e-05	down
LOC_Os01g40720	72h vs 0h	-1.85791	3.77667e-07	1.45885e-05	down
LOC_Os08g03990	72h vs 0h	-1.16044	3.85281e-07	1.48211e-05	down
LOC_Os03g38980	72h vs 0h	-1.47829	3.87743e-07	1.48748e-05	down
LOC_Os02g07360	72h vs 0h	-1.73795	4.22164e-07	1.59759e-05	down
LOC_Os10g31856	72h vs 0h	-1.34167	4.27853e-07	1.61256e-05	down
LOC_Os03g60620	72h vs 0h	-1.36911	4.57787e-07	1.70695e-05	down
LOC_Os05g50460	72h vs 0h	-1.35303	5.25464e-07	1.92335e-05	down
LOC_Os02g56490	72h vs 0h	-2.16158	5.36721e-07	1.95942e-05	down
LOC_Os01g65150	72h vs 0h	-3.66006	5.62237e-07	2.0366e-05	down
LOC_Os06g50630	72h vs 0h	-1.28258	5.93013e-07	2.13424e-05	down
LOC_Os04g57950	72h vs 0h	-1.25719	6.6874e-07	2.34925e-05	down
LOC_Os03g27260	72h vs 0h	-1.14897	6.80304e-07	2.38388e-05	down
LOC_Os02g40460	72h vs 0h	-1.70594	6.83964e-07	2.39071e-05	down
LOC_Os07g07070	72h vs 0h	-2.25472	7.46377e-07	2.583e-05	down
LOC_Os09g07120	72h vs 0h	-1.15742	8.27458e-07	2.8182e-05	down
LOC_Os04g14710	72h vs 0h	-4.47303	8.36989e-07	2.84373e-05	down
LOC_Os05g04990	72h vs 0h	-3.08548	8.40061e-07	2.8507e-05	down
LOC_Os07g32350	72h vs 0h	-1.14406	8.56505e-07	2.89244e-05	down
LOC_Os04g21980	72h vs 0h	-2.68162	8.59001e-07	2.89737e-05	down
LOC_Os08g02130	72h vs 0h	-1.11818	8.64471e-07	2.9123e-05	down
LOC_Os01g55450	72h vs 0h	-1.52387	8.69892e-07	2.92215e-05	down
LOC_Os02g09480	72h vs 0h	-1.85017	8.71582e-07	2.92215e-05	down
LOC_Os08g42380	72h vs 0h	-1.42429	9.00629e-07	2.99795e-05	down
LOC_Os03g17634	72h vs 0h	-1.21303	9.20611e-07	3.05585e-05	down
LOC_Os03g55090	72h vs 0h	-2.14365	9.21308e-07	3.05585e-05	down
LOC_Os06g03676	72h vs 0h	-1.21962	1.00829e-06	3.29737e-05	down
LOC_Os12g07300	72h vs 0h	-1.36907	1.05076e-06	3.41624e-05	down
LOC_Os05g05140	72h vs 0h	-1.20388	1.08371e-06	3.50707e-05	down
LOC_Os01g59860	72h vs 0h	-1.0649	1.08573e-06	3.50951e-05	down
LOC_Os06g39650	72h vs 0h	-1.00284	1.15924e-06	3.72985e-05	down
LOC_Os04g30780	72h vs 0h	-1.05217	1.26981e-06	4.03449e-05	down
LOC_Os07g40930	72h vs 0h	-1.13489	1.27588e-06	4.04877e-05	down
LOC_Os01g65169	72h vs 0h	-4.01506	1.2772e-06	4.04877e-05	down
LOC_Os06g12360	72h vs 0h	-1.30763	1.28886e-06	4.07187e-05	down
LOC_Os01g73950	72h vs 0h	-1.59965	1.32843e-06	4.16857e-05	down
LOC_Os08g45060	72h vs 0h	-1.12088	1.35851e-06	4.24067e-05	down
LOC_Os03g37100	72h vs 0h	-1.25906	1.3611e-06	4.2425e-05	down
LOC_Os01g47256	72h vs 0h	-1.08721	1.37027e-06	4.26622e-05	down
LOC_Os05g43440	72h vs 0h	-1.43818	1.37177e-06	4.26622e-05	down
LOC_Os01g16910	72h vs 0h	-2.06466	1.43638e-06	4.42284e-05	down
LOC_Os08g03520	72h vs 0h	-1.43429	1.46462e-06	4.49177e-05	down
LOC_Os04g58830	72h vs 0h	-1.09582	1.48967e-06	4.55431e-05	down
LOC_Os07g09384	72h vs 0h	-1.20101	1.49049e-06	4.55431e-05	down
LOC_Os02g53260	72h vs 0h	-1.33441	1.52103e-06	4.63243e-05	down
LOC_Os01g22710	72h vs 0h	-3.92325	1.61772e-06	4.9002e-05	down
LOC_Os10g38910	72h vs 0h	-2.23621	1.66799e-06	5.04698e-05	down
LOC_Os01g65140	72h vs 0h	-3.28195	1.7036e-06	5.14358e-05	down
LOC_Os09g22510	72h vs 0h	-1.07766	1.73314e-06	5.22322e-05	down
LOC_Os12g06610	72h vs 0h	-1.34697	1.73372e-06	5.22322e-05	down
LOC_Os01g72049	72h vs 0h	-1.35326	1.75279e-06	5.24956e-05	down
LOC_Os04g48710	72h vs 0h	-1.33771	1.75374e-06	5.24956e-05	down
LOC_Os05g49390	72h vs 0h	-1.06637	1.79298e-06	5.34984e-05	down
LOC_Os07g22950	72h vs 0h	-1.09061	1.79723e-06	5.35678e-05	down
LOC_Os03g64020	72h vs 0h	-2.01089	1.89994e-06	5.60313e-05	down
LOC_Os02g04270	72h vs 0h	-1.56207	1.94396e-06	5.71483e-05	down
LOC_Os04g39250	72h vs 0h	-1.71687	2.00958e-06	5.84622e-05	down
LOC_Os05g13950	72h vs 0h	-1.06383	2.01962e-06	5.86929e-05	down
LOC_Os05g22920	72h vs 0h	-1.12981	2.04373e-06	5.90861e-05	down
LOC_Os05g08790	72h vs 0h	-1.18156	2.20781e-06	6.28541e-05	down
LOC_Os03g58810	72h vs 0h	-1.26512	2.24093e-06	6.36024e-05	down
LOC_Os01g64330	72h vs 0h	-2.08285	2.25731e-06	6.37821e-05	down
LOC_Os03g18840	72h vs 0h	-1.39816	2.31411e-06	6.50841e-05	down
LOC_Os03g61990	72h vs 0h	-1.32387	2.40759e-06	6.70381e-05	down
LOC_Os11g24570	72h vs 0h	-1.8988	2.41309e-06	6.71244e-05	down
LOC_Os06g08340	72h vs 0h	-2.21974	2.44827e-06	6.80352e-05	down
LOC_Os04g39700	72h vs 0h	-1.64367	2.49271e-06	6.89955e-05	down
LOC_Os12g34854	72h vs 0h	-1.54711	2.55277e-06	7.04484e-05	down
LOC_Os10g30100	72h vs 0h	-1.06716	2.6148e-06	7.17348e-05	down
LOC_Os04g57560	72h vs 0h	-1.9213	2.8408e-06	7.74028e-05	down
LOC_Os01g59510	72h vs 0h	-1.0042	2.89669e-06	7.86952e-05	down
LOC_Os04g36890	72h vs 0h	-1.82597	3.03115e-06	8.19381e-05	down
LOC_Os02g25870	72h vs 0h	-1.27559	3.04536e-06	8.20953e-05	down
LOC_Os07g37240	72h vs 0h	-2.30469	3.1367e-06	8.41515e-05	down
LOC_Os06g45980	72h vs 0h	-1.20701	3.27932e-06	8.77249e-05	down
LOC_Os03g11510	72h vs 0h	-2.09602	3.4966e-06	9.2387e-05	down
LOC_Os02g57830	72h vs 0h	-1.00446	3.63816e-06	9.53356e-05	down
LOC_Os02g53420	72h vs 0h	-1.04257	3.63892e-06	9.53356e-05	down
LOC_Os08g05530	72h vs 0h	-1.63424	3.75977e-06	9.81336e-05	down
LOC_Os09g02360	72h vs 0h	-2.99387	3.79511e-06	9.88429e-05	down
LOC_Os01g55700	72h vs 0h	-1.16298	3.83777e-06	9.97422e-05	down
LOC_Os02g27760	72h vs 0h	-1.16559	3.83926e-06	9.97422e-05	down
LOC_Os02g33580	72h vs 0h	-1.32967	4.06745e-06	0.000105181	down
LOC_Os02g07380	72h vs 0h	-2.41469	4.15046e-06	0.000106735	down
LOC_Os12g04720	72h vs 0h	-1.07281	4.27121e-06	0.000109537	down
LOC_Os01g68440	72h vs 0h	-1.05274	4.36913e-06	0.000111537	down
LOC_Os03g21530	72h vs 0h	-1.17659	4.46523e-06	0.000113265	down
LOC_Os07g08050	72h vs 0h	-1.26583	4.48597e-06	0.000113688	down
LOC_Os03g07234	72h vs 0h	-1.36928	4.55835e-06	0.000115001	down
LOC_Os09g19940	72h vs 0h	-1.11341	4.6136e-06	0.000115871	down
LOC_Os01g40980	72h vs 0h	-1.59399	4.70934e-06	0.000117641	down
LOC_Os02g42300	72h vs 0h	-1.01686	4.74752e-06	0.000118383	down
LOC_Os03g14890	72h vs 0h	-1.03778	4.82938e-06	0.000120102	down
LOC_Os02g45920	72h vs 0h	-1.00509	4.92398e-06	0.000121537	down
LOC_Os11g11340	72h vs 0h	-1.50324	5.13995e-06	0.000126252	down
LOC_Os01g15448	72h vs 0h	-1.02559	5.3178e-06	0.000129509	down
LOC_Os08g23730	72h vs 0h	-1.52555	5.39112e-06	0.000131038	down
LOC_Os02g44930	72h vs 0h	-1.447	5.41577e-06	0.000131523	down
LOC_Os07g05480	72h vs 0h	-2.55321	5.45863e-06	0.000132375	down
LOC_Os05g02980	72h vs 0h	-2.29162	5.57095e-06	0.000134366	down
LOC_Os08g25570	72h vs 0h	-1.0574	5.79646e-06	0.000139195	down
LOC_Os03g46310	72h vs 0h	-1.2452	5.83655e-06	0.000139917	down
LOC_Os01g50030	72h vs 0h	-1.87223	5.85343e-06	0.000140081	down
LOC_Os07g19460	72h vs 0h	-1.16684	6.04421e-06	0.00014403	down
LOC_Os03g08140	72h vs 0h	-1.54125	6.16615e-06	0.000146436	down
LOC_Os03g22320	72h vs 0h	-1.20705	6.22254e-06	0.000147524	down
LOC_Os04g57880	72h vs 0h	-3.66958	6.33084e-06	0.000149837	down
LOC_Os04g35650	72h vs 0h	-1.05463	6.35658e-06	0.000150319	down
LOC_Os11g32910	72h vs 0h	-1.14628	6.36297e-06	0.000150343	down
LOC_Os12g29660	72h vs 0h	-1.25117	6.37218e-06	0.000150361	down
LOC_Os02g46150	72h vs 0h	-1.329	6.3997e-06	0.000150701	down
LOC_Os04g50860	72h vs 0h	-1.10296	6.52942e-06	0.000153238	down
LOC_Os01g74020	72h vs 0h	-2.71658	6.57088e-06	0.000153953	down
LOC_Os07g08170	72h vs 0h	-1.10108	6.71668e-06	0.000156711	down
LOC_Os01g55020	72h vs 0h	-1.52209	6.75021e-06	0.000157362	down
LOC_Os01g02490	72h vs 0h	-1.20979	6.78136e-06	0.000157957	down
LOC_Os03g49230	72h vs 0h	-1.16197	6.83453e-06	0.000158798	down
LOC_Os04g42134	72h vs 0h	-1.02886	7.31644e-06	0.000168176	down
LOC_Os07g40810	72h vs 0h	-1.4035	7.39354e-06	0.000169113	down
LOC_Os03g40110	72h vs 0h	-1.05023	8.21511e-06	0.000184579	down
LOC_Os08g08140	72h vs 0h	-1.19067	8.35456e-06	0.00018701	down
LOC_Os05g45910	72h vs 0h	-1.14949	8.38628e-06	0.00018737	down
LOC_Os10g35180	72h vs 0h	-1.38237	8.53705e-06	0.000189921	down
LOC_Os07g10350	72h vs 0h	-1.41312	8.86287e-06	0.000195921	down
LOC_Os11g27570	72h vs 0h	-1.51613	9.39333e-06	0.000205754	down
LOC_Os01g19548	72h vs 0h	-1.31302	9.43426e-06	0.000206327	down
LOC_Os07g48700	72h vs 0h	-1.43744	9.87334e-06	0.000213588	down
LOC_Os06g13020	72h vs 0h	-1.4704	9.96631e-06	0.000214934	down
LOC_Os09g12500	72h vs 0h	-1.12574	1.04551e-05	0.000223575	down
LOC_Os04g33460	72h vs 0h	-1.81633	1.0509e-05	0.000224556	down
LOC_Os06g29800	72h vs 0h	-1.32592	1.08784e-05	0.000231211	down
LOC_Os03g17140	72h vs 0h	-2.06151	1.09962e-05	0.00023336	down
LOC_Os07g43570	72h vs 0h	-4.44907	1.12475e-05	0.000236715	down
LOC_Os06g08660	72h vs 0h	-1.2074	1.15362e-05	0.000241879	down
LOC_Os05g41500	72h vs 0h	-1.21137	1.16542e-05	0.000243987	down
LOC_Os02g37870	72h vs 0h	-1.67877	1.21483e-05	0.000252816	down
LOC_Os05g09600	72h vs 0h	-1.11198	1.22164e-05	0.000254043	down
LOC_Os06g30420	72h vs 0h	-1.68954	1.22344e-05	0.000254228	down
LOC_Os05g38520	72h vs 0h	-1.28793	1.23888e-05	0.000256302	down
LOC_Os06g07160	72h vs 0h	-1.47284	1.2652e-05	0.000260761	down
LOC_Os01g63620	72h vs 0h	-2.27046	1.26776e-05	0.000260914	down
LOC_Os08g38610	72h vs 0h	-1.13363	1.32389e-05	0.000269684	down
LOC_Os04g46310	72h vs 0h	-1.02112	1.37981e-05	0.00027904	down
LOC_Os06g03780	72h vs 0h	-1.06842	1.40442e-05	0.000283605	down
LOC_Os12g04160	72h vs 0h	-1.44586	1.45013e-05	0.000291572	down
LOC_Os03g42770	72h vs 0h	-1.6889	1.4878e-05	0.000298073	down
LOC_Os04g33110	72h vs 0h	-1.64243	1.53219e-05	0.000306087	down
LOC_Os08g35930	72h vs 0h	-1.11525	1.5545e-05	0.000309879	down
LOC_Os10g41960	72h vs 0h	-1.03817	1.56976e-05	0.000312475	down
LOC_Os09g37860	72h vs 0h	-1.31336	1.59122e-05	0.000315622	down
LOC_Os08g02400	72h vs 0h	-1.22267	1.62224e-05	0.000320922	down
LOC_Os07g43560	72h vs 0h	-3.92064	1.62254e-05	0.000320922	down
LOC_Os09g37580	72h vs 0h	-1.17986	1.63385e-05	0.000322248	down
LOC_Os06g02600	72h vs 0h	-1.14126	1.70372e-05	0.000334374	down
LOC_Os06g50780	72h vs 0h	-1.23577	1.7379e-05	0.000340127	down
LOC_Os11g46300	72h vs 0h	-1.09823	1.74709e-05	0.000341685	down
LOC_Os01g32130	72h vs 0h	-1.38561	1.78034e-05	0.000346714	down
LOC_Os03g30740	72h vs 0h	-2.31957	1.79736e-05	0.000349559	down
LOC_Os06g22070	72h vs 0h	-1.89564	1.81215e-05	0.000351946	down
LOC_Os03g26180	72h vs 0h	-3.17364	1.83161e-05	0.000354984	down
LOC_Os01g11070	72h vs 0h	-1.00517	1.88217e-05	0.000361522	down
LOC_Os12g06070	72h vs 0h	-1.31958	1.89868e-05	0.000364192	down
LOC_Os08g13690	72h vs 0h	-1.16022	1.90405e-05	0.000364972	down
LOC_Os11g05570	72h vs 0h	-1.03383	1.94094e-05	0.000370011	down
LOC_Os01g57930	72h vs 0h	-1.22328	1.94439e-05	0.000370416	down
LOC_Os01g63780	72h vs 0h	-1.26117	1.96035e-05	0.000373202	down
LOC_Os01g43410	72h vs 0h	-1.00781	1.96865e-05	0.000374526	down
LOC_Os02g35000	72h vs 0h	-1.06358	1.9944e-05	0.00037769	down
LOC_Os05g31000	72h vs 0h	-1.28618	2.00507e-05	0.000378874	down
LOC_Os03g10410	72h vs 0h	-1.28407	2.09087e-05	0.000391641	down
LOC_Os01g48380	72h vs 0h	-1.03973	2.09737e-05	0.000392597	down
LOC_Os07g01870	72h vs 0h	-1.46272	2.11927e-05	0.000396164	down
LOC_Os04g40630	72h vs 0h	-2.66563	2.13847e-05	0.000399218	down
LOC_Os06g30310	72h vs 0h	-1.15326	2.16468e-05	0.000402766	down
LOC_Os04g31000	72h vs 0h	-1.02801	2.19623e-05	0.000406255	down
LOC_Os02g46990	72h vs 0h	-1.46474	2.20241e-05	0.000406537	down
LOC_Os08g27824	72h vs 0h	-1.40793	2.24035e-05	0.000412246	down
LOC_Os09g27030	72h vs 0h	-1.50997	2.26355e-05	0.000415897	down
LOC_Os07g26740	72h vs 0h	-1.38874	2.27565e-05	0.000417424	down
LOC_Os01g28870	72h vs 0h	-3.61876	2.27634e-05	0.000417424	down
LOC_Os08g23140	72h vs 0h	-1.02754	2.29303e-05	0.000419932	down
LOC_Os02g57070	72h vs 0h	-1.59562	2.33732e-05	0.000427483	down
LOC_Os04g33830	72h vs 0h	-2.97903	2.35284e-05	0.000429198	down
LOC_Os03g43440	72h vs 0h	-3.89384	2.44615e-05	0.000444477	down
LOC_Os09g31180	72h vs 0h	-1.14408	2.5384e-05	0.000458257	down
LOC_Os01g66500	72h vs 0h	-1.04718	2.56296e-05	0.000461201	down
LOC_Os05g30530	72h vs 0h	-1.27028	2.64761e-05	0.00047399	down
LOC_Os11g32870	72h vs 0h	-1.26449	2.67187e-05	0.000476804	down
LOC_Os04g51630	72h vs 0h	-1.21985	2.68178e-05	0.000478267	down
LOC_Os02g30410	72h vs 0h	-1.30094	2.68578e-05	0.000478676	down
LOC_Os04g39220	72h vs 0h	-1.28199	2.73263e-05	0.000485476	down
LOC_Os12g31000	72h vs 0h	-4.91789	2.75321e-05	0.000486939	down
LOC_Os05g10630	72h vs 0h	-1.08138	2.75481e-05	0.000486939	down
LOC_Os01g06040	72h vs 0h	-3.3213	2.87065e-05	0.000502958	down
LOC_Os03g42480	72h vs 0h	-1.30219	2.87786e-05	0.000503272	down
LOC_Os05g40420	72h vs 0h	-1.47829	2.87965e-05	0.000503272	down
LOC_Os06g15680	72h vs 0h	-4.42491	2.89705e-05	0.000505364	down
LOC_Os02g32660	72h vs 0h	-1.47727	2.93344e-05	0.000509802	down
LOC_Os09g33740	72h vs 0h	-1.67922	2.94824e-05	0.000511419	down
LOC_Os02g51680	72h vs 0h	-1.64334	3.03475e-05	0.000524795	down
LOC_Os10g11820	72h vs 0h	-1.13381	3.12359e-05	0.000537827	down
LOC_Os12g12950	72h vs 0h	-1.84695	3.13142e-05	0.000538843	down
LOC_Os02g02640	72h vs 0h	-1.02242	3.19776e-05	0.000547896	down
LOC_Os12g41860	72h vs 0h	-1.20235	3.21396e-05	0.000550335	down
LOC_Os02g33140	72h vs 0h	-1.29127	3.21797e-05	0.000550683	down
LOC_Os02g01610	72h vs 0h	-1.27359	3.23608e-05	0.000552765	down
LOC_Os12g09580	72h vs 0h	-1.28096	3.27435e-05	0.000558279	down
LOC_Os01g27040	72h vs 0h	-1.24259	3.28677e-05	0.000560054	down
LOC_Os05g48290	72h vs 0h	-1.60074	3.30735e-05	0.000562875	down
LOC_Os11g03990	72h vs 0h	-1.12521	3.31842e-05	0.000564217	down
LOC_Os05g48422	72h vs 0h	-1.27301	3.32666e-05	0.000565072	down
LOC_Os03g18870	72h vs 0h	-2.32074	3.50204e-05	0.000589542	down
LOC_Os11g20689	72h vs 0h	-1.3297	3.50955e-05	0.00059045	down
LOC_Os01g08160	72h vs 0h	-1.05429	3.52499e-05	0.00059269	down
LOC_Os10g31864	72h vs 0h	-1.19946	3.56496e-05	0.000597613	down
LOC_Os11g11020	72h vs 0h	-1.05166	3.5811e-05	0.000599238	down
LOC_Os08g30910	72h vs 0h	-1.83346	3.61119e-05	0.000602829	down
LOC_Os10g40824	72h vs 0h	-1.02392	3.65435e-05	0.00060827	down
LOC_Os01g73550	72h vs 0h	-1.27044	3.71134e-05	0.000616599	down
LOC_Os01g67160	72h vs 0h	-1.49446	3.72739e-05	0.000618162	down
LOC_Os07g41750	72h vs 0h	-1.43628	3.83919e-05	0.000632227	down
LOC_Os01g48300	72h vs 0h	-1.33596	4.01907e-05	0.000657555	down
LOC_Os02g51810	72h vs 0h	-1.61223	4.03194e-05	0.000659275	down
LOC_Os12g41620	72h vs 0h	-1.08685	4.04522e-05	0.000661059	down
LOC_Os11g04200	72h vs 0h	-1.1077	4.15447e-05	0.000675502	down
LOC_Os11g05470	72h vs 0h	-3.0487	4.15537e-05	0.000675502	down
LOC_Os02g01350	72h vs 0h	-1.33799	4.2069e-05	0.000682464	down
LOC_Os01g07080	72h vs 0h	-1.15934	4.22102e-05	0.000682994	down
LOC_Os03g10460	72h vs 0h	-1.05499	4.27653e-05	0.000689488	down
LOC_Os01g68490	72h vs 0h	-1.19214	4.31074e-05	0.000693492	down
LOC_Os12g04860	72h vs 0h	-1.33046	4.33087e-05	0.00069593	down
LOC_Os07g48960	72h vs 0h	-1.00153	4.41464e-05	0.00070695	down
LOC_Os04g11830	72h vs 0h	-1.24278	4.49545e-05	0.000717423	down
LOC_Os04g50660	72h vs 0h	-1.11459	4.55012e-05	0.000724491	down
LOC_Os01g71230	72h vs 0h	-1.02407	4.58883e-05	0.000728579	down
LOC_Os01g14790	72h vs 0h	-1.01369	4.63967e-05	0.000734147	down
LOC_Os06g33520	72h vs 0h	-1.53501	4.68376e-05	0.000740283	down
LOC_Os04g42784	72h vs 0h	-1.22304	4.68762e-05	0.000740475	down
LOC_Os09g36630	72h vs 0h	-1.05285	4.75859e-05	0.000749142	down
LOC_Os07g09950	72h vs 0h	-2.65352	4.82745e-05	0.000756997	down
LOC_Os03g49740	72h vs 0h	-2.68077	4.83991e-05	0.000758099	down
LOC_Os08g17320	72h vs 0h	-1.53033	4.90261e-05	0.00076663	down
LOC_Os04g37600	72h vs 0h	-1.08984	5.04433e-05	0.000784836	down
LOC_Os01g47190	72h vs 0h	-2.74373	5.08994e-05	0.000790611	down
LOC_Os09g04384	72h vs 0h	-1.06103	5.18426e-05	0.000801669	down
LOC_Os10g05890	72h vs 0h	-1.57013	5.18603e-05	0.000801669	down
LOC_Os06g19640	72h vs 0h	-1.27521	5.19175e-05	0.000801964	down
LOC_Os08g37700	72h vs 0h	-1.0044	5.39171e-05	0.000826541	down
LOC_Os06g06400	72h vs 0h	-1.13127	5.39207e-05	0.000826541	down
LOC_Os06g22660	72h vs 0h	-1.57307	5.44073e-05	0.000832139	down
LOC_Os11g37080	72h vs 0h	-1.72508	5.521e-05	0.00084211	down
LOC_Os06g51270	72h vs 0h	-1.097	5.61276e-05	0.000853311	down
LOC_Os03g48920	72h vs 0h	-1.66338	5.70814e-05	0.000864048	down
LOC_Os03g42220	72h vs 0h	-1.09958	5.75508e-05	0.00086833	down
LOC_Os04g40720	72h vs 0h	-1.0419	5.82097e-05	0.000876377	down
LOC_Os03g29770	72h vs 0h	-1.58122	6.19544e-05	0.000923042	down
LOC_Os01g05010	72h vs 0h	-2.01526	6.20279e-05	0.000923409	down
LOC_Os06g43760	72h vs 0h	-1.08292	6.216e-05	0.00092439	down
LOC_Os01g36600	72h vs 0h	-1.31287	6.23318e-05	0.000926414	down
LOC_Os01g01350	72h vs 0h	-1.64299	6.55372e-05	0.00096689	down
LOC_Os01g05620	72h vs 0h	-1.41141	6.60784e-05	0.000973332	down
LOC_Os02g10794	72h vs 0h	-1.17957	6.74409e-05	0.000989228	down
LOC_Os04g05770	72h vs 0h	-3.01281	6.76555e-05	0.000990587	down
LOC_Os05g44320	72h vs 0h	-1.29434	6.90956e-05	0.00100873	down
LOC_Os06g05660	72h vs 0h	-1.24442	7.08572e-05	0.0010281	down
LOC_Os10g30850	72h vs 0h	-2.0217	7.11952e-05	0.00103237	down
LOC_Os03g16900	72h vs 0h	-1.80329	7.25673e-05	0.00104683	down
LOC_Os10g27480	72h vs 0h	-3.85623	7.29207e-05	0.0010503	down
LOC_Os06g44880	72h vs 0h	-1.11755	7.41388e-05	0.00106619	down
LOC_Os02g33020	72h vs 0h	-2.00276	7.47979e-05	0.00107343	down
LOC_Os02g05720	72h vs 0h	-1.13999	7.48339e-05	0.00107343	down
LOC_Os02g33780	72h vs 0h	-1.60946	7.52474e-05	0.0010788	down
LOC_Os06g02510	72h vs 0h	-1.10442	7.88357e-05	0.0011199	down
LOC_Os07g45120	72h vs 0h	-1.20565	7.94456e-05	0.00112684	down
LOC_Os03g63410	72h vs 0h	-1.14083	8.27671e-05	0.00116274	down
LOC_Os01g66930	72h vs 0h	-20	8.29117e-05	0.00116418	down
LOC_Os07g44640	72h vs 0h	-1.79959	8.32154e-05	0.00116727	down
LOC_Os06g39906	72h vs 0h	-1.17174	8.72559e-05	0.00121482	down
LOC_Os02g17880	72h vs 0h	-2.50581	8.84384e-05	0.00122942	down
LOC_Os11g32880	72h vs 0h	-1.14589	8.93276e-05	0.00123932	down
LOC_Os07g06970	72h vs 0h	-1.07914	9.21099e-05	0.00126972	down
LOC_Os02g02020	72h vs 0h	-1.42465	9.21836e-05	0.00127011	down
LOC_Os04g01480	72h vs 0h	-1.22809	9.24579e-05	0.00127326	down
LOC_Os03g47610	72h vs 0h	-1.38562	9.46635e-05	0.00129851	down
LOC_Os01g48720	72h vs 0h	-1.00343	9.51823e-05	0.00130498	down
LOC_Os07g45740	72h vs 0h	-1.45467	9.74954e-05	0.00133277	down
LOC_Os06g22030	72h vs 0h	-1.31046	9.81875e-05	0.00133854	down
LOC_Os05g48200	72h vs 0h	-1.91006	9.82027e-05	0.00133854	down
LOC_Os02g38450	72h vs 0h	-20	9.82044e-05	0.00133854	down
LOC_Os09g01610	72h vs 0h	-1.16177	9.85812e-05	0.00134301	down
LOC_Os09g28040	72h vs 0h	-1.18831	9.91848e-05	0.00134774	down
LOC_Os11g36960	72h vs 0h	-1.33826	9.95579e-05	0.0013517	down
LOC_Os01g43220	72h vs 0h	-1.09506	0.000102641	0.00138678	down
LOC_Os02g34830	72h vs 0h	-1.06188	0.000102927	0.00138866	down
LOC_Os02g57870	72h vs 0h	-1.32276	0.000102994	0.00138867	down
LOC_Os11g05562	72h vs 0h	-1.11609	0.000103027	0.00138867	down
LOC_Os12g24510	72h vs 0h	-1.86144	0.000104031	0.0013995	down
LOC_Os06g43690	72h vs 0h	-1.20179	0.000105483	0.00141697	down
LOC_Os07g22670	72h vs 0h	-1.58956	0.000109031	0.001455	down
LOC_Os07g46770	72h vs 0h	-1.53567	0.000109093	0.001455	down
LOC_Os02g52744	72h vs 0h	-1.04209	0.000110552	0.00147234	down
LOC_Os05g46270	72h vs 0h	-1.41216	0.000111581	0.00148392	down
LOC_Os04g31690	72h vs 0h	-1.17157	0.00011481	0.00151747	down
LOC_Os03g53530	72h vs 0h	-1.29203	0.000116701	0.00153638	down
LOC_Os01g08770	72h vs 0h	-1.21595	0.000117482	0.00154467	down
LOC_Os01g64090	72h vs 0h	-1.3834	0.000117742	0.00154599	down
LOC_Os01g19270	72h vs 0h	-1.19092	0.000122639	0.0015938	down
LOC_Os05g28280	72h vs 0h	-1.12622	0.000123014	0.00159719	down
LOC_Os01g13430	72h vs 0h	-1.30329	0.00012362	0.0016043	down
LOC_Os08g09740	72h vs 0h	-1.62464	0.000127574	0.00164415	down
LOC_Os05g02150	72h vs 0h	-1.2131	0.000128039	0.00164769	down
LOC_Os11g34830	72h vs 0h	-2.11024	0.000129774	0.0016633	down
LOC_Os11g14010	72h vs 0h	-1.08073	0.000130351	0.00166827	down
LOC_Os02g33460	72h vs 0h	-1.26157	0.000130641	0.00166901	down
LOC_Os07g47470	72h vs 0h	-1.2554	0.000130692	0.00166901	down
LOC_Os03g52990	72h vs 0h	-1.84868	0.00013112	0.00167364	down
LOC_Os05g28510	72h vs 0h	-1.51558	0.000132153	0.00168221	down
LOC_Os02g21660	72h vs 0h	-1.32013	0.000136709	0.00173074	down
LOC_Os02g37920	72h vs 0h	-1.01851	0.000136814	0.00173114	down
LOC_Os10g30590	72h vs 0h	-1.00297	0.000139476	0.00176018	down
LOC_Os07g40750	72h vs 0h	-1.19342	0.000142158	0.00178516	down
LOC_Os10g42900	72h vs 0h	-2.17905	0.000142549	0.00178764	down
LOC_Os04g12460	72h vs 0h	-1.03694	0.000143199	0.0017928	down
LOC_Os04g41140	72h vs 0h	-1.07733	0.000143457	0.00179502	down
LOC_Os09g35850	72h vs 0h	-1.92667	0.000144194	0.00180342	down
LOC_Os02g10790	72h vs 0h	-1.11013	0.000144587	0.00180753	down
LOC_Os06g21590	72h vs 0h	-2.57987	0.000145529	0.00181201	down
LOC_Os05g05490	72h vs 0h	-1.27821	0.000147386	0.00182663	down
LOC_Os07g38960	72h vs 0h	-2.40295	0.000149026	0.00184241	down
LOC_Os11g40090	72h vs 0h	-1.13777	0.00015119	0.00186174	down
LOC_Os01g01600	72h vs 0h	-1.22399	0.000152189	0.00186992	down
LOC_Os07g41120	72h vs 0h	-1.36238	0.000153825	0.00188455	down
LOC_Os11g38360	72h vs 0h	-1.20603	0.000153852	0.00188455	down
LOC_Os07g19494	72h vs 0h	-1.094	0.000154252	0.00188815	down
LOC_Os07g07490	72h vs 0h	-1.36036	0.000154348	0.00188815	down
LOC_Os04g36070	72h vs 0h	-1.61923	0.000156114	0.00190724	down
LOC_Os09g29810	72h vs 0h	-1.03617	0.000160442	0.00194926	down
LOC_Os07g16950	72h vs 0h	-1.01764	0.000161008	0.00195421	down
LOC_Os09g16520	72h vs 0h	-1.05544	0.000164962	0.00199267	down
LOC_Os06g42770	72h vs 0h	-1.19068	0.00016633	0.00200313	down
LOC_Os06g28050	72h vs 0h	-3.06121	0.000166708	0.00200485	down
LOC_Os01g54810	72h vs 0h	-1.28429	0.00016676	0.00200485	down
LOC_Os05g24930	72h vs 0h	-1.05323	0.000168249	0.00201841	down
LOC_Os07g40820	72h vs 0h	-1.93947	0.000170191	0.00203908	down
LOC_Os10g34320	72h vs 0h	-1.00617	0.000171241	0.00204814	down
LOC_Os08g07290	72h vs 0h	-1.14237	0.000172841	0.00206117	down
LOC_Os10g07200	72h vs 0h	-1.25379	0.000172847	0.00206117	down
LOC_Os08g16470	72h vs 0h	-1.42864	0.000175073	0.00208238	down
LOC_Os02g18460	72h vs 0h	-2.16532	0.000176304	0.00208669	down
LOC_Os01g65630	72h vs 0h	-1.35247	0.000178847	0.00210932	down
LOC_Os03g26930	72h vs 0h	-1.42596	0.000180865	0.00212861	down
LOC_Os01g71690	72h vs 0h	-1.34207	0.000183733	0.00215692	down
LOC_Os05g01635	72h vs 0h	-1.74367	0.000184176	0.00215981	down
LOC_Os01g55260	72h vs 0h	-1.43823	0.000189731	0.00221152	down
LOC_Os05g40720	72h vs 0h	-1.15251	0.000191716	0.00223	down
LOC_Os03g06510	72h vs 0h	-1.07387	0.000192861	0.00223867	down
LOC_Os05g28750	72h vs 0h	-1.19184	0.000193608	0.00224504	down
LOC_Os10g32870	72h vs 0h	-1.09449	0.000197696	0.00228151	down
LOC_Os04g38620	72h vs 0h	-1.3785	0.000198314	0.0022858	down
LOC_Os01g53620	72h vs 0h	-1.13892	0.000199372	0.00229611	down
LOC_Os03g05720	72h vs 0h	-1.0843	0.000199468	0.00229627	down
LOC_Os02g26570	72h vs 0h	-1.04278	0.00020242	0.00232355	down
LOC_Os12g04010	72h vs 0h	-1.40449	0.000203333	0.00233116	down
LOC_Os03g60180	72h vs 0h	-1.48833	0.000204654	0.00234149	down
LOC_Os03g51910	72h vs 0h	-1.45618	0.000206607	0.00235803	down
LOC_Os07g06090	72h vs 0h	-1.68262	0.000207606	0.00236751	down
LOC_Os03g05040	72h vs 0h	-1.14464	0.000208136	0.00237064	down
LOC_Os03g42440	72h vs 0h	-1.21207	0.000209874	0.00238947	down
LOC_Os06g43280	72h vs 0h	-1.03849	0.000211001	0.00240034	down
LOC_Os04g56970	72h vs 0h	-1.02765	0.000216221	0.00245173	down
LOC_Os06g01500	72h vs 0h	-1.14153	0.00021721	0.00245796	down
LOC_Os04g43840	72h vs 0h	-1.89381	0.00021794	0.00246522	down
LOC_Os01g67510	72h vs 0h	-1.48191	0.000219743	0.00248159	down
LOC_Os09g35880	72h vs 0h	-1.24452	0.000221364	0.00249486	down
LOC_Os05g11210	72h vs 0h	-2.00431	0.000222774	0.002504	down
LOC_Os01g19160	72h vs 0h	-1.11675	0.000222781	0.002504	down
LOC_Os07g41260	72h vs 0h	-1.1533	0.00022711	0.00254524	down
LOC_Os01g62900	72h vs 0h	-1.84697	0.000232946	0.00259233	down
LOC_Os11g36450	72h vs 0h	-1.23885	0.000232983	0.00259233	down
LOC_Os01g53560	72h vs 0h	-1.58525	0.000236302	0.00262195	down
LOC_Os07g17220	72h vs 0h	-1.50272	0.000236804	0.00262543	down
LOC_Os02g55920	72h vs 0h	-1.04634	0.000238343	0.0026385	down
LOC_Os06g11300	72h vs 0h	-2.06565	0.0002393	0.00264784	down
LOC_Os03g10930	72h vs 0h	-1.07975	0.000243832	0.00268735	down
LOC_Os07g42420	72h vs 0h	-1.06667	0.000244891	0.00269666	down
LOC_Os01g58048	72h vs 0h	-1.23241	0.000252711	0.00276231	down
LOC_Os06g41040	72h vs 0h	-1.43183	0.000253065	0.0027651	down
LOC_Os07g37640	72h vs 0h	-1.08488	0.000253542	0.00276923	down
LOC_Os01g70260	72h vs 0h	-1.00703	0.000260502	0.00282426	down
LOC_Os12g08140	72h vs 0h	-1.36635	0.000264139	0.00285703	down
LOC_Os01g65560	72h vs 0h	-1.13378	0.000264449	0.00285929	down
LOC_Os01g60730	72h vs 0h	-2.84163	0.000266767	0.002881	down
LOC_Os09g29630	72h vs 0h	-1.0259	0.000267344	0.0028835	down
LOC_Os01g09510	72h vs 0h	-1.39654	0.000267413	0.0028835	down
LOC_Os11g07500	72h vs 0h	-1.06303	0.000269625	0.00290177	down
LOC_Os01g12260	72h vs 0h	-1.17543	0.000273172	0.00293316	down
LOC_Os04g01510	72h vs 0h	-1.00729	0.000273537	0.00293595	down
LOC_Os03g13230	72h vs 0h	-1.23247	0.000274244	0.00294128	down
LOC_Os03g19930	72h vs 0h	-1.08398	0.00027572	0.00295144	down
LOC_Os08g37520	72h vs 0h	-1.46326	0.000277826	0.00296943	down
LOC_Os08g23280	72h vs 0h	-1.37273	0.000281026	0.00299793	down
LOC_Os10g30640	72h vs 0h	-1.48617	0.000282775	0.00300978	down
LOC_Os05g16640	72h vs 0h	-1.17013	0.00028311	0.00300978	down
LOC_Os02g09720	72h vs 0h	-1.96134	0.00028729	0.0030438	down
LOC_Os03g57280	72h vs 0h	-1.0226	0.000287639	0.00304633	down
LOC_Os04g57610	72h vs 0h	-1.1455	0.00028805	0.00304953	down
LOC_Os01g46060	72h vs 0h	-1.07024	0.00028821	0.00305007	down
LOC_Os09g38980	72h vs 0h	-1.08738	0.000294028	0.00309405	down
LOC_Os11g14544	72h vs 0h	-1.22319	0.000297363	0.00312444	down
LOC_Os11g10240	72h vs 0h	-1.09449	0.00030011	0.00314974	down
LOC_Os12g35620	72h vs 0h	-1.0832	0.000301092	0.00315588	down
LOC_Os09g28019	72h vs 0h	-1.14266	0.000301663	0.00316011	down
LOC_Os03g63360	72h vs 0h	-1.28712	0.00030421	0.00318201	down
LOC_Os10g18340	72h vs 0h	-3.47694	0.000306027	0.00319503	down
LOC_Os03g11020	72h vs 0h	-1.77619	0.000307969	0.00320728	down
LOC_Os03g19570	72h vs 0h	-1.08199	0.000309455	0.0032152	down
LOC_Os02g19990	72h vs 0h	-1.36946	0.000310452	0.00322159	down
LOC_Os05g01440	72h vs 0h	-1.11494	0.000312028	0.00323201	down
LOC_Os05g50170	72h vs 0h	-1.44206	0.000315349	0.00326187	down
LOC_Os04g55800	72h vs 0h	-1.29839	0.000321075	0.00330154	down
LOC_Os01g12650	72h vs 0h	-1.30864	0.000321341	0.00330305	down
LOC_Os05g22990	72h vs 0h	-1.43939	0.00032557	0.00334038	down
LOC_Os11g10200	72h vs 0h	-1.82181	0.000329942	0.00337903	down
LOC_Os01g71720	72h vs 0h	-2.93734	0.000331619	0.00339182	down
LOC_Os03g08810	72h vs 0h	-1.12584	0.000332026	0.00339415	down
LOC_Os01g59450	72h vs 0h	-3.78562	0.000333144	0.00340433	down
LOC_Os10g35290	72h vs 0h	-1.15104	0.000335967	0.00342566	down
LOC_Os03g46600	72h vs 0h	-1.89723	0.00033738	0.00343315	down
LOC_Os04g55490	72h vs 0h	-2.71727	0.000337886	0.00343645	down
LOC_Os08g12020	72h vs 0h	-1.77998	0.00033908	0.00344607	down
LOC_Os06g36680	72h vs 0h	-2.27457	0.000344391	0.00348989	down
LOC_Os05g32760	72h vs 0h	-1.71721	0.000344796	0.00349273	down
LOC_Os04g42110	72h vs 0h	-1.38619	0.000345337	0.00349568	down
LOC_Os07g47420	72h vs 0h	-1.58035	0.000346246	0.00350234	down
LOC_Os05g20660	72h vs 0h	-1.14467	0.00035073	0.00353745	down
LOC_Os08g36370	72h vs 0h	-5.09037	0.000356236	0.00358134	down
LOC_Os07g12610	72h vs 0h	-1.18868	0.000357496	0.00359164	down
LOC_Os01g16450	72h vs 0h	-1.17505	0.000360267	0.00361276	down
LOC_Os06g48780	72h vs 0h	-1.05183	0.000360683	0.00361433	down
LOC_Os08g41810	72h vs 0h	-1.22575	0.000364958	0.00364801	down
LOC_Os02g57980	72h vs 0h	-1.0787	0.000372028	0.00370542	down
LOC_Os06g04920	72h vs 0h	-2.39198	0.000373571	0.00371946	down
LOC_Os01g55070	72h vs 0h	-1.32558	0.000376199	0.00373896	down
LOC_Os09g39330	72h vs 0h	-1.33535	0.000385225	0.00381239	down
LOC_Os10g42860	72h vs 0h	-1.04931	0.000388257	0.00383153	down
LOC_Os05g51150	72h vs 0h	-1.12307	0.000390152	0.0038448	down
LOC_Os05g03770	72h vs 0h	-1.1366	0.000392919	0.00386389	down
LOC_Os11g05180	72h vs 0h	-1.50719	0.00040589	0.00397099	down
LOC_Os03g43430	72h vs 0h	-1.04257	0.00040646	0.00397326	down
LOC_Os08g44530	72h vs 0h	-1.20583	0.000410835	0.00400408	down
LOC_Os12g04940	72h vs 0h	-1.21824	0.000411474	0.00400685	down
LOC_Os06g16140	72h vs 0h	-1.13292	0.000416481	0.00404432	down
LOC_Os07g39910	72h vs 0h	-1.21034	0.000417861	0.00405491	down
LOC_Os01g59970	72h vs 0h	-1.02777	0.000420573	0.00407249	down
LOC_Os02g36710	72h vs 0h	-1.21711	0.000424197	0.0040993	down
LOC_Os12g40560	72h vs 0h	-1.02983	0.000428615	0.00413341	down
LOC_Os05g01910	72h vs 0h	-1.06274	0.000429605	0.0041401	down
LOC_Os01g07480	72h vs 0h	-2.55274	0.000435703	0.00418987	down
LOC_Os07g43510	72h vs 0h	-1.47878	0.00043666	0.0041965	down
LOC_Os02g18390	72h vs 0h	-1.33184	0.0004377	0.00420506	down
LOC_Os11g09375	72h vs 0h	-1.10665	0.000440539	0.00422796	down
LOC_Os01g65420	72h vs 0h	-1.62707	0.000440938	0.00423034	down
LOC_Os09g37620	72h vs 0h	-3.24202	0.000446863	0.00427543	down
LOC_Os05g02400	72h vs 0h	-1.05064	0.000454417	0.00433139	down
LOC_Os03g23970	72h vs 0h	-1.07039	0.000455891	0.00434099	down
LOC_Os02g36490	72h vs 0h	-1.55868	0.000457225	0.00435072	down
LOC_Os06g05820	72h vs 0h	-1.07719	0.000478107	0.00451558	down
LOC_Os02g38180	72h vs 0h	-1.45553	0.000478658	0.00451925	down
LOC_Os07g36110	72h vs 0h	-1.25299	0.00048648	0.00457148	down
LOC_Os03g23000	72h vs 0h	-1.46997	0.00048949	0.00459357	down
LOC_Os08g40160	72h vs 0h	-2.55635	0.000506328	0.00472703	down
LOC_Os03g50430	72h vs 0h	-1.04849	0.000509628	0.00475539	down
LOC_Os10g35280	72h vs 0h	-1.0851	0.000519695	0.00483479	down
LOC_Os03g55280	72h vs 0h	-1.08092	0.000521165	0.00484201	down
LOC_Os02g43560	72h vs 0h	-1.1559	0.000523008	0.00485107	down
LOC_Os01g60010	72h vs 0h	-1.0733	0.000530787	0.00491017	down
LOC_Os10g31990	72h vs 0h	-1.41193	0.000537601	0.00496335	down
LOC_Os02g03930	72h vs 0h	-1.08836	0.000541327	0.00498994	down
LOC_Os04g41040	72h vs 0h	-1.70659	0.000541658	0.00499091	down
LOC_Os07g39820	72h vs 0h	-1.95935	0.000543125	0.00500112	down
LOC_Os02g55729	72h vs 0h	-1.67293	0.000551075	0.00505065	down
LOC_Os09g34040	72h vs 0h	-1.24573	0.000551217	0.00505065	down
LOC_Os05g31220	72h vs 0h	-1.48393	0.000551555	0.00505209	down
LOC_Os08g39130	72h vs 0h	-1.0395	0.000559687	0.00511149	down
LOC_Os03g54890	72h vs 0h	-1.01222	0.000563929	0.00514182	down
LOC_Os08g33700	72h vs 0h	-1.37912	0.000564286	0.00514196	down
LOC_Os07g42354	72h vs 0h	-1.40185	0.000567	0.00516232	down
LOC_Os01g48750	72h vs 0h	-1.32199	0.000569279	0.00517725	down
LOC_Os05g32730	72h vs 0h	-1.20461	0.000576723	0.00522158	down
LOC_Os12g07480	72h vs 0h	-1.40443	0.000583152	0.00526398	down
LOC_Os06g36910	72h vs 0h	-1.46823	0.000588649	0.00530658	down
LOC_Os05g05470	72h vs 0h	-1.09171	0.000592071	0.00532883	down
LOC_Os05g01010	72h vs 0h	-1.08539	0.00059807	0.00536381	down
LOC_Os09g36110	72h vs 0h	-1.83511	0.000602769	0.0053889	down
LOC_Os01g37090	72h vs 0h	-1.0584	0.000606494	0.00541328	down
LOC_Os12g31510	72h vs 0h	-1.38107	0.000607431	0.00541992	down
LOC_Os03g44530	72h vs 0h	-1.34617	0.000608978	0.00542679	down
LOC_Os11g05190	72h vs 0h	-2.23289	0.000616143	0.00547491	down
LOC_Os05g38580	72h vs 0h	-1.11905	0.000623515	0.00552387	down
LOC_Os11g40210	72h vs 0h	-1.86791	0.00062363	0.00552387	down
LOC_Os12g16490	72h vs 0h	-1.22262	0.000624549	0.00553025	down
LOC_Os01g58080	72h vs 0h	-1.42632	0.000635284	0.00560399	down
LOC_Os06g03920	72h vs 0h	-1.00832	0.000643941	0.00566068	down
LOC_Os01g36720	72h vs 0h	-3.94581	0.000646285	0.0056795	down
LOC_Os02g09800	72h vs 0h	-1.3329	0.000647408	0.00568401	down
LOC_Os02g04970	72h vs 0h	-1.23637	0.000658323	0.00575991	down
LOC_Os03g63330	72h vs 0h	-1.34768	0.000659201	0.00576579	down
LOC_Os08g07774	72h vs 0h	-1.03659	0.000669111	0.00583966	down
LOC_Os05g30880	72h vs 0h	-1.08472	0.000671361	0.00585747	down
LOC_Os01g55610	72h vs 0h	-1.08169	0.000671812	0.00585957	down
LOC_Os05g35470	72h vs 0h	-1.87773	0.000672606	0.00586284	down
LOC_Os02g49360	72h vs 0h	-1.34922	0.00068688	0.00596121	down
LOC_Os01g58750	72h vs 0h	-1.03555	0.000689616	0.00598086	down
LOC_Os02g34700	72h vs 0h	-1.03469	0.000696336	0.00602829	down
LOC_Os03g56800	72h vs 0h	-1.00393	0.000699506	0.00604824	down
LOC_Os03g02020	72h vs 0h	-4.12275	0.00070265	0.00606979	down
LOC_Os09g12270	72h vs 0h	-1.12808	0.000710312	0.00612461	down
LOC_Os01g63270	72h vs 0h	-1.40996	0.00071166	0.00613433	down
LOC_Os06g01810	72h vs 0h	-1.20728	0.000743969	0.00634772	down
LOC_Os09g09830	72h vs 0h	-1.56656	0.000744143	0.00634772	down
LOC_Os05g41100	72h vs 0h	-1.12921	0.000773432	0.00654384	down
LOC_Os03g12280	72h vs 0h	-1.11249	0.000781715	0.00659865	down
LOC_Os05g50640	72h vs 0h	-1.61151	0.000799863	0.00671224	down
LOC_Os02g29464	72h vs 0h	-1.00412	0.000802121	0.00672722	down
LOC_Os03g44660	72h vs 0h	-1.08231	0.000807741	0.00676419	down
LOC_Os12g26420	72h vs 0h	-1.02142	0.000815086	0.00681141	down
LOC_Os07g38390	72h vs 0h	-1.00563	0.000825212	0.00688255	down
LOC_Os01g68020	72h vs 0h	-1.89083	0.000831544	0.00691171	down
LOC_Os03g11690	72h vs 0h	-1.36068	0.000841816	0.00698669	down
LOC_Os09g23540	72h vs 0h	-1.03163	0.000856639	0.00708018	down
LOC_Os01g17240	72h vs 0h	-1.55001	0.000867921	0.00715446	down
LOC_Os03g14450	72h vs 0h	-1.01187	0.000874828	0.00719438	down
LOC_Os02g42210	72h vs 0h	-1.2683	0.00087631	0.007196	down
LOC_Os04g56720	72h vs 0h	-1.16058	0.000881523	0.00722182	down
LOC_Os12g13280	72h vs 0h	-1.9064	0.000886313	0.00725443	down
LOC_Os12g31800	72h vs 0h	-1.27088	0.000891258	0.00728021	down
LOC_Os06g19420	72h vs 0h	-1.19403	0.000895432	0.00730149	down
LOC_Os02g29774	72h vs 0h	-1.34936	0.000907751	0.00737825	down
LOC_Os01g52250	72h vs 0h	-1.06788	0.000910626	0.00739516	down
LOC_Os02g07650	72h vs 0h	-1.89906	0.000926836	0.00749195	down
LOC_Os01g05860	72h vs 0h	-1.25385	0.000927148	0.0074923	down
LOC_Os02g58300	72h vs 0h	-1.69625	0.000936725	0.00755439	down
LOC_Os01g74450	72h vs 0h	-2.56429	0.000950748	0.0076454	down
LOC_Os07g41190	72h vs 0h	-1.26297	0.000953755	0.00766297	down
LOC_Os05g05580	72h vs 0h	-1.57715	0.000956984	0.00768267	down
LOC_Os01g37590	72h vs 0h	-1.76562	0.00096182	0.00770542	down
LOC_Os01g55120	72h vs 0h	-1.89143	0.000962073	0.00770542	down
LOC_Os12g34500	72h vs 0h	-1.49231	0.000963004	0.00771066	down
LOC_Os09g27040	72h vs 0h	-1.60026	0.000964122	0.00771631	down
LOC_Os02g39090	72h vs 0h	-2.35998	0.000972965	0.00776568	down
LOC_Os03g18960	72h vs 0h	-1.00446	0.00097653	0.00778548	down
LOC_Os05g25260	72h vs 0h	-1.61599	0.000983756	0.00783861	down
LOC_Os01g10580	72h vs 0h	-1.77217	0.000988468	0.00787167	down
LOC_Os04g51100	72h vs 0h	-1.15948	0.00100171	0.00793866	down
LOC_Os01g72240	72h vs 0h	-1.30741	0.00101007	0.00798679	down
LOC_Os02g39700	72h vs 0h	-1.09301	0.0010132	0.00800925	down
LOC_Os04g22240	72h vs 0h	-4.39383	0.00101941	0.00804923	down
LOC_Os11g07170	72h vs 0h	-1.35253	0.00104426	0.00819675	down
LOC_Os04g37619	72h vs 0h	-1.36279	0.00104665	0.00819942	down
LOC_Os12g03980	72h vs 0h	-1.33198	0.00106931	0.00833947	down
LOC_Os03g43730	72h vs 0h	-2.03086	0.00107641	0.00838078	down
LOC_Os06g25605	72h vs 0h	-1.35096	0.0011003	0.00852168	down
LOC_Os04g53180	72h vs 0h	-1.64869	0.00112211	0.00866855	down
LOC_Os11g35050	72h vs 0h	-1.36767	0.00114775	0.00881597	down
LOC_Os01g45530	72h vs 0h	-1.22571	0.00116442	0.00889985	down
LOC_Os03g22880	72h vs 0h	-1.42438	0.00117508	0.00896415	down
LOC_Os04g34580	72h vs 0h	-2.54987	0.00118884	0.00904437	down
LOC_Os01g14830	72h vs 0h	-1.16855	0.00122105	0.00921411	down
LOC_Os02g25230	72h vs 0h	-1.16499	0.0012245	0.00923269	down
LOC_Os02g27769	72h vs 0h	-1.2596	0.00122683	0.00924522	down
LOC_Os02g01230	72h vs 0h	-1.10322	0.00123457	0.00929102	down
LOC_Os12g25040	72h vs 0h	-1.01957	0.00123872	0.00931548	down
LOC_Os06g05090	72h vs 0h	-1.55018	0.00125738	0.00941201	down
LOC_Os05g42300	72h vs 0h	-1.28691	0.00126601	0.00945796	down
LOC_Os04g35240	72h vs 0h	-1.33065	0.00127145	0.00948933	down
LOC_Os03g56830	72h vs 0h	-1.01854	0.00127682	0.00952397	down
LOC_Os08g14880	72h vs 0h	-1.09508	0.00127872	0.00953342	down
LOC_Os02g22780	72h vs 0h	-1.02973	0.00128628	0.00957953	down
LOC_Os08g19530	72h vs 0h	-1.80953	0.00130656	0.0096892	down
LOC_Os02g20870	72h vs 0h	-1.6833	0.00131948	0.00975913	down
LOC_Os06g40950	72h vs 0h	-1.15914	0.00132437	0.00977753	down
LOC_Os02g04660	72h vs 0h	-1.1227	0.0013365	0.00984851	down
LOC_Os09g13470	72h vs 0h	-1.53038	0.00134199	0.00987332	down
LOC_Os05g40285	72h vs 0h	-2.49414	0.00134809	0.00990792	down
LOC_Os01g51790	72h vs 0h	-1.73745	0.00135395	0.00994561	down
LOC_Os08g09780	72h vs 0h	-1.43636	0.00137461	0.0100603	down
LOC_Os09g31486	72h vs 0h	-1.48198	0.00137728	0.010072	down
LOC_Os01g01340	72h vs 0h	-2.49693	0.00139027	0.0101524	down
LOC_Os01g02170	72h vs 0h	-1.44928	0.00139046	0.0101524	down
LOC_Os06g05140	72h vs 0h	-1.12798	0.00139639	0.0101903	down
LOC_Os07g15280	72h vs 0h	-1.98324	0.00139753	0.0101933	down
LOC_Os08g39550	72h vs 0h	-1.01546	0.00141238	0.0102775	down
LOC_Os04g38310	72h vs 0h	-1.05547	0.00142018	0.0103289	down
LOC_Os07g28890	72h vs 0h	-2.01861	0.00142363	0.010346	down
LOC_Os10g35750	72h vs 0h	-1.42232	0.00143275	0.0103932	down
LOC_Os12g38200	72h vs 0h	-1.54858	0.00144999	0.0104992	down
LOC_Os09g13570	72h vs 0h	-1.20637	0.00145156	0.0105073	down
LOC_Os05g47970	72h vs 0h	-1.32131	0.0014556	0.0105234	down
LOC_Os05g07860	72h vs 0h	-1.31747	0.00146963	0.0106029	down
LOC_Os03g22350	72h vs 0h	-1.07559	0.00147711	0.0106349	down
LOC_Os04g56590	72h vs 0h	-1.17878	0.00149618	0.0107354	down
LOC_Os11g40320	72h vs 0h	-2.29463	0.00149645	0.0107354	down
LOC_Os03g40070	72h vs 0h	-1.02116	0.0014984	0.0107438	down
LOC_Os12g16160	72h vs 0h	-2.77882	0.00150172	0.0107566	down
LOC_Os02g47760	72h vs 0h	-1.31423	0.00150734	0.0107858	down
LOC_Os07g44630	72h vs 0h	-1.59758	0.00151441	0.010817	down
LOC_Os02g33540	72h vs 0h	-1.62475	0.00154627	0.0110079	down
LOC_Os03g20650	72h vs 0h	-1.19383	0.00155707	0.0110595	down
LOC_Os04g25570	72h vs 0h	-1.41753	0.00156381	0.0110989	down
LOC_Os04g07100	72h vs 0h	-2.63922	0.001565	0.0111	down
LOC_Os07g12250	72h vs 0h	-1.38152	0.00156677	0.0111058	down
LOC_Os03g06654	72h vs 0h	-1.0055	0.0016012	0.0112925	down
LOC_Os03g44430	72h vs 0h	-1.58176	0.00163539	0.0114785	down
LOC_Os04g59624	72h vs 0h	-1.25274	0.00166956	0.0116759	down
LOC_Os07g38440	72h vs 0h	-2.0944	0.00166978	0.0116759	down
LOC_Os05g30240	72h vs 0h	-1.03783	0.0016717	0.0116864	down
LOC_Os03g40690	72h vs 0h	-1.02168	0.00167296	0.0116923	down
LOC_Os11g47800	72h vs 0h	-1.02712	0.00168716	0.0117651	down
LOC_Os01g68790	72h vs 0h	-1.3853	0.00169626	0.0118108	down
LOC_Os02g13900	72h vs 0h	-1.29409	0.00170181	0.0118377	down
LOC_Os11g11130	72h vs 0h	-1.43891	0.00170359	0.0118449	down
LOC_Os01g40680	72h vs 0h	-1.15897	0.00170738	0.0118646	down
LOC_Os03g04970	72h vs 0h	-1.80743	0.00171928	0.0119265	down
LOC_Os04g08440	72h vs 0h	-2.1271	0.0017361	0.0120282	down
LOC_Os04g19140	72h vs 0h	-2.08896	0.00173968	0.0120471	down
LOC_Os11g34160	72h vs 0h	-1.03563	0.00175003	0.0120977	down
LOC_Os04g40880	72h vs 0h	-1.10696	0.00180713	0.012434	down
LOC_Os03g45990	72h vs 0h	-1.00015	0.0018464	0.0126419	down
LOC_Os02g09140	72h vs 0h	-1.12762	0.0018474	0.0126456	down
LOC_Os10g27350	72h vs 0h	-1.7111	0.00185945	0.0127073	down
LOC_Os10g34230	72h vs 0h	-1.75097	0.00187603	0.0127978	down
LOC_Os12g22260	72h vs 0h	-1.13785	0.00188607	0.0128505	down
LOC_Os05g10990	72h vs 0h	-2.94923	0.00189269	0.0128799	down
LOC_Os03g55784	72h vs 0h	-1.10299	0.00190011	0.0129178	down
LOC_Os12g03880	72h vs 0h	-1.09546	0.00190395	0.0129376	down
LOC_Os08g19540	72h vs 0h	-2.68634	0.00193968	0.0130975	down
LOC_Os12g10710	72h vs 0h	-1.14545	0.00194051	0.0131	down
LOC_Os01g55740	72h vs 0h	-1.08169	0.00195333	0.0131674	down
LOC_Os05g07980	72h vs 0h	-1.15626	0.0019733	0.0132668	down
LOC_Os03g52320	72h vs 0h	-1.9096	0.00198089	0.013296	down
LOC_Os10g08879	72h vs 0h	-1.12206	0.00198966	0.0133319	down
LOC_Os01g53020	72h vs 0h	-3.39109	0.00199536	0.0133637	down
LOC_Os01g22954	72h vs 0h	-1.37364	0.00200586	0.0134211	down
LOC_Os10g02860	72h vs 0h	-1.40412	0.00207139	0.0137541	down
LOC_Os11g39720	72h vs 0h	-1.48249	0.00207139	0.0137541	down
LOC_Os10g33450	72h vs 0h	-1.21072	0.00207573	0.0137731	down
LOC_Os09g32620	72h vs 0h	-1.2077	0.00208618	0.0138228	down
LOC_Os08g33300	72h vs 0h	-3.45949	0.00209904	0.0138738	down
LOC_Os12g10910	72h vs 0h	-1.96558	0.00209935	0.0138738	down
LOC_Os02g19850	72h vs 0h	-1.28546	0.00210444	0.0138943	down
LOC_Os12g06560	72h vs 0h	-1.17654	0.00211734	0.0139696	down
LOC_Os04g40380	72h vs 0h	-2.12826	0.00211809	0.0139712	down
LOC_Os07g44190	72h vs 0h	-1.99151	0.002123	0.013987	down
LOC_Os05g16240	72h vs 0h	-1.71216	0.00213299	0.0140264	down
LOC_Os02g56100	72h vs 0h	-1.55658	0.0021364	0.0140351	down
LOC_Os03g50120	72h vs 0h	-1.56474	0.00218602	0.0142756	down
LOC_Os08g45000	72h vs 0h	-1.93813	0.00219483	0.0143218	down
LOC_Os02g45520	72h vs 0h	-1.98394	0.00220855	0.0143894	down
LOC_Os02g39820	72h vs 0h	-1.20983	0.0022088	0.0143894	down
LOC_Os09g32440	72h vs 0h	-1.74792	0.00222555	0.0144547	down
LOC_Os01g58680	72h vs 0h	-1.10866	0.00222887	0.0144695	down
LOC_Os04g54930	72h vs 0h	-1.00653	0.00225751	0.0146181	down
LOC_Os04g49520	72h vs 0h	-1.36688	0.00229302	0.0147875	down
LOC_Os01g67134	72h vs 0h	-1.02816	0.00235419	0.0150833	down
LOC_Os10g32860	72h vs 0h	-2.18714	0.00237177	0.0151784	down
LOC_Os03g53450	72h vs 0h	-3.17313	0.00238979	0.0152658	down
LOC_Os03g61560	72h vs 0h	-1.00184	0.00241395	0.0153954	down
LOC_Os12g04050	72h vs 0h	-1.40707	0.00243343	0.0154925	down
LOC_Os08g11850	72h vs 0h	-1.40283	0.00243343	0.0154925	down
LOC_Os08g09720	72h vs 0h	-1.6118	0.002466	0.0156595	down
LOC_Os11g32950	72h vs 0h	-1.31832	0.00247154	0.0156875	down
LOC_Os01g62350	72h vs 0h	-1.28397	0.00250854	0.0158827	down
LOC_Os10g38900	72h vs 0h	-1.27524	0.00251832	0.0159265	down
LOC_Os03g62170	72h vs 0h	-1.14327	0.00261161	0.01636	down
LOC_Os03g45270	72h vs 0h	-1.35738	0.00261288	0.0163616	down
LOC_Os01g07640	72h vs 0h	-2.26246	0.00262433	0.0164205	down
LOC_Os01g07110	72h vs 0h	-1.55832	0.00262539	0.0164205	down
LOC_Os05g38210	72h vs 0h	-1.30074	0.00262569	0.0164205	down
LOC_Os05g41880	72h vs 0h	-1.08607	0.00262798	0.0164272	down
LOC_Os07g12320	72h vs 0h	-1.15392	0.00263244	0.0164508	down
LOC_Os03g06460	72h vs 0h	-1.38768	0.00267427	0.0166712	down
LOC_Os07g25740	72h vs 0h	-2.08	0.00268711	0.0167326	down
LOC_Os04g25960	72h vs 0h	-1.37655	0.00269966	0.0167995	down
LOC_Os05g34854	72h vs 0h	-1.21471	0.00274506	0.0170289	down
LOC_Os03g43540	72h vs 0h	-1.19762	0.00274862	0.0170472	down
LOC_Os04g01150	72h vs 0h	-1.39555	0.00276398	0.0171196	down
LOC_Os01g16640	72h vs 0h	-1.0776	0.00277011	0.0171534	down
LOC_Os07g12590	72h vs 0h	-1.07143	0.00277585	0.0171779	down
LOC_Os12g41940	72h vs 0h	-1.28257	0.00278044	0.0171962	down
LOC_Os11g03590	72h vs 0h	-1.46889	0.00282645	0.0174024	down
LOC_Os08g02360	72h vs 0h	-1.52802	0.00283396	0.0174447	down
LOC_Os03g39590	72h vs 0h	-2.48165	0.00287401	0.0176291	down
LOC_Os02g30790	72h vs 0h	-1.99786	0.00288362	0.0176771	down
LOC_Os01g53030	72h vs 0h	-2.36772	0.00288373	0.0176771	down
LOC_Os09g33550	72h vs 0h	-2.03635	0.00288911	0.0176984	down
LOC_Os11g47770	72h vs 0h	-1.62221	0.00289376	0.017723	down
LOC_Os08g31660	72h vs 0h	-1.36436	0.00291388	0.0178111	down
LOC_Os04g33870	72h vs 0h	-1.65983	0.00291471	0.0178122	down
LOC_Os06g50900	72h vs 0h	-1.01112	0.0029324	0.0179008	down
LOC_Os04g12480	72h vs 0h	-1.56355	0.00293938	0.0179316	down
LOC_Os10g42230	72h vs 0h	-1.25116	0.00294186	0.0179428	down
LOC_Os01g27440	72h vs 0h	-1.8962	0.00295332	0.0180049	down
LOC_Os08g01870	72h vs 0h	-1.00058	0.00297175	0.0180896	down
LOC_Os07g30610	72h vs 0h	-1.35134	0.0030019	0.0182294	down
LOC_Os05g28470	72h vs 0h	-1.29906	0.00302736	0.0183362	down
LOC_Os03g17950	72h vs 0h	-1.08856	0.00303661	0.0183802	down
LOC_Os06g43250	72h vs 0h	-1.26002	0.00306337	0.0184904	down
LOC_Os06g35470	72h vs 0h	-1.09945	0.00306387	0.0184904	down
LOC_Os11g07050	72h vs 0h	-1.48398	0.0030667	0.0185023	down
LOC_Os06g02530	72h vs 0h	-2.47424	0.00313154	0.01881	down
LOC_Os08g09350	72h vs 0h	-1.34124	0.00318628	0.0190631	down
LOC_Os01g39860	72h vs 0h	-1.85961	0.00321604	0.0191754	down
LOC_Os02g08070	72h vs 0h	-2.10721	0.00327402	0.0194425	down
LOC_Os05g24890	72h vs 0h	-1.35266	0.00330003	0.0195709	down
LOC_Os08g29340	72h vs 0h	-2.14974	0.00332334	0.0196891	down
LOC_Os06g20050	72h vs 0h	-1.07281	0.00334034	0.019762	down
LOC_Os05g50360	72h vs 0h	-1.00855	0.00334279	0.0197665	down
LOC_Os05g04540	72h vs 0h	-1.81788	0.0033438	0.0197683	down
LOC_Os03g18190	72h vs 0h	-1.05124	0.00337946	0.0199323	down
LOC_Os08g39040	72h vs 0h	-1.75084	0.00339906	0.0200219	down
LOC_Os03g38950	72h vs 0h	-2.0044	0.00341132	0.0200664	down
LOC_Os08g32930	72h vs 0h	-1.80774	0.00341212	0.0200664	down
LOC_Os02g43070	72h vs 0h	-1.8675	0.00341277	0.0200664	down
LOC_Os01g46570	72h vs 0h	-1.51258	0.00341716	0.0200872	down
LOC_Os01g70560	72h vs 0h	-2.06603	0.00343403	0.020161	down
LOC_Os04g44330	72h vs 0h	-1.74618	0.00345288	0.0202206	down
LOC_Os06g47800	72h vs 0h	-2.04335	0.00347489	0.0203112	down
LOC_Os10g28660	72h vs 0h	-1.21379	0.00347729	0.0203209	down
LOC_Os09g37006	72h vs 0h	-1.47841	0.00351845	0.0204971	down
LOC_Os04g39280	72h vs 0h	-1.03659	0.00352143	0.0205102	down
LOC_Os04g14810	72h vs 0h	-1.9169	0.00355072	0.0206507	down
LOC_Os11g05290	72h vs 0h	-1.22385	0.00355296	0.0206594	down
LOC_Os02g44890	72h vs 0h	-1.16133	0.00357032	0.020756	down
LOC_Os01g74600	72h vs 0h	-1.23557	0.003584	0.0208132	down
LOC_Os08g11800	72h vs 0h	-1.75524	0.00359148	0.0208318	down
LOC_Os08g39760	72h vs 0h	-3.6626	0.0035923	0.0208318	down
LOC_Os06g04590	72h vs 0h	-1.44949	0.003597	0.0208417	down
LOC_Os04g29680	72h vs 0h	-1.31525	0.00360961	0.0209018	down
LOC_Os11g47320	72h vs 0h	-1.50555	0.00361157	0.0209088	down
LOC_Os01g12440	72h vs 0h	-1.83104	0.00363816	0.0210452	down
LOC_Os11g06680	72h vs 0h	-1.14674	0.00364703	0.0210748	down
LOC_Os07g41180	72h vs 0h	-1.41917	0.00369176	0.0212506	down
LOC_Os03g03760	72h vs 0h	-1.69171	0.00370081	0.0212886	down
LOC_Os04g33330	72h vs 0h	-1.63711	0.0037369	0.02143	down
LOC_Os03g29630	72h vs 0h	-1.24708	0.00375417	0.0215114	down
LOC_Os03g25120	72h vs 0h	-1.8261	0.0037856	0.0216515	down
LOC_Os09g32500	72h vs 0h	-1.0005	0.00379733	0.0217008	down
LOC_Os04g36780	72h vs 0h	-1.19257	0.00380073	0.0217158	down
LOC_Os02g47130	72h vs 0h	-1.55957	0.00384544	0.0219354	down
LOC_Os06g32580	72h vs 0h	-1.33159	0.00395503	0.0224406	down
LOC_Os03g18880	72h vs 0h	-2.18091	0.00395652	0.0224406	down
LOC_Os03g63720	72h vs 0h	-1.38381	0.00405513	0.0228653	down
LOC_Os05g08460	72h vs 0h	-1.26725	0.00406182	0.0228845	down
LOC_Os02g02560	72h vs 0h	-2.2351	0.00407743	0.0229446	down
LOC_Os02g08310	72h vs 0h	-1.89295	0.00407824	0.0229446	down
LOC_Os01g51810	72h vs 0h	-1.56761	0.00407979	0.0229476	down
LOC_Os07g37670	72h vs 0h	-20	0.0041861	0.0233585	down
LOC_Os09g30280	72h vs 0h	-1.08128	0.00421346	0.0234737	down
LOC_Os01g32090	72h vs 0h	-1.01111	0.0042219	0.0235048	down
LOC_Os06g08770	72h vs 0h	-1.11833	0.00423768	0.0235665	down
LOC_Os12g16210	72h vs 0h	-1.75628	0.00423772	0.0235665	down
LOC_Os05g49740	72h vs 0h	-1.17587	0.00424061	0.0235732	down
LOC_Os08g16740	72h vs 0h	-4.05973	0.00428154	0.0237393	down
LOC_Os08g05290	72h vs 0h	-1.33715	0.00429487	0.0238037	down
LOC_Os08g26870	72h vs 0h	-1.26104	0.00434809	0.0240177	down
LOC_Os10g39550	72h vs 0h	-3.25855	0.00437884	0.0241493	down
LOC_Os05g11750	72h vs 0h	-1.40675	0.00445442	0.0244791	down
LOC_Os03g56200	72h vs 0h	-1.81912	0.00446268	0.0245004	down
LOC_Os10g25220	72h vs 0h	-1.68103	0.00447268	0.0245457	down
LOC_Os03g07940	72h vs 0h	-1.68979	0.00448699	0.0246049	down
LOC_Os01g70220	72h vs 0h	-1.23824	0.00449593	0.024632	down
LOC_Os04g03980	72h vs 0h	-1.61203	0.00449703	0.024632	down
LOC_Os01g56870	72h vs 0h	-1.44692	0.00451125	0.0246878	down
LOC_Os08g42080	72h vs 0h	-1.84064	0.00451183	0.0246878	down
LOC_Os06g35730	72h vs 0h	-1.04616	0.0045179	0.0247065	down
LOC_Os12g18200	72h vs 0h	-1.00855	0.00451791	0.0247065	down
LOC_Os12g07260	72h vs 0h	-1.07117	0.00462884	0.0252242	down
LOC_Os08g43800	72h vs 0h	-1.92862	0.00466994	0.0253987	down
LOC_Os12g31710	72h vs 0h	-1.14648	0.00470549	0.0255522	down
LOC_Os12g30620	72h vs 0h	-1.01511	0.00474795	0.0257277	down
LOC_Os05g33890	72h vs 0h	-1.07567	0.00481606	0.0260161	down
LOC_Os05g43310	72h vs 0h	-1.53851	0.004847	0.0261388	down
LOC_Os02g45980	72h vs 0h	-1.05131	0.00489527	0.0263471	down
LOC_Os04g41300	72h vs 0h	-1.38816	0.00493072	0.0264868	down
LOC_Os03g55840	72h vs 0h	-1.55304	0.00496946	0.0266335	down
LOC_Os11g38330	72h vs 0h	-1.82221	0.00498012	0.0266753	down
LOC_Os06g31480	72h vs 0h	-2.98712	0.00498262	0.0266835	down
LOC_Os03g27030	72h vs 0h	-1.51637	0.00499177	0.0267223	down
LOC_Os04g15550	72h vs 0h	-1.17433	0.00500881	0.0267827	down
LOC_Os02g37850	72h vs 0h	-1.77111	0.00502124	0.0268286	down
LOC_Os08g40020	72h vs 0h	-1.04562	0.00502436	0.0268399	down
LOC_Os06g16170	72h vs 0h	-1.45597	0.00502623	0.0268399	down
LOC_Os12g10850	72h vs 0h	-1.8432	0.00505266	0.0269347	down
LOC_Os12g18290	72h vs 0h	-20	0.00508212	0.027071	down
LOC_Os03g10710	72h vs 0h	-20	0.00508346	0.027073	down
LOC_Os09g32210	72h vs 0h	-1.13972	0.00508842	0.027084	down
LOC_Os12g05590	72h vs 0h	-3.52094	0.00511251	0.0271759	down
LOC_Os03g63200	72h vs 0h	-1.43068	0.00520158	0.0274965	down
LOC_Os02g49680	72h vs 0h	-1.06907	0.00520856	0.0275085	down
LOC_Os03g20580	72h vs 0h	-1.63743	0.00524822	0.0276708	down
LOC_Os05g30340	72h vs 0h	-1.25129	0.00525636	0.0276961	down
LOC_Os11g35030	72h vs 0h	-1.34205	0.00526477	0.0277267	down
LOC_Os07g38220	72h vs 0h	-1.03347	0.00527745	0.027783	down
LOC_Os04g32090	72h vs 0h	-1.11765	0.00529194	0.0278173	down
LOC_Os01g44430	72h vs 0h	-2.61693	0.005311	0.0278755	down
LOC_Os04g49790	72h vs 0h	-2.2317	0.00536989	0.0281528	down
LOC_Os03g63400	72h vs 0h	-1.02823	0.00541001	0.0283199	down
LOC_Os01g67550	72h vs 0h	-1.02682	0.00544534	0.0284549	down
LOC_Os04g35305	72h vs 0h	-1.04763	0.0054783	0.0285978	down
LOC_Os02g49610	72h vs 0h	-1.00278	0.0055638	0.0289413	down
LOC_Os01g72780	72h vs 0h	-1.36868	0.0055718	0.0289667	down
LOC_Os07g38230	72h vs 0h	-2.73954	0.00565275	0.0292894	down
LOC_Os11g36740	72h vs 0h	-1.03625	0.00573965	0.0296352	down
LOC_Os12g39990	72h vs 0h	-2.39754	0.00575479	0.029686	down
LOC_Os07g10160	72h vs 0h	-1.37869	0.00577538	0.0297592	down
LOC_Os03g10800	72h vs 0h	-1.26502	0.00578171	0.0297808	down
LOC_Os03g05250	72h vs 0h	-1.51016	0.00580115	0.0298479	down
LOC_Os05g43030	72h vs 0h	-1.61716	0.00583313	0.0299738	down
LOC_Os10g36190	72h vs 0h	-1.11013	0.00586297	0.0300939	down
LOC_Os10g09460	72h vs 0h	-1.38406	0.00591729	0.0302892	down
LOC_Os09g32190	72h vs 0h	-1.07984	0.00592604	0.0303285	down
LOC_Os01g19740	72h vs 0h	-3.01016	0.00592939	0.0303289	down
LOC_Os05g30820	72h vs 0h	-1.37017	0.00595696	0.0304254	down
LOC_Os11g32859	72h vs 0h	-1.01253	0.005974	0.0304901	down
LOC_Os05g00994	72h vs 0h	-1.18117	0.00598088	0.0305196	down
LOC_Os03g22730	72h vs 0h	-1.09359	0.00612861	0.0310353	down
LOC_Os05g10640	72h vs 0h	-1.41289	0.00625887	0.0315338	down
LOC_Os08g34380	72h vs 0h	-1.2272	0.00627074	0.0315776	down
LOC_Os03g23110	72h vs 0h	-1.35341	0.00630002	0.031685	down
LOC_Os05g45980	72h vs 0h	-3.0688	0.00630259	0.0316922	down
LOC_Os04g54940	72h vs 0h	-1.24959	0.00632984	0.0317686	down
LOC_Os03g42280	72h vs 0h	-1.27669	0.0063303	0.0317686	down
LOC_Os09g37590	72h vs 0h	-1.17168	0.00633299	0.0317765	down
LOC_Os03g13640	72h vs 0h	-1.18309	0.00636087	0.0318877	down
LOC_Os04g44280	72h vs 0h	-3.10671	0.00638721	0.0319681	down
LOC_Os05g51830	72h vs 0h	-1.33679	0.00643033	0.0321609	down
LOC_Os09g06620	72h vs 0h	-1.74792	0.00645342	0.0322532	down
LOC_Os10g05690	72h vs 0h	-1.6918	0.0064612	0.0322806	down
LOC_Os08g34370	72h vs 0h	-2.29759	0.00646869	0.0323064	down
LOC_Os05g02060	72h vs 0h	-1.06923	0.00647606	0.0323259	down
LOC_Os04g32540	72h vs 0h	-1.02852	0.00655117	0.0325947	down
LOC_Os02g31140	72h vs 0h	-1.63111	0.00657933	0.0326895	down
LOC_Os03g50220	72h vs 0h	-1.59603	0.00658093	0.0326907	down
LOC_Os11g34770	72h vs 0h	-3.07034	0.00658192	0.0326907	down
LOC_Os03g11700	72h vs 0h	-1.45742	0.00660347	0.032768	down
LOC_Os01g55350	72h vs 0h	-1.42363	0.00663191	0.0328747	down
LOC_Os03g21730	72h vs 0h	-1.13295	0.00664824	0.0329264	down
LOC_Os09g38700	72h vs 0h	-1.68746	0.00667135	0.0330233	down
LOC_Os03g09930	72h vs 0h	-1.50159	0.00667503	0.0330239	down
LOC_Os10g36229	72h vs 0h	-2.86192	0.00668806	0.0330709	down
LOC_Os05g38460	72h vs 0h	-1.08936	0.00670361	0.033115	down
LOC_Os09g38400	72h vs 0h	-1.60155	0.00671151	0.0331457	down
LOC_Os03g44520	72h vs 0h	-1.91777	0.00678226	0.033383	down
LOC_Os04g41120	72h vs 0h	-1.10401	0.00688544	0.033754	down
LOC_Os01g72020	72h vs 0h	-1.09113	0.00689884	0.0338078	down
LOC_Os04g51110	72h vs 0h	-1.28834	0.00691771	0.0338765	down
LOC_Os09g30120	72h vs 0h	-1.21774	0.00695098	0.0340096	down
LOC_Os09g29050	72h vs 0h	-1.27416	0.006984	0.0340933	down
LOC_Os08g09380	72h vs 0h	-2.49248	0.00702569	0.0342372	down
LOC_Os03g15110	72h vs 0h	-1.07252	0.00704172	0.0342917	down
LOC_Os10g03930	72h vs 0h	-1.6518	0.00716889	0.0347893	down
LOC_Os12g03390	72h vs 0h	-1.12016	0.00719187	0.0348645	down
LOC_Os01g48140	72h vs 0h	-1.22953	0.00719394	0.0348645	down
LOC_Os03g15810	72h vs 0h	-1.41721	0.00723497	0.0350171	down
ChrSy.fgenesh.gene.26	72h vs 0h	-1.82709	0.00723689	0.0350171	down
LOC_Os01g52880	72h vs 0h	-2.23079	0.00725491	0.0350498	down
LOC_Os03g18350	72h vs 0h	-1.07627	0.00737053	0.0354904	down
LOC_Os12g34012	72h vs 0h	-1.32857	0.00737326	0.0354974	down
LOC_Os05g45340	72h vs 0h	-1.19028	0.00742229	0.0356658	down
LOC_Os06g04080	72h vs 0h	-1.08143	0.00742578	0.0356764	down
LOC_Os02g05820	72h vs 0h	-1.59419	0.00745242	0.0357614	down
LOC_Os09g13575	72h vs 0h	-1.20267	0.00749008	0.0359174	down
LOC_Os08g37290	72h vs 0h	-2.91795	0.00749202	0.0359205	down
LOC_Os06g29370	72h vs 0h	-1.12192	0.0075142	0.0360021	down
LOC_Os01g38229	72h vs 0h	-1.47814	0.00751549	0.0360022	down
LOC_Os06g04510	72h vs 0h	-1.47397	0.00753484	0.0360763	down
LOC_Os02g35180	72h vs 0h	-1.01521	0.00760138	0.0363202	down
LOC_Os03g07330	72h vs 0h	-1.29529	0.00761982	0.0363764	down
LOC_Os06g01490	72h vs 0h	-1.14757	0.00764469	0.0364654	down
LOC_Os02g02400	72h vs 0h	-1.60175	0.00764936	0.0364808	down
LOC_Os03g42230	72h vs 0h	-2.36706	0.00765307	0.0364914	down
LOC_Os10g31510	72h vs 0h	-2.96454	0.00765746	0.0365007	down
LOC_Os01g05450	72h vs 0h	-1.74164	0.00769335	0.0366467	down
LOC_Os02g54190	72h vs 0h	-1.48151	0.00772889	0.0367409	down
LOC_Os02g53550	72h vs 0h	-2.11068	0.00778281	0.0369406	down
LOC_Os11g47130	72h vs 0h	-1.22141	0.00785817	0.0372224	down
LOC_Os05g34780	72h vs 0h	-1.14046	0.00800634	0.0378088	down
LOC_Os02g47770	72h vs 0h	-1.99318	0.00804905	0.037961	down
LOC_Os03g42799	72h vs 0h	-1.06504	0.00807951	0.0380528	down
LOC_Os05g07000	72h vs 0h	-1.09319	0.00813465	0.0382289	down
LOC_Os03g40770	72h vs 0h	-1.54982	0.00813637	0.0382289	down
LOC_Os08g16700	72h vs 0h	-3.17313	0.00813959	0.0382311	down
LOC_Os04g39110	72h vs 0h	-1.08199	0.00815661	0.0382854	down
LOC_Os02g30420	72h vs 0h	-1.34987	0.00819226	0.0384333	down
LOC_Os03g61600	72h vs 0h	-1.12641	0.00820603	0.0384656	down
LOC_Os12g39250	72h vs 0h	-1.12773	0.00822833	0.0385313	down
LOC_Os11g04240	72h vs 0h	-1.86188	0.0082726	0.0386803	down
LOC_Os08g18880	72h vs 0h	-1.40501	0.00830258	0.038779	down
LOC_Os03g11130	72h vs 0h	-1.25469	0.00836602	0.0389865	down
LOC_Os09g21510	72h vs 0h	-1.43518	0.00838674	0.0390544	down
LOC_Os03g38330	72h vs 0h	-1.21548	0.00839758	0.0390879	down
LOC_Os12g02540	72h vs 0h	-1.09775	0.00840877	0.0391204	down
LOC_Os05g03200	72h vs 0h	-1.31493	0.00844359	0.0392237	down
LOC_Os12g42930	72h vs 0h	-1.1573	0.00846085	0.0392907	down
LOC_Os02g10920	72h vs 0h	-1.13401	0.00852404	0.0394988	down
LOC_Os05g03400	72h vs 0h	-1.85329	0.00853844	0.039559	down
LOC_Os03g51550	72h vs 0h	-1.22871	0.00854545	0.0395849	down
LOC_Os07g43310	72h vs 0h	-1.06238	0.00856237	0.0396436	down
LOC_Os06g03710	72h vs 0h	-2.02979	0.00873141	0.0402261	down
LOC_Os03g45750	72h vs 0h	-1.44089	0.0087643	0.0403378	down
LOC_Os09g36910	72h vs 0h	-1.1149	0.00882913	0.0405359	down
LOC_Os02g26780	72h vs 0h	-1.30436	0.00886759	0.040663	down
LOC_Os03g63300	72h vs 0h	-1.39149	0.00891245	0.0408178	down
LOC_Os11g38930	72h vs 0h	-1.00054	0.00892831	0.040877	down
LOC_Os02g14710	72h vs 0h	-1.76601	0.00895546	0.04095	down
LOC_Os03g06980	72h vs 0h	-1.60865	0.00903631	0.0412295	down
LOC_Os05g41390	72h vs 0h	-1.65421	0.00904284	0.0412526	down
LOC_Os02g35100	72h vs 0h	-1.11889	0.00906644	0.04134	down
LOC_Os03g53580	72h vs 0h	-2.11218	0.00911761	0.0415123	down
LOC_Os04g28040	72h vs 0h	-1.20677	0.00912109	0.0415147	down
LOC_Os01g59730	72h vs 0h	-1.3787	0.00912456	0.0415236	down
LOC_Os01g48740	72h vs 0h	-1.38375	0.00913002	0.0415417	down
LOC_Os11g12130	72h vs 0h	-1.8029	0.00919352	0.0417626	down
LOC_Os12g33230	72h vs 0h	-1.55515	0.00932249	0.0422454	down
LOC_Os01g42060	72h vs 0h	-1.61459	0.00933392	0.0422799	down
LOC_Os04g40475	72h vs 0h	-1.47113	0.00935517	0.0423591	down
LOC_Os04g33400	72h vs 0h	-1.16825	0.0093664	0.0423894	down
LOC_Os03g24870	72h vs 0h	-1.20091	0.00938054	0.0424396	down
LOC_Os03g04340	72h vs 0h	-1.04179	0.00939201	0.0424846	down
LOC_Os07g33010	72h vs 0h	-2.2998	0.00941937	0.0425824	down
LOC_Os02g32550	72h vs 0h	-1.00927	0.00947515	0.0427637	down
LOC_Os03g25450	72h vs 0h	-1.91681	0.0096569	0.0434156	down
LOC_Os07g40150	72h vs 0h	-1.23371	0.00968327	0.0434992	down
LOC_Os09g34180	72h vs 0h	-1.47047	0.00969528	0.0435394	down
LOC_Os07g06460	72h vs 0h	-1.53223	0.00972226	0.0436248	down
LOC_Os07g03250	72h vs 0h	-2.00726	0.0097281	0.0436304	down
LOC_Os05g18850	72h vs 0h	-1.05983	0.00973666	0.0436618	down
LOC_Os02g45150	72h vs 0h	-1.01675	0.00974172	0.0436774	down
LOC_Os01g36590	72h vs 0h	-1.27778	0.0097603	0.0437394	down
LOC_Os06g21570	72h vs 0h	-3.42229	0.00976299	0.0437394	down
LOC_Os12g39160	72h vs 0h	-1.0264	0.00981048	0.0439011	down
LOC_Os08g01100	72h vs 0h	-1.96216	0.00985372	0.0440539	down
LOC_Os06g40590	72h vs 0h	-1.38626	0.00985409	0.0440539	down
LOC_Os02g53350	72h vs 0h	-1.43564	0.00986901	0.0440783	down
LOC_Os01g51780	72h vs 0h	-1.47072	0.0100154	0.0445611	down
LOC_Os09g30070	72h vs 0h	-1.52809	0.0100757	0.0447579	down
LOC_Os10g27190	72h vs 0h	-1.10691	0.0102085	0.0452256	down
LOC_Os07g46310	72h vs 0h	-1.02103	0.010214	0.045243	down
LOC_Os04g30620	72h vs 0h	-1.42077	0.0102711	0.0454024	down
LOC_Os04g46060	72h vs 0h	-1.72894	0.0103023	0.0455187	down
LOC_Os08g43334	72h vs 0h	-1.44916	0.0103499	0.0456984	down
LOC_Os02g05600	72h vs 0h	-1.99225	0.0104052	0.045886	down
LOC_Os10g21248	72h vs 0h	-1.07177	0.0104949	0.0461505	down
LOC_Os08g13219	72h vs 0h	-1.43822	0.0105118	0.0461958	down
LOC_Os12g42820	72h vs 0h	-1.9915	0.010644	0.0466008	down
LOC_Os05g01350	72h vs 0h	-1.29943	0.0106828	0.0466938	down
LOC_Os03g09980	72h vs 0h	-2.03145	0.0107886	0.04704	down
LOC_Os01g28290	72h vs 0h	-1.61055	0.0107919	0.04704	down
LOC_Os07g30110	72h vs 0h	-1.51315	0.0107932	0.04704	down
LOC_Os03g13050	72h vs 0h	-3.15662	0.0108055	0.047064	down
LOC_Os01g13120	72h vs 0h	-2.16355	0.0108071	0.047064	down
LOC_Os02g13570	72h vs 0h	-1.59243	0.0108256	0.0471354	down
LOC_Os06g14200	72h vs 0h	-1.7591	0.0108506	0.0472263	down
LOC_Os12g41090	72h vs 0h	-1.23182	0.0108602	0.0472435	down
LOC_Os05g26040	72h vs 0h	-1.0962	0.0109142	0.0474193	down
LOC_Os10g41390	72h vs 0h	-1.22934	0.0109541	0.0475484	down
LOC_Os06g07210	72h vs 0h	-1.42738	0.0109649	0.0475879	down
LOC_Os05g33860	72h vs 0h	-1.18348	0.0110294	0.0477714	down
LOC_Os02g41770	72h vs 0h	-1.63818	0.0111215	0.0480585	down
LOC_Os10g02770	72h vs 0h	-1.35952	0.0113146	0.0486518	down
LOC_Os11g09418	72h vs 0h	-1.18539	0.0114313	0.0490405	down
LOC_Os09g17850	72h vs 0h	-1.55592	0.0115445	0.0493667	down
LOC_Os02g01332	72h vs 0h	-1.1434	0.0115495	0.049373	down
LOC_Os04g55700	72h vs 0h	-1.00615	0.0115542	0.049378	down
LOC_Os02g13965	72h vs 0h	-2.26069	0.0116025	0.0495388	down
LOC_Os09g22330	72h vs 0h	-1.01106	0.0116631	0.0497141	down
LOC_Os09g31350	72h vs 0h	-1.45707	0.0117263	0.0499075	down
LOC_Os02g57060	72h vs 0h	3.18798	1.00565e-52	7.02141e-49	up
LOC_Os01g50420	72h vs 0h	6.90049	2.07643e-50	9.66507e-47	up
LOC_Os02g36340	72h vs 0h	1.756	1.01457e-46	3.54186e-43	up
LOC_Os02g33590	72h vs 0h	6.22659	2.54685e-41	7.90316e-38	up
LOC_Os06g19444	72h vs 0h	2.14522	4.78571e-41	1.33655e-37	up
LOC_Os05g50100	72h vs 0h	5.4186	6.66093e-41	1.69115e-37	up
LOC_Os01g15900	72h vs 0h	3.3505	9.20009e-39	1.83529e-35	up
LOC_Os03g08330	72h vs 0h	6.84729	6.5339e-32	1.0734e-28	up
LOC_Os04g51460	72h vs 0h	2.77488	9.83951e-31	1.4463e-27	up
LOC_Os02g43790	72h vs 0h	3.75481	6.14705e-29	8.17499e-26	up
LOC_Os10g41550	72h vs 0h	5.83431	6.75477e-29	8.57487e-26	up
LOC_Os04g58810	72h vs 0h	5.051	7.11561e-29	8.6402e-26	up
LOC_Os12g05440	72h vs 0h	20	2.01941e-28	2.34992e-25	up
LOC_Os06g10160	72h vs 0h	3.01165	4.52822e-26	5.05857e-23	up
LOC_Os01g10990	72h vs 0h	4.04065	7.64924e-23	6.95572e-20	up
LOC_Os02g08440	72h vs 0h	4.85397	7.72083e-23	6.95572e-20	up
LOC_Os10g38314	72h vs 0h	3.44723	2.20109e-22	1.92101e-19	up
LOC_Os01g41420	72h vs 0h	8.42118	8.85371e-22	7.49292e-19	up
LOC_Os04g49450	72h vs 0h	6.02233	5.04188e-21	4.14146e-18	up
LOC_Os02g10730	72h vs 0h	3.04243	3.35304e-20	2.60121e-17	up
LOC_Os11g05380	72h vs 0h	8.59617	3.97361e-20	2.99932e-17	up
LOC_Os08g04840	72h vs 0h	1.33091	4.22648e-20	3.10624e-17	up
LOC_Os03g03420	72h vs 0h	1.13949	3.84561e-19	2.61654e-16	up
LOC_Os02g49230	72h vs 0h	2.05304	3.93494e-19	2.61654e-16	up
LOC_Os01g59690	72h vs 0h	2.62299	4.26962e-19	2.77307e-16	up
LOC_Os03g17700	72h vs 0h	2.87629	8.21965e-19	5.21723e-16	up
LOC_Os04g15920	72h vs 0h	3.39478	1.34369e-18	8.15797e-16	up
LOC_Os07g09190	72h vs 0h	4.91047	1.92334e-18	1.11906e-15	up
LOC_Os06g06930	72h vs 0h	20	2.44762e-18	1.39504e-15	up
LOC_Os07g48630	72h vs 0h	2.39019	5.67649e-18	2.99119e-15	up
LOC_Os05g41780	72h vs 0h	2.21691	6.43399e-18	3.32756e-15	up
LOC_Os01g72360	72h vs 0h	6.61904	9.10563e-18	4.62367e-15	up
LOC_Os10g38150	72h vs 0h	2.60579	2.10041e-17	1.0475e-14	up
LOC_Os01g50410	72h vs 0h	6.75205	3.85589e-17	1.88925e-14	up
LOC_Os03g18030	72h vs 0h	6.18246	4.86187e-17	2.30139e-14	up
LOC_Os11g02510	72h vs 0h	2.11871	5.49662e-17	2.55849e-14	up
LOC_Os03g09190	72h vs 0h	3.50657	1.24247e-16	5.59671e-14	up
LOC_Os04g58330	72h vs 0h	1.5101	1.31269e-16	5.65578e-14	up
LOC_Os02g48770	72h vs 0h	7.30784	1.31633e-16	5.65578e-14	up
LOC_Os12g25870	72h vs 0h	8.06281	1.63433e-16	6.91567e-14	up
LOC_Os05g46020	72h vs 0h	2.81381	2.35055e-16	9.65384e-14	up
LOC_Os01g50370	72h vs 0h	3.71003	3.19148e-16	1.29176e-13	up
LOC_Os12g32970	72h vs 0h	2.17642	5.82617e-16	2.29174e-13	up
LOC_Os04g27340	72h vs 0h	4.54572	6.97501e-16	2.59731e-13	up
LOC_Os10g41420	72h vs 0h	2.16891	7.67265e-16	2.8195e-13	up
LOC_Os02g45710	72h vs 0h	2.45565	8.2478e-16	2.95314e-13	up
LOC_Os10g25290	72h vs 0h	6.22541	1.06187e-15	3.75392e-13	up
LOC_Os10g42020	72h vs 0h	4.19715	1.10939e-15	3.87289e-13	up
LOC_Os08g34580	72h vs 0h	2.67198	1.38024e-15	4.75893e-13	up
LOC_Os05g03610	72h vs 0h	1.43572	1.48337e-15	5.05214e-13	up
LOC_Os10g05730	72h vs 0h	1.26557	1.59927e-15	5.36769e-13	up
LOC_Os01g20206	72h vs 0h	4.41425	1.63027e-15	5.36769e-13	up
LOC_Os09g38510	72h vs 0h	2.76539	1.63368e-15	5.36769e-13	up
LOC_Os04g57200	72h vs 0h	2.7726	2.01457e-15	6.54221e-13	up
LOC_Os01g45670	72h vs 0h	1.79244	2.15735e-15	6.92534e-13	up
LOC_Os01g46800	72h vs 0h	4.29573	4.20194e-15	1.31856e-12	up
LOC_Os08g07100	72h vs 0h	9.73542	4.28111e-15	1.32848e-12	up
LOC_Os01g07970	72h vs 0h	2.61774	5.45312e-15	1.67357e-12	up
LOC_Os07g48090	72h vs 0h	2.60525	6.10811e-15	1.83427e-12	up
LOC_Os01g67540	72h vs 0h	2.9857	7.63189e-15	2.24361e-12	up
LOC_Os03g22790	72h vs 0h	2.51517	1.04802e-14	2.91424e-12	up
LOC_Os10g37570	72h vs 0h	20	1.05392e-14	2.91424e-12	up
LOC_Os12g36110	72h vs 0h	2.67149	1.36751e-14	3.7443e-12	up
LOC_Os02g54130	72h vs 0h	1.38118	1.5518e-14	4.20763e-12	up
LOC_Os06g18000	72h vs 0h	1.95044	1.64379e-14	4.36404e-12	up
LOC_Os03g02530	72h vs 0h	2.42353	1.65636e-14	4.36404e-12	up
LOC_Os11g02520	72h vs 0h	2.93594	3.17055e-14	8.12359e-12	up
LOC_Os05g48260	72h vs 0h	2.35557	4.11681e-14	1.0358e-11	up
LOC_Os05g11120	72h vs 0h	1.29077	6.00521e-14	1.49744e-11	up
LOC_Os02g46030	72h vs 0h	6.02615	7.67748e-14	1.86449e-11	up
LOC_Os10g39640	72h vs 0h	1.44093	8.03337e-14	1.9341e-11	up
LOC_Os03g48000	72h vs 0h	1.14711	8.25712e-14	1.95428e-11	up
LOC_Os10g25230	72h vs 0h	7.0999	1.02756e-13	2.41156e-11	up
LOC_Os05g47960	72h vs 0h	4.38086	1.14226e-13	2.63644e-11	up
LOC_Os11g29290	72h vs 0h	5.33164	1.40098e-13	3.20709e-11	up
LOC_Os03g53020	72h vs 0h	5.46833	1.51479e-13	3.43943e-11	up
LOC_Os10g30600	72h vs 0h	3.40209	1.60314e-13	3.61069e-11	up
LOC_Os08g38920	72h vs 0h	5.11353	1.65486e-13	3.69736e-11	up
LOC_Os07g37730	72h vs 0h	7.45795	1.77127e-13	3.92603e-11	up
LOC_Os04g37430	72h vs 0h	2.95723	2.06882e-13	4.54944e-11	up
LOC_Os01g54340	72h vs 0h	2.54891	2.24377e-13	4.89563e-11	up
LOC_Os06g09220	72h vs 0h	2.82091	2.35681e-13	5.10241e-11	up
LOC_Os01g39330	72h vs 0h	2.44388	2.53252e-13	5.42267e-11	up
LOC_Os03g44670	72h vs 0h	1.4839	2.58781e-13	5.47517e-11	up
LOC_Os02g42940	72h vs 0h	1.11351	2.80388e-13	5.88773e-11	up
LOC_Os04g57340	72h vs 0h	2.04581	3.23908e-13	6.75082e-11	up
LOC_Os02g11070	72h vs 0h	5.45902	5.88017e-13	1.20751e-10	up
LOC_Os08g17600	72h vs 0h	1.15224	5.92649e-13	1.20814e-10	up
LOC_Os07g36590	72h vs 0h	1.15509	6.1597e-13	1.24658e-10	up
LOC_Os03g59070	72h vs 0h	1.21926	6.3304e-13	1.26409e-10	up
LOC_Os12g07810	72h vs 0h	2.37559	6.33676e-13	1.26409e-10	up
LOC_Os05g46830	72h vs 0h	5.93098	7.02773e-13	1.39199e-10	up
LOC_Os01g53420	72h vs 0h	1.87009	8.8023e-13	1.71909e-10	up
LOC_Os03g53400	72h vs 0h	1.88813	9.65127e-13	1.8589e-10	up
LOC_Os10g14011	72h vs 0h	1.36641	1.03019e-12	1.97063e-10	up
LOC_Os06g44010	72h vs 0h	6.61834	1.18598e-12	2.23027e-10	up
LOC_Os04g37710	72h vs 0h	1.72923	1.18988e-12	2.23027e-10	up
LOC_Os11g03390	72h vs 0h	1.24176	1.2938e-12	2.40889e-10	up
LOC_Os05g39720	72h vs 0h	3.75165	1.51717e-12	2.7876e-10	up
LOC_Os06g11240	72h vs 0h	2.93684	2.27992e-12	4.05564e-10	up
LOC_Os03g19310	72h vs 0h	1.55047	2.45606e-12	4.34132e-10	up
LOC_Os04g44354	72h vs 0h	3.49723	2.63499e-12	4.6283e-10	up
LOC_Os05g44770	72h vs 0h	5.15067	2.86495e-12	5.00078e-10	up
LOC_Os06g49700	72h vs 0h	1.30679	3.3467e-12	5.80538e-10	up
LOC_Os03g47280	72h vs 0h	8.02988	4.23106e-12	7.20519e-10	up
LOC_Os03g60080	72h vs 0h	3.7989	4.81092e-12	8.13578e-10	up
LOC_Os08g39850	72h vs 0h	3.26469	6.38192e-12	1.04743e-09	up
LOC_Os09g23660	72h vs 0h	1.77403	7.26265e-12	1.17755e-09	up
LOC_Os03g44380	72h vs 0h	4.44718	7.29433e-12	1.17755e-09	up
LOC_Os05g45070	72h vs 0h	4.90677	8.59676e-12	1.37983e-09	up
LOC_Os03g55540	72h vs 0h	2.67288	1.55232e-11	2.36902e-09	up
LOC_Os01g71700	72h vs 0h	3.37625	1.62406e-11	2.45172e-09	up
LOC_Os01g08780	72h vs 0h	2.84184	1.95379e-11	2.91794e-09	up
LOC_Os12g12560	72h vs 0h	3.16994	2.07011e-11	3.07522e-09	up
LOC_Os09g31360	72h vs 0h	1.70268	2.30989e-11	3.37752e-09	up
LOC_Os03g16390	72h vs 0h	3.63326	2.36531e-11	3.42272e-09	up
LOC_Os05g03760	72h vs 0h	1.99239	2.39661e-11	3.45013e-09	up
LOC_Os04g33590	72h vs 0h	1.39585	2.47527e-11	3.5451e-09	up
LOC_Os08g37660	72h vs 0h	8.93468	2.57859e-11	3.67422e-09	up
LOC_Os03g01740	72h vs 0h	3.24331	4.07629e-11	5.60802e-09	up
LOC_Os11g45740	72h vs 0h	5.49773	4.11181e-11	5.62915e-09	up
LOC_Os03g03200	72h vs 0h	2.31793	4.71354e-11	6.32884e-09	up
LOC_Os10g39100	72h vs 0h	7.15075	5.54834e-11	7.41407e-09	up
LOC_Os01g12810	72h vs 0h	2.41755	6.48461e-11	8.62392e-09	up
LOC_Os09g28280	72h vs 0h	2.73726	6.64074e-11	8.78969e-09	up
LOC_Os01g37040	72h vs 0h	2.27055	8.58046e-11	1.12505e-08	up
LOC_Os10g18370	72h vs 0h	4.7342	8.89292e-11	1.14982e-08	up
LOC_Os04g27670	72h vs 0h	5.79407	1.13837e-10	1.4517e-08	up
LOC_Os08g28710	72h vs 0h	9.30745	1.25779e-10	1.58948e-08	up
LOC_Os01g58500	72h vs 0h	2.32229	1.3162e-10	1.65581e-08	up
LOC_Os01g53390	72h vs 0h	2.58421	1.47745e-10	1.83388e-08	up
LOC_Os05g47770	72h vs 0h	3.38182	1.55146e-10	1.91722e-08	up
LOC_Os01g61080	72h vs 0h	3.53105	1.56013e-10	1.91944e-08	up
LOC_Os08g30730	72h vs 0h	1.57008	1.58084e-10	1.9364e-08	up
LOC_Os12g42850	72h vs 0h	1.67207	1.64096e-10	2.00126e-08	up
LOC_Os03g05620	72h vs 0h	2.15366	1.64952e-10	2.00295e-08	up
LOC_Os07g36560	72h vs 0h	20	1.74279e-10	2.10704e-08	up
LOC_Os02g42810	72h vs 0h	1.93149	1.76547e-10	2.12526e-08	up
LOC_Os01g36070	72h vs 0h	1.6038	1.79096e-10	2.14669e-08	up
LOC_Os05g44900	72h vs 0h	1.93717	2.09131e-10	2.48537e-08	up
LOC_Os03g57680	72h vs 0h	1.57394	2.15257e-10	2.54733e-08	up
LOC_Os04g41460	72h vs 0h	1.29781	2.25439e-10	2.6454e-08	up
LOC_Os03g08320	72h vs 0h	5.40476	2.3237e-10	2.70401e-08	up
LOC_Os03g55800	72h vs 0h	3.14259	2.3947e-10	2.77507e-08	up
LOC_Os03g19040	72h vs 0h	1.00593	2.52757e-10	2.91694e-08	up
LOC_Os10g33040	72h vs 0h	2.55472	2.61572e-10	2.98171e-08	up
LOC_Os03g15220	72h vs 0h	2.477	2.62836e-10	2.98394e-08	up
LOC_Os04g54230	72h vs 0h	4.31561	2.77182e-10	3.12143e-08	up
LOC_Os06g07000	72h vs 0h	1.83194	2.79208e-10	3.13161e-08	up
LOC_Os01g53920	72h vs 0h	4.41096	2.92111e-10	3.25023e-08	up
LOC_Os03g60250	72h vs 0h	2.88092	3.14161e-10	3.47203e-08	up
LOC_Os01g07530	72h vs 0h	2.28276	3.62428e-10	3.93848e-08	up
LOC_Os04g49550	72h vs 0h	1.63012	3.9948e-10	4.27459e-08	up
LOC_Os03g61540	72h vs 0h	1.27029	4.75576e-10	5.01203e-08	up
LOC_Os05g27730	72h vs 0h	2.99774	4.84389e-10	5.06667e-08	up
LOC_Os10g37350	72h vs 0h	1.534	5.25032e-10	5.45096e-08	up
LOC_Os04g51680	72h vs 0h	3.26501	5.59451e-10	5.77998e-08	up
LOC_Os01g19330	72h vs 0h	7.18984	5.61021e-10	5.77998e-08	up
LOC_Os04g56710	72h vs 0h	1.17948	5.91034e-10	6.02423e-08	up
LOC_Os01g58420	72h vs 0h	1.37163	6.00842e-10	6.07983e-08	up
LOC_Os01g03340	72h vs 0h	5.84933	6.58696e-10	6.61729e-08	up
LOC_Os10g25420	72h vs 0h	2.78896	6.86677e-10	6.87366e-08	up
LOC_Os04g43380	72h vs 0h	6.5379	8.10075e-10	7.99427e-08	up
LOC_Os07g40630	72h vs 0h	2.58757	8.15708e-10	8.02151e-08	up
LOC_Os12g38010	72h vs 0h	20	8.87645e-10	8.57791e-08	up
LOC_Os02g45780	72h vs 0h	3.99579	1.06706e-09	1.02408e-07	up
LOC_Os02g17534	72h vs 0h	3.74183	1.09519e-09	1.04748e-07	up
LOC_Os04g49510	72h vs 0h	1.39133	1.10578e-09	1.05178e-07	up
LOC_Os01g40070	72h vs 0h	2.066	1.10722e-09	1.05178e-07	up
LOC_Os04g44820	72h vs 0h	2.51699	1.11828e-09	1.05869e-07	up
LOC_Os10g38489	72h vs 0h	2.36133	1.22163e-09	1.15262e-07	up
LOC_Os03g53930	72h vs 0h	2.81574	1.25062e-09	1.17206e-07	up
LOC_Os08g04470	72h vs 0h	1.51784	1.26337e-09	1.18005e-07	up
LOC_Os01g03360	72h vs 0h	8.09632	1.27118e-09	1.18338e-07	up
LOC_Os06g13460	72h vs 0h	5.56758	1.34424e-09	1.24724e-07	up
LOC_Os02g46100	72h vs 0h	2.36502	1.54061e-09	1.41074e-07	up
LOC_Os05g08620	72h vs 0h	7.11907	1.62351e-09	1.48175e-07	up
LOC_Os10g36960	72h vs 0h	3.82605	1.70315e-09	1.54391e-07	up
LOC_Os07g12340	72h vs 0h	4.11162	1.70821e-09	1.54391e-07	up
LOC_Os03g02550	72h vs 0h	2.74851	1.81229e-09	1.62745e-07	up
LOC_Os01g61680	72h vs 0h	2.28114	1.86334e-09	1.6626e-07	up
LOC_Os04g29960	72h vs 0h	3.82163	1.914e-09	1.70237e-07	up
LOC_Os06g50230	72h vs 0h	1.90877	2.09717e-09	1.84762e-07	up
LOC_Os06g06360	72h vs 0h	7.34249	2.13212e-09	1.87251e-07	up
LOC_Os03g05880	72h vs 0h	3.59341	2.19869e-09	1.91293e-07	up
LOC_Os06g45570	72h vs 0h	2.63731	2.2604e-09	1.96051e-07	up
LOC_Os05g49420	72h vs 0h	1.94113	2.27751e-09	1.96924e-07	up
LOC_Os03g56000	72h vs 0h	1.04244	2.31431e-09	1.98264e-07	up
LOC_Os05g48760	72h vs 0h	2.06223	2.46038e-09	2.09665e-07	up
LOC_Os01g57410	72h vs 0h	1.08288	2.51449e-09	2.13449e-07	up
LOC_Os03g03034	72h vs 0h	3.66093	2.99057e-09	2.47102e-07	up
LOC_Os07g29750	72h vs 0h	1.8521	3.17983e-09	2.61966e-07	up
LOC_Os03g57310	72h vs 0h	1.81736	3.27258e-09	2.68814e-07	up
LOC_Os11g28530	72h vs 0h	20	3.42574e-09	2.79749e-07	up
LOC_Os01g19130	72h vs 0h	2.03251	3.58167e-09	2.89939e-07	up
LOC_Os05g47670	72h vs 0h	1.82979	3.72962e-09	3.01043e-07	up
LOC_Os03g57640	72h vs 0h	5.37074	3.90517e-09	3.14305e-07	up
LOC_Os10g04400	72h vs 0h	4.75316	3.92317e-09	3.14846e-07	up
LOC_Os03g49620	72h vs 0h	1.07111	4.25025e-09	3.39145e-07	up
LOC_Os01g65700	72h vs 0h	3.06708	4.31583e-09	3.43397e-07	up
LOC_Os11g08240	72h vs 0h	2.96928	4.36174e-09	3.46064e-07	up
LOC_Os03g04020	72h vs 0h	2.3081	4.3937e-09	3.47613e-07	up
LOC_Os11g10260	72h vs 0h	5.08995	4.63967e-09	3.65005e-07	up
LOC_Os04g41960	72h vs 0h	4.33724	4.81348e-09	3.77615e-07	up
LOC_Os07g34280	72h vs 0h	10.8193	5.10197e-09	3.94703e-07	up
LOC_Os04g51580	72h vs 0h	1.50197	5.4867e-09	4.23294e-07	up
LOC_Os03g07870	72h vs 0h	1.048	5.6544e-09	4.3503e-07	up
LOC_Os05g45410	72h vs 0h	3.53087	5.68163e-09	4.35924e-07	up
LOC_Os10g40640	72h vs 0h	3.42526	5.92282e-09	4.50715e-07	up
LOC_Os10g36980	72h vs 0h	3.38161	6.16111e-09	4.66307e-07	up
LOC_Os12g36880	72h vs 0h	6.47845	6.57613e-09	4.92381e-07	up
LOC_Os02g28860	72h vs 0h	1.68063	6.63765e-09	4.95659e-07	up
LOC_Os12g04204	72h vs 0h	2.0762	6.93565e-09	5.15157e-07	up
LOC_Os03g52410	72h vs 0h	5.83635	7.22259e-09	5.33631e-07	up
LOC_Os04g43070	72h vs 0h	2.84878	7.4843e-09	5.48613e-07	up
LOC_Os03g27190	72h vs 0h	2.18181	8.05868e-09	5.84579e-07	up
LOC_Os03g29850	72h vs 0h	1.74878	8.51378e-09	6.144e-07	up
LOC_Os11g31550	72h vs 0h	20	9.86344e-09	7.06323e-07	up
LOC_Os07g44330	72h vs 0h	2.0036	1.15073e-08	8.09509e-07	up
LOC_Os09g26940	72h vs 0h	6.87232	1.17335e-08	8.19234e-07	up
LOC_Os01g64310	72h vs 0h	4.66268	1.19434e-08	8.30857e-07	up
LOC_Os07g42740	72h vs 0h	4.13945	1.19595e-08	8.30857e-07	up
LOC_Os07g34070	72h vs 0h	2.6194	1.33634e-08	9.12503e-07	up
LOC_Os10g42410	72h vs 0h	2.5046	1.34766e-08	9.17986e-07	up
LOC_Os01g51690	72h vs 0h	20	1.41308e-08	9.57879e-07	up
LOC_Os01g72460	72h vs 0h	3.54499	1.48181e-08	1.00203e-06	up
LOC_Os03g15270	72h vs 0h	3.21627	1.51072e-08	1.01912e-06	up
LOC_Os01g54670	72h vs 0h	2.17659	1.53086e-08	1.03021e-06	up
LOC_Os03g32230	72h vs 0h	20	1.55421e-08	1.04341e-06	up
LOC_Os11g09010	72h vs 0h	1.2676	1.571e-08	1.05216e-06	up
LOC_Os03g62180	72h vs 0h	1.1514	1.72771e-08	1.14884e-06	up
LOC_Os01g57260	72h vs 0h	1.07254	1.8289e-08	1.20751e-06	up
LOC_Os01g04330	72h vs 0h	2.25006	1.85229e-08	1.22007e-06	up
LOC_Os08g28240	72h vs 0h	3.46395	1.89886e-08	1.24779e-06	up
LOC_Os02g49880	72h vs 0h	1.99661	1.97502e-08	1.28275e-06	up
LOC_Os07g44910	72h vs 0h	4.6184	2.1657e-08	1.39363e-06	up
LOC_Os07g03890	72h vs 0h	3.87022	2.25364e-08	1.4343e-06	up
LOC_Os01g28790	72h vs 0h	3.11383	2.28448e-08	1.44673e-06	up
LOC_Os01g41900	72h vs 0h	1.87077	2.43054e-08	1.53022e-06	up
LOC_Os11g37230	72h vs 0h	1.51006	2.43274e-08	1.53022e-06	up
LOC_Os06g48050	72h vs 0h	2.88359	2.78846e-08	1.73071e-06	up
LOC_Os02g41670	72h vs 0h	3.16353	2.80291e-08	1.73569e-06	up
LOC_Os04g39489	72h vs 0h	2.23869	2.96384e-08	1.81125e-06	up
LOC_Os02g06430	72h vs 0h	1.4901	3.03034e-08	1.84785e-06	up
LOC_Os03g39890	72h vs 0h	1.82177	3.11022e-08	1.88421e-06	up
LOC_Os06g11090	72h vs 0h	2.89007	3.30487e-08	1.98919e-06	up
LOC_Os02g45380	72h vs 0h	6.26921	3.63256e-08	2.16312e-06	up
LOC_Os01g08090	72h vs 0h	2.92915	3.67546e-08	2.18401e-06	up
LOC_Os03g55980	72h vs 0h	3.50547	3.75695e-08	2.22769e-06	up
LOC_Os02g22160	72h vs 0h	2.10458	3.77139e-08	2.23151e-06	up
LOC_Os02g52210	72h vs 0h	4.90854	3.87839e-08	2.28514e-06	up
LOC_Os03g08520	72h vs 0h	6.25297	4.05233e-08	2.36765e-06	up
LOC_Os01g43700	72h vs 0h	1.55716	4.07136e-08	2.3738e-06	up
LOC_Os09g39770	72h vs 0h	3.45521	4.11181e-08	2.39239e-06	up
LOC_Os07g36570	72h vs 0h	3.60666	4.34098e-08	2.51525e-06	up
LOC_Os07g34370	72h vs 0h	9.1033	4.44965e-08	2.55699e-06	up
LOC_Os07g35740	72h vs 0h	2.17057	4.47901e-08	2.56858e-06	up
LOC_Os03g55240	72h vs 0h	2.48371	4.73908e-08	2.69558e-06	up
LOC_Os06g43020	72h vs 0h	1.96439	4.77274e-08	2.70921e-06	up
LOC_Os05g33820	72h vs 0h	2.23161	4.80207e-08	2.72033e-06	up
LOC_Os01g60860	72h vs 0h	1.70388	4.81887e-08	2.72432e-06	up
LOC_Os04g58850	72h vs 0h	1.8651	4.96561e-08	2.79596e-06	up
LOC_Os07g39520	72h vs 0h	2.39667	4.97942e-08	2.79809e-06	up
LOC_Os05g04550	72h vs 0h	2.74556	5.11092e-08	2.85764e-06	up
LOC_Os05g01030	72h vs 0h	2.78324	5.11608e-08	2.85764e-06	up
LOC_Os05g39410	72h vs 0h	1.00926	5.26415e-08	2.92569e-06	up
LOC_Os04g32480	72h vs 0h	5.79872	5.2739e-08	2.92569e-06	up
LOC_Os04g17100	72h vs 0h	1.72389	5.27982e-08	2.92569e-06	up
LOC_Os06g30130	72h vs 0h	1.16347	5.35725e-08	2.95686e-06	up
LOC_Os03g03700	72h vs 0h	2.36334	5.51572e-08	3.02749e-06	up
LOC_Os02g51410	72h vs 0h	1.33662	5.53941e-08	3.02749e-06	up
LOC_Os02g50940	72h vs 0h	1.91934	5.59528e-08	3.05205e-06	up
LOC_Os03g04770	72h vs 0h	2.3479	5.63558e-08	3.06157e-06	up
LOC_Os03g16700	72h vs 0h	1.69995	5.87297e-08	3.17364e-06	up
LOC_Os04g02780	72h vs 0h	1.31021	5.9159e-08	3.18686e-06	up
LOC_Os10g01660	72h vs 0h	3.99698	5.9223e-08	3.18686e-06	up
LOC_Os01g74370	72h vs 0h	2.29804	6.20859e-08	3.32809e-06	up
LOC_Os11g40850	72h vs 0h	3.81901	6.22091e-08	3.3283e-06	up
LOC_Os09g38834	72h vs 0h	3.07757	6.27223e-08	3.34935e-06	up
LOC_Os09g37012	72h vs 0h	1.319	6.32516e-08	3.37117e-06	up
LOC_Os02g27220	72h vs 0h	1.39378	6.34663e-08	3.37616e-06	up
LOC_Os04g52600	72h vs 0h	1.36684	6.46909e-08	3.42175e-06	up
LOC_Os05g46360	72h vs 0h	1.86906	6.77287e-08	3.57348e-06	up
LOC_Os01g67820	72h vs 0h	3.70329	6.92027e-08	3.62927e-06	up
LOC_Os05g47750	72h vs 0h	2.78932	6.98533e-08	3.6533e-06	up
LOC_Os10g33210	72h vs 0h	2.55069	7.05939e-08	3.68513e-06	up
LOC_Os01g14630	72h vs 0h	7.1977	7.16866e-08	3.73195e-06	up
LOC_Os09g28620	72h vs 0h	2.41689	7.35625e-08	3.81869e-06	up
LOC_Os01g10640	72h vs 0h	5.33876	7.56349e-08	3.89011e-06	up
LOC_Os01g50000	72h vs 0h	2.5094	7.78338e-08	3.98121e-06	up
LOC_Os01g64360	72h vs 0h	5.05151	7.8587e-08	4.00507e-06	up
LOC_Os08g29570	72h vs 0h	3.06788	8.22536e-08	4.16155e-06	up
LOC_Os05g03480	72h vs 0h	1.67775	8.33243e-08	4.20051e-06	up
LOC_Os10g34840	72h vs 0h	1.78958	8.45597e-08	4.25511e-06	up
LOC_Os05g05620	72h vs 0h	4.60371	8.62086e-08	4.3225e-06	up
LOC_Os04g46880	72h vs 0h	1.39662	8.73012e-08	4.36944e-06	up
LOC_Os02g32690	72h vs 0h	2.19556	8.83177e-08	4.40453e-06	up
LOC_Os06g35165	72h vs 0h	1.08971	9.18218e-08	4.55488e-06	up
LOC_Os06g44260	72h vs 0h	4.65906	9.3596e-08	4.62646e-06	up
LOC_Os01g39020	72h vs 0h	3.03167	9.60629e-08	4.72332e-06	up
LOC_Os02g37330	72h vs 0h	2.19879	1.06176e-07	5.15701e-06	up
LOC_Os04g23550	72h vs 0h	7.41037	1.07643e-07	5.21043e-06	up
LOC_Os03g22770	72h vs 0h	1.42926	1.08024e-07	5.21953e-06	up
LOC_Os11g24180	72h vs 0h	1.70339	1.11307e-07	5.36887e-06	up
LOC_Os01g10250	72h vs 0h	1.27918	1.15293e-07	5.55047e-06	up
LOC_Os06g12560	72h vs 0h	2.88782	1.15469e-07	5.55047e-06	up
LOC_Os12g17950	72h vs 0h	3.72581	1.1607e-07	5.56976e-06	up
LOC_Os02g07930	72h vs 0h	2.27747	1.24037e-07	5.92156e-06	up
LOC_Os01g69870	72h vs 0h	2.38317	1.24423e-07	5.92986e-06	up
LOC_Os09g26570	72h vs 0h	1.42103	1.26731e-07	6.01758e-06	up
LOC_Os07g02850	72h vs 0h	7.47177	1.27628e-07	6.02897e-06	up
LOC_Os12g25830	72h vs 0h	4.9145	1.27798e-07	6.02897e-06	up
LOC_Os01g72120	72h vs 0h	3.3108	1.29052e-07	6.06888e-06	up
LOC_Os01g53710	72h vs 0h	1.39234	1.34027e-07	6.24891e-06	up
LOC_Os01g29280	72h vs 0h	20	1.35057e-07	6.28647e-06	up
LOC_Os03g58010	72h vs 0h	4.49442	1.37225e-07	6.37673e-06	up
LOC_Os01g65370	72h vs 0h	2.26356	1.38016e-07	6.40283e-06	up
LOC_Os09g20284	72h vs 0h	20	1.41624e-07	6.54845e-06	up
LOC_Os02g09960	72h vs 0h	1.73828	1.45207e-07	6.70307e-06	up
LOC_Os04g35060	72h vs 0h	1.32595	1.46183e-07	6.71482e-06	up
LOC_Os02g48190	72h vs 0h	1.07107	1.49052e-07	6.82414e-06	up
LOC_Os01g56930	72h vs 0h	2.09698	1.55318e-07	7.0994e-06	up
LOC_Os01g41810	72h vs 0h	1.68159	1.60438e-07	7.30948e-06	up
LOC_Os10g38189	72h vs 0h	3.30691	1.69018e-07	7.63807e-06	up
LOC_Os03g10880	72h vs 0h	1.88137	1.75171e-07	7.8906e-06	up
LOC_Os05g34325	72h vs 0h	3.35535	1.76428e-07	7.92168e-06	up
LOC_Os09g39940	72h vs 0h	2.29643	1.80006e-07	8.04355e-06	up
LOC_Os12g25490	72h vs 0h	4.52912	1.80306e-07	8.04405e-06	up
LOC_Os03g22670	72h vs 0h	1.72282	1.86407e-07	8.26344e-06	up
LOC_Os07g06840	72h vs 0h	2.67017	1.8691e-07	8.27176e-06	up
LOC_Os09g29310	72h vs 0h	2.66342	1.90822e-07	8.4058e-06	up
LOC_Os04g52090	72h vs 0h	2.5349	1.96988e-07	8.63655e-06	up
LOC_Os07g22730	72h vs 0h	3.23693	2.04344e-07	8.90315e-06	up
LOC_Os06g23140	72h vs 0h	3.06392	2.08531e-07	9.05729e-06	up
LOC_Os11g04409	72h vs 0h	2.09487	2.1295e-07	9.2349e-06	up
LOC_Os03g45779	72h vs 0h	1.1326	2.2634e-07	9.77576e-06	up
LOC_Os04g02530	72h vs 0h	1.9457	2.27218e-07	9.7928e-06	up
LOC_Os01g50050	72h vs 0h	1.56737	2.3491e-07	1.00777e-05	up
LOC_Os01g38660	72h vs 0h	1.93063	2.40848e-07	1.0285e-05	up
LOC_Os02g03700	72h vs 0h	1.33034	2.41712e-07	1.03061e-05	up
LOC_Os12g01449	72h vs 0h	1.80495	2.45858e-07	1.0451e-05	up
LOC_Os03g58580	72h vs 0h	2.69923	2.50056e-07	1.06133e-05	up
LOC_Os03g20790	72h vs 0h	1.26177	2.52105e-07	1.0684e-05	up
LOC_Os04g42470	72h vs 0h	1.35714	2.54574e-07	1.07561e-05	up
LOC_Os03g10100	72h vs 0h	1.67017	2.63612e-07	1.11211e-05	up
LOC_Os02g42000	72h vs 0h	1.36329	2.64885e-07	1.11579e-05	up
LOC_Os03g58140	72h vs 0h	4.76743	2.66166e-07	1.1195e-05	up
LOC_Os01g54560	72h vs 0h	1.15283	2.70124e-07	1.12945e-05	up
LOC_Os03g20210	72h vs 0h	3.67746	2.7015e-07	1.12945e-05	up
LOC_Os01g71310	72h vs 0h	3.46902	2.75226e-07	1.14612e-05	up
LOC_Os06g03930	72h vs 0h	2.8092	2.76765e-07	1.14851e-05	up
LOC_Os06g11450	72h vs 0h	3.81019	2.82485e-07	1.16705e-05	up
LOC_Os02g45450	72h vs 0h	7.28037	2.94275e-07	1.20683e-05	up
LOC_Os12g18560	72h vs 0h	6.61881	2.95703e-07	1.21091e-05	up
LOC_Os05g44300	72h vs 0h	2.10787	2.99389e-07	1.22421e-05	up
LOC_Os04g28520	72h vs 0h	11.6979	3.03076e-07	1.23119e-05	up
LOC_Os03g58020	72h vs 0h	2.15214	3.04257e-07	1.23328e-05	up
LOC_Os02g26810	72h vs 0h	5.88151	3.04707e-07	1.23331e-05	up
LOC_Os03g22830	72h vs 0h	1.08541	3.06326e-07	1.23683e-05	up
LOC_Os03g08900	72h vs 0h	3.66934	3.06461e-07	1.23683e-05	up
LOC_Os01g72690	72h vs 0h	1.20591	3.2029e-07	1.28521e-05	up
LOC_Os02g53750	72h vs 0h	1.69905	3.22901e-07	1.29383e-05	up
LOC_Os02g47200	72h vs 0h	2.95679	3.25527e-07	1.29691e-05	up
LOC_Os11g28940	72h vs 0h	6.31132	3.30481e-07	1.3129e-05	up
LOC_Os02g11859	72h vs 0h	4.38627	3.35328e-07	1.32837e-05	up
LOC_Os04g12960	72h vs 0h	5.07601	3.43944e-07	1.35673e-05	up
LOC_Os02g45460	72h vs 0h	1.69398	3.48293e-07	1.37195e-05	up
LOC_Os03g19250	72h vs 0h	2.20564	3.51802e-07	1.38187e-05	up
LOC_Os02g10500	72h vs 0h	2.08348	3.52611e-07	1.38311e-05	up
LOC_Os02g48210	72h vs 0h	2.10173	3.5616e-07	1.39312e-05	up
LOC_Os03g09900	72h vs 0h	2.36526	3.57715e-07	1.39724e-05	up
LOC_Os03g16140	72h vs 0h	1.35688	3.68234e-07	1.43033e-05	up
LOC_Os01g52330	72h vs 0h	1.61825	3.83274e-07	1.47846e-05	up
LOC_Os01g22900	72h vs 0h	1.92336	3.84707e-07	1.48194e-05	up
LOC_Os07g35330	72h vs 0h	4.01002	3.89461e-07	1.49202e-05	up
LOC_Os07g38800	72h vs 0h	1.67223	3.92126e-07	1.49812e-05	up
LOC_Os06g16300	72h vs 0h	1.03897	3.95061e-07	1.50522e-05	up
LOC_Os04g49360	72h vs 0h	20	4.03481e-07	1.53521e-05	up
LOC_Os02g21700	72h vs 0h	3.11554	4.13083e-07	1.56747e-05	up
LOC_Os10g02300	72h vs 0h	2.28267	4.37683e-07	1.64739e-05	up
LOC_Os08g15230	72h vs 0h	1.25639	4.40913e-07	1.65731e-05	up
LOC_Os04g49954	72h vs 0h	1.33118	4.45992e-07	1.6719e-05	up
LOC_Os02g32840	72h vs 0h	1.79167	4.48269e-07	1.67818e-05	up
LOC_Os03g58740	72h vs 0h	1.13386	4.671e-07	1.73935e-05	up
LOC_Os02g24080	72h vs 0h	1.02622	4.70259e-07	1.74879e-05	up
LOC_Os01g08320	72h vs 0h	1.53385	4.78437e-07	1.77447e-05	up
LOC_Os12g06220	72h vs 0h	1.5903	4.80087e-07	1.77823e-05	up
LOC_Os03g59360	72h vs 0h	1.7025	4.81871e-07	1.78012e-05	up
LOC_Os04g43680	72h vs 0h	2.45268	4.92783e-07	1.81562e-05	up
LOC_Os06g46950	72h vs 0h	3.10669	4.96897e-07	1.82837e-05	up
LOC_Os05g47870	72h vs 0h	1.12365	4.9846e-07	1.83171e-05	up
LOC_Os11g14380	72h vs 0h	2.20008	5.22542e-07	1.91517e-05	up
LOC_Os12g36830	72h vs 0h	5.79561	5.40442e-07	1.96786e-05	up
LOC_Os03g53540	72h vs 0h	20	5.5333e-07	2.00954e-05	up
LOC_Os02g28220	72h vs 0h	20	5.57111e-07	2.02065e-05	up
LOC_Os01g45200	72h vs 0h	1.06476	5.987e-07	2.14424e-05	up
LOC_Os08g10500	72h vs 0h	2.60744	5.98865e-07	2.14424e-05	up
LOC_Os08g17390	72h vs 0h	1.62928	6.02387e-07	2.15409e-05	up
LOC_Os07g34620	72h vs 0h	1.81113	6.11344e-07	2.18054e-05	up
LOC_Os01g64630	72h vs 0h	1.18191	6.14067e-07	2.18746e-05	up
LOC_Os04g52780	72h vs 0h	2.538	6.29039e-07	2.22528e-05	up
LOC_Os08g45190	72h vs 0h	1.98699	6.40463e-07	2.2613e-05	up
LOC_Os04g55740	72h vs 0h	20	6.49447e-07	2.28817e-05	up
LOC_Os12g29220	72h vs 0h	1.80839	6.49712e-07	2.28817e-05	up
LOC_Os04g43400	72h vs 0h	3.47385	6.50744e-07	2.28891e-05	up
LOC_Os01g16146	72h vs 0h	1.43392	6.70007e-07	2.35075e-05	up
LOC_Os01g13480	72h vs 0h	1.86932	7.06812e-07	2.4644e-05	up
LOC_Os07g41280	72h vs 0h	1.58361	7.13851e-07	2.48584e-05	up
LOC_Os03g37411	72h vs 0h	1.34874	7.30384e-07	2.53393e-05	up
LOC_Os02g18080	72h vs 0h	1.39419	7.332e-07	2.54055e-05	up
LOC_Os01g72130	72h vs 0h	2.57892	7.60723e-07	2.61644e-05	up
LOC_Os02g04369	72h vs 0h	2.11361	7.72184e-07	2.65259e-05	up
LOC_Os09g29200	72h vs 0h	1.91754	7.85643e-07	2.69551e-05	up
LOC_Os01g12340	72h vs 0h	2.23676	8.13271e-07	2.77666e-05	up
LOC_Os04g53860	72h vs 0h	1.53143	8.5056e-07	2.87584e-05	up
LOC_Os09g26300	72h vs 0h	1.35503	8.67326e-07	2.9184e-05	up
LOC_Os01g64110	72h vs 0h	3.97673	8.73609e-07	2.92544e-05	up
LOC_Os06g08190	72h vs 0h	4.09848	8.75124e-07	2.927e-05	up
LOC_Os01g52320	72h vs 0h	2.56441	8.832e-07	2.95048e-05	up
LOC_Os03g04000	72h vs 0h	1.09455	8.89688e-07	2.9686e-05	up
LOC_Os11g44430	72h vs 0h	2.01219	8.98732e-07	2.9952e-05	up
LOC_Os01g66260	72h vs 0h	6.08855	9.08512e-07	3.02059e-05	up
LOC_Os02g52780	72h vs 0h	2.01416	9.4847e-07	3.13849e-05	up
LOC_Os06g45480	72h vs 0h	1.78232	9.51858e-07	3.14597e-05	up
LOC_Os06g04230	72h vs 0h	3.47795	9.54749e-07	3.1518e-05	up
LOC_Os06g13350	72h vs 0h	20	9.73812e-07	3.2051e-05	up
LOC_Os03g20949	72h vs 0h	2.1191	9.74339e-07	3.2051e-05	up
LOC_Os04g49160	72h vs 0h	2.6802	9.79704e-07	3.21896e-05	up
LOC_Os01g60020	72h vs 0h	3.61612	1.00185e-06	3.28016e-05	up
LOC_Os06g06050	72h vs 0h	1.31396	1.03954e-06	3.39163e-05	up
LOC_Os04g09260	72h vs 0h	6.76239	1.10575e-06	3.56597e-05	up
LOC_Os02g33110	72h vs 0h	1.21905	1.16218e-06	3.73503e-05	up
LOC_Os04g56470	72h vs 0h	2.7889	1.17944e-06	3.77314e-05	up
LOC_Os07g39880	72h vs 0h	1.56256	1.19403e-06	3.81543e-05	up
LOC_Os03g20970	72h vs 0h	3.90036	1.20643e-06	3.85065e-05	up
LOC_Os01g04280	72h vs 0h	1.56737	1.21689e-06	3.87959e-05	up
LOC_Os04g50970	72h vs 0h	1.0536	1.25165e-06	3.98132e-05	up
LOC_Os04g48350	72h vs 0h	4.13963	1.29377e-06	4.07814e-05	up
LOC_Os01g02200	72h vs 0h	1.369	1.31579e-06	4.13821e-05	up
LOC_Os03g08960	72h vs 0h	1.48199	1.32762e-06	4.16857e-05	up
LOC_Os11g02100	72h vs 0h	7.29946	1.34525e-06	4.2119e-05	up
LOC_Os03g08310	72h vs 0h	6.69924	1.35899e-06	4.24067e-05	up
LOC_Os02g49650	72h vs 0h	2.40547	1.3752e-06	4.27215e-05	up
LOC_Os11g10100	72h vs 0h	1.34456	1.38651e-06	4.29773e-05	up
LOC_Os01g72380	72h vs 0h	1.07447	1.43434e-06	4.42143e-05	up
LOC_Os05g46340	72h vs 0h	1.95959	1.44329e-06	4.43435e-05	up
LOC_Os05g39310	72h vs 0h	6.5497	1.4652e-06	4.49177e-05	up
LOC_Os02g45760	72h vs 0h	1.69404	1.48469e-06	4.54654e-05	up
LOC_Os01g52260	72h vs 0h	1.83082	1.5045e-06	4.5921e-05	up
LOC_Os01g41010	72h vs 0h	1.20484	1.50838e-06	4.59891e-05	up
LOC_Os07g49080	72h vs 0h	2.15219	1.53419e-06	4.66741e-05	up
LOC_Os01g46080	72h vs 0h	1.42262	1.55375e-06	4.72177e-05	up
LOC_Os04g45730	72h vs 0h	3.02923	1.60274e-06	4.86535e-05	up
LOC_Os03g62230	72h vs 0h	4.49824	1.60499e-06	4.86689e-05	up
LOC_Os02g03410	72h vs 0h	1.3617	1.73848e-06	5.22716e-05	up
LOC_Os09g08720	72h vs 0h	3.49933	1.73877e-06	5.22716e-05	up
LOC_Os11g27120	72h vs 0h	1.24881	1.74372e-06	5.2364e-05	up
LOC_Os02g47090	72h vs 0h	2.46042	1.78256e-06	5.3279e-05	up
LOC_Os04g27660	72h vs 0h	20	1.80614e-06	5.3776e-05	up
LOC_Os04g47780	72h vs 0h	1.58194	1.80939e-06	5.38154e-05	up
LOC_Os02g26430	72h vs 0h	4.10788	1.81845e-06	5.39899e-05	up
LOC_Os05g34730	72h vs 0h	5.59277	1.81913e-06	5.39899e-05	up
LOC_Os01g19820	72h vs 0h	2.22434	1.83472e-06	5.43951e-05	up
LOC_Os01g70950	72h vs 0h	1.06397	1.85065e-06	5.4809e-05	up
LOC_Os12g25860	72h vs 0h	20	1.87116e-06	5.52408e-05	up
LOC_Os12g02060	72h vs 0h	7.83674	1.91989e-06	5.65598e-05	up
LOC_Os08g40690	72h vs 0h	5.66782	1.9356e-06	5.69624e-05	up
LOC_Os02g55970	72h vs 0h	3.83536	1.94749e-06	5.71765e-05	up
LOC_Os07g35390	72h vs 0h	3.41409	1.95106e-06	5.71765e-05	up
LOC_Os04g51150	72h vs 0h	2.02235	1.95852e-06	5.72751e-05	up
LOC_Os10g29220	72h vs 0h	1.487	1.98377e-06	5.79527e-05	up
LOC_Os11g10250	72h vs 0h	2.21776	2.00666e-06	5.84379e-05	up
LOC_Os10g39470	72h vs 0h	2.16548	2.02495e-06	5.87866e-05	up
LOC_Os01g50940	72h vs 0h	4.67615	2.03375e-06	5.89514e-05	up
LOC_Os08g40270	72h vs 0h	2.78923	2.03485e-06	5.89514e-05	up
LOC_Os08g13890	72h vs 0h	1.12089	2.04091e-06	5.90659e-05	up
LOC_Os04g13210	72h vs 0h	1.6982	2.04838e-06	5.91416e-05	up
LOC_Os05g37190	72h vs 0h	3.72509	2.06847e-06	5.95548e-05	up
LOC_Os04g23440	72h vs 0h	2.23365	2.07282e-06	5.95834e-05	up
LOC_Os04g53160	72h vs 0h	1.03819	2.07891e-06	5.96095e-05	up
LOC_Os03g51479	72h vs 0h	2.70274	2.11034e-06	6.04487e-05	up
LOC_Os01g41800	72h vs 0h	1.08279	2.15475e-06	6.15315e-05	up
LOC_Os11g28540	72h vs 0h	3.31515	2.17027e-06	6.19113e-05	up
LOC_Os11g05660	72h vs 0h	3.09447	2.20278e-06	6.27747e-05	up
LOC_Os02g51740	72h vs 0h	3.17842	2.21428e-06	6.29739e-05	up
LOC_Os05g40770	72h vs 0h	1.71488	2.2496e-06	6.37821e-05	up
LOC_Os03g02960	72h vs 0h	1.38687	2.25202e-06	6.37821e-05	up
LOC_Os02g41650	72h vs 0h	1.65609	2.25868e-06	6.37821e-05	up
LOC_Os03g15080	72h vs 0h	3.4792	2.30294e-06	6.48353e-05	up
LOC_Os02g56030	72h vs 0h	1.3785	2.33724e-06	6.55499e-05	up
LOC_Os01g34060	72h vs 0h	1.69334	2.33772e-06	6.55499e-05	up
LOC_Os06g13180	72h vs 0h	3.901	2.35989e-06	6.59967e-05	up
LOC_Os04g46220	72h vs 0h	3.98516	2.36074e-06	6.59967e-05	up
LOC_Os03g20780	72h vs 0h	1.2284	2.39728e-06	6.68177e-05	up
LOC_Os01g41820	72h vs 0h	1.45222	2.45915e-06	6.82694e-05	up
LOC_Os08g39840	72h vs 0h	5.49229	2.48409e-06	6.8825e-05	up
LOC_Os02g27592	72h vs 0h	1.43295	2.50182e-06	6.91789e-05	up
LOC_Os05g02020	72h vs 0h	1.01002	2.57489e-06	7.09888e-05	up
LOC_Os05g08554	72h vs 0h	2.02229	2.60005e-06	7.14539e-05	up
LOC_Os08g41470	72h vs 0h	1.32622	2.60047e-06	7.14539e-05	up
LOC_Os01g05064	72h vs 0h	3.39121	2.67061e-06	7.30508e-05	up
LOC_Os03g64260	72h vs 0h	20	2.71484e-06	7.41878e-05	up
LOC_Os09g26290	72h vs 0h	1.54971	2.71794e-06	7.42e-05	up
LOC_Os03g14570	72h vs 0h	1.37966	2.90919e-06	7.89582e-05	up
LOC_Os03g53740	72h vs 0h	1.15753	2.93512e-06	7.95846e-05	up
LOC_Os06g05440	72h vs 0h	2.32778	3.03659e-06	8.19381e-05	up
LOC_Os01g24600	72h vs 0h	4.73207	3.05444e-06	8.22091e-05	up
LOC_Os08g44150	72h vs 0h	2.69464	3.05547e-06	8.22091e-05	up
LOC_Os06g05380	72h vs 0h	1.7985	3.10112e-06	8.33571e-05	up
LOC_Os02g41630	72h vs 0h	2.02921	3.27425e-06	8.76734e-05	up
LOC_Os03g05630	72h vs 0h	1.62082	3.29904e-06	8.8168e-05	up
LOC_Os03g56860	72h vs 0h	1.88504	3.34248e-06	8.91584e-05	up
LOC_Os06g39120	72h vs 0h	2.50071	3.37605e-06	8.97965e-05	up
LOC_Os05g11160	72h vs 0h	1.52655	3.38942e-06	9.00664e-05	up
LOC_Os01g52790	72h vs 0h	1.78701	3.39843e-06	9.022e-05	up
LOC_Os11g10590	72h vs 0h	6.16286	3.41495e-06	9.05723e-05	up
LOC_Os05g49900	72h vs 0h	2.25869	3.42099e-06	9.06464e-05	up
LOC_Os05g38660	72h vs 0h	1.4367	3.51257e-06	9.26338e-05	up
LOC_Os01g21250	72h vs 0h	4.55594	3.51646e-06	9.26489e-05	up
LOC_Os10g33920	72h vs 0h	1.81727	3.56478e-06	9.37449e-05	up
LOC_Os11g47600	72h vs 0h	20	3.58574e-06	9.41189e-05	up
LOC_Os01g18220	72h vs 0h	3.17473	3.68205e-06	9.63751e-05	up
LOC_Os06g39880	72h vs 0h	1.61805	3.74874e-06	9.80185e-05	up
LOC_Os02g40530	72h vs 0h	2.86941	3.79757e-06	9.88429e-05	up
LOC_Os06g44040	72h vs 0h	1.83893	3.87157e-06	0.000100488	up
LOC_Os07g32060	72h vs 0h	1.88354	3.91202e-06	0.000101444	up
LOC_Os11g33120	72h vs 0h	1.51329	4.03898e-06	0.000104542	up
LOC_Os04g45490	72h vs 0h	1.05955	4.08725e-06	0.000105498	up
LOC_Os06g39140	72h vs 0h	1.00958	4.10752e-06	0.000105923	up
LOC_Os07g36544	72h vs 0h	1.89486	4.14116e-06	0.000106594	up
LOC_Os09g34920	72h vs 0h	2.06451	4.2041e-06	0.000108015	up
LOC_Os08g38910	72h vs 0h	2.28765	4.26107e-06	0.000109378	up
LOC_Os12g39620	72h vs 0h	1.76477	4.28359e-06	0.000109754	up
LOC_Os02g26770	72h vs 0h	5.46734	4.32826e-06	0.000110797	up
LOC_Os12g08260	72h vs 0h	1.86358	4.34298e-06	0.000111071	up
LOC_Os09g31970	72h vs 0h	1.06318	4.34693e-06	0.000111071	up
LOC_Os08g37760	72h vs 0h	2.26309	4.38462e-06	0.000111728	up
LOC_Os10g01690	72h vs 0h	20	4.39594e-06	0.000111914	up
LOC_Os03g41390	72h vs 0h	1.96971	4.52012e-06	0.000114341	up
LOC_Os01g49614	72h vs 0h	1.25681	4.52079e-06	0.000114341	up
LOC_Os10g33140	72h vs 0h	2.69645	4.524e-06	0.000114341	up
LOC_Os06g43304	72h vs 0h	1.65164	4.60143e-06	0.000115774	up
LOC_Os04g08828	72h vs 0h	11.6368	4.61258e-06	0.000115871	up
LOC_Os03g57690	72h vs 0h	1.5822	4.62697e-06	0.000116102	up
LOC_Os09g29380	72h vs 0h	1.10425	4.64e-06	0.00011622	up
LOC_Os12g12590	72h vs 0h	3.21585	4.70381e-06	0.000117608	up
LOC_Os01g73580	72h vs 0h	1.12559	4.79535e-06	0.000119469	up
LOC_Os03g22820	72h vs 0h	2.92352	4.8128e-06	0.000119797	up
LOC_Os05g09440	72h vs 0h	2.16101	4.85183e-06	0.000120547	up
LOC_Os06g04900	72h vs 0h	2.78146	4.86099e-06	0.000120557	up
LOC_Os02g47110	72h vs 0h	1.0563	4.86716e-06	0.000120557	up
LOC_Os03g18130	72h vs 0h	4.88838	4.86924e-06	0.000120557	up
LOC_Os02g54820	72h vs 0h	1.8642	4.92331e-06	0.000121537	up
LOC_Os06g35960	72h vs 0h	3.79932	4.92625e-06	0.000121537	up
LOC_Os01g56780	72h vs 0h	1.09331	5.07973e-06	0.000124993	up
LOC_Os04g55920	72h vs 0h	1.08747	5.17923e-06	0.000127105	up
LOC_Os11g12340	72h vs 0h	1.61435	5.24183e-06	0.000128303	up
LOC_Os01g57854	72h vs 0h	4.53502	5.30127e-06	0.0001295	up
LOC_Os11g11060	72h vs 0h	1.06545	5.30463e-06	0.0001295	up
LOC_Os07g34240	72h vs 0h	9.25194	5.31891e-06	0.000129509	up
LOC_Os05g49020	72h vs 0h	1.30027	5.49257e-06	0.000133041	up
LOC_Os06g48500	72h vs 0h	2.37264	5.54849e-06	0.000134279	up
LOC_Os06g20960	72h vs 0h	3.00117	5.55753e-06	0.000134366	up
LOC_Os11g02080	72h vs 0h	2.26894	5.66895e-06	0.000136603	up
LOC_Os09g20260	72h vs 0h	20	5.8142e-06	0.000139501	up
LOC_Os01g19940	72h vs 0h	2.88512	5.84822e-06	0.000140076	up
LOC_Os07g37320	72h vs 0h	3.40063	5.98903e-06	0.000143203	up
LOC_Os12g06190	72h vs 0h	2.15998	6.06028e-06	0.000144289	up
LOC_Os09g38090	72h vs 0h	2.41833	6.46336e-06	0.000152071	up
LOC_Os02g43700	72h vs 0h	2.13042	6.48949e-06	0.000152558	up
LOC_Os02g11870	72h vs 0h	3.81508	6.56303e-06	0.000153898	up
LOC_Os01g72170	72h vs 0h	2.27068	6.81736e-06	0.00015853	up
LOC_Os06g49120	72h vs 0h	1.61028	6.84997e-06	0.000159024	up
LOC_Os03g26490	72h vs 0h	5.65665	6.93301e-06	0.000160685	up
LOC_Os01g57710	72h vs 0h	1.58109	7.11879e-06	0.000164581	up
LOC_Os02g02930	72h vs 0h	5.70679	7.16936e-06	0.000165476	up
LOC_Os04g53370	72h vs 0h	1.95352	7.28291e-06	0.000167819	up
LOC_Os05g34830	72h vs 0h	2.97571	7.28901e-06	0.000167822	up
LOC_Os04g24300	72h vs 0h	1.42163	7.3356e-06	0.000168339	up
LOC_Os02g13100	72h vs 0h	1.32883	7.35028e-06	0.000168537	up
LOC_Os03g03440	72h vs 0h	1.53298	7.384e-06	0.000169033	up
LOC_Os08g02770	72h vs 0h	3.27188	7.60789e-06	0.000173447	up
LOC_Os12g26290	72h vs 0h	3.12613	7.6599e-06	0.000174348	up
LOC_Os01g01710	72h vs 0h	1.12508	7.73153e-06	0.000175836	up
LOC_Os06g45470	72h vs 0h	2.60344	7.76499e-06	0.000176453	up
LOC_Os03g25270	72h vs 0h	1.04753	7.78389e-06	0.000176739	up
LOC_Os05g50180	72h vs 0h	4.44618	7.80935e-06	0.000177014	up
LOC_Os06g09210	72h vs 0h	3.34462	7.81603e-06	0.000177014	up
LOC_Os04g05580	72h vs 0h	20	7.93602e-06	0.000179318	up
LOC_Os09g39630	72h vs 0h	2.95458	8.0252e-06	0.000180894	up
LOC_Os01g64790	72h vs 0h	4.01329	8.04221e-06	0.000181131	up
LOC_Os12g12580	72h vs 0h	5.02415	8.29438e-06	0.00018621	up
LOC_Os07g34260	72h vs 0h	6.68935	8.33616e-06	0.000186897	up
LOC_Os05g02200	72h vs 0h	2.82166	8.35677e-06	0.00018701	up
LOC_Os09g28354	72h vs 0h	2.29442	8.40775e-06	0.000187699	up
LOC_Os02g04720	72h vs 0h	2.24887	8.54128e-06	0.000189921	up
LOC_Os01g70540	72h vs 0h	2.60177	8.70206e-06	0.000192882	up
LOC_Os07g31870	72h vs 0h	2.07604	8.82291e-06	0.000195406	up
LOC_Os03g62200	72h vs 0h	2.68731	8.86358e-06	0.000195921	up
LOC_Os12g43640	72h vs 0h	3.57257	8.8798e-06	0.000196043	up
LOC_Os06g13560	72h vs 0h	5.40137	9.01993e-06	0.00019898	up
LOC_Os02g06930	72h vs 0h	1.87377	9.02993e-06	0.000199043	up
LOC_Os01g61990	72h vs 0h	1.49171	9.23541e-06	0.000202772	up
LOC_Os04g37680	72h vs 0h	4.13583	9.32847e-06	0.000204494	up
LOC_Os05g01490	72h vs 0h	1.47145	9.42721e-06	0.000206327	up
LOC_Os08g01170	72h vs 0h	1.55287	9.46814e-06	0.000206744	up
LOC_Os04g53990	72h vs 0h	1.90755	9.52857e-06	0.000207501	up
LOC_Os08g32060	72h vs 0h	5.15566	9.53128e-06	0.000207501	up
LOC_Os02g36210	72h vs 0h	20	9.53251e-06	0.000207501	up
LOC_Os01g28840	72h vs 0h	1.34225	9.55173e-06	0.000207758	up
LOC_Os05g39350	72h vs 0h	2.00881	9.75847e-06	0.000211595	up
LOC_Os02g39330	72h vs 0h	5.64833	9.80794e-06	0.000212503	up
LOC_Os05g35290	72h vs 0h	3.39961	9.8426e-06	0.000213088	up
LOC_Os11g38870	72h vs 0h	1.00108	9.95521e-06	0.000214934	up
LOC_Os06g07070	72h vs 0h	1.07652	1.00486e-05	0.000216375	up
LOC_Os12g26940	72h vs 0h	1.35584	1.0065e-05	0.000216498	up
LOC_Os04g57300	72h vs 0h	1.01572	1.01363e-05	0.000217758	up
LOC_Os06g18140	72h vs 0h	1.93039	1.01926e-05	0.000218801	up
LOC_Os01g66120	72h vs 0h	2.72045	1.02017e-05	0.000218827	up
LOC_Os08g10100	72h vs 0h	5.33038	1.02963e-05	0.000220687	up
LOC_Os05g07120	72h vs 0h	5.29299	1.03159e-05	0.000220938	up
LOC_Os01g64170	72h vs 0h	1.5072	1.06601e-05	0.000227437	up
LOC_Os10g13700	72h vs 0h	20	1.07606e-05	0.000229056	up
LOC_Os09g35010	72h vs 0h	5.38843	1.10987e-05	0.00023468	up
LOC_Os01g14080	72h vs 0h	1.20978	1.11004e-05	0.00023468	up
LOC_Os01g57570	72h vs 0h	1.27071	1.11614e-05	0.000235613	up
LOC_Os04g39350	72h vs 0h	2.1513	1.12456e-05	0.000236715	up
LOC_Os03g03670	72h vs 0h	1.20245	1.14731e-05	0.000241099	up
LOC_Os01g60120	72h vs 0h	2.13583	1.15324e-05	0.000241879	up
LOC_Os04g01980	72h vs 0h	1.62733	1.18049e-05	0.000246772	up
LOC_Os12g02440	72h vs 0h	1.01105	1.19258e-05	0.000248982	up
LOC_Os02g39160	72h vs 0h	1.17554	1.19284e-05	0.000248982	up
LOC_Os05g46790	72h vs 0h	20	1.19707e-05	0.000249677	up
LOC_Os07g46780	72h vs 0h	1.13115	1.20307e-05	0.000250742	up
LOC_Os03g61090	72h vs 0h	1.27062	1.22705e-05	0.000254788	up
LOC_Os01g53370	72h vs 0h	2.13424	1.24328e-05	0.000256688	up
LOC_Os02g40454	72h vs 0h	1.0908	1.26278e-05	0.000260466	up
LOC_Os03g06580	72h vs 0h	1.85698	1.26902e-05	0.00026098	up
LOC_Os01g38980	72h vs 0h	1.95701	1.27689e-05	0.000262212	up
LOC_Os08g04830	72h vs 0h	1.37296	1.29642e-05	0.000265778	up
LOC_Os12g13120	72h vs 0h	1.11991	1.30031e-05	0.000265849	up
LOC_Os06g45090	72h vs 0h	2.00729	1.33816e-05	0.000272193	up
LOC_Os02g55610	72h vs 0h	1.6143	1.344e-05	0.000272983	up
LOC_Os09g34140	72h vs 0h	1.94933	1.40996e-05	0.000284518	up
LOC_Os08g07690	72h vs 0h	20	1.4215e-05	0.00028664	up
LOC_Os04g08824	72h vs 0h	9.21503	1.42406e-05	0.00028695	up
LOC_Os08g43120	72h vs 0h	5.87719	1.44286e-05	0.000290317	up
LOC_Os07g08800	72h vs 0h	20	1.46179e-05	0.000293704	up
LOC_Os01g62430	72h vs 0h	3.39369	1.4782e-05	0.000296617	up
LOC_Os07g28040	72h vs 0h	2.60634	1.47851e-05	0.000296617	up
LOC_Os03g04060	72h vs 0h	1.81858	1.52393e-05	0.000305093	up
LOC_Os07g35480	72h vs 0h	3.77546	1.52961e-05	0.000305944	up
LOC_Os01g14050	72h vs 0h	1.22093	1.57778e-05	0.000313401	up
LOC_Os05g03920	72h vs 0h	2.81712	1.61868e-05	0.000320613	up
LOC_Os06g21250	72h vs 0h	8.73855	1.63123e-05	0.000322188	up
LOC_Os01g11300	72h vs 0h	2.65955	1.6324e-05	0.000322188	up
LOC_Os12g03230	72h vs 0h	1.12085	1.63603e-05	0.000322449	up
LOC_Os06g11280	72h vs 0h	1.43779	1.66506e-05	0.000327708	up
LOC_Os10g22520	72h vs 0h	2.25263	1.66683e-05	0.000327825	up
LOC_Os03g51010	72h vs 0h	1.81175	1.67632e-05	0.000329228	up
LOC_Os02g32580	72h vs 0h	3.56404	1.7258e-05	0.000337995	up
LOC_Os05g50700	72h vs 0h	4.48818	1.76105e-05	0.000343694	up
LOC_Os08g31090	72h vs 0h	3.58893	1.77969e-05	0.000346714	up
LOC_Os01g67480	72h vs 0h	1.80466	1.79937e-05	0.000349707	up
LOC_Os09g09320	72h vs 0h	1.27617	1.83589e-05	0.000355567	up
LOC_Os09g04050	72h vs 0h	2.70685	1.84182e-05	0.000356469	up
LOC_Os01g53730	72h vs 0h	2.80319	1.85502e-05	0.000357784	up
LOC_Os01g61510	72h vs 0h	4.3669	1.85681e-05	0.000357882	up
LOC_Os09g28750	72h vs 0h	1.33369	1.86425e-05	0.00035882	up
LOC_Os06g03860	72h vs 0h	1.27777	1.86942e-05	0.000359567	up
LOC_Os11g10710	72h vs 0h	3.04391	1.91137e-05	0.000366124	up
LOC_Os01g05080	72h vs 0h	1.37254	1.9249e-05	0.00036821	up
LOC_Os05g08750	72h vs 0h	2.35128	1.93851e-05	0.000369799	up
LOC_Os09g14410	72h vs 0h	1.30477	1.97712e-05	0.000375625	up
LOC_Os09g30160	72h vs 0h	1.19285	1.99475e-05	0.00037769	up
LOC_Os10g36090	72h vs 0h	7.0986	2.01138e-05	0.000379553	up
LOC_Os05g15530	72h vs 0h	7.69074	2.01601e-05	0.00038017	up
LOC_Os11g45540	72h vs 0h	2.03915	2.02464e-05	0.000381282	up
LOC_Os01g25386	72h vs 0h	1.04717	2.02854e-05	0.00038176	up
LOC_Os04g49940	72h vs 0h	1.32541	2.05301e-05	0.000386105	up
LOC_Os05g50610	72h vs 0h	5.54567	2.08608e-05	0.000391269	up
LOC_Os06g09310	72h vs 0h	2.78709	2.08899e-05	0.000391553	up
LOC_Os02g52610	72h vs 0h	1.07987	2.106e-05	0.000393948	up
LOC_Os01g71570	72h vs 0h	20	2.15429e-05	0.000401368	up
LOC_Os04g37880	72h vs 0h	4.32738	2.16685e-05	0.000402876	up
LOC_Os06g22080	72h vs 0h	1.00867	2.16816e-05	0.000402876	up
LOC_Os03g54100	72h vs 0h	1.078	2.17006e-05	0.000402962	up
LOC_Os11g06780	72h vs 0h	1.44324	2.18934e-05	0.000405871	up
LOC_Os08g37180	72h vs 0h	3.11052	2.19669e-05	0.000406255	up
LOC_Os02g36150	72h vs 0h	2.89885	2.2223e-05	0.0004096	up
LOC_Os02g14990	72h vs 0h	1.75742	2.22341e-05	0.0004096	up
LOC_Os01g54969	72h vs 0h	20	2.24072e-05	0.000412246	up
LOC_Os03g42830	72h vs 0h	2.23172	2.28421e-05	0.000418592	up
LOC_Os03g47230	72h vs 0h	3.66562	2.301e-05	0.000421116	up
LOC_Os03g17790	72h vs 0h	3.74683	2.34724e-05	0.000428553	up
LOC_Os03g10860	72h vs 0h	1.06561	2.38157e-05	0.000434155	up
LOC_Os06g49880	72h vs 0h	1.65978	2.40401e-05	0.000437675	up
LOC_Os02g15230	72h vs 0h	1.69761	2.43435e-05	0.00044262	up
LOC_Os07g41400	72h vs 0h	2.2435	2.45266e-05	0.00044537	up
LOC_Os03g16170	72h vs 0h	2.78811	2.47333e-05	0.00044854	up
LOC_Os01g40950	72h vs 0h	20	2.49624e-05	0.000452401	up
LOC_Os08g10304	72h vs 0h	1.5469	2.4995e-05	0.000452513	up
LOC_Os05g25920	72h vs 0h	3.231	2.5001e-05	0.000452513	up
LOC_Os03g16960	72h vs 0h	8.21899	2.52996e-05	0.000457029	up
LOC_Os07g34190	72h vs 0h	6.66034	2.55845e-05	0.000460983	up
LOC_Os01g71420	72h vs 0h	1.12667	2.56089e-05	0.000461126	up
LOC_Os01g18800	72h vs 0h	2.07738	2.61147e-05	0.000469325	up
LOC_Os01g62070	72h vs 0h	1.7157	2.62527e-05	0.000471199	up
LOC_Os07g37110	72h vs 0h	1.86655	2.64079e-05	0.000473376	up
LOC_Os02g08200	72h vs 0h	2.82609	2.64505e-05	0.000473836	up
LOC_Os04g49000	72h vs 0h	2.63466	2.71256e-05	0.000482831	up
LOC_Os07g47700	72h vs 0h	1.41437	2.72017e-05	0.000483776	up
LOC_Os12g08130	72h vs 0h	2.02897	2.73923e-05	0.000485696	up
LOC_Os01g43710	72h vs 0h	1.36979	2.73966e-05	0.000485696	up
LOC_Os04g12690	72h vs 0h	20	2.75261e-05	0.000486939	up
LOC_Os06g48520	72h vs 0h	2.82672	2.80581e-05	0.000494574	up
LOC_Os01g12220	72h vs 0h	1.02213	2.80943e-05	0.000494715	up
LOC_Os03g18454	72h vs 0h	1.52386	2.89228e-05	0.000504848	up
LOC_Os01g41430	72h vs 0h	4.47131	2.91017e-05	0.00050702	up
LOC_Os07g04820	72h vs 0h	5.63245	2.9248e-05	0.000508933	up
LOC_Os01g50400	72h vs 0h	5.03211	2.9419e-05	0.000510953	up
LOC_Os04g39950	72h vs 0h	1.05343	2.98479e-05	0.000517117	up
LOC_Os03g17174	72h vs 0h	1.63756	3.09187e-05	0.000533352	up
LOC_Os01g15640	72h vs 0h	1.05043	3.09968e-05	0.00053437	up
LOC_Os09g33650	72h vs 0h	20	3.11201e-05	0.000536164	up
LOC_Os09g17152	72h vs 0h	4.80276	3.13863e-05	0.000539752	up
LOC_Os12g44190	72h vs 0h	5.02588	3.1622e-05	0.000543136	up
LOC_Os12g33120	72h vs 0h	1.31137	3.1839e-05	0.000546527	up
LOC_Os06g46900	72h vs 0h	1.24112	3.22304e-05	0.000551212	up
LOC_Os11g29870	72h vs 0h	2.94992	3.22529e-05	0.00055126	up
LOC_Os06g47530	72h vs 0h	1.06909	3.26372e-05	0.000557146	up
LOC_Os12g22190	72h vs 0h	4.95202	3.29763e-05	0.000561562	up
LOC_Os01g06240	72h vs 0h	2.34279	3.33442e-05	0.000565072	up
LOC_Os09g21210	72h vs 0h	1.36188	3.33716e-05	0.000565192	up
LOC_Os12g36940	72h vs 0h	1.59594	3.35217e-05	0.000566703	up
LOC_Os02g52770	72h vs 0h	1.0287	3.39442e-05	0.000573152	up
LOC_Os05g03620	72h vs 0h	1.25785	3.46612e-05	0.000584198	up
LOC_Os12g12514	72h vs 0h	1.47498	3.53841e-05	0.000593874	up
LOC_Os05g49290	72h vs 0h	1.03356	3.56382e-05	0.000597613	up
LOC_Os03g02514	72h vs 0h	1.78982	3.60888e-05	0.000602829	up
LOC_Os03g14270	72h vs 0h	2.63833	3.61065e-05	0.000602829	up
LOC_Os05g30760	72h vs 0h	4.71312	3.63036e-05	0.000605305	up
LOC_Os03g47530	72h vs 0h	1.25187	3.6701e-05	0.000610473	up
LOC_Os03g10090	72h vs 0h	1.22312	3.7362e-05	0.000618889	up
LOC_Os02g09400	72h vs 0h	1.24592	3.76676e-05	0.000623211	up
LOC_Os01g56270	72h vs 0h	1.05512	3.80399e-05	0.000628627	up
LOC_Os04g32920	72h vs 0h	4.05938	3.80796e-05	0.000628911	up
LOC_Os02g37834	72h vs 0h	1.99108	3.83381e-05	0.000632058	up
LOC_Os05g50090	72h vs 0h	1.55942	3.83936e-05	0.000632227	up
LOC_Os04g50950	72h vs 0h	2.0928	3.85851e-05	0.000634631	up
LOC_Os03g45390	72h vs 0h	1.4568	3.95982e-05	0.000649764	up
LOC_Os01g02290	72h vs 0h	3.66772	3.96469e-05	0.000650182	up
LOC_Os01g67810	72h vs 0h	2.50165	4.12575e-05	0.000671468	up
LOC_Os04g54560	72h vs 0h	1.92514	4.21535e-05	0.000682736	up
LOC_Os08g16320	72h vs 0h	20	4.22556e-05	0.000683332	up
LOC_Os11g44560	72h vs 0h	1.65871	4.2427e-05	0.000684915	up
LOC_Os05g37250	72h vs 0h	2.20174	4.26697e-05	0.000688434	up
LOC_Os03g01930	72h vs 0h	1.72232	4.27844e-05	0.000689488	up
LOC_Os01g72080	72h vs 0h	1.46382	4.28485e-05	0.000690122	up
LOC_Os05g15880	72h vs 0h	20	4.30208e-05	0.000692498	up
LOC_Os02g07830	72h vs 0h	2.14202	4.31762e-05	0.000694201	up
LOC_Os01g14590	72h vs 0h	2.84833	4.33878e-05	0.000696799	up
LOC_Os07g49090	72h vs 0h	2.71552	4.34507e-05	0.000697409	up
LOC_Os02g46850	72h vs 0h	1.19018	4.36263e-05	0.000699825	up
LOC_Os04g51410	72h vs 0h	1.34969	4.38121e-05	0.000702403	up
LOC_Os01g01870	72h vs 0h	2.10255	4.4285e-05	0.000708162	up
LOC_Os11g47510	72h vs 0h	20	4.4289e-05	0.000708162	up
LOC_Os09g34000	72h vs 0h	1.16149	4.42982e-05	0.000708162	up
LOC_Os01g11600	72h vs 0h	4.10144	4.51964e-05	0.000720871	up
LOC_Os10g37020	72h vs 0h	3.79837	4.52565e-05	0.000721417	up
LOC_Os08g39860	72h vs 0h	2.27266	4.57502e-05	0.000727627	up
LOC_Os10g34730	72h vs 0h	1.57248	4.62092e-05	0.000732424	up
LOC_Os05g06340	72h vs 0h	1.50961	4.63352e-05	0.000734004	up
LOC_Os07g34170	72h vs 0h	20	4.63968e-05	0.000734147	up
LOC_Os08g24630	72h vs 0h	5.61694	4.7089e-05	0.000742995	up
LOC_Os05g51130	72h vs 0h	1.97917	4.72631e-05	0.000745321	up
LOC_Os06g19630	72h vs 0h	2.41642	4.77139e-05	0.000750734	up
LOC_Os01g65904	72h vs 0h	2.04812	4.77708e-05	0.000751207	up
LOC_Os12g11930	72h vs 0h	2.86195	4.78334e-05	0.000751767	up
LOC_Os05g48010	72h vs 0h	2.3529	4.81038e-05	0.000755167	up
LOC_Os03g12390	72h vs 0h	2.02616	4.82397e-05	0.000756876	up
LOC_Os01g10890	72h vs 0h	4.0581	4.83442e-05	0.000757664	up
LOC_Os07g09140	72h vs 0h	1.23671	4.8736e-05	0.000762948	up
LOC_Os05g03590	72h vs 0h	1.79454	4.96847e-05	0.00077606	up
LOC_Os02g52450	72h vs 0h	1.71126	5.00628e-05	0.000781529	up
LOC_Os06g51370	72h vs 0h	4.11482	5.01537e-05	0.00078251	up
LOC_Os03g02280	72h vs 0h	2.32829	5.02887e-05	0.00078374	up
LOC_Os06g04240	72h vs 0h	3.77832	5.03767e-05	0.000784237	up
LOC_Os03g17240	72h vs 0h	1.26362	5.06216e-05	0.000787172	up
LOC_Os12g12010	72h vs 0h	3.07011	5.07354e-05	0.000788502	up
LOC_Os11g06150	72h vs 0h	6.07079	5.113e-05	0.000793311	up
LOC_Os06g49220	72h vs 0h	2.19423	5.12034e-05	0.000794008	up
LOC_Os08g38210	72h vs 0h	1.12321	5.15335e-05	0.000798241	up
LOC_Os08g09010	72h vs 0h	4.68813	5.17309e-05	0.000800854	up
LOC_Os01g09290	72h vs 0h	3.4601	5.18697e-05	0.000801669	up
LOC_Os05g13900	72h vs 0h	2.0749	5.22036e-05	0.000805939	up
LOC_Os08g40615	72h vs 0h	1.14331	5.32864e-05	0.000819935	up
LOC_Os05g33090	72h vs 0h	1.02777	5.36063e-05	0.000824404	up
LOC_Os04g43800	72h vs 0h	3.03551	5.39058e-05	0.000826541	up
LOC_Os02g54920	72h vs 0h	1.92627	5.39193e-05	0.000826541	up
LOC_Os10g38140	72h vs 0h	2.50672	5.39229e-05	0.000826541	up
LOC_Os04g51660	72h vs 0h	3.24739	5.43619e-05	0.000832139	up
LOC_Os06g35770	72h vs 0h	1.76667	5.58787e-05	0.00084999	up
LOC_Os05g11600	72h vs 0h	7.93219	5.65227e-05	0.000857917	up
LOC_Os06g13870	72h vs 0h	2.66459	5.67206e-05	0.000860323	up
LOC_Os04g51040	72h vs 0h	4.93205	5.67429e-05	0.000860323	up
LOC_Os05g30454	72h vs 0h	1.6838	5.69949e-05	0.000863675	up
LOC_Os06g02940	72h vs 0h	1.82309	5.70509e-05	0.000864048	up
LOC_Os07g42370	72h vs 0h	2.10949	5.72498e-05	0.000865911	up
LOC_Os05g33190	72h vs 0h	6.19082	5.72664e-05	0.000865911	up
LOC_Os04g37670	72h vs 0h	1.33273	5.74083e-05	0.000867489	up
LOC_Os01g09570	72h vs 0h	1.3231	5.75953e-05	0.000868533	up
LOC_Os04g27190	72h vs 0h	3.24424	5.79579e-05	0.000873529	up
LOC_Os01g20980	72h vs 0h	5.57464	5.85826e-05	0.000881517	up
LOC_Os06g15760	72h vs 0h	1.44117	5.86524e-05	0.000882091	up
LOC_Os10g41980	72h vs 0h	2.17002	5.89688e-05	0.00088542	up
LOC_Os12g42420	72h vs 0h	1.17338	6.03936e-05	0.000903898	up
LOC_Os09g24580	72h vs 0h	1.9857	6.15186e-05	0.000918765	up
LOC_Os10g42780	72h vs 0h	1.42066	6.18539e-05	0.000922293	up
LOC_Os02g08100	72h vs 0h	1.47652	6.23624e-05	0.000926414	up
LOC_Os01g47350	72h vs 0h	1.20637	6.30992e-05	0.000935272	up
LOC_Os09g26310	72h vs 0h	1.67665	6.3655e-05	0.000942607	up
LOC_Os08g39900	72h vs 0h	2.83493	6.37124e-05	0.000942958	up
LOC_Os03g10910	72h vs 0h	20	6.42221e-05	0.000949998	up
LOC_Os04g53930	72h vs 0h	2.33358	6.50318e-05	0.000960957	up
LOC_Os03g09140	72h vs 0h	2.24377	6.52523e-05	0.000963196	up
LOC_Os01g45250	72h vs 0h	1.6379	6.67935e-05	0.000980762	up
LOC_Os12g05330	72h vs 0h	1.35205	6.76274e-05	0.000990587	up
LOC_Os11g10470	72h vs 0h	3.60505	6.77109e-05	0.000990587	up
LOC_Os02g56380	72h vs 0h	4.50356	6.899e-05	0.00100813	up
LOC_Os12g02250	72h vs 0h	1.42194	7.08643e-05	0.0010281	up
LOC_Os05g45100	72h vs 0h	4.30301	7.15802e-05	0.00103687	up
LOC_Os01g02130	72h vs 0h	2.47778	7.19031e-05	0.00103993	up
LOC_Os01g27140	72h vs 0h	4.72854	7.2122e-05	0.00104256	up
LOC_Os12g11680	72h vs 0h	2.40273	7.2441e-05	0.00104555	up
LOC_Os07g43530	72h vs 0h	1.53969	7.28323e-05	0.00105011	up
LOC_Os07g48820	72h vs 0h	1.15521	7.29027e-05	0.0010503	up
LOC_Os01g70150	72h vs 0h	3.06757	7.3443e-05	0.00105673	up
LOC_Os03g41438	72h vs 0h	1.73999	7.56516e-05	0.00108349	up
LOC_Os09g31200	72h vs 0h	1.87764	7.57756e-05	0.00108471	up
LOC_Os02g57790	72h vs 0h	2.0563	7.63981e-05	0.00109138	up
[truncated: 1,517 more rows]

## Sheet: 24h vs 48h
MSU GeneID	Group compared	Log2FC	P-Value	FDR	Style
LOC_Os09g25910	24h vs 48h	-4.18145	6.2823e-08	0.000321652	down
LOC_Os10g26150	24h vs 48h	-1.49456	1.59569e-06	0.00494878	down
LOC_Os12g05440	24h vs 48h	-2.58049	2.80849e-06	0.00653256	down
LOC_Os08g38920	24h vs 48h	-2.52799	5.38795e-06	0.00939928	down
LOC_Os04g49620	24h vs 48h	1.34582	1.4086e-08	0.000131056	up
LOC_Os02g47390	24h vs 48h	3.17887	4.30985e-08	0.000300741	up
LOC_Os01g73250	24h vs 48h	1.76409	6.91427e-08	0.000321652	up
LOC_Os06g35165	24h vs 48h	1.11012	1.47034e-07	0.000586287	up
LOC_Os08g36580	24h vs 48h	1.22765	1.85274e-06	0.00516392	up
LOC_Os01g68080	24h vs 48h	3.93742	3.52099e-06	0.00701986	up
LOC_Os02g32009	24h vs 48h	1.93485	5.91194e-06	0.00970671	up
LOC_Os05g11720	24h vs 48h	1.37817	9.59552e-06	0.0148795	up
LOC_Os03g14910	24h vs 48h	3.21886	2.89198e-05	0.0310465	up
LOC_Os07g13560	24h vs 48h	1.69178	4.63688e-05	0.0446292	up

## Sheet: 24h vs 72h
MSU GeneID	Group compared	Log2FC	P-Value	FDR	Style
LOC_Os03g27019	24h vs 72h	-4.14085	4.67606e-52	1.30616e-47	down
LOC_Os03g17570	24h vs 72h	-5.79088	6.96357e-42	9.72567e-38	down
LOC_Os01g31360	24h vs 72h	-4.832	6.34579e-41	5.90857e-37	down
LOC_Os01g08700	24h vs 72h	-6.73801	4.98348e-36	3.48009e-32	down
LOC_Os07g49460	24h vs 72h	-4.28264	4.00842e-34	2.23935e-30	down
LOC_Os11g34460	24h vs 72h	-3.19454	9.696e-15	2.08337e-11	down
LOC_Os12g40920	24h vs 72h	-3.84908	1.60064e-14	3.19363e-11	down
LOC_Os09g11460	24h vs 72h	-2.07054	1.98004e-11	2.21234e-08	down
LOC_Os06g43090	24h vs 72h	-1.34043	8.03361e-11	6.80008e-08	down
LOC_Os07g48570	24h vs 72h	-2.10704	1.09809e-09	6.97115e-07	down
LOC_Os02g10390	24h vs 72h	-3.30694	2.24721e-09	1.28105e-06	down
LOC_Os01g74020	24h vs 72h	-3.7387	2.36692e-09	1.32231e-06	down
LOC_Os12g41715	24h vs 72h	-1.34913	7.7411e-09	3.79354e-06	down
LOC_Os09g25910	24h vs 72h	-3.76926	8.50884e-09	4.02843e-06	down
LOC_Os07g49250	24h vs 72h	-1.3834	1.45762e-08	6.6747e-06	down
LOC_Os04g14690	24h vs 72h	-2.07486	1.81672e-08	7.92911e-06	down
LOC_Os02g03040	24h vs 72h	-1.08161	2.19723e-08	9.44234e-06	down
LOC_Os02g30240	24h vs 72h	-1.61299	3.06384e-08	1.2967e-05	down
LOC_Os01g41710	24h vs 72h	-2.95335	5.18159e-08	2.01024e-05	down
LOC_Os08g39810	24h vs 72h	-2.15133	7.39668e-08	2.75482e-05	down
LOC_Os02g33060	24h vs 72h	-1.9206	7.83107e-08	2.76893e-05	down
LOC_Os07g34570	24h vs 72h	-3.07699	9.95063e-08	3.43149e-05	down
LOC_Os03g06680	24h vs 72h	-1.4811	4.07007e-07	0.000107254	down
LOC_Os01g10580	24h vs 72h	-2.72652	4.53284e-07	0.000118333	down
LOC_Os03g39610	24h vs 72h	-3.4889	5.61188e-07	0.000142081	down
LOC_Os07g42750	24h vs 72h	-1.44764	6.30634e-07	0.00015056	down
LOC_Os10g25060	24h vs 72h	-1.67116	1.16708e-06	0.000248854	down
LOC_Os09g31446	24h vs 72h	-1.5501	1.18151e-06	0.00024943	down
LOC_Os01g08850	24h vs 72h	-1.00298	1.18764e-06	0.00024943	down
LOC_Os03g29770	24h vs 72h	-1.8939	1.22838e-06	0.000254166	down
LOC_Os09g17740	24h vs 72h	-3.47375	1.50046e-06	0.000297593	down
LOC_Os03g08580	24h vs 72h	-1.42517	1.50219e-06	0.000297593	down
LOC_Os10g26150	24h vs 72h	-1.43856	2.28391e-06	0.000403774	down
LOC_Os04g34170	24h vs 72h	-2.02435	2.41443e-06	0.000421513	down
LOC_Os05g28740	24h vs 72h	-2.66543	2.95271e-06	0.000491908	down
LOC_Os01g40250	24h vs 72h	-1.1047	3.23151e-06	0.000518769	down
LOC_Os08g45060	24h vs 72h	-1.11237	3.54365e-06	0.000551723	down
LOC_Os01g65130	24h vs 72h	-2.92266	3.69362e-06	0.000570022	down
LOC_Os11g03990	24h vs 72h	-1.24692	6.9181e-06	0.000942651	down
LOC_Os02g01510	24h vs 72h	-1.97354	8.56276e-06	0.00113897	down
LOC_Os07g29594	24h vs 72h	-1.87302	8.85569e-06	0.00117235	down
LOC_Os07g15020	24h vs 72h	-1.22402	9.93385e-06	0.00126023	down
LOC_Os08g37456	24h vs 72h	-1.2457	9.97884e-06	0.00126023	down
LOC_Os06g05010	24h vs 72h	-3.1385	1.00147e-05	0.00126023	down
LOC_Os04g47380	24h vs 72h	-1.13749	1.01152e-05	0.00126704	down
LOC_Os04g33110	24h vs 72h	-1.73416	1.02709e-05	0.0012751	down
LOC_Os02g09480	24h vs 72h	-1.71837	1.09706e-05	0.00134405	down
LOC_Os01g65169	24h vs 72h	-3.56421	1.23943e-05	0.00147754	down
LOC_Os02g14110	24h vs 72h	-1.03764	1.29252e-05	0.00151062	down
LOC_Os06g34400	24h vs 72h	-2.8143	1.49993e-05	0.00171711	down
LOC_Os08g02540	24h vs 72h	-1.01377	1.5916e-05	0.00177125	down
LOC_Os03g07234	24h vs 72h	-1.34061	1.62865e-05	0.00179106	down
LOC_Os11g09630	24h vs 72h	-20	2.31158e-05	0.00230704	down
LOC_Os01g66500	24h vs 72h	-1.0824	2.31673e-05	0.00230704	down
LOC_Os03g18870	24h vs 72h	-2.31907	2.39393e-05	0.00236289	down
LOC_Os05g48200	24h vs 72h	-1.99473	2.45785e-05	0.00240206	down
LOC_Os01g65150	24h vs 72h	-3.05827	2.71752e-05	0.00259918	down
LOC_Os07g07709	24h vs 72h	-1.06805	2.86432e-05	0.00266296	down
LOC_Os12g31000	24h vs 72h	-4.84845	3.08497e-05	0.00280359	down
LOC_Os02g32469	24h vs 72h	-1.55942	3.39093e-05	0.00299743	down
LOC_Os01g65140	24h vs 72h	-2.81519	3.47946e-05	0.00305634	down
LOC_Os03g42480	24h vs 72h	-1.31751	3.51993e-05	0.00308113	down
LOC_Os09g27990	24h vs 72h	-1.59912	3.76331e-05	0.00322456	down
LOC_Os03g55670	24h vs 72h	-1.09668	3.89749e-05	0.00330227	down
LOC_Os07g10720	24h vs 72h	-1.03815	4.52799e-05	0.00369825	down
LOC_Os07g07719	24h vs 72h	-1.12057	4.91258e-05	0.00391825	down
LOC_Os10g39830	24h vs 72h	-1.19825	4.92358e-05	0.00391825	down
LOC_Os10g30850	24h vs 72h	-2.05598	5.14557e-05	0.00407171	down
LOC_Os09g36220	24h vs 72h	-1.81676	5.65996e-05	0.00435536	down
LOC_Os06g16170	24h vs 72h	-2.23521	5.80757e-05	0.00443064	down
LOC_Os01g42190	24h vs 72h	-6.26065	5.83709e-05	0.00443064	down
LOC_Os09g04160	24h vs 72h	-1.65686	6.06482e-05	0.00456627	down
LOC_Os01g62810	24h vs 72h	-1.04038	6.64454e-05	0.00488426	down
LOC_Os06g50630	24h vs 72h	-1.03214	6.93082e-05	0.00497763	down
LOC_Os12g26420	24h vs 72h	-1.15645	6.93194e-05	0.00497763	down
LOC_Os03g59160	24h vs 72h	-1.16095	6.96584e-05	0.00498614	down
LOC_Os03g61150	24h vs 72h	-3.40595	7.27238e-05	0.00514277	down
LOC_Os02g48610	24h vs 72h	-1.13939	7.79112e-05	0.00545815	down
LOC_Os03g18220	24h vs 72h	-1.09744	9.05017e-05	0.00607087	down
LOC_Os11g05180	24h vs 72h	-1.55338	9.14984e-05	0.00609982	down
LOC_Os03g61990	24h vs 72h	-1.07119	9.35914e-05	0.00620971	down
LOC_Os05g51470	24h vs 72h	-1.00511	9.46207e-05	0.00626313	down
LOC_Os12g31748	24h vs 72h	-1.39154	9.92069e-05	0.00648981	down
LOC_Os03g17140	24h vs 72h	-1.8624	0.000105122	0.00673481	down
LOC_Os07g01870	24h vs 72h	-1.38396	0.000107964	0.0068853	down
LOC_Os08g34510	24h vs 72h	-1.81035	0.000122172	0.00758367	down
LOC_Os12g34124	24h vs 72h	-1.00636	0.000124598	0.0076651	down
LOC_Os06g50450	24h vs 72h	-1.04662	0.000124617	0.0076651	down
LOC_Os03g55280	24h vs 72h	-1.20859	0.00012471	0.0076651	down
LOC_Os09g23540	24h vs 72h	-1.17746	0.000135631	0.00806084	down
LOC_Os01g53720	24h vs 72h	-1.0247	0.00015488	0.00873991	down
LOC_Os07g05360	24h vs 72h	-2.19543	0.000158486	0.0089254	down
LOC_Os08g25140	24h vs 72h	-1.25901	0.000166464	0.00924419	down
LOC_Os09g37330	24h vs 72h	-1.52239	0.000171523	0.00945153	down
LOC_Os05g37780	24h vs 72h	-4.05027	0.000181629	0.00971601	down
LOC_Os08g23730	24h vs 72h	-1.2686	0.000183419	0.00976103	down
LOC_Os10g05890	24h vs 72h	-1.50167	0.00019952	0.0102448	down
LOC_Os06g35480	24h vs 72h	-1.95614	0.000200524	0.0102775	down
LOC_Os01g68790	24h vs 72h	-1.63166	0.000201236	0.0102951	down
LOC_Os03g18840	24h vs 72h	-1.12639	0.000206775	0.0105015	down
LOC_Os07g23244	24h vs 72h	-1.21568	0.000207369	0.0105126	down
LOC_Os03g27880	24h vs 72h	-1.01472	0.000209022	0.0105157	down
LOC_Os01g05620	24h vs 72h	-1.35978	0.00020977	0.0105157	down
LOC_Os03g63410	24h vs 72h	-1.08634	0.000210323	0.0105157	down
LOC_Os02g15110	24h vs 72h	-4.5644	0.000214716	0.0106688	down
LOC_Os10g22362	24h vs 72h	-20	0.000231818	0.0112615	down
LOC_Os12g43600	24h vs 72h	-1.20613	0.000232453	0.0112728	down
LOC_Os05g48040	24h vs 72h	-1.05734	0.000239127	0.0114984	down
LOC_Os01g16910	24h vs 72h	-1.62975	0.000239878	0.0114984	down
LOC_Os06g43600	24h vs 72h	-1.83319	0.000239988	0.0114984	down
LOC_Os11g05470	24h vs 72h	-2.86609	0.000245424	0.0116987	down
LOC_Os12g31710	24h vs 72h	-1.56145	0.000252425	0.0119306	down
LOC_Os07g33860	24h vs 72h	-1.11596	0.000253081	0.0119372	down
LOC_Os01g71180	24h vs 72h	-1.03673	0.000263963	0.0123299	down
LOC_Os01g17320	24h vs 72h	-1.40026	0.000269655	0.0125121	down
LOC_Os12g39640	24h vs 72h	-1.13324	0.000278448	0.0128348	down
LOC_Os02g32550	24h vs 72h	-1.47588	0.000283204	0.0129054	down
LOC_Os11g30880	24h vs 72h	-2.67551	0.000283214	0.0129054	down
LOC_Os12g22145	24h vs 72h	-1.15641	0.000285304	0.0129584	down
LOC_Os03g11700	24h vs 72h	-1.8872	0.000315134	0.0138843	down
LOC_Os08g33300	24h vs 72h	-4.16225	0.000335025	0.0143973	down
LOC_Os09g11480	24h vs 72h	-3.0862	0.000344719	0.0147459	down
LOC_Os03g08810	24h vs 72h	-1.13971	0.000356889	0.0150589	down
LOC_Os01g46060	24h vs 72h	-1.02612	0.000361483	0.0151384	down
LOC_Os11g29840	24h vs 72h	-1.49712	0.000366695	0.0152651	down
LOC_Os03g48110	24h vs 72h	-1.02734	0.00036981	0.0153491	down
LOC_Os06g41040	24h vs 72h	-1.44712	0.00037238	0.0154099	down
LOC_Os05g38520	24h vs 72h	-1.05491	0.000375536	0.0155175	down
LOC_Os02g18390	24h vs 72h	-1.40081	0.000383713	0.0157853	down
LOC_Os11g09375	24h vs 72h	-1.09799	0.000386721	0.0158857	down
LOC_Os03g17200	24h vs 72h	-1.4678	0.000395351	0.0161452	down
LOC_Os11g13890	24h vs 72h	-2.02021	0.000406341	0.0163786	down
LOC_Os02g30380	24h vs 72h	-1.13118	0.000407291	0.01639	down
LOC_Os02g17400	24h vs 72h	-1.28237	0.00040823	0.01639	down
LOC_Os07g05480	24h vs 72h	-1.96067	0.000412386	0.0164325	down
LOC_Os12g33922	24h vs 72h	-1.93706	0.000415449	0.0165074	down
LOC_Os12g07710	24h vs 72h	-1.44637	0.000418053	0.0165638	down
LOC_Os07g37550	24h vs 72h	-2.10397	0.000421261	0.0166672	down
LOC_Os12g12950	24h vs 72h	-1.56859	0.000422485	0.016692	down
LOC_Os01g49010	24h vs 72h	-1.20038	0.000424524	0.0167017	down
LOC_Os03g63330	24h vs 72h	-1.40981	0.000426303	0.0167246	down
LOC_Os12g06910	24h vs 72h	-1.06014	0.000430647	0.0168477	down
LOC_Os04g39220	24h vs 72h	-1.06405	0.000433596	0.0168707	down
LOC_Os03g06390	24h vs 72h	-1.83455	0.00044049	0.0170442	down
LOC_Os04g51630	24h vs 72h	-1.04649	0.000448751	0.0172896	down
LOC_Os08g33820	24h vs 72h	-2.05131	0.000475545	0.0180236	down
LOC_Os01g39030	24h vs 72h	-20	0.000479154	0.0181189	down
LOC_Os11g02080	24h vs 72h	-1.72334	0.000488344	0.0183099	down
LOC_Os06g16240	24h vs 72h	-1.3312	0.000502728	0.0187236	down
LOC_Os07g47470	24h vs 72h	-1.17327	0.000514655	0.0189579	down
LOC_Os01g73550	24h vs 72h	-1.09873	0.000515127	0.0189579	down
LOC_Os03g23970	24h vs 72h	-1.09667	0.000536484	0.0195459	down
LOC_Os03g18880	24h vs 72h	-2.46532	0.000555207	0.0199339	down
LOC_Os01g15910	24h vs 72h	-2.21124	0.000580302	0.0204666	down
LOC_Os01g04010	24h vs 72h	-1.60323	0.000585486	0.0205715	down
LOC_Os12g36620	24h vs 72h	-1.07221	0.000592	0.0207324	down
LOC_Os10g31510	24h vs 72h	-3.679	0.000617328	0.021315	down
LOC_Os01g16450	24h vs 72h	-1.19354	0.000636884	0.0218016	down
LOC_Os01g11520	24h vs 72h	-1.54295	0.000659061	0.0222535	down
LOC_Os02g01350	24h vs 72h	-1.10779	0.000672	0.0224802	down
LOC_Os12g34854	24h vs 72h	-1.1207	0.000684525	0.0227398	down
LOC_Os01g50840	24h vs 72h	-1.92207	0.000693454	0.0228963	down
LOC_Os02g15610	24h vs 72h	-1.04128	0.000728237	0.0238195	down
LOC_Os08g38920	24h vs 72h	-1.87222	0.000740397	0.0239925	down
LOC_Os02g54190	24h vs 72h	-2.03316	0.000774832	0.024792	down
LOC_Os01g17396	24h vs 72h	-1.92772	0.000794207	0.0252097	down
LOC_Os03g42770	24h vs 72h	-1.30337	0.00081814	0.0255556	down
LOC_Os12g10830	24h vs 72h	-1.11915	0.000823808	0.0256824	down
LOC_Os12g13280	24h vs 72h	-2.02626	0.00084159	0.0261034	down
LOC_Os09g35880	24h vs 72h	-1.0839	0.000852016	0.0262396	down
LOC_Os02g13900	24h vs 72h	-1.46986	0.000854755	0.0262684	down
LOC_Os05g05490	24h vs 72h	-1.16416	0.000856827	0.0263008	down
LOC_Os05g30420	24h vs 72h	-1.12804	0.000873853	0.0266438	down
LOC_Os06g08470	24h vs 72h	-1.03064	0.000901754	0.0271723	down
LOC_Os11g10480	24h vs 72h	-1.57494	0.000908109	0.027217	down
LOC_Os01g40720	24h vs 72h	-1.22852	0.000919106	0.027517	down
LOC_Os12g31800	24h vs 72h	-1.23289	0.000946051	0.0280829	down
LOC_Os09g27500	24h vs 72h	-3.20629	0.000952332	0.02812	down
LOC_Os03g11510	24h vs 72h	-1.47395	0.000984176	0.0287407	down
LOC_Os02g09800	24h vs 72h	-1.2767	0.00100441	0.0291644	down
LOC_Os08g45120	24h vs 72h	-2.62689	0.00100827	0.0291854	down
LOC_Os02g45120	24h vs 72h	-1.04421	0.00102151	0.0294214	down
LOC_Os01g12490	24h vs 72h	-1.72105	0.00104334	0.0298825	down
LOC_Os02g37870	24h vs 72h	-1.29996	0.00104643	0.029918	down
LOC_Os07g29320	24h vs 72h	-1.18881	0.00105924	0.030149	down
LOC_Os05g18524	24h vs 72h	-1.07438	0.00108885	0.0306649	down
LOC_Os01g49065	24h vs 72h	-2.4307	0.00115049	0.0316449	down
LOC_Os08g41720	24h vs 72h	-4.18166	0.00115434	0.0316449	down
LOC_Os05g30530	24h vs 72h	-1.00752	0.00120651	0.0324894	down
LOC_Os07g47420	24h vs 72h	-1.52276	0.00122764	0.0329142	down
LOC_Os06g19640	24h vs 72h	-1.06445	0.00122783	0.0329142	down
LOC_Os06g50930	24h vs 72h	-1.50234	0.00124211	0.0331385	down
LOC_Os07g07770	24h vs 72h	-1.43561	0.00127386	0.0336003	down
LOC_Os11g07860	24h vs 72h	-1.01867	0.00128253	0.0337016	down
LOC_Os09g33550	24h vs 72h	-2.19026	0.00130031	0.0341049	down
LOC_Os05g08460	24h vs 72h	-1.4136	0.00134248	0.0344348	down
LOC_Os11g11340	24h vs 72h	-1.07602	0.00135372	0.0345645	down
LOC_Os03g10740	24h vs 72h	-3.13708	0.00138051	0.0348829	down
LOC_Os01g62350	24h vs 72h	-1.33442	0.00139095	0.0350378	down
LOC_Os12g38140	24h vs 72h	-1.89242	0.00139108	0.0350378	down
LOC_Os07g38440	24h vs 72h	-2.13973	0.00147207	0.0362925	down
LOC_Os03g55960	24h vs 72h	-1.61978	0.00151781	0.0371577	down
LOC_Os10g35290	24h vs 72h	-1.02008	0.00155161	0.0376687	down
LOC_Os01g39860	24h vs 72h	-2.00163	0.00155743	0.0376687	down
LOC_Os04g54280	24h vs 72h	-1.99951	0.0015643	0.0376687	down
LOC_Os05g01440	24h vs 72h	-1.0034	0.0015658	0.0376709	down
LOC_Os12g16490	24h vs 72h	-1.1037	0.00159562	0.0382251	down
LOC_Os01g33204	24h vs 72h	-1.4055	0.00160846	0.0383602	down
LOC_Os06g48500	24h vs 72h	-1.61238	0.0016379	0.0388054	down
LOC_Os12g34340	24h vs 72h	-1.1283	0.00164807	0.0389802	down
LOC_Os08g30910	24h vs 72h	-1.34657	0.00166761	0.039243	down
LOC_Os08g05530	24h vs 72h	-1.11201	0.00170092	0.0397589	down
LOC_Os07g12590	24h vs 72h	-1.13326	0.00170672	0.0398277	down
LOC_Os02g15020	24h vs 72h	-20	0.00172623	0.0401155	down
LOC_Os06g43250	24h vs 72h	-1.3256	0.00173847	0.0403328	down
LOC_Os02g33140	24h vs 72h	-1.01473	0.00175176	0.0404812	down
LOC_Os01g64520	24h vs 72h	-1.34767	0.00191535	0.0429387	down
LOC_Os03g44530	24h vs 72h	-1.17656	0.00192187	0.0429657	down
LOC_Os03g44520	24h vs 72h	-2.26713	0.00192232	0.0429657	down
LOC_Os07g06460	24h vs 72h	-1.94378	0.00194366	0.0433645	down
LOC_Os07g47710	24h vs 72h	-1.23137	0.00198821	0.0439927	down
LOC_Os04g57880	24h vs 72h	-2.39897	0.00200006	0.0441292	down
LOC_Os01g21590	24h vs 72h	-2.01273	0.0020108	0.0442963	down
LOC_Os08g37290	24h vs 72h	-3.38305	0.00202524	0.0444392	down
LOC_Os02g01332	24h vs 72h	-1.46202	0.00205694	0.044888	down
LOC_Os12g22260	24h vs 72h	-1.05206	0.00209108	0.0454201	down
LOC_Os04g14710	24h vs 72h	-2.90345	0.00219355	0.0464986	down
LOC_Os06g22660	24h vs 72h	-1.23908	0.00228343	0.0478133	down
LOC_Os02g17880	24h vs 72h	-2.02192	0.00231597	0.0483136	down
LOC_Os04g29040	24h vs 72h	-1.14097	0.00236085	0.0488532	down
LOC_Os07g15460	24h vs 72h	-1.07487	0.00236107	0.0488532	down
LOC_Os11g43520	24h vs 72h	-3.68696	0.00237889	0.049149	down
LOC_Os07g42170	24h vs 72h	-1.11917	0.00238977	0.0491907	down
LOC_Os04g39700	24h vs 72h	-1.06705	0.00241478	0.0496335	down
LOC_Os02g07460	24h vs 72h	-2.02271	0.00242049	0.0497143	down
LOC_Os10g39870	24h vs 72h	-1.1835	0.00243716	0.04991	down
LOC_Os02g33590	24h vs 72h	3.53403	1.41962e-26	6.60904e-23	up
LOC_Os01g15900	24h vs 72h	2.20984	2.79895e-20	1.1169e-16	up
LOC_Os08g06110	24h vs 72h	2.88558	4.96034e-19	1.73196e-15	up
LOC_Os02g36340	24h vs 72h	1.01983	1.51299e-16	4.69581e-13	up
LOC_Os05g50930	24h vs 72h	3.37429	4.31363e-16	1.20493e-12	up
LOC_Os03g48000	24h vs 72h	1.21483	1.80572e-15	4.58538e-12	up
LOC_Os12g08830	24h vs 72h	1.49869	5.60442e-15	1.30457e-11	up
LOC_Os11g03390	24h vs 72h	1.38741	2.8516e-14	5.31026e-11	up
LOC_Os11g24450	24h vs 72h	1.56513	3.32788e-14	5.80985e-11	up
LOC_Os05g06890	24h vs 72h	1.1862	9.41828e-14	1.50712e-10	up
LOC_Os02g57060	24h vs 72h	1.39145	9.71187e-14	1.50712e-10	up
LOC_Os01g56780	24h vs 72h	1.75095	1.96134e-13	2.88347e-10	up
LOC_Os02g46100	24h vs 72h	2.82613	1.04223e-12	1.38631e-09	up
LOC_Os10g38314	24h vs 72h	2.04099	8.75676e-12	1.06349e-08	up
LOC_Os03g44670	24h vs 72h	1.37918	1.43255e-11	1.66731e-08	up
LOC_Os05g43650	24h vs 72h	1.50192	3.20429e-11	3.31502e-08	up
LOC_Os01g50460	24h vs 72h	3.17294	3.56066e-11	3.55214e-08	up
LOC_Os03g19560	24h vs 72h	2.05759	6.8283e-11	6.35783e-08	up
LOC_Os02g56050	24h vs 72h	1.19495	5.28344e-10	3.87295e-07	up
LOC_Os09g12540	24h vs 72h	1.44986	5.86937e-10	4.09872e-07	up
LOC_Os03g37411	24h vs 72h	1.73646	1.05809e-09	6.87341e-07	up
LOC_Os01g68480	24h vs 72h	1.15028	1.19861e-09	7.44014e-07	up
LOC_Os02g30910	24h vs 72h	4.98291	1.73051e-09	1.02847e-06	up
LOC_Os04g49620	24h vs 72h	1.44395	1.80495e-09	1.05037e-06	up
LOC_Os12g03230	24h vs 72h	1.67815	2.49243e-09	1.36512e-06	up
LOC_Os04g29960	24h vs 72h	3.42626	5.03167e-09	2.55545e-06	up
LOC_Os03g08330	24h vs 72h	2.76011	5.63551e-09	2.81101e-06	up
LOC_Os02g43340	24h vs 72h	1.0761	7.96947e-09	3.83812e-06	up
LOC_Os01g50420	24h vs 72h	2.04036	1.28802e-08	5.99638e-06	up
LOC_Os02g43790	24h vs 72h	1.77388	1.6374e-08	7.25992e-06	up
LOC_Os05g43460	24h vs 72h	2.39324	4.03836e-08	1.65887e-05	up
LOC_Os05g48760	24h vs 72h	1.866	4.50979e-08	1.80441e-05	up
LOC_Os02g46030	24h vs 72h	3.88785	4.87962e-08	1.91975e-05	up
LOC_Os10g40360	24h vs 72h	1.96414	5.55131e-08	2.12417e-05	up
LOC_Os06g51260	24h vs 72h	2.23955	6.43326e-08	2.42838e-05	up
LOC_Os02g10700	24h vs 72h	1.01772	7.51319e-08	2.76139e-05	up
LOC_Os04g37710	24h vs 72h	1.2793	7.63648e-08	2.76893e-05	up
LOC_Os04g56710	24h vs 72h	1.00305	7.81188e-08	2.76893e-05	up
LOC_Os04g41460	24h vs 72h	1.05452	7.95353e-08	2.77707e-05	up
LOC_Os03g14915	24h vs 72h	2.60318	1.11714e-07	3.7665e-05	up
LOC_Os06g42730	24h vs 72h	1.14905	1.3152e-07	4.22269e-05	up
LOC_Os03g01930	24h vs 72h	2.27002	1.3603e-07	4.31786e-05	up
LOC_Os04g33590	24h vs 72h	1.07682	1.40483e-07	4.40913e-05	up
LOC_Os02g36570	24h vs 72h	1.21995	1.49133e-07	4.57772e-05	up
LOC_Os06g35165	24h vs 72h	1.09753	1.55673e-07	4.67572e-05	up
LOC_Os05g24520	24h vs 72h	2.80459	2.06031e-07	6.05797e-05	up
LOC_Os07g46330	24h vs 72h	1.91461	2.45964e-07	7.06066e-05	up
LOC_Os06g39040	24h vs 72h	1.03791	2.47716e-07	7.06066e-05	up
LOC_Os04g36720	24h vs 72h	1.86864	2.7033e-07	7.55112e-05	up
LOC_Os09g31502	24h vs 72h	1.35837	2.75413e-07	7.61695e-05	up
LOC_Os12g03950	24h vs 72h	2.2508	3.86004e-07	0.000104682	up
LOC_Os01g63210	24h vs 72h	2.51874	3.96306e-07	0.000106442	up
LOC_Os11g44430	24h vs 72h	2.08094	4.90748e-07	0.000126927	up
LOC_Os10g13914	24h vs 72h	2.08603	6.04643e-07	0.000149465	up
LOC_Os07g24230	24h vs 72h	2.3004	6.1808e-07	0.00015056	up
LOC_Os05g47560	24h vs 72h	1.02459	6.43589e-07	0.000152351	up
LOC_Os02g40454	24h vs 72h	1.23016	6.58239e-07	0.000154509	up
LOC_Os01g73250	24h vs 72h	1.63451	6.77867e-07	0.00015779	up
LOC_Os01g26039	24h vs 72h	1.07873	9.75499e-07	0.000216259	up
LOC_Os06g15910	24h vs 72h	1.27988	1.06924e-06	0.000231354	up
LOC_Os03g59090	24h vs 72h	1.20094	1.07672e-06	0.000231354	up
LOC_Os04g39489	24h vs 72h	1.93358	1.22313e-06	0.000254166	up
LOC_Os11g44800	24h vs 72h	3.19089	1.25473e-06	0.000257708	up
LOC_Os02g30610	24h vs 72h	2.22877	1.35921e-06	0.00027713	up
LOC_Os11g43860	24h vs 72h	1.81103	1.47336e-06	0.000297593	up
LOC_Os05g34730	24h vs 72h	5.82803	1.55106e-06	0.000302978	up
LOC_Os02g46210	24h vs 72h	1.62253	1.67876e-06	0.000323398	up
LOC_Os01g46800	24h vs 72h	2.32663	1.76566e-06	0.000335609	up
LOC_Os02g32009	24h vs 72h	1.99001	1.76617e-06	0.000335609	up
LOC_Os03g10478	24h vs 72h	2.4862	1.87352e-06	0.000353601	up
LOC_Os01g69140	24h vs 72h	1.2936	2.01046e-06	0.000369462	up
LOC_Os02g13800	24h vs 72h	3.048	2.11928e-06	0.000384402	up
LOC_Os04g49450	24h vs 72h	2.60651	2.40585e-06	0.000421513	up
LOC_Os03g04770	24h vs 72h	1.98908	2.62656e-06	0.000448242	up
LOC_Os08g02210	24h vs 72h	1.92953	3.06048e-06	0.000505849	up
LOC_Os11g14380	24h vs 72h	2.0566	3.12908e-06	0.000511137	up
LOC_Os03g14910	24h vs 72h	3.61309	3.19535e-06	0.000518769	up
LOC_Os10g38150	24h vs 72h	1.30898	3.22315e-06	0.000518769	up
LOC_Os10g33080	24h vs 72h	1.79052	3.54408e-06	0.000551723	up
LOC_Os08g45190	24h vs 72h	1.79229	4.53694e-06	0.000677703	up
LOC_Os11g39020	24h vs 72h	1.37844	4.92827e-06	0.00072074	up
LOC_Os03g16140	24h vs 72h	1.29912	5.10934e-06	0.000739478	up
LOC_Os04g49350	24h vs 72h	1.08261	5.60892e-06	0.000803456	up
LOC_Os04g53370	24h vs 72h	1.95115	5.70293e-06	0.000812755	up
LOC_Os04g28520	24h vs 72h	9.06374	5.80446e-06	0.000823025	up
LOC_Os01g39330	24h vs 72h	1.44346	5.93387e-06	0.000833543	up
LOC_Os01g38359	24h vs 72h	1.12926	5.99363e-06	0.000837101	up
LOC_Os04g05580	24h vs 72h	20	6.43379e-06	0.000894105	up
LOC_Os12g16220	24h vs 72h	1.2018	6.8142e-06	0.000933044	up
LOC_Os10g35520	24h vs 72h	1.03114	7.07399e-06	0.000954579	up
LOC_Os03g42820	24h vs 72h	1.01162	7.26907e-06	0.000976187	up
LOC_Os07g47140	24h vs 72h	1.43111	7.67049e-06	0.00102517	up
LOC_Os11g02520	24h vs 72h	1.6197	9.22309e-06	0.00120677	up
LOC_Os02g12900	24h vs 72h	2.73321	1.02393e-05	0.0012751	up
LOC_Os04g32800	24h vs 72h	2.11194	1.07697e-05	0.00133111	up
LOC_Os10g33040	24h vs 72h	1.73293	1.12075e-05	0.00136707	up
LOC_Os10g42780	24h vs 72h	1.4861	1.13805e-05	0.00138213	up
LOC_Os05g50700	24h vs 72h	4.56823	1.14742e-05	0.00138748	up
LOC_Os11g42490	24h vs 72h	4.91559	1.24336e-05	0.00147754	up
LOC_Os07g43400	24h vs 72h	1.64179	1.27617e-05	0.00149779	up
LOC_Os03g14570	24h vs 72h	1.32188	1.40764e-05	0.00162478	up
LOC_Os04g41340	24h vs 72h	1.95982	1.42991e-05	0.00164369	up
LOC_Os12g26940	24h vs 72h	1.32166	1.54697e-05	0.00174946	up
LOC_Os01g13390	24h vs 72h	1.40122	1.60172e-05	0.00177543	up
LOC_Os10g20350	24h vs 72h	2.10796	1.6209e-05	0.00178959	up
LOC_Os10g41420	24h vs 72h	1.01902	1.66434e-05	0.00181602	up
LOC_Os08g09290	24h vs 72h	2.72828	1.76518e-05	0.00188627	up
LOC_Os01g69030	24h vs 72h	1.33453	1.76924e-05	0.00188627	up
LOC_Os11g39190	24h vs 72h	2.6034	1.89243e-05	0.0019917	up
LOC_Os02g47390	24h vs 72h	2.52092	1.89666e-05	0.0019917	up
LOC_Os07g22930	24h vs 72h	2.50958	2.03533e-05	0.00212137	up
LOC_Os04g59610	24h vs 72h	1.06153	2.10637e-05	0.00217226	up
LOC_Os12g39200	24h vs 72h	1.15898	2.11583e-05	0.00217285	up
LOC_Os08g13890	24h vs 72h	1.04079	2.14438e-05	0.0021941	up
LOC_Os02g52650	24h vs 72h	1.36914	2.1695e-05	0.0022117	up
LOC_Os08g30730	24h vs 72h	1.09075	2.22405e-05	0.00224275	up
LOC_Os02g03410	24h vs 72h	1.25658	2.23433e-05	0.00224502	up
LOC_Os10g31240	24h vs 72h	3.78597	2.32084e-05	0.00230704	up
LOC_Os09g35690	24h vs 72h	1.11387	2.44544e-05	0.00240206	up
LOC_Os06g35850	24h vs 72h	1.00403	2.45942e-05	0.00240206	up
LOC_Os12g03070	24h vs 72h	1.31709	2.48201e-05	0.00241568	up
LOC_Os04g02910	24h vs 72h	1.08555	2.56602e-05	0.00248877	up
LOC_Os01g67810	24h vs 72h	2.6254	2.69304e-05	0.00258504	up
LOC_Os01g72460	24h vs 72h	2.47975	2.7627e-05	0.00260712	up
LOC_Os05g45954	24h vs 72h	2.16708	2.85099e-05	0.00266296	up
LOC_Os03g61090	24h vs 72h	1.22565	3.05563e-05	0.00279845	up
LOC_Os10g29220	24h vs 72h	1.25463	3.08176e-05	0.00280359	up
LOC_Os06g10160	24h vs 72h	1.11445	3.15851e-05	0.00285306	up
LOC_Os07g41370	24h vs 72h	1.2615	3.31424e-05	0.00293895	up
LOC_Os01g41420	24h vs 72h	2.7443	3.52974e-05	0.00308113	up
LOC_Os07g28040	24h vs 72h	2.50788	3.74183e-05	0.00322456	up
LOC_Os07g48090	24h vs 72h	1.29865	3.75475e-05	0.00322456	up
LOC_Os08g16320	24h vs 72h	20	3.90129e-05	0.00330227	up
LOC_Os04g35100	24h vs 72h	1.6842	4.00619e-05	0.00337063	up
LOC_Os05g48360	24h vs 72h	1.30356	4.29736e-05	0.00356355	up
LOC_Os10g38189	24h vs 72h	2.4545	4.48189e-05	0.00368214	up
LOC_Os09g36590	24h vs 72h	20	4.67932e-05	0.00378529	up
LOC_Os01g42330	24h vs 72h	1.42304	4.69917e-05	0.00378529	up
LOC_Os02g36590	24h vs 72h	1.20398	4.70231e-05	0.00378529	up
LOC_Os02g44730	24h vs 72h	2.56093	5.1808e-05	0.004088	up
LOC_Os07g43390	24h vs 72h	1.35468	5.2386e-05	0.00412197	up
LOC_Os04g48070	24h vs 72h	1.24727	5.25745e-05	0.00412517	up
LOC_Os12g33120	24h vs 72h	1.33791	5.27943e-05	0.00413082	up
LOC_Os01g09770	24h vs 72h	1.57653	5.39449e-05	0.00420906	up
LOC_Os05g47960	24h vs 72h	1.96775	5.55886e-05	0.00431321	up
LOC_Os08g13640	24h vs 72h	1.39637	5.61919e-05	0.00433593	up
LOC_Os01g68300	24h vs 72h	2.30182	5.87475e-05	0.00444714	up
LOC_Os12g18680	24h vs 72h	2.85849	6.18927e-05	0.00461026	up
LOC_Os12g16480	24h vs 72h	1.11556	6.24571e-05	0.00463993	up
LOC_Os12g16340	24h vs 72h	2.2339	6.75566e-05	0.00494751	up
LOC_Os01g47370	24h vs 72h	3.7748	6.78487e-05	0.00494751	up
LOC_Os05g42180	24h vs 72h	1.88591	6.80017e-05	0.00494751	up
LOC_Os02g42810	24h vs 72h	1.16714	7.60193e-05	0.00536224	up
LOC_Os01g36280	24h vs 72h	2.6902	7.79652e-05	0.00545815	up
LOC_Os06g19630	24h vs 72h	2.47294	7.82239e-05	0.00546257	up
LOC_Os07g03000	24h vs 72h	2.05956	8.00962e-05	0.00556549	up
LOC_Os04g47780	24h vs 72h	1.35827	8.46034e-05	0.00579222	up
LOC_Os01g21420	24h vs 72h	1.547	8.83011e-05	0.00597219	up
LOC_Os04g37430	24h vs 72h	1.50769	8.89601e-05	0.00600223	up
LOC_Os03g08520	24h vs 72h	3.89573	8.98841e-05	0.00604996	up
LOC_Os01g66260	24h vs 72h	4.30837	9.07949e-05	0.00607087	up
LOC_Os01g15810	24h vs 72h	20	9.2023e-05	0.00612018	up
LOC_Os01g12680	24h vs 72h	2.4073	9.51341e-05	0.00628222	up
LOC_Os10g11270	24h vs 72h	20	9.79821e-05	0.00642473	up
LOC_Os09g26290	24h vs 72h	1.297	0.000100562	0.00654781	up
LOC_Os04g01150	24h vs 72h	2.97356	0.000100925	0.00655617	up
LOC_Os01g63810	24h vs 72h	1.32481	0.000110289	0.00701754	up
LOC_Os01g52320	24h vs 72h	2.04366	0.000111489	0.00704713	up
LOC_Os04g39930	24h vs 72h	2.08424	0.000124857	0.0076651	up
LOC_Os01g66850	24h vs 72h	1.50925	0.000126615	0.00774085	up
LOC_Os03g53020	24h vs 72h	2.49012	0.000129925	0.00790162	up
LOC_Os04g49490	24h vs 72h	1.19224	0.000130663	0.00790162	up
LOC_Os08g14570	24h vs 72h	1.44521	0.000135082	0.00806084	up
LOC_Os03g16670	24h vs 72h	1.16237	0.000136688	0.00808921	up
LOC_Os02g02460	24h vs 72h	2.66369	0.000138025	0.00811966	up
LOC_Os07g36760	24h vs 72h	2.44088	0.000138075	0.00811966	up
LOC_Os02g45000	24h vs 72h	1.59981	0.000147766	0.00847543	up
LOC_Os01g37040	24h vs 72h	1.26281	0.000149951	0.00856071	up
LOC_Os02g52720	24h vs 72h	1.32856	0.000151505	0.00858887	up
LOC_Os06g28780	24h vs 72h	2.28606	0.000160742	0.00903421	up
LOC_Os03g37830	24h vs 72h	1.99595	0.000168815	0.00935619	up
LOC_Os09g33490	24h vs 72h	1.11658	0.000175224	0.00957832	up
LOC_Os07g32060	24h vs 72h	1.47186	0.000178359	0.00966703	up
LOC_Os06g06560	24h vs 72h	1.32674	0.000179073	0.00966703	up
LOC_Os09g26660	24h vs 72h	1.09431	0.000179269	0.00966703	up
LOC_Os03g03670	24h vs 72h	1.06799	0.000179918	0.00968332	up
LOC_Os08g15050	24h vs 72h	1.7483	0.000180973	0.00970273	up
LOC_Os06g09270	24h vs 72h	1.76498	0.000181917	0.00971601	up
LOC_Os09g38510	24h vs 72h	1.1938	0.000183458	0.00976103	up
LOC_Os03g07960	24h vs 72h	2.03484	0.000188374	0.00992803	up
LOC_Os04g28420	24h vs 72h	1.41995	0.000190188	0.0099705	up
LOC_Os06g06170	24h vs 72h	1.63933	0.000190251	0.0099705	up
LOC_Os03g02514	24h vs 72h	1.56593	0.000192833	0.00999451	up
LOC_Os05g04550	24h vs 72h	1.73977	0.000204955	0.0104281	up
LOC_Os04g42800	24h vs 72h	2.18175	0.000210564	0.0105157	up
LOC_Os02g35760	24h vs 72h	2.63872	0.000210819	0.0105157	up
LOC_Os12g07810	24h vs 72h	1.14826	0.000213073	0.0106092	up
LOC_Os03g15210	24h vs 72h	4.19737	0.000215034	0.0106688	up
LOC_Os03g58580	24h vs 72h	1.81318	0.000225204	0.0110556	up
LOC_Os08g38210	24h vs 72h	1.04056	0.000227268	0.0111162	up
LOC_Os04g15920	24h vs 72h	1.25975	0.000237879	0.0114817	up
LOC_Os01g10890	24h vs 72h	3.47495	0.000237994	0.0114817	up
LOC_Os04g48360	24h vs 72h	1.57115	0.000244852	0.0116914	up
LOC_Os09g28620	24h vs 72h	1.56716	0.000256391	0.0120569	up
LOC_Os01g50000	24h vs 72h	1.57997	0.000265857	0.0123611	up
LOC_Os06g11280	24h vs 72h	1.16296	0.000265894	0.0123611	up
LOC_Os02g40130	24h vs 72h	1.67736	0.000270246	0.0125187	up
LOC_Os01g13285	24h vs 72h	1.43777	0.000280091	0.0128388	up
LOC_Os06g44260	24h vs 72h	2.71148	0.000288351	0.0130543	up
LOC_Os08g10260	24h vs 72h	1.04864	0.000290476	0.0131292	up
LOC_Os08g16260	24h vs 72h	10.6627	0.000294344	0.0132826	up
LOC_Os03g18010	24h vs 72h	2.38882	0.000296327	0.0133505	up
LOC_Os06g49120	24h vs 72h	1.24085	0.000297469	0.0133804	up
LOC_Os06g48800	24h vs 72h	1.73995	0.000299755	0.0134615	up
LOC_Os06g01934	24h vs 72h	2.36279	0.0003005	0.0134733	up
LOC_Os02g16270	24h vs 72h	1.77287	0.000321825	0.0140795	up
LOC_Os01g43700	24h vs 72h	1.00105	0.00032248	0.0140795	up
LOC_Os06g46090	24h vs 72h	3.06254	0.000333738	0.0143863	up
LOC_Os06g46900	24h vs 72h	1.11054	0.000337186	0.0144679	up
LOC_Os04g58810	24h vs 72h	1.4366	0.000345657	0.0147634	up
LOC_Os10g25230	24h vs 72h	2.63673	0.000346688	0.0147848	up
LOC_Os01g43550	24h vs 72h	2.03614	0.000351659	0.0149511	up
LOC_Os01g07530	24h vs 72h	1.16392	0.000359159	0.0151318	up
LOC_Os03g17700	24h vs 72h	1.0992	0.00036317	0.0151863	up
LOC_Os03g44380	24h vs 72h	2.01881	0.000370693	0.0153629	up
LOC_Os04g57200	24h vs 72h	1.24808	0.000378445	0.0156146	up
LOC_Os05g46340	24h vs 72h	1.41305	0.0003929	0.0160686	up
LOC_Os06g21310	24h vs 72h	20	0.000400537	0.0163093	up
LOC_Os01g04390	24h vs 72h	1.96466	0.000408386	0.01639	up
LOC_Os02g47200	24h vs 72h	1.93964	0.000411482	0.0164325	up
LOC_Os03g55550	24h vs 72h	3.63739	0.000411537	0.0164325	up
LOC_Os01g46090	24h vs 72h	2.51068	0.000432161	0.0168707	up
LOC_Os02g42880	24h vs 72h	2.10167	0.000439976	0.0170442	up
LOC_Os10g05130	24h vs 72h	1.7296	0.000441162	0.0170442	up
LOC_Os10g18370	24h vs 72h	2.11031	0.000447465	0.0172638	up
LOC_Os11g05990	24h vs 72h	1.00864	0.00044993	0.0173021	up
LOC_Os08g02770	24h vs 72h	2.09887	0.000450313	0.0173021	up
LOC_Os06g44610	24h vs 72h	1.39959	0.000451257	0.0173145	up
LOC_Os01g70820	24h vs 72h	1.12723	0.000455169	0.0174168	up
LOC_Os07g31140	24h vs 72h	2.17303	0.000458991	0.017515	up
LOC_Os01g72100	24h vs 72h	1.14051	0.000472005	0.0179381	up
LOC_Os08g13420	24h vs 72h	1.60512	0.000480005	0.0181189	up
LOC_Os08g01490	24h vs 72h	1.36183	0.00048126	0.0181418	up
LOC_Os12g08090	24h vs 72h	1.47808	0.000501908	0.018718	up
LOC_Os03g01990	24h vs 72h	1.04481	0.000504604	0.0187684	up
LOC_Os05g05170	24h vs 72h	4.87487	0.000505886	0.0187911	up
LOC_Os07g45760	24h vs 72h	2.16819	0.000518484	0.0190563	up
LOC_Os05g42070	24h vs 72h	2.27923	0.00051941	0.0190653	up
LOC_Os03g16920	24h vs 72h	1.99899	0.000527197	0.0193004	up
LOC_Os10g26670	24h vs 72h	2.1932	0.000537562	0.0195459	up
LOC_Os01g33840	24h vs 72h	20	0.000538101	0.0195459	up
LOC_Os11g19350	24h vs 72h	20	0.000538101	0.0195459	up
LOC_Os07g32406	24h vs 72h	1.85529	0.000539759	0.0195711	up
LOC_Os10g41550	24h vs 72h	1.39337	0.000544653	0.0196655	up
LOC_Os01g17150	24h vs 72h	1.09932	0.000544915	0.0196655	up
LOC_Os01g32830	24h vs 72h	1.36088	0.000548812	0.0197806	up
LOC_Os03g39890	24h vs 72h	1.08063	0.000552739	0.0198867	up
LOC_Os09g37050	24h vs 72h	5.83455	0.000556881	0.0199428	up
LOC_Os10g02260	24h vs 72h	2.30736	0.000563166	0.0200906	up
LOC_Os03g51930	24h vs 72h	1.16462	0.000568102	0.0201893	up
LOC_Os04g56370	24h vs 72h	1.00913	0.000578496	0.0204523	up
LOC_Os01g62010	24h vs 72h	1.72924	0.000581937	0.0204826	up
LOC_Os09g38090	24h vs 72h	1.8104	0.000587333	0.0206105	up
LOC_Os04g54550	24h vs 72h	2.67556	0.000595316	0.0207602	up
LOC_Os11g02400	24h vs 72h	1.53448	0.000601054	0.0209082	up
LOC_Os08g28570	24h vs 72h	2.19971	0.000604132	0.0209891	up
LOC_Os10g17260	24h vs 72h	2.38915	0.000606113	0.0210318	up
LOC_Os05g30700	24h vs 72h	2.31423	0.000613397	0.0212317	up
LOC_Os01g67820	24h vs 72h	2.28074	0.000624362	0.0214782	up
LOC_Os06g03540	24h vs 72h	1.27321	0.00063906	0.0218493	up
LOC_Os11g47970	24h vs 72h	1.78727	0.000654605	0.0221638	up
LOC_Os03g53540	24h vs 72h	2.68889	0.000662465	0.0223216	up
LOC_Os12g42770	24h vs 72h	2.2186	0.00066805	0.022464	up
LOC_Os06g10350	24h vs 72h	1.65166	0.000668299	0.022464	up
LOC_Os02g21700	24h vs 72h	1.9368	0.00067645	0.022602	up
LOC_Os03g48560	24h vs 72h	1.35722	0.000682265	0.0227398	up
LOC_Os05g11720	24h vs 72h	1.05688	0.000684582	0.0227398	up
LOC_Os02g48910	24h vs 72h	3.61262	0.000686002	0.0227398	up
LOC_Os01g66710	24h vs 72h	2.07466	0.000689833	0.0228307	up
LOC_Os01g49560	24h vs 72h	1.35524	0.000702411	0.0231373	up
LOC_Os01g60780	24h vs 72h	1.04598	0.000711294	0.0233199	up
LOC_Os11g12810	24h vs 72h	2.08587	0.000730633	0.023842	up
LOC_Os01g09830	24h vs 72h	1.46425	0.000735586	0.0238788	up
LOC_Os11g42220	24h vs 72h	9.47887	0.000735694	0.0238788	up
LOC_Os09g34230	24h vs 72h	3.88045	0.000743841	0.0240762	up
LOC_Os06g21250	24h vs 72h	5.9951	0.000773723	0.0247849	up
LOC_Os07g31870	24h vs 72h	1.53635	0.000786851	0.0250903	up
LOC_Os05g41520	24h vs 72h	1.02044	0.00078928	0.0251391	up
LOC_Os11g05380	24h vs 72h	2.14791	0.00079146	0.0251798	up
LOC_Os07g37320	24h vs 72h	2.50774	0.000802844	0.0253505	up
LOC_Os01g12810	24h vs 72h	1.1171	0.000817802	0.0255556	up
LOC_Os06g01250	24h vs 72h	1.44905	0.000818826	0.0255556	up
LOC_Os03g10880	24h vs 72h	1.22649	0.000827017	0.0257537	up
LOC_Os12g33150	24h vs 72h	1.53762	0.000841985	0.0261034	up
LOC_Os06g25439	24h vs 72h	1.32561	0.000848298	0.0262345	up
LOC_Os10g40640	24h vs 72h	1.86302	0.000851476	0.0262396	up
LOC_Os04g26870	24h vs 72h	3.05976	0.000854832	0.0262684	up
LOC_Os03g62330	24h vs 72h	2.77136	0.000867094	0.0265576	up
LOC_Os10g38540	24h vs 72h	5.09296	0.000868868	0.0265828	up
LOC_Os01g47630	24h vs 72h	1.82233	0.000873508	0.0266438	up
LOC_Os09g31482	24h vs 72h	1.02846	0.000887579	0.0268233	up
LOC_Os10g39470	24h vs 72h	1.53945	0.00092562	0.0276232	up
LOC_Os03g15220	24h vs 72h	1.26426	0.000931044	0.0277259	up
LOC_Os02g07830	24h vs 72h	1.72218	0.000948874	0.02812	up
LOC_Os09g29200	24h vs 72h	1.23836	0.000949932	0.02812	up
LOC_Os04g49500	24h vs 72h	2.55465	0.000950972	0.02812	up
LOC_Os11g02440	24h vs 72h	1.57946	0.000956584	0.0282157	up
LOC_Os03g58020	24h vs 72h	1.32994	0.000973241	0.0285863	up
LOC_Os11g17504	24h vs 72h	1.53769	0.000976705	0.0286323	up
LOC_Os06g34650	24h vs 72h	2.52672	0.000981525	0.0287389	up
LOC_Os11g37560	24h vs 72h	1.14684	0.000984672	0.0287407	up
LOC_Os05g46020	24h vs 72h	1.11532	0.000997866	0.0290348	up
LOC_Os01g65030	24h vs 72h	1.43607	0.00100281	0.0291482	up
LOC_Os07g33760	24h vs 72h	3.50583	0.00100782	0.0291854	up
LOC_Os11g07020	24h vs 72h	1.13983	0.00101126	0.0292417	up
LOC_Os05g29720	24h vs 72h	20	0.00101273	0.0292539	up
LOC_Os10g03600	24h vs 72h	1.32575	0.00102169	0.0294214	up
LOC_Os08g34210	24h vs 72h	1.02984	0.0010285	0.0295567	up
LOC_Os08g06450	24h vs 72h	3.20117	0.00104018	0.0298309	up
LOC_Os04g51820	24h vs 72h	1.50367	0.00105431	0.0300816	up
LOC_Os06g28670	24h vs 72h	4.21087	0.0010599	0.030149	up
LOC_Os04g38230	24h vs 72h	2.95572	0.00106724	0.0302831	up
LOC_Os08g28400	24h vs 72h	2.25274	0.00106787	0.0302831	up
LOC_Os02g40900	24h vs 72h	1.29139	0.00108711	0.0306649	up
LOC_Os02g56500	24h vs 72h	1.61478	0.00109298	0.0307455	up
LOC_Os11g38810	24h vs 72h	1.03524	0.00110493	0.0308332	up
LOC_Os01g68960	24h vs 72h	1.0488	0.00111489	0.031049	up
LOC_Os09g33910	24h vs 72h	2.46959	0.00112015	0.0311645	up
LOC_Os01g60120	24h vs 72h	1.55231	0.00112876	0.0312484	up
LOC_Os08g38092	24h vs 72h	1.29476	0.0011401	0.0314687	up
LOC_Os03g56370	24h vs 72h	1.77731	0.00114816	0.0316288	up
LOC_Os04g24220	24h vs 72h	1.72757	0.00115554	0.0316449	up
LOC_Os08g01170	24h vs 72h	1.19597	0.00116991	0.0318906	up
LOC_Os11g44560	24h vs 72h	1.30775	0.00117233	0.0318906	up
LOC_Os03g12700	24h vs 72h	4.24978	0.00117279	0.0318906	up
LOC_Os01g72130	24h vs 72h	1.69649	0.00119978	0.0324428	up
LOC_Os11g32890	24h vs 72h	1.81283	0.0012014	0.0324552	up
LOC_Os06g43860	24h vs 72h	1.18904	0.00120841	0.0324894	up
LOC_Os10g40040	24h vs 72h	1.8839	0.00124188	0.0331385	up
LOC_Os03g19390	24h vs 72h	1.01521	0.00124432	0.0331656	up
LOC_Os05g51130	24h vs 72h	1.55783	0.00125457	0.0333117	up
LOC_Os01g39270	24h vs 72h	1.0098	0.00126567	0.0334791	up
LOC_Os04g38042	24h vs 72h	1.5712	0.0012788	0.0336543	up
LOC_Os11g42500	24h vs 72h	5.9774	0.00130622	0.0341636	up
LOC_Os08g36960	24h vs 72h	20	0.00131456	0.0341644	up
LOC_Os08g14180	24h vs 72h	5.0357	0.00133575	0.0343926	up
LOC_Os05g51160	24h vs 72h	1.37084	0.00133813	0.0343926	up
LOC_Os07g06560	24h vs 72h	1.75153	0.0013465	0.0344494	up
LOC_Os02g35660	24h vs 72h	1.42123	0.00135231	0.0345599	up
LOC_Os09g29520	24h vs 72h	1.72554	0.00136176	0.0346872	up
LOC_Os12g04120	24h vs 72h	1.1629	0.00137122	0.0348521	up
LOC_Os08g42170	24h vs 72h	1.12948	0.00138095	0.0348829	up
LOC_Os08g13860	24h vs 72h	5.87343	0.00138104	0.0348829	up
LOC_Os10g25290	24h vs 72h	2.00158	0.00141582	0.0353691	up
LOC_Os06g11240	24h vs 72h	1.23384	0.00141689	0.0353691	up
LOC_Os01g66820	24h vs 72h	1.16895	0.00143543	0.0356407	up
LOC_Os07g03900	24h vs 72h	2.13485	0.00148372	0.0365474	up
LOC_Os02g49060	24h vs 72h	1.38793	0.00149517	0.036779	up
LOC_Os08g44900	24h vs 72h	1.48075	0.00149576	0.036779	up
LOC_Os01g50370	24h vs 72h	1.30788	0.00149756	0.0367909	up
LOC_Os08g18030	24h vs 72h	1.6634	0.00151602	0.0371464	up
LOC_Os11g44260	24h vs 72h	5.00698	0.00153084	0.037444	up
LOC_Os10g07470	24h vs 72h	1.25537	0.00155192	0.0376687	up
LOC_Os01g45274	24h vs 72h	1.82567	0.00155241	0.0376687	up
LOC_Os07g32630	24h vs 72h	2.48826	0.00155253	0.0376687	up
LOC_Os12g03150	24h vs 72h	5.26739	0.00155863	0.0376687	up
LOC_Os11g04540	24h vs 72h	1.78363	0.00155982	0.0376687	up
LOC_Os03g63370	24h vs 72h	1.44969	0.00156161	0.0376687	up
LOC_Os04g04574	24h vs 72h	2.37531	0.00156407	0.0376687	up
LOC_Os01g43590	24h vs 72h	1.91406	0.00158608	0.0380619	up
LOC_Os10g11140	24h vs 72h	1.97436	0.0016095	0.0383602	up
LOC_Os12g04340	24h vs 72h	1.25243	0.00161183	0.038383	up
LOC_Os04g31460	24h vs 72h	4.09895	0.00162822	0.0386414	up
LOC_Os11g44970	24h vs 72h	1.62937	0.00164663	0.0389792	up
LOC_Os01g06230	24h vs 72h	2.77314	0.00165228	0.0390137	up
LOC_Os02g11705	24h vs 72h	1.93431	0.00168891	0.0396106	up
LOC_Os07g46510	24h vs 72h	2.96254	0.00170862	0.0398389	up
LOC_Os05g32710	24h vs 72h	1.32011	0.00172112	0.0400301	up
LOC_Os05g42040	24h vs 72h	1.07242	0.0017548	0.0404812	up
LOC_Os06g45040	24h vs 72h	2.67404	0.00177265	0.040787	up
LOC_Os03g18070	24h vs 72h	1.93796	0.00179071	0.0410673	up
LOC_Os04g43680	24h vs 72h	1.4612	0.00180931	0.0414202	up
LOC_Os03g50250	24h vs 72h	4.08513	0.00181076	0.0414202	up
LOC_Os12g41490	24h vs 72h	1.44264	0.00181437	0.0414398	up
LOC_Os07g43090	24h vs 72h	3.43111	0.00182232	0.0415873	up
LOC_Os01g59780	24h vs 72h	2.3306	0.00182588	0.0416344	up
LOC_Os03g29150	24h vs 72h	10.6071	0.0018318	0.0417355	up
LOC_Os02g49870	24h vs 72h	1.80294	0.00183695	0.0417555	up
LOC_Os05g12400	24h vs 72h	4.57396	0.00183716	0.0417555	up
LOC_Os04g28210	24h vs 72h	1.88661	0.00186258	0.0421616	up
LOC_Os04g43910	24h vs 72h	1.13387	0.00189278	0.0427067	up
LOC_Os10g41930	24h vs 72h	2.38184	0.00190356	0.0428807	up
LOC_Os03g04060	24h vs 72h	1.37991	0.00191024	0.0429387	up
LOC_Os07g13780	24h vs 72h	2.41223	0.00191212	0.0429387	up
LOC_Os01g19610	24h vs 72h	1.21379	0.00196588	0.0436753	up
LOC_Os05g46440	24h vs 72h	3.23241	0.00196698	0.0436753	up
LOC_Os04g54002	24h vs 72h	1.37921	0.00197395	0.0437607	up
LOC_Os07g44160	24h vs 72h	1.22155	0.00198007	0.0438614	up
LOC_Os04g24110	24h vs 72h	2.15061	0.00199009	0.0439927	up
LOC_Os01g49600	24h vs 72h	1.35509	0.00200637	0.0442336	up
LOC_Os02g04369	24h vs 72h	1.25512	0.0020342	0.0445658	up
LOC_Os07g10440	24h vs 72h	1.69732	0.00204196	0.0447006	up
LOC_Os03g16290	24h vs 72h	2.21957	0.00207351	0.0451437	up
LOC_Os06g21360	24h vs 72h	3.59922	0.0020826	0.0453062	up
LOC_Os10g29470	24h vs 72h	1.21621	0.00211629	0.0457092	up
LOC_Os01g66860	24h vs 72h	1.46457	0.00211749	0.0457092	up
LOC_Os04g22380	24h vs 72h	1.01939	0.00213296	0.0459176	up
LOC_Os04g46770	24h vs 72h	3.38001	0.00216187	0.0460973	up
LOC_Os11g04320	24h vs 72h	1.2416	0.00220063	0.0465944	up
LOC_Os09g20970	24h vs 72h	5.24657	0.00220186	0.0465944	up
LOC_Os03g22200	24h vs 72h	1.08514	0.00223076	0.0470634	up
LOC_Os01g34850	24h vs 72h	1.62386	0.00224101	0.0471726	up
LOC_Os01g02310	24h vs 72h	2.28335	0.00227147	0.0476702	up
LOC_Os03g37470	24h vs 72h	1.33267	0.00228925	0.0478994	up
LOC_Os01g66890	24h vs 72h	1.66731	0.00231114	0.0482489	up
LOC_Os08g32060	24h vs 72h	3.18833	0.00231949	0.048351	up
LOC_Os01g11280	24h vs 72h	1.4298	0.00238123	0.049161	up
LOC_Os11g05340	24h vs 72h	1.65867	0.00238788	0.0491907	up
LOC_Os02g17920	24h vs 72h	1.40129	0.00238828	0.0491907	up
LOC_Os10g38140	24h vs 72h	1.85649	0.00242333	0.0497361	up
LOC_Os10g42180	24h vs 72h	3.25312	0.00243966	0.0499169	up

## Sheet: 48h vs 72h
MSU GeneID	Group compared	Log2FC	P-Value	FDR	Style
LOC_Os03g17570	48h vs 72h	-5.64108	3.42697e-39	9.57496e-35	down
LOC_Os03g27019	48h vs 72h	-3.39427	7.53313e-36	1.05238e-31	down
LOC_Os01g31360	48h vs 72h	-4.41251	3.28316e-34	3.05772e-30	down
LOC_Os01g08700	48h vs 72h	-6.50834	1.0606e-33	7.4083e-30	down
LOC_Os07g49460	48h vs 72h	-3.75344	2.77105e-26	1.54846e-22	down
LOC_Os11g34460	48h vs 72h	-2.95902	1.56369e-12	4.85439e-09	down
LOC_Os12g40920	48h vs 72h	-3.40691	1.73069e-11	4.02963e-08	down
LOC_Os07g34570	48h vs 72h	-3.92297	1.06015e-10	2.11576e-07	down
LOC_Os02g10390	48h vs 72h	-3.54212	3.08548e-10	5.74723e-07	down
LOC_Os09g11460	48h vs 72h	-1.91823	4.74792e-10	7.81148e-07	down
LOC_Os07g48570	48h vs 72h	-2.08191	2.74922e-09	3.84067e-06	down
LOC_Os01g41710	48h vs 72h	-3.2096	4.97385e-09	5.92767e-06	down
LOC_Os01g74020	48h vs 72h	-3.51701	2.28312e-08	2.19967e-05	down
LOC_Os07g33898	48h vs 72h	-1.16878	1.12735e-06	0.000670171	down
LOC_Os01g65130	48h vs 72h	-3.09812	1.67412e-06	0.000899519	down
LOC_Os03g07234	48h vs 72h	-1.44603	2.72333e-06	0.00133491	down
LOC_Os09g36040	48h vs 72h	-1.28145	3.19846e-06	0.001465	down
LOC_Os03g39610	48h vs 72h	-3.1955	3.41196e-06	0.00153758	down
LOC_Os01g65140	48h vs 72h	-3.16165	4.76837e-06	0.00198526	down
LOC_Os01g65150	48h vs 72h	-3.37348	4.83169e-06	0.00198526	down
LOC_Os09g17740	48h vs 72h	-3.27034	5.07366e-06	0.00205447	down
LOC_Os07g05360	48h vs 72h	-2.63502	1.52702e-05	0.00514034	down
LOC_Os01g33960	48h vs 72h	-1.87372	1.94637e-05	0.0060424	down
LOC_Os12g10830	48h vs 72h	-1.45671	2.39827e-05	0.00712847	down
LOC_Os01g65169	48h vs 72h	-3.45612	2.51869e-05	0.00733043	down
LOC_Os04g14690	48h vs 72h	-1.59246	2.5765e-05	0.00742138	down
LOC_Os11g09690	48h vs 72h	-1.12407	3.39507e-05	0.00939192	down
LOC_Os06g41070	48h vs 72h	-2.38368	4.85867e-05	0.012341	down
LOC_Os02g30240	48h vs 72h	-1.12764	5.38493e-05	0.0132388	down
LOC_Os01g42190	48h vs 72h	-6.33225	5.40167e-05	0.0132388	down
LOC_Os12g31000	48h vs 72h	-4.80693	6.21944e-05	0.0144809	down
LOC_Os10g25060	48h vs 72h	-1.4318	6.5321e-05	0.0150832	down
LOC_Os06g19750	48h vs 72h	-1.05358	7.40775e-05	0.016183	down
LOC_Os03g08580	48h vs 72h	-1.19857	9.21306e-05	0.0187893	down
LOC_Os09g27990	48h vs 72h	-1.48661	9.85931e-05	0.0195368	down
LOC_Os07g37550	48h vs 72h	-2.30292	0.000109682	0.0208672	down
LOC_Os08g33820	48h vs 72h	-2.2791	0.000120531	0.0221556	down
LOC_Os03g62480	48h vs 72h	-2.64709	0.000130126	0.0232855	down
LOC_Os11g13890	48h vs 72h	-2.16976	0.000131875	0.0233202	down
LOC_Os11g47900	48h vs 72h	-1.06769	0.000250212	0.0373531	down
LOC_Os04g39380	48h vs 72h	-2.29339	0.000262824	0.0388534	down
LOC_Os08g39810	48h vs 72h	-1.5429	0.000268156	0.0392588	down
LOC_Os09g36220	48h vs 72h	-1.67717	0.000311688	0.0433262	down
LOC_Os02g54190	48h vs 72h	-2.07962	0.000317194	0.0438732	down
LOC_Os07g07070	48h vs 72h	-1.62519	0.000332114	0.0452646	down
LOC_Os07g29594	48h vs 72h	-1.72153	0.000342691	0.046255	down
LOC_Os08g09740	48h vs 72h	-1.59389	0.000361235	0.0478336	down
LOC_Os12g34062	48h vs 72h	-1.52597	0.000368259	0.0485338	down
LOC_Os02g33590	48h vs 72h	3.19421	1.43468e-22	6.68084e-19	up
LOC_Os02g36340	48h vs 72h	1.07274	6.29364e-19	2.51206e-15	up
LOC_Os01g50420	48h vs 72h	2.97366	1.98642e-16	6.93756e-13	up
LOC_Os03g08330	48h vs 72h	3.28207	4.81492e-12	1.34529e-08	up
LOC_Os12g05440	48h vs 72h	4.05069	7.61096e-12	1.93318e-08	up
LOC_Os03g44670	48h vs 72h	1.33409	4.18862e-11	9.00232e-08	up
LOC_Os04g15920	48h vs 72h	2.38466	4.75287e-10	7.81148e-07	up
LOC_Os01g15900	48h vs 72h	1.51324	6.03981e-10	9.37513e-07	up
LOC_Os11g02520	48h vs 72h	2.27953	2.2952e-09	3.37516e-06	up
LOC_Os08g06110	48h vs 72h	1.97893	4.23366e-09	5.63279e-06	up
LOC_Os02g57060	48h vs 72h	1.11493	4.94709e-09	5.92767e-06	up
LOC_Os01g56780	48h vs 72h	1.43358	1.24004e-08	1.33257e-05	up
LOC_Os02g46100	48h vs 72h	2.19465	1.99094e-08	1.98667e-05	up
LOC_Os01g46800	48h vs 72h	2.77847	3.60105e-08	3.24559e-05	up
LOC_Os05g34730	48h vs 72h	20	7.23475e-08	6.31684e-05	up
LOC_Os01g50410	48h vs 72h	3.53222	1.17403e-07	9.9401e-05	up
LOC_Os05g50930	48h vs 72h	2.21768	1.87376e-07	0.000145424	up
LOC_Os01g72360	48h vs 72h	2.61198	4.21513e-07	0.000318299	up
LOC_Os06g10160	48h vs 72h	1.35475	4.55373e-07	0.000334819	up
LOC_Os10g33040	48h vs 72h	1.96444	7.02835e-07	0.00049093	up
LOC_Os11g05380	48h vs 72h	3.34422	7.57257e-07	0.000516043	up
LOC_Os09g12540	48h vs 72h	1.18237	8.22961e-07	0.000534733	up
LOC_Os02g43790	48h vs 72h	1.49586	9.34246e-07	0.000593246	up
LOC_Os12g03230	48h vs 72h	1.41577	9.80652e-07	0.000595639	up
LOC_Os04g49550	48h vs 72h	1.29579	1.39491e-06	0.000811953	up
LOC_Os03g04770	48h vs 72h	2.0959	1.42925e-06	0.000814962	up
LOC_Os02g07930	48h vs 72h	2.11733	1.51726e-06	0.000842591	up
LOC_Os08g34780	48h vs 72h	1.26127	2.26823e-06	0.00119574	up
LOC_Os04g37430	48h vs 72h	1.82091	2.64569e-06	0.00132001	up
LOC_Os01g41420	48h vs 72h	3.07709	3.49673e-06	0.00155077	up
LOC_Os10g41550	48h vs 72h	2.01447	3.873e-06	0.00169081	up
LOC_Os01g63210	48h vs 72h	2.41817	4.06089e-06	0.00174556	up
LOC_Os03g19560	48h vs 72h	1.49833	5.4131e-06	0.0021606	up
LOC_Os02g11070	48h vs 72h	3.00657	5.8476e-06	0.00230115	up
LOC_Os04g58810	48h vs 72h	1.74571	7.38327e-06	0.00285188	up
LOC_Os05g48760	48h vs 72h	1.52897	7.45123e-06	0.00285188	up
LOC_Os03g53020	48h vs 72h	2.85941	7.97423e-06	0.00301081	up
LOC_Os10g07450	48h vs 72h	1.08296	1.12784e-05	0.00403998	up
LOC_Os12g07810	48h vs 72h	1.43377	1.20607e-05	0.00422211	up
LOC_Os09g26290	48h vs 72h	1.46753	1.50846e-05	0.0051398	up
LOC_Os04g29960	48h vs 72h	2.462	1.6578e-05	0.00548591	up
LOC_Os03g37411	48h vs 72h	1.24127	1.71894e-05	0.00550381	up
LOC_Os09g26300	48h vs 72h	1.22027	2.22863e-05	0.00676826	up
LOC_Os05g47960	48h vs 72h	2.13047	2.37404e-05	0.00712847	up
LOC_Os10g25230	48h vs 72h	3.08622	2.48107e-05	0.00729695	up
LOC_Os03g44380	48h vs 72h	2.41892	2.66715e-05	0.00760411	up
LOC_Os10g33080	48h vs 72h	1.65981	2.9955e-05	0.00845395	up
LOC_Os11g32890	48h vs 72h	3.28953	3.06385e-05	0.00856041	up
LOC_Os05g46790	48h vs 72h	20	3.95235e-05	0.0108263	up
[truncated: 36 more rows]
