# Supplementary material for: Combined transcriptome and metabolome analyses to understand the dynamic responses of rice plants to attack by the rice stem borer Chilo suppressalis (Lepidoptera: Crambidae)
Source: BMC Plant Biol. 2016 Dec 7;16:259. doi: 10.1186/s12870-016-0946-6 (PMC5142284; doi:10.1186/s12870-016-0946-6)
Supplement: Additional file 6: Table S6. — Five classes of the differentially expressed genes. (XLS 342 kb) [file 12870_2016_946_MOESM6_ESM.xls]

## Sheet: Class I
Table S6. Five classes of the differentially expressed genes.
MSU GeneID	Profile
LOC_Os07g05830	13
LOC_Os02g46030	13
LOC_Os04g22380	13
LOC_Os01g34850	13
LOC_Os01g64360	13
LOC_Os02g46100	13
LOC_Os02g21700	13
LOC_Os12g02310	13
LOC_Os07g32630	13
LOC_Os02g46210	13
LOC_Os07g27980	13
LOC_Os10g35460	13
LOC_Os04g44610	13
LOC_Os03g52410	13
LOC_Os02g56500	13
LOC_Os03g05840	13
LOC_Os05g51130	13
LOC_Os11g02440	13
LOC_Os05g51160	13
LOC_Os11g02400	13
LOC_Os01g41420	13
LOC_Os11g02520	13
LOC_Os02g21340	13
LOC_Os02g56380	13
LOC_Os01g41160	13
LOC_Os10g40640	13
LOC_Os04g02910	13
LOC_Os04g05580	13
LOC_Os05g47870	13
LOC_Os06g28670	13
LOC_Os01g13285	13
LOC_Os06g35960	13
LOC_Os08g14570	13
LOC_Os05g34730	13
LOC_Os01g18840	13
LOC_Os11g39020	13
LOC_Os04g05460	13
LOC_Os03g17790	13
LOC_Os10g11270	13
LOC_Os06g35850	13
LOC_Os05g47960	13
LOC_Os07g36760	13
LOC_Os04g02640	13
LOC_Os01g18584	13
LOC_Os08g14020	13
LOC_Os08g14180	13
LOC_Os03g25330	13
LOC_Os09g17810	13
LOC_Os03g58580	13
LOC_Os01g38359	13
LOC_Os08g03240	13
LOC_Os10g31040	13
LOC_Os09g31498	13
LOC_Os01g06230	13
LOC_Os04g26870	13
LOC_Os01g06240	13
LOC_Os12g22284	13
LOC_Os06g12455	13
LOC_Os05g50930	13
LOC_Os01g45274	13
LOC_Os10g31240	13
LOC_Os02g33590	13
LOC_Os01g52330	13
LOC_Os01g52230	13
LOC_Os02g02460	13
LOC_Os06g48800	13
LOC_Os07g28040	13
LOC_Os06g51360	13
LOC_Os06g44260	13
LOC_Os11g02070	13
LOC_Os05g43460	13
LOC_Os08g45190	13
LOC_Os03g46790	13
LOC_Os04g49650	13
LOC_Os04g49550	13
LOC_Os04g33640	13
LOC_Os06g44010	13
LOC_Os11g02369	13
LOC_Os04g49450	13
LOC_Os03g04770	13
LOC_Os03g53020	13
LOC_Os11g43860	13
LOC_Os12g14440	13
LOC_Os03g53540	13
LOC_Os01g65210	13
LOC_Os04g10434	13
LOC_Os05g50720	13
LOC_Os12g01510	13
LOC_Os05g50700	13
LOC_Os04g49194	13
LOC_Os11g35274	13
LOC_Os05g06890	13
LOC_Os02g45420	13
LOC_Os04g38042	13
LOC_Os02g45380	13
LOC_Os03g08310	13
LOC_Os06g01250	13
LOC_Os03g08330	13
LOC_Os03g04040	13
LOC_Os12g42770	13
LOC_Os06g49120	13
LOC_Os03g08520	13
LOC_Os01g63210	13
LOC_Os04g29960	13
LOC_Os06g05630	13
LOC_Os03g10030	13
LOC_Os06g01934	13
LOC_Os10g34480	13
LOC_Os04g37430	13
LOC_Os06g44610	13
LOC_Os12g03230	13
LOC_Os12g03240	13
LOC_Os11g10250	13
LOC_Os02g10700	13
LOC_Os06g34650	13
LOC_Os05g46760	13
LOC_Os05g46750	13
LOC_Os07g43925	13
LOC_Os04g50940	13
LOC_Os11g10310	13
LOC_Os08g01490	13
LOC_Os11g26920	13
LOC_Os08g13150	13
LOC_Os08g01510	13
LOC_Os11g26790	13
LOC_Os04g43800	13
LOC_Os11g26780	13
LOC_Os11g32890	13
LOC_Os02g35660	13
LOC_Os11g40840	13
LOC_Os11g40810	13
LOC_Os03g57630	13
LOC_Os09g26290	13
LOC_Os07g04040	13
LOC_Os04g43680	13
LOC_Os01g09290	13
LOC_Os12g42420	13
LOC_Os09g26300	13
LOC_Os11g26340	13
LOC_Os01g51310	13
LOC_Os02g34640	13
LOC_Os10g40040	13
LOC_Os02g03410	13
LOC_Os02g11070	13
LOC_Os10g38540	13
LOC_Os12g07810	13
LOC_Os07g29220	13
LOC_Os04g54550	13
LOC_Os08g13860	13
LOC_Os02g07830	13
LOC_Os08g40615	13
LOC_Os11g44690	13
LOC_Os02g11680	13
LOC_Os11g44560	13
LOC_Os02g11700	13
LOC_Os01g56780	13
LOC_Os01g09770	13
LOC_Os08g40420	13
LOC_Os01g56810	13
LOC_Os07g23570	13
LOC_Os11g38810	13
LOC_Os11g44300	13
LOC_Os08g38210	13
LOC_Os11g44260	13
LOC_Os03g37830	13
LOC_Os01g05744	13
LOC_Os09g25850	13
LOC_Os03g37411	13
LOC_Os11g03540	13
LOC_Os11g14380	13
LOC_Os10g26670	13
LOC_Os05g42180	13
LOC_Os07g03900	13
LOC_Os09g33490	13
LOC_Os05g42070	13
LOC_Os05g42040	13
LOC_Os03g03670	13
LOC_Os02g18080	13
LOC_Os09g21120	13
LOC_Os03g03680	13
LOC_Os05g12400	13
LOC_Os09g33640	13
LOC_Os09g33650	13
LOC_Os01g35000	13
LOC_Os08g34780	13
LOC_Os04g46000	13
LOC_Os01g72460	13
LOC_Os05g24500	13
LOC_Os05g24520	13
LOC_Os08g06190	13
LOC_Os06g02930	13
LOC_Os12g08130	13
LOC_Os06g21270	13
LOC_Os02g50110	13
LOC_Os02g58610	13
LOC_Os08g28570	13
LOC_Os02g36340	13
LOC_Os06g21110	13
LOC_Os06g06920	13
LOC_Os08g16260	13
LOC_Os05g29720	13
LOC_Os03g48560	13
LOC_Os02g36530	13
LOC_Os11g17480	13
LOC_Os02g36590	13
LOC_Os02g36595	13
LOC_Os08g16320	13
LOC_Os04g12690	13
LOC_Os01g32364	13
LOC_Os03g19560	13
LOC_Os05g33940	13
LOC_Os09g26960	13
LOC_Os10g33080	13
LOC_Os01g32670	13
LOC_Os10g33130	13
LOC_Os02g43790	13
LOC_Os10g33040	13
LOC_Os02g13800	13
LOC_Os03g48000	13
LOC_Os10g37660	13
LOC_Os02g43340	13
LOC_Os06g06170	13
LOC_Os09g03939	13
LOC_Os05g45120	13
LOC_Os10g37020	13
LOC_Os04g24110	13
LOC_Os01g11270	13
LOC_Os03g07960	13
LOC_Os04g28520	13
LOC_Os01g15900	13
LOC_Os01g66840	13
LOC_Os11g04320	13
LOC_Os03g44670	13
LOC_Os11g04300	13
LOC_Os05g04550	13
LOC_Os10g38189	13
LOC_Os01g50410	13
LOC_Os01g50420	13
LOC_Os07g18154	13
LOC_Os01g67810	13
LOC_Os01g67820	13
LOC_Os03g44380	13
LOC_Os11g04540	13
LOC_Os12g43130	13
LOC_Os05g45954	13
LOC_Os06g46090	13
LOC_Os02g17620	13
LOC_Os05g48760	13
LOC_Os05g41520	13
LOC_Os03g32460	13
LOC_Os11g04830	13
LOC_Os12g04120	13
LOC_Os05g41760	13
LOC_Os10g25290	13
LOC_Os03g02874	13
LOC_Os10g25230	13
LOC_Os01g59780	13
LOC_Os07g26900	13
LOC_Os01g73770	13
LOC_Os01g28030	13
LOC_Os01g43700	13
LOC_Os08g43220	13
LOC_Os04g31460	13
LOC_Os03g02514	13
LOC_Os06g46149	13
LOC_Os11g37759	13
LOC_Os06g20920	13
LOC_Os12g28177	13
LOC_Os02g35760	13
LOC_Os12g28137	13
LOC_Os09g27010	13
LOC_Os01g43550	13
LOC_Os01g43590	13
LOC_Os04g47780	13
LOC_Os01g50050	13
LOC_Os12g16340	13
LOC_Os01g50100	13
LOC_Os09g38920	13
LOC_Os01g22209	13
LOC_Os09g16510	13
LOC_Os03g55550	13
LOC_Os04g23550	13
LOC_Os03g63370	13
LOC_Os07g33540	13
LOC_Os05g37080	13
LOC_Os03g18070	13
LOC_Os04g39489	13
LOC_Os02g57120	13
LOC_Os02g37830	13
LOC_Os01g70830	13
LOC_Os01g70840	13
LOC_Os07g37320	13
LOC_Os08g07100	13
LOC_Os04g08550	13
LOC_Os01g19330	13
LOC_Os08g43400	13
LOC_Os04g15920	13
LOC_Os03g47280	13
LOC_Os03g12390	13
LOC_Os04g41340	13
LOC_Os01g02310	13
LOC_Os02g37290	13
LOC_Os07g06560	13
LOC_Os03g51920	13
LOC_Os01g14630	13
LOC_Os02g12670	13
LOC_Os01g02139	13
LOC_Os02g28720	13
LOC_Os04g41460	13
LOC_Os12g29750	13
LOC_Os08g32060	13
LOC_Os06g08590	13
LOC_Os06g19630	13
LOC_Os01g07530	13
LOC_Os10g42780	13
LOC_Os11g42490	13
LOC_Os04g41960	13
LOC_Os11g05614	13
LOC_Os12g17430	13
LOC_Os11g42500	13
LOC_Os10g32630	13
LOC_Os12g05440	13
LOC_Os08g36960	13
LOC_Os08g36920	13
LOC_Os11g05990	13
LOC_Os03g01990	13
LOC_Os01g10890	13
LOC_Os12g05330	13
LOC_Os01g66260	13
LOC_Os01g66270	13
LOC_Os02g58160	13
LOC_Os09g28150	13
LOC_Os10g42180	13
LOC_Os02g40454	13
LOC_Os06g03670	13
LOC_Os04g56710	13
LOC_Os03g29150	13
LOC_Os10g17260	13
LOC_Os08g36970	13
LOC_Os04g48850	13
LOC_Os01g42330	13
LOC_Os03g59210	13
LOC_Os01g46800	13
LOC_Os01g22570	13
LOC_Os11g42220	13
LOC_Os09g28580	13
LOC_Os03g64070	13
LOC_Os11g05380	13
LOC_Os06g35165	15
LOC_Os01g64140	15
LOC_Os06g43370	15
LOC_Os06g28550	15
LOC_Os12g33150	15
LOC_Os05g38690	15
LOC_Os12g33120	15
LOC_Os12g33130	15
LOC_Os09g13400	15
LOC_Os10g35110	15
LOC_Os03g17300	15
LOC_Os06g51070	15
LOC_Os01g45720	15
LOC_Os02g52990	15
LOC_Os12g14550	15
LOC_Os02g47390	15
LOC_Os11g14340	15
LOC_Os03g16334	15
LOC_Os01g12000	15
LOC_Os04g50970	15
LOC_Os07g43400	15
LOC_Os05g46110	15
LOC_Os03g16230	15
LOC_Os01g09270	15
LOC_Os07g08800	15
LOC_Os07g43090	15
LOC_Os08g40919	15
LOC_Os08g40590	15
LOC_Os01g39270	15
LOC_Os01g72150	15
LOC_Os08g04340	15
LOC_Os06g01195	15
LOC_Os08g28970	15
LOC_Os04g58570	15
LOC_Os03g19390	15
LOC_Os03g03350	15
LOC_Os03g03360	15
LOC_Os04g12990	15
LOC_Os06g06990	15
LOC_Os02g36210	15
LOC_Os02g36264	15
LOC_Os03g56180	15
LOC_Os04g40440	15
LOC_Os01g66850	15
LOC_Os05g11720	15
LOC_Os01g04390	15
LOC_Os01g50530	15
LOC_Os11g41500	15
LOC_Os07g02930	15
LOC_Os06g18930	15
LOC_Os04g47110	15
LOC_Os04g31484	15
LOC_Os01g50200	15
LOC_Os04g53160	15
LOC_Os01g50000	15
LOC_Os02g53580	15
LOC_Os04g52640	15
LOC_Os04g15690	15
LOC_Os10g29220	15
LOC_Os02g40130	15
LOC_Os01g19610	15
LOC_Os04g41350	15
LOC_Os09g28600	15
LOC_Os09g28630	15
LOC_Os04g56990	15
LOC_Os08g36580	15
LOC_Os06g11280	15
LOC_Os04g48350	15
LOC_Os01g49560	16
LOC_Os01g71570	16
LOC_Os09g37050	16
LOC_Os03g05270	16
LOC_Os01g49600	16
LOC_Os01g49614	16
LOC_Os01g71474	16
LOC_Os11g07020	16
LOC_Os03g05610	16
LOC_Os01g71740	16
LOC_Os06g16300	16
LOC_Os01g41010	16
LOC_Os08g02770	16
LOC_Os06g28780	16
LOC_Os04g42620	16
LOC_Os06g43860	16
LOC_Os10g09850	16
LOC_Os04g02264	16
LOC_Os06g35410	16
LOC_Os01g49230	16
LOC_Os07g44160	16
LOC_Os07g44020	16
LOC_Os04g26910	16
LOC_Os02g06540	16
LOC_Os07g44380	16
LOC_Os09g31482	16
LOC_Os11g35590	16
LOC_Os03g58020	16
LOC_Os03g16920	16
LOC_Os01g52320	16
LOC_Os06g44280	16
LOC_Os03g30130	16
LOC_Os04g33590	16
LOC_Os01g01650	16
LOC_Os04g45020	16
LOC_Os04g49460	16
LOC_Os05g13490	16
LOC_Os09g29200	16
LOC_Os06g09620	16
LOC_Os03g42820	16
LOC_Os04g51040	16
LOC_Os07g32060	16
LOC_Os03g09170	16
LOC_Os02g45450	16
LOC_Os11g43990	16
LOC_Os09g38090	16
LOC_Os01g72690	16
LOC_Os03g14570	16
LOC_Os05g30700	16
LOC_Os12g26940	16
LOC_Os03g04060	16
LOC_Os07g35640	16
LOC_Os03g61090	16
LOC_Os03g10478	16
LOC_Os12g03150	16
LOC_Os07g31870	16
LOC_Os12g38330	16
LOC_Os02g47200	16
LOC_Os04g37710	16
LOC_Os01g12220	16
LOC_Os03g22010	16
LOC_Os03g16670	16
LOC_Os04g43910	16
LOC_Os06g05550	16
LOC_Os05g46340	16
LOC_Os03g22200	16
LOC_Os06g34120	16
LOC_Os03g16140	16
LOC_Os02g39884	16
LOC_Os10g39470	16
LOC_Os10g38314	16
LOC_Os05g05170	16
LOC_Os08g04840	16
LOC_Os08g34210	16
LOC_Os10g38580	16
LOC_Os08g13890	16
LOC_Os01g09930	16
LOC_Os12g07580	16
LOC_Os11g44430	16
LOC_Os01g60120	16
LOC_Os01g51140	16
LOC_Os08g38220	16
LOC_Os03g54100	16
LOC_Os01g39330	16
LOC_Os08g01170	16
LOC_Os11g14400	16
LOC_Os07g23470	16
LOC_Os01g72130	16
LOC_Os06g25439	16
LOC_Os11g03390	16
LOC_Os03g15210	16
LOC_Os04g46630	16
LOC_Os05g12410	16
LOC_Os03g10880	16
LOC_Os01g68300	16
LOC_Os05g05680	16
LOC_Os06g37560	16
LOC_Os04g58530	16
LOC_Os03g48970	16
LOC_Os03g19040	16
LOC_Os06g21360	16
LOC_Os06g21310	16
LOC_Os03g03164	16
LOC_Os06g21250	16
LOC_Os03g50250	16
LOC_Os04g46770	16
LOC_Os03g48626	16
LOC_Os08g42170	16
LOC_Os03g48480	16
LOC_Os04g53998	16
LOC_Os03g62330	16
LOC_Os11g41990	16
LOC_Os09g39260	16
LOC_Os08g28400	16
LOC_Os01g32830	16
LOC_Os05g45240	16
LOC_Os09g03960	16
LOC_Os01g66890	16
LOC_Os08g30730	16
LOC_Os07g46340	16
LOC_Os10g38140	16
LOC_Os07g46780	16
LOC_Os06g10050	16
LOC_Os05g33090	16
LOC_Os03g51010	16
LOC_Os02g31845	16
LOC_Os10g18370	16
LOC_Os04g47180	16
LOC_Os04g53370	16
LOC_Os05g09704	16
LOC_Os07g39350	16
LOC_Os06g10890	16
LOC_Os12g31460	16
LOC_Os07g39210	16
LOC_Os06g46900	16
LOC_Os11g01439	16
LOC_Os03g63280	16
LOC_Os03g06139	16
LOC_Os05g14860	16
LOC_Os01g70950	16
LOC_Os03g63620	16
LOC_Os05g37600	16
LOC_Os10g36360	16
LOC_Os02g49060	16
LOC_Os01g21630	16
LOC_Os07g45760	16
LOC_Os01g14080	16
LOC_Os01g33840	16
LOC_Os01g21420	16
LOC_Os01g10250	16
LOC_Os02g20560	16
LOC_Os01g65510	16
LOC_Os06g07300	16
LOC_Os04g27520	16
LOC_Os10g20350	16
LOC_Os08g23210	16
LOC_Os09g35690	16
LOC_Os09g28620	16
LOC_Os02g16270	16
LOC_Os03g01930	16
LOC_Os04g48360	16
LOC_Os11g42240	16
LOC_Os11g42290	16
LOC_Os02g40900	16
LOC_Os05g51570	16
LOC_Os01g25500	21
LOC_Os05g31740	21
LOC_Os03g09900	21
LOC_Os12g25830	21
LOC_Os06g43810	21
LOC_Os05g31910	21
LOC_Os09g32960	21
LOC_Os07g48730	21
LOC_Os01g13950	21
LOC_Os01g13930	21
LOC_Os12g41250	21
LOC_Os06g08910	21
LOC_Os12g02250	21
LOC_Os01g64110	21
LOC_Os07g05940	21
LOC_Os07g48510	21
LOC_Os01g13480	21
LOC_Os01g41430	21
LOC_Os04g34370	21
LOC_Os11g11060	21
LOC_Os06g43080	21
LOC_Os09g37120	21
LOC_Os01g71700	21
LOC_Os03g05630	21
LOC_Os02g15560	21
LOC_Os03g05620	21
LOC_Os12g41710	21
LOC_Os02g52010	21
LOC_Os10g28050	21
LOC_Os06g04900	21
LOC_Os01g64790	21
LOC_Os07g05040	21
LOC_Os09g17146	21
LOC_Os01g53420	21
LOC_Os02g27480	21
LOC_Os05g47750	21
LOC_Os04g02754	21
LOC_Os03g17680	21
LOC_Os04g02780	21
LOC_Os07g40890	21
LOC_Os12g22970	21
LOC_Os03g60520	21
LOC_Os11g11650	21
LOC_Os07g36120	21
LOC_Os04g02530	21
LOC_Os07g05420	21
LOC_Os06g28950	21
LOC_Os06g35770	21
LOC_Os03g60260	21
LOC_Os07g44610	21
LOC_Os09g31200	21
LOC_Os03g58790	21
LOC_Os08g37670	21
LOC_Os03g25610	21
LOC_Os07g09970	21
LOC_Os06g04230	21
LOC_Os03g58740	21
LOC_Os06g04220	21
LOC_Os03g25270	21
LOC_Os07g48820	21
LOC_Os01g49320	21
LOC_Os05g47670	21
LOC_Os07g36544	21
LOC_Os06g43990	21
LOC_Os05g38660	21
LOC_Os07g40300	21
LOC_Os11g31550	21
LOC_Os03g58300	21
LOC_Os05g02200	21
LOC_Os01g06490	21
LOC_Os08g03350	21
LOC_Os01g06660	21
LOC_Os04g55920	21
LOC_Os01g06600	21
LOC_Os02g02340	21
LOC_Os01g69870	21
LOC_Os01g52790	21
LOC_Os10g39640	21
LOC_Os09g31478	21
LOC_Os04g55640	21
LOC_Os01g38530	21
LOC_Os09g24800	21
LOC_Os01g45250	21
LOC_Os04g55740	21
LOC_Os03g21380	21
LOC_Os05g06340	21
LOC_Os10g41330	21
LOC_Os03g42130	21
LOC_Os01g52530	21
LOC_Os05g18604	21
LOC_Os01g01080	21
LOC_Os11g06780	21
LOC_Os09g20260	21
LOC_Os12g06190	21
LOC_Os09g29940	21
LOC_Os02g27200	21
LOC_Os01g52260	21
LOC_Os04g49954	21
LOC_Os12g06220	21
LOC_Os06g30640	21
LOC_Os03g30200	21
LOC_Os09g31970	21
LOC_Os06g48510	21
LOC_Os06g48520	21
LOC_Os04g45160	21
LOC_Os06g24190	21
LOC_Os02g52610	21
LOC_Os06g48680	21
LOC_Os06g30370	21
LOC_Os05g50230	21
LOC_Os07g49114	21
LOC_Os06g44170	21
LOC_Os11g02305	21
LOC_Os11g02389	21
LOC_Os02g45930	21
LOC_Os06g30130	21
LOC_Os06g09310	21
LOC_Os05g50090	21
LOC_Os02g02970	21
LOC_Os12g26290	21
LOC_Os04g49360	21
LOC_Os03g53060	21
LOC_Os05g43040	21
LOC_Os04g51150	21
LOC_Os12g01490	21
LOC_Os01g40950	21
LOC_Os08g33160	21
LOC_Os02g06130	21
LOC_Os05g50580	21
LOC_Os11g06150	21
LOC_Os06g09900	21
LOC_Os03g53350	21
LOC_Os05g50610	21
LOC_Os06g48030	21
LOC_Os01g65000	21
LOC_Os02g52830	21
LOC_Os03g53400	21
LOC_Os01g28790	21
LOC_Os07g04730	21
LOC_Os06g01350	21
LOC_Os07g35580	21
LOC_Os01g12790	21
LOC_Os04g45940	21
LOC_Os01g31980	21
LOC_Os01g12770	21
LOC_Os03g10300	21
LOC_Os01g48360	21
LOC_Os04g43400	21
LOC_Os03g04050	21
LOC_Os12g03470	21
LOC_Os03g04020	21
LOC_Os03g53740	21
LOC_Os02g14480	21
LOC_Os03g04120	21
LOC_Os07g47350	21
LOC_Os02g26810	21
LOC_Os01g63230	21
LOC_Os11g08100	21
LOC_Os06g49000	21
LOC_Os01g12381	21
LOC_Os04g45510	21
LOC_Os04g33310	21
LOC_Os01g12340	21
LOC_Os07g31884	21
LOC_Os02g30600	21
LOC_Os04g43060	21
LOC_Os09g06740	21
LOC_Os12g03040	21
LOC_Os01g24600	21
LOC_Os11g03730	21
LOC_Os01g48610	21
LOC_Os01g63480	21
LOC_Os01g24550	21
LOC_Os01g31370	21
LOC_Os09g38830	21
LOC_Os02g47090	21
LOC_Os01g40070	21
LOC_Os03g16350	21
LOC_Os07g43800	21
LOC_Os10g22520	21
LOC_Os03g61920	21
LOC_Os08g01670	21
LOC_Os12g07030	21
LOC_Os04g37790	21
LOC_Os02g55610	21
LOC_Os06g34840	21
LOC_Os02g42720	21
LOC_Os02g10660	21
LOC_Os01g52060	21
LOC_Os04g01710	21
LOC_Os04g13210	21
LOC_Os09g26780	21
LOC_Os03g16630	21
LOC_Os02g10550	21
LOC_Os08g29660	21
LOC_Os08g38900	21
LOC_Os01g24070	21
LOC_Os10g39100	21
LOC_Os03g61360	21
LOC_Os02g26770	21
LOC_Os02g39930	21
LOC_Os06g05440	21
LOC_Os07g08390	21
LOC_Os12g42280	21
LOC_Os03g22120	21
LOC_Os11g10710	21
LOC_Os06g22080	21
LOC_Os03g22510	21
LOC_Os02g39850	21
LOC_Os04g43760	21
LOC_Os07g35390	21
LOC_Os01g60860	21
LOC_Os03g61510	21
ChrSy.fgenesh.gene.37	21
LOC_Os03g22470	21
LOC_Os03g61540	21
LOC_Os07g35410	21
LOC_Os07g35480	21
LOC_Os06g17020	21
LOC_Os08g38910	21
LOC_Os02g03370	21
LOC_Os07g43010	21
LOC_Os01g39990	21
LOC_Os01g09640	21
LOC_Os04g32920	21
LOC_Os01g68770	21
LOC_Os09g30300	21
LOC_Os02g34580	21
LOC_Os10g38600	21
LOC_Os02g34600	21
LOC_Os09g13600	21
LOC_Os02g34410	21
LOC_Os05g01030	21
LOC_Os08g13920	21
LOC_Os01g60420	21
LOC_Os02g11640	21
LOC_Os09g21210	21
LOC_Os02g03700	21
LOC_Os06g13350	21
LOC_Os10g40480	21
LOC_Os03g49260	21
LOC_Os06g13460	21
LOC_Os06g40070	21
LOC_Os11g44380	21
LOC_Os11g33120	21
LOC_Os06g13560	21
LOC_Os12g07500	21
LOC_Os03g37490	21
LOC_Os12g02980	21
LOC_Os03g03510	21
LOC_Os06g21690	21
LOC_Os08g04010	21
LOC_Os03g15040	21
LOC_Os04g44060	21
LOC_Os03g03440	21
LOC_Os01g56270	21
LOC_Os06g45570	21
LOC_Os03g49620	21
LOC_Os10g30310	21
LOC_Os01g72080	21
LOC_Os10g34840	21
LOC_Os11g03300	21
LOC_Os03g15270	21
LOC_Os06g45480	21
LOC_Os12g37360	21
LOC_Os05g05640	21
LOC_Os05g05620	21
LOC_Os01g72380	21
LOC_Os02g51410	21
LOC_Os03g45779	21
LOC_Os08g34580	21
LOC_Os12g37910	21
LOC_Os02g07690	21
LOC_Os02g46640	21
LOC_Os03g41390	21
LOC_Os06g38294	21
LOC_Os01g72570	21
LOC_Os07g17160	21
LOC_Os12g02700	21
LOC_Os12g02720	21
LOC_Os10g30880	21
LOC_Os06g45090	21
LOC_Os02g46473	21
LOC_Os12g03970	21
LOC_Os03g19250	21
LOC_Os02g54820	21
LOC_Os09g39940	21
LOC_Os07g34940	21
LOC_Os03g19310	21
LOC_Os03g62180	21
LOC_Os02g48320	21
LOC_Os04g58480	21
LOC_Os04g46970	21
LOC_Os02g50350	21
LOC_Os02g36940	21
LOC_Os02g54600	21
LOC_Os07g34620	21
LOC_Os03g19010	21
LOC_Os06g37300	21
LOC_Os01g59050	21
LOC_Os01g23580	21
LOC_Os10g01100	21
LOC_Os08g42750	21
LOC_Os01g59100	21
LOC_Os04g24850	21
LOC_Os12g11860	21
LOC_Os05g36100	21
LOC_Os01g62130	21
LOC_Os03g48710	21
LOC_Os02g13100	21
LOC_Os03g19680	21
LOC_Os01g27210	21
LOC_Os05g29810	21
LOC_Os04g58160	21
LOC_Os12g08260	21
LOC_Os02g48640	21
LOC_Os09g08370	21
LOC_Os02g54240	21
LOC_Os12g11680	21
LOC_Os09g39630	21
LOC_Os07g38840	21
LOC_Os02g48770	21
LOC_Os03g48430	21
LOC_Os02g48860	21
LOC_Os02g13420	21
LOC_Os04g53930	21
LOC_Os01g15270	21
LOC_Os03g56250	21
LOC_Os05g03920	21
LOC_Os07g42730	21
LOC_Os07g07990	21
LOC_Os08g28240	21
LOC_Os02g13600	21
LOC_Os01g62830	21
LOC_Os02g36150	21
LOC_Os05g45090	21
LOC_Os01g15470	21
LOC_Os07g03710	21
LOC_Os05g03760	21
LOC_Os07g42910	21
LOC_Os01g32780	21
LOC_Os02g43470	21
LOC_Os02g50940	21
LOC_Os01g62670	21
LOC_Os07g18120	21
LOC_Os12g35940	21
LOC_Os02g04130	21
LOC_Os06g06050	21
LOC_Os04g40100	21
LOC_Os10g37050	21
LOC_Os02g50730	21
LOC_Os05g33730	21
LOC_Os02g43820	21
LOC_Os11g29900	21
LOC_Os03g07990	21
LOC_Os10g37110	21
LOC_Os11g29870	21
LOC_Os10g13810	21
LOC_Os03g23010	21
LOC_Os01g62540	21
LOC_Os03g07870	21
LOC_Os03g27590	21
LOC_Os08g39450	21
LOC_Os07g10170	21
LOC_Os01g08810	21
LOC_Os11g04170	21
LOC_Os07g46380	21
LOC_Os01g11600	21
LOC_Os03g32180	21
LOC_Os12g43490	21
LOC_Os06g07070	21
LOC_Os12g28580	21
LOC_Os01g04409	21
LOC_Os06g07030	21
LOC_Os10g21418	21
LOC_Os12g43750	21
LOC_Os05g08640	21
LOC_Os01g67650	21
LOC_Os05g11910	21
LOC_Os11g04409	21
LOC_Os01g54969	21
LOC_Os01g67680	21
LOC_Os12g43640	21
LOC_Os03g36630	21
LOC_Os07g07470	21
LOC_Os11g45730	21
LOC_Os03g11960	21
LOC_Os11g41600	21
LOC_Os02g04840	21
LOC_Os06g41840	21
LOC_Os08g39860	21
LOC_Os08g39850	21
LOC_Os01g08380	21
LOC_Os08g39840	21
LOC_Os01g67480	21
LOC_Os09g27950	21
LOC_Os11g41590	21
LOC_Os05g41610	21
LOC_Os09g27750	21
LOC_Os11g37950	21
LOC_Os01g16146	21
LOC_Os06g10070	21
LOC_Os09g34000	21
LOC_Os07g46670	21
LOC_Os05g11560	21
LOC_Os08g39630	21
LOC_Os05g48800	21
LOC_Os02g04720	21
LOC_Os07g02880	21
LOC_Os07g02850	21
LOC_Os04g59300	21
LOC_Os08g39730	21
LOC_Os05g11600	21
LOC_Os12g04204	21
LOC_Os05g16824	21
LOC_Os12g08760	21
LOC_Os10g14011	21
LOC_Os06g46340	21
LOC_Os06g14770	21
LOC_Os07g39520	21
LOC_Os05g11160	21
LOC_Os12g16720	21
LOC_Os08g43120	21
LOC_Os03g02460	21
LOC_Os11g37230	21
LOC_Os08g39000	21
LOC_Os01g73200	21
LOC_Os04g31030	21
LOC_Os05g48010	21
LOC_Os04g47720	21
LOC_Os09g38910	21
LOC_Os10g25400	21
LOC_Os11g12420	21
LOC_Os03g47530	21
LOC_Os04g23580	21
LOC_Os02g57700	21
LOC_Os04g57300	21
LOC_Os07g33550	21
LOC_Os03g63390	21
LOC_Os05g25680	21
LOC_Os06g36270	21
LOC_Os01g46080	21
LOC_Os09g16380	21
LOC_Os04g39350	21
LOC_Os10g36980	21
LOC_Os07g33680	21
LOC_Os02g37930	21
LOC_Os09g07440	21
LOC_Os04g52504	21
ChrUn.fgenesh.gene.73	21
LOC_Os09g07154	21
LOC_Os11g30810	21
LOC_Os02g37834	21
LOC_Os01g58194	21
LOC_Os07g41280	21
LOC_Os05g25390	21
LOC_Os07g41320	21
LOC_Os04g52600	21
LOC_Os03g40194	21
LOC_Os08g43670	21
LOC_Os06g03860	21
LOC_Os03g18360	21
LOC_Os04g52780	21
LOC_Os12g24650	21
LOC_Os03g47230	21
LOC_Os03g20790	21
LOC_Os03g20780	21
LOC_Os01g61510	21
LOC_Os02g05530	21
LOC_Os02g33080	21
LOC_Os12g44250	21
LOC_Os03g12470	21
LOC_Os01g65900	21
LOC_Os02g37320	21
LOC_Os02g37330	21
LOC_Os09g11780	21
LOC_Os05g32630	21
LOC_Os04g35680	21
LOC_Os01g19880	21
LOC_Os03g55010	21
LOC_Os03g18770	21
LOC_Os12g12514	21
LOC_Os12g44060	21
LOC_Os12g44070	21
LOC_Os12g12580	21
LOC_Os04g27060	21
LOC_Os02g12380	21
LOC_Os03g12820	21
LOC_Os03g12815	21
LOC_Os01g70130	21
LOC_Os01g54340	21
LOC_Os11g28540	21
LOC_Os03g55250	21
LOC_Os04g27190	21
LOC_Os05g44030	21
LOC_Os01g61230	21
LOC_Os03g20210	21
LOC_Os05g44060	21
LOC_Os01g21250	21
LOC_Os01g02290	21
LOC_Os02g20360	21
LOC_Os01g21160	21
LOC_Os06g50230	21
LOC_Os01g02130	21
LOC_Os11g47870	21
LOC_Os01g61440	21
LOC_Os01g14440	21
LOC_Os06g50220	21
LOC_Os05g25920	21
LOC_Os11g28940	21
LOC_Os11g47809	21
LOC_Os01g65700	21
LOC_Os02g49230	21
LOC_Os11g05700	21
LOC_Os10g20470	21
LOC_Os04g27670	21
LOC_Os03g39710	21
LOC_Os06g19540	21
LOC_Os06g08564	21
LOC_Os11g05860	21
LOC_Os07g45170	21
LOC_Os06g19444	21
LOC_Os11g05494	21
LOC_Os09g28740	21
LOC_Os01g53880	21
LOC_Os07g40986	21
LOC_Os05g44270	21
LOC_Os11g05530	21
LOC_Os01g74200	21
LOC_Os10g32680	21
LOC_Os09g28650	21
LOC_Os05g44300	21
LOC_Os02g11760	21
LOC_Os03g29850	21
LOC_Os01g03080	21
LOC_Os06g42560	21
LOC_Os12g17400	21
LOC_Os07g01600	21
LOC_Os02g05950	21
LOC_Os01g10980	21
LOC_Os06g08190	21
LOC_Os01g53990	21
LOC_Os06g11150	21
LOC_Os05g03480	21
LOC_Os05g49900	21
LOC_Os12g05210	21
LOC_Os05g40384	21
LOC_Os02g01820	21
LOC_Os01g10950	21
LOC_Os05g03620	21
LOC_Os05g03610	21
LOC_Os06g47200	21
LOC_Os09g28180	21
LOC_Os10g42190	21
LOC_Os03g31510	21
LOC_Os06g11450	21
LOC_Os04g56500	21
LOC_Os04g48460	21
LOC_Os01g58500	21
LOC_Os09g28060	21
LOC_Os02g58010	21
LOC_Os05g15530	21
LOC_Os08g44340	21
LOC_Os10g42020	21
LOC_Os03g52380	21
LOC_Os01g58335	21
LOC_Os05g49260	21
LOC_Os12g29220	21
LOC_Os09g28570	21
LOC_Os08g11490	21
LOC_Os04g56110	21
LOC_Os10g08018	21
LOC_Os03g64060	21
LOC_Os02g53750	21
LOC_Os04g09260	21
LOC_Os03g01140	21
LOC_Os01g07970	21
LOC_Os02g09510	21
LOC_Os02g32840	21
LOC_Os05g49100	21
LOC_Os01g58790	21
LOC_Os03g43770	21
LOC_Os04g39814	21
LOC_Os12g32760	21
LOC_Os09g28210	21
LOC_Os09g28230	21
LOC_Os12g02400	22
LOC_Os04g51460	22
LOC_Os12g02440	22
LOC_Os07g48630	22
LOC_Os04g51410	22
LOC_Os01g18120	22
LOC_Os04g51580	22
LOC_Os01g71310	22
LOC_Os01g64310	22
LOC_Os06g39880	22
LOC_Os01g71420	22
LOC_Os10g28240	22
LOC_Os10g28200	22
LOC_Os03g05880	22
LOC_Os03g05870	22
LOC_Os07g48280	22
LOC_Os11g02470	22
LOC_Os07g09190	22
LOC_Os06g04889	22
LOC_Os07g09140	22
LOC_Os04g34410	22
LOC_Os04g44354	22
LOC_Os11g02510	22
LOC_Os07g48090	22
LOC_Os12g41690	22
LOC_Os04g51660	22
LOC_Os04g51680	22
LOC_Os12g39620	22
LOC_Os10g35950	22
LOC_Os02g56370	22
LOC_Os11g02750	22
LOC_Os04g02920	22
LOC_Os10g40600	22
LOC_Os07g44910	22
LOC_Os07g40630	22
LOC_Os07g09620	22
LOC_Os09g17152	22
LOC_Os05g47880	22
LOC_Os05g38860	22
LOC_Os03g60810	22
LOC_Os01g53370	22
LOC_Os01g53390	22
LOC_Os02g38020	22
LOC_Os01g53090	22
LOC_Os10g05730	22
LOC_Os06g28330	22
LOC_Os01g18800	22
LOC_Os05g01580	22
LOC_Os03g60509	22
LOC_Os03g17700	22
LOC_Os03g58940	22
LOC_Os11g27795	22
LOC_Os04g42470	22
LOC_Os11g39220	22
LOC_Os08g37660	22
LOC_Os06g04240	22
LOC_Os01g25386	22
LOC_Os01g18220	22
LOC_Os07g36560	22
LOC_Os07g01214	22
LOC_Os10g35070	22
LOC_Os08g37432	22
LOC_Os03g13820	22
LOC_Os07g36590	22
LOC_Os05g13900	22
LOC_Os04g55850	22
LOC_Os07g44140	22
LOC_Os06g12560	22
LOC_Os10g39750	22
LOC_Os02g33110	22
LOC_Os04g02050	22
LOC_Os05g39350	22
LOC_Os08g26840	22
LOC_Os05g39410	22
LOC_Os01g06590	22
LOC_Os03g21640	22
LOC_Os10g39660	22
LOC_Os03g58110	22
LOC_Os07g44370	22
LOC_Os02g06640	22
LOC_Os06g12460	22
LOC_Os05g18090	22
LOC_Os07g44290	22
LOC_Os09g24580	22
LOC_Os09g24590	22
LOC_Os04g18570	22
LOC_Os01g52570	22
LOC_Os06g30930	22
LOC_Os06g51200	22
LOC_Os02g06930	22
LOC_Os03g58000	22
LOC_Os10g41550	22
LOC_Os04g14150	22
LOC_Os02g06990	22
LOC_Os05g34830	22
LOC_Os02g27220	22
LOC_Os03g16700	22
LOC_Os02g41680	22
LOC_Os02g41670	22
LOC_Os02g41650	22
LOC_Os02g27100	22
LOC_Os02g41630	22
LOC_Os01g06890	22
LOC_Os01g52130	22
LOC_Os06g51370	22
LOC_Os05g18470	22
LOC_Os11g06300	22
LOC_Os02g52560	22
LOC_Os09g29660	22
LOC_Os02g45710	22
LOC_Os06g09210	22
LOC_Os06g09220	22
LOC_Os09g29510	22
LOC_Os04g45290	22
LOC_Os01g34060	22
LOC_Os04g49510	22
LOC_Os05g50100	22
LOC_Os11g02379	22
LOC_Os05g18730	22
LOC_Os11g02350	22
LOC_Os02g15230	22
LOC_Os06g44040	22
LOC_Os08g41470	22
LOC_Os07g49080	22
LOC_Os02g45760	22
LOC_Os02g45780	22
LOC_Os01g01710	22
LOC_Os09g36200	22
LOC_Os01g65370	22
LOC_Os12g01449	22
LOC_Os02g57060	22
LOC_Os01g01870	22
LOC_Os03g42830	22
LOC_Os04g51070	22
LOC_Os04g49170	22
LOC_Os08g33210	22
LOC_Os01g38980	22
LOC_Os03g09190	22
LOC_Os02g52780	22
LOC_Os08g03002	22
LOC_Os06g48050	22
LOC_Os09g29310	22
LOC_Os09g29380	22
LOC_Os03g42630	22
LOC_Os01g48446	22
LOC_Os02g14630	22
LOC_Os03g14590	22
LOC_Os02g47670	22
LOC_Os03g08320	22
LOC_Os05g35290	22
LOC_Os04g43410	22
LOC_Os07g04690	22
LOC_Os04g43390	22
LOC_Os04g43380	22
LOC_Os05g30454	22
LOC_Os06g38830	22
LOC_Os09g38239	22
LOC_Os12g42850	22
LOC_Os03g53930	22
LOC_Os04g50216	22
LOC_Os09g09690	22
LOC_Os04g50200	22
LOC_Os09g02540	22
LOC_Os05g27730	22
LOC_Os03g14170	22
LOC_Os04g33390	22
LOC_Os09g38510	22
LOC_Os04g43070	22
LOC_Os04g37680	22
LOC_Os04g01980	22
LOC_Os04g01960	22
LOC_Os04g37670	22
LOC_Os03g10090	22
LOC_Os03g45170	22
LOC_Os03g04570	22
LOC_Os03g10050	22
LOC_Os06g01960	22
LOC_Os03g04660	22
LOC_Os02g14170	22
LOC_Os07g04820	22
LOC_Os01g48530	22
LOC_Os07g47080	22
LOC_Os10g34440	22
LOC_Os09g38834	22
LOC_Os09g38800	22
LOC_Os07g31720	22
LOC_Os03g16390	22
LOC_Os11g10260	22
LOC_Os01g04620	22
LOC_Os04g29090	22
LOC_Os12g07150	22
LOC_Os09g26570	22
LOC_Os06g13180	22
LOC_Os08g01600	22
LOC_Os04g37880	22
LOC_Os01g63930	22
LOC_Os11g10100	22
LOC_Os08g01410	22
LOC_Os10g39020	22
LOC_Os05g46460	22
LOC_Os03g57320	22
LOC_Os05g35594	22
LOC_Os05g46360	22
LOC_Os10g10480	22
LOC_Os07g43530	22
LOC_Os05g39930	22
LOC_Os03g57310	22
LOC_Os02g55970	22
LOC_Os06g05310	22
LOC_Os02g26430	22
LOC_Os03g16170	22
LOC_Os11g10470	22
LOC_Os01g60810	22
LOC_Os08g29570	22
LOC_Os05g39720	22
LOC_Os02g14990	22
LOC_Os05g46020	22
LOC_Os01g09220	22
LOC_Os05g46050	22
LOC_Os09g26310	22
LOC_Os09g30160	22
LOC_Os08g04830	22
LOC_Os03g22634	22
LOC_Os03g22770	22
LOC_Os03g22790	22
LOC_Os01g51690	22
LOC_Os06g13870	22
LOC_Os09g21840	22
LOC_Os10g38489	22
LOC_Os01g09570	22
LOC_Os01g68900	22
LOC_Os11g34720	22
LOC_Os12g07640	22
LOC_Os02g39160	22
LOC_Os01g56930	22
LOC_Os08g01220	22
LOC_Os02g42940	22
LOC_Os10g30290	22
LOC_Os01g44120	22
LOC_Os04g17100	22
LOC_Os03g54050	22
LOC_Os11g07922	22
LOC_Os07g29750	22
LOC_Os04g32480	22
LOC_Os06g49700	22
LOC_Os10g30600	22
LOC_Os06g45240	22
LOC_Os08g34790	22
LOC_Os01g72120	22
LOC_Os06g45470	22
LOC_Os03g15220	22
LOC_Os02g07010	22
LOC_Os03g03700	22
LOC_Os10g34730	22
LOC_Os01g72360	22
LOC_Os09g33690	22
LOC_Os03g41460	22
LOC_Os08g04470	22
LOC_Os01g72260	22
LOC_Os04g32810	22
LOC_Os08g34500	22
LOC_Os04g46220	22
LOC_Os06g38420	22
LOC_Os05g05670	22
LOC_Os12g03960	22
LOC_Os06g45890	22
LOC_Os02g48210	22
LOC_Os07g34900	22
LOC_Os03g03200	22
LOC_Os02g50340	22
LOC_Os05g29990	22
LOC_Os04g46880	22
LOC_Os09g39770	22
LOC_Os03g03034	22
LOC_Os02g54590	22
LOC_Os12g11930	22
LOC_Os06g02940	22
LOC_Os03g56860	22
LOC_Os04g12960	22
LOC_Os07g42370	22
LOC_Os10g01690	22
LOC_Os02g43280	22
LOC_Os06g06930	22
LOC_Os01g27340	22
LOC_Os07g38800	22
LOC_Os07g38810	22
LOC_Os03g62230	22
LOC_Os08g28790	22
LOC_Os04g53860	22
LOC_Os02g36550	22
LOC_Os07g34260	22
LOC_Os07g34240	22
LOC_Os08g28710	22
LOC_Os03g62200	22
LOC_Os05g15850	22
LOC_Os07g34370	22
LOC_Os02g13430	22
LOC_Os03g48270	22
LOC_Os07g34070	22
LOC_Os01g20206	22
LOC_Os10g33140	22
LOC_Os02g04430	22
LOC_Os07g34190	22
LOC_Os02g43700	22
LOC_Os07g42740	22
LOC_Os03g56000	22
LOC_Os04g40070	22
LOC_Os10g37570	22
LOC_Os05g29030	22
LOC_Os01g11300	22
LOC_Os01g15640	22
LOC_Os07g30760	22
LOC_Os08g30510	22
LOC_Os01g62430	22
LOC_Os06g06360	22
LOC_Os04g58860	22
LOC_Os04g58810	22
LOC_Os05g45410	22
LOC_Os02g50600	22
LOC_Os03g11650	22
LOC_Os02g43970	22
LOC_Os01g66760	22
LOC_Os02g48190	22
LOC_Os05g04380	22
LOC_Os01g08780	22
LOC_Os01g04350	22
LOC_Os07g39030	22
LOC_Os03g32314	22
LOC_Os06g18000	22
LOC_Os12g28590	22
LOC_Os01g50700	22
LOC_Os07g07340	22
LOC_Os07g18158	22
LOC_Os01g54980	22
LOC_Os09g34140	22
LOC_Os11g45740	22
LOC_Os11g04530	22
LOC_Os01g04280	22
LOC_Os01g54860	22
LOC_Os05g08554	22
LOC_Os03g44250	22
LOC_Os05g48680	22
LOC_Os02g17534	22
LOC_Os11g37900	22
LOC_Os01g67540	22
LOC_Os04g31870	22
LOC_Os01g36070	22
LOC_Os12g28710	22
LOC_Os01g50940	22
LOC_Os08g31090	22
LOC_Os05g04700	22
LOC_Os12g28770	22
LOC_Os05g41780	22
LOC_Os03g51080	22
LOC_Os05g48260	22
LOC_Os04g47520	22
LOC_Os05g11010	22
LOC_Os01g59690	22
LOC_Os01g43710	22
LOC_Os05g11070	22
LOC_Os07g39880	22
LOC_Os06g10160	22
LOC_Os05g11120	22
LOC_Os06g14630	22
LOC_Os03g02530	22
LOC_Os05g09020	22
LOC_Os04g47220	22
LOC_Os11g37700	22
LOC_Os01g73540	22
LOC_Os06g10210	22
LOC_Os06g20900	22
LOC_Os01g73580	22
LOC_Os02g08200	22
LOC_Os01g50370	22
LOC_Os06g37150	22
LOC_Os06g20740	22
LOC_Os03g02280	22
LOC_Os10g43060	22
LOC_Os02g08440	22
LOC_Os04g47750	22
LOC_Os05g09440	22
LOC_Os06g46950	22
LOC_Os05g37250	22
LOC_Os06g36010	22
LOC_Os06g36070	22
LOC_Os04g23440	22
LOC_Os04g35060	22
LOC_Os12g36110	22
LOC_Os03g55540	22
LOC_Os05g25770	22
LOC_Os02g49880	22
LOC_Os07g37730	22
LOC_Os09g07350	22
LOC_Os01g41900	22
LOC_Os10g36960	22
LOC_Os03g55800	22
LOC_Os04g57200	22
LOC_Os03g18030	22
LOC_Os09g16280	22
LOC_Os11g12330	22
LOC_Os11g12340	22
LOC_Os05g37190	22
LOC_Os02g53380	22
LOC_Os03g02050	22
LOC_Os08g27759	22
LOC_Os06g03930	22
LOC_Os01g02870	22
LOC_Os03g18130	22
LOC_Os01g19130	22
LOC_Os01g26174	22
LOC_Os01g41820	22
LOC_Os03g12030	22
LOC_Os02g53100	22
LOC_Os12g36490	22
LOC_Os03g20949	22
LOC_Os07g41060	22
LOC_Os03g63760	22
LOC_Os11g30560	22
LOC_Os11g30500	22
LOC_Os04g52840	22
LOC_Os02g40110	22
LOC_Os03g12260	22
LOC_Os12g24580	22
LOC_Os06g15760	22
LOC_Os07g37530	22
LOC_Os03g51390	22
LOC_Os01g70540	22
LOC_Os03g12500	22
LOC_Os02g33000	22
LOC_Os01g61680	22
LOC_Os02g44880	22
LOC_Os07g06840	22
LOC_Os02g37300	22
LOC_Os03g18740	22
LOC_Os08g15230	22
LOC_Os10g36070	22
LOC_Os10g36090	22
LOC_Os01g14060	22
LOC_Os03g18850	22
LOC_Os01g14050	22
LOC_Os07g41400	22
LOC_Os12g12560	22
LOC_Os01g19940	22
LOC_Os02g05744	22
LOC_Os01g70150	22
LOC_Os01g61080	22
LOC_Os02g28860	22
LOC_Os01g54350	22
LOC_Os12g12010	22
LOC_Os03g06580	22
LOC_Os06g50390	22
LOC_Os01g02200	22
LOC_Os11g24180	22
LOC_Os08g31700	22
LOC_Os01g61370	22
LOC_Os03g28940	22
LOC_Os03g20090	22
LOC_Os05g10840	22
LOC_Os01g61460	22
LOC_Os01g54670	22
LOC_Os01g74040	22
LOC_Os02g32520	22
LOC_Os01g10640	22
LOC_Os01g07150	22
LOC_Os03g29920	22
LOC_Os09g28750	22
LOC_Os01g66530	22
LOC_Os01g53730	22
LOC_Os01g53710	22
LOC_Os11g05660	22
LOC_Os05g10210	22
LOC_Os02g05940	22
LOC_Os01g10990	22
LOC_Os06g11090	22
LOC_Os09g35020	22
LOC_Os09g35030	22
LOC_Os10g42670	22
LOC_Os05g44900	22
LOC_Os10g42620	22
LOC_Os09g35010	22
LOC_Os01g53920	22
LOC_Os01g61990	22
LOC_Os06g11240	22
LOC_Os05g03590	22
LOC_Os10g42410	22
LOC_Os09g23620	22
LOC_Os09g23660	22
LOC_Os05g44770	22
LOC_Os11g42960	22
LOC_Os04g48530	22
LOC_Os09g28160	22
LOC_Os06g47530	22
LOC_Os03g59070	22
LOC_Os01g58420	22
LOC_Os02g40530	22
LOC_Os03g59320	22
LOC_Os02g09960	22
LOC_Os08g44150	22
LOC_Os01g42410	22
LOC_Os05g49620	22
LOC_Os01g22900	22
LOC_Os02g40700	22
LOC_Os08g11510	22
LOC_Os05g49290	22
LOC_Os09g28550	22
LOC_Os01g74370	22
LOC_Os04g56210	22
LOC_Os11g09350	22
LOC_Os02g09490	22
LOC_Os12g17950	22
LOC_Os04g52090	22
LOC_Os11g09010	22
LOC_Os09g28340	22
LOC_Os09g28280	22
LOC_Os03g01012	22
LOC_Os02g32690	22
LOC_Os03g43720	22
LOC_Os03g64260	22
LOC_Os10g35150	24
LOC_Os12g13550	24
LOC_Os03g17174	24
LOC_Os06g23560	24
LOC_Os04g51870	24
LOC_Os04g34420	24
LOC_Os07g09010	24
LOC_Os04g51990	24
LOC_Os06g43304	24
LOC_Os10g35810	24
LOC_Os10g03570	24
LOC_Os06g16350	24
LOC_Os11g02730	24
LOC_Os08g14320	24
LOC_Os02g38386	24
LOC_Os01g39040	24
LOC_Os12g18550	24
LOC_Os01g49120	24
LOC_Os07g05620	24
LOC_Os03g17240	24
LOC_Os06g23140	24
LOC_Os11g11990	24
LOC_Os08g37590	24
LOC_Os01g45110	24
LOC_Os07g44110	24
LOC_Os07g44130	24
LOC_Os11g10860	24
LOC_Os08g26820	24
LOC_Os01g45360	24
LOC_Os06g12310	24
LOC_Os02g33330	24
LOC_Os01g38660	24
LOC_Os01g52480	24
LOC_Os08g14720	24
LOC_Os11g27120	24
LOC_Os11g27170	24
LOC_Os04g49940	24
LOC_Os10g41640	24
LOC_Os06g39140	24
LOC_Os01g69200	24
LOC_Os02g22160	24
LOC_Os01g45900	24
LOC_Os03g09060	24
LOC_Os03g42464	24
LOC_Os11g06590	24
LOC_Os08g10150	24
LOC_Os03g04890	24
LOC_Os01g57730	24
LOC_Os07g12890	24
LOC_Os02g45830	24
LOC_Os09g36290	24
LOC_Os08g10304	24
LOC_Os04g10350	24
LOC_Os05g50830	24
LOC_Os03g09140	24
LOC_Os02g45460	24
LOC_Os03g42760	24
LOC_Os01g57260	24
LOC_Os07g24070	24
LOC_Os03g10320	24
LOC_Os04g45900	24
LOC_Os07g31470	24
LOC_Os03g04070	24
LOC_Os01g28500	24
LOC_Os02g42000	24
LOC_Os03g14270	24
LOC_Os11g14040	24
LOC_Os08g09010	24
LOC_Os07g04960	24
LOC_Os03g04500	24
LOC_Os06g17890	24
LOC_Os12g38100	24
LOC_Os04g45690	24
LOC_Os09g38777	24
LOC_Os03g57720	24
LOC_Os06g29730	24
LOC_Os05g46610	24
LOC_Os01g04570	24
LOC_Os03g57680	24
LOC_Os03g57980	24
LOC_Os09g09320	24
LOC_Os07g35140	24
LOC_Os11g22350	24
LOC_Os08g29600	24
LOC_Os03g16060	24
LOC_Os11g38070	24
LOC_Os08g09900	24
ChrSy.fgenesh.gene.81	24
LOC_Os01g60930	24
LOC_Os02g34790	24
LOC_Os04g54320	24
LOC_Os03g22670	24
LOC_Os11g26150	24
LOC_Os01g05080	24
LOC_Os03g22830	24
LOC_Os08g04620	24
LOC_Os03g27190	24
LOC_Os09g21320	24
LOC_Os11g21804	24
LOC_Os01g05760	24
LOC_Os10g30080	24
LOC_Os02g51020	24
LOC_Os06g49710	24
LOC_Os03g03420	24
LOC_Os06g49880	24
LOC_Os07g23380	24
LOC_Os02g07000	24
LOC_Os03g15250	24
LOC_Os06g49220	24
LOC_Os05g28780	24
LOC_Os01g68290	24
LOC_Os03g03890	24
LOC_Os04g32590	24
LOC_Os09g33800	24
LOC_Os01g72560	24
LOC_Os01g12910	24
LOC_Os03g10950	24
LOC_Os10g26510	24
LOC_Os02g51740	24
LOC_Os07g34850	24
LOC_Os01g47350	24
LOC_Os02g50490	24
LOC_Os01g36950	24
LOC_Os02g09400	24
LOC_Os06g45780	24
LOC_Os09g39930	24
LOC_Os02g50130	24
LOC_Os12g11710	24
LOC_Os10g37880	24
LOC_Os02g36220	24
LOC_Os05g29710	24
LOC_Os04g53810	24
LOC_Os12g11500	24
LOC_Os01g20980	24
LOC_Os03g48440	24
LOC_Os02g54130	24
LOC_Os01g20910	24
LOC_Os07g30170	24
LOC_Os02g48940	24
LOC_Os01g62850	24
LOC_Os10g33350	24
LOC_Os07g03790	24
LOC_Os04g28100	24
LOC_Os07g42970	24
LOC_Os01g62600	24
LOC_Os02g50805	24
LOC_Os01g62760	24
LOC_Os06g18140	24
LOC_Os02g31080	24
LOC_Os01g04300	24
LOC_Os11g45540	24
LOC_Os07g46270	24
LOC_Os12g43470	24
LOC_Os01g04440	24
LOC_Os01g04480	24
LOC_Os01g11880	24
LOC_Os01g04210	24
LOC_Os01g08320	24
LOC_Os01g08300	24
LOC_Os06g10040	24
LOC_Os02g04630	24
LOC_Os05g04660	24
LOC_Os07g46990	24
LOC_Os01g08100	24
LOC_Os08g17600	24
LOC_Os07g46846	24
LOC_Os01g08090	24
LOC_Os02g31910	24
LOC_Os12g08790	24
LOC_Os01g43844	24
LOC_Os03g02960	24
LOC_Os01g43650	24
LOC_Os06g18990	24
LOC_Os08g43180	24
LOC_Os06g10170	24
LOC_Os01g43890	24
LOC_Os03g02550	24
LOC_Os03g02590	24
LOC_Os04g53410	24
LOC_Os10g25570	24
LOC_Os04g53120	24
LOC_Os01g47820	24
LOC_Os07g39270	24
LOC_Os07g33450	24
LOC_Os02g53160	24
LOC_Os02g57790	24
LOC_Os05g25640	24
LOC_Os04g57240	24
LOC_Os02g49650	24
LOC_Os06g03810	24
LOC_Os03g55940	24
LOC_Os07g37650	24
LOC_Os08g43430	24
LOC_Os12g09640	24
LOC_Os07g41650	24
LOC_Os01g61670	24
LOC_Os01g65904	24
LOC_Os12g36870	24
LOC_Os01g14590	24
LOC_Os01g61160	24
LOC_Os05g02890	24
LOC_Os05g02870	24
LOC_Os02g28900	24
LOC_Os07g06450	24
LOC_Os07g06490	24
LOC_Os01g65690	24
LOC_Os11g12770	24
LOC_Os05g40180	24
LOC_Os11g05450	24
LOC_Os03g29930	24
LOC_Os12g13120	24
LOC_Os09g35790	24
LOC_Os02g05930	24
LOC_Os05g44792	24
LOC_Os05g40212	24
LOC_Os03g52130	24
LOC_Os01g46760	24
LOC_Os03g59360	24
LOC_Os03g52370	24
LOC_Os09g35800	24
LOC_Os08g06640	24
LOC_Os05g49020	24
LOC_Os04g39950	24
LOC_Os11g05070	24
LOC_Os09g28354	24
LOC_Os01g74630	24
LOC_Os01g49580	25
LOC_Os12g02420	25
LOC_Os02g56030	25
LOC_Os09g37012	25
LOC_Os01g64170	25
LOC_Os02g52210	25
LOC_Os01g49820	25
LOC_Os07g48060	25
LOC_Os01g64630	25
LOC_Os06g43020	25
LOC_Os05g38940	25
LOC_Os02g41480	25
LOC_Os09g17190	25
LOC_Os02g27592	25
LOC_Os01g39020	25
LOC_Os11g39310	25
LOC_Os09g31360	25
LOC_Os03g60250	25
LOC_Os05g01490	25
LOC_Os05g38420	25
LOC_Os05g38410	25
LOC_Os12g18560	25
LOC_Os05g47660	25
LOC_Os05g34325	25
LOC_Os02g06430	25
LOC_Os05g02020	25
LOC_Os07g44330	25
LOC_Os03g58140	25
LOC_Os01g45200	25
LOC_Os09g20480	25
LOC_Os05g50950	25
LOC_Os08g37180	25
LOC_Os10g41420	25
LOC_Os10g09130	25
LOC_Os07g37100	25
LOC_Os07g37110	25
LOC_Os02g33600	25
LOC_Os01g45670	25
LOC_Os01g57570	25
LOC_Os04g45370	25
LOC_Os01g57410	25
LOC_Os06g48600	25
LOC_Os05g50180	25
LOC_Os01g57740	25
LOC_Os02g52450	25
LOC_Os04g45090	25
LOC_Os02g06150	25
LOC_Os03g53640	25
LOC_Os02g52770	25
LOC_Os04g49000	25
LOC_Os06g48060	25
LOC_Os04g45970	25
LOC_Os03g04000	25
LOC_Os01g12810	25
LOC_Os07g35680	25
LOC_Os10g34170	25
LOC_Os04g45810	25
LOC_Os11g08240	25
LOC_Os01g72950	25
LOC_Os06g01440	25
LOC_Os02g47110	25
LOC_Os02g08100	25
LOC_Os10g02300	25
LOC_Os04g45490	25
LOC_Os04g01950	25
LOC_Os03g10100	25
LOC_Os03g08960	25
LOC_Os04g01540	25
LOC_Os01g04520	25
LOC_Os01g04540	25
LOC_Os04g50950	25
LOC_Os03g57690	25
LOC_Os02g10500	25
LOC_Os02g39490	25
LOC_Os07g08300	25
LOC_Os03g57990	25
LOC_Os11g10120	25
LOC_Os10g39030	25
LOC_Os02g39360	25
LOC_Os02g42810	25
LOC_Os07g43370	25
LOC_Os10g39150	25
LOC_Os11g40970	25
LOC_Os10g14870	25
LOC_Os06g05380	25
LOC_Os07g47700	25
LOC_Os11g40850	25
[truncated: 124 more rows]

## Sheet: Class II
MSU GeneID	Profile
LOC_Os06g43690	0
LOC_Os09g37006	0
LOC_Os06g08770	0
LOC_Os10g35290	0
LOC_Os12g41620	0
LOC_Os02g56100	0
LOC_Os06g43760	0
LOC_Os10g35280	0
LOC_Os03g17140	0
LOC_Os04g42110	0
LOC_Os04g38620	0
LOC_Os09g29050	0
LOC_Os06g43280	0
LOC_Os05g51150	0
LOC_Os04g38980	0
LOC_Os04g44280	0
LOC_Os12g41715	0
LOC_Os04g51630	0
LOC_Os03g05720	0
LOC_Os11g11340	0
LOC_Os03g25120	0
LOC_Os05g31000	0
LOC_Os11g34910	0
LOC_Os07g40820	0
LOC_Os10g40824	0
LOC_Os02g27769	0
LOC_Os03g25450	0
LOC_Os05g38520	0
LOC_Os05g01440	0
LOC_Os03g58810	0
LOC_Os07g44640	0
LOC_Os07g09950	0
LOC_Os09g31180	0
LOC_Os03g60180	0
LOC_Os06g35470	0
LOC_Os06g04080	0
LOC_Os05g13950	0
LOC_Os07g44190	0
LOC_Os09g12270	0
LOC_Os07g12320	0
LOC_Os12g06610	0
LOC_Os02g33140	0
LOC_Os07g12250	0
LOC_Os02g02020	0
LOC_Os07g16950	0
LOC_Os08g03520	0
LOC_Os09g31486	0
LOC_Os01g45530	0
LOC_Os12g06070	0
LOC_Os03g38980	0
LOC_Os08g02400	0
LOC_Os03g16874	0
LOC_Os02g10400	0
LOC_Os08g03990	0
LOC_Os09g29630	0
LOC_Os05g22990	0
LOC_Os03g42440	0
LOC_Os03g04970	0
LOC_Os06g30420	0
LOC_Os01g71230	0
LOC_Os03g53530	0
LOC_Os02g45150	0
LOC_Os01g40720	0
LOC_Os03g42770	0
LOC_Os05g50640	0
LOC_Os07g32350	0
LOC_Os03g42799	0
LOC_Os07g39910	0
LOC_Os02g30240	0
LOC_Os03g40690	0
LOC_Os05g30530	0
LOC_Os06g01490	0
LOC_Os06g05660	0
LOC_Os03g14890	0
LOC_Os03g40770	0
LOC_Os03g10460	0
LOC_Os06g22660	0
LOC_Os09g38400	0
LOC_Os04g37600	0
LOC_Os08g09350	0
LOC_Os02g22780	0
LOC_Os01g48740	0
LOC_Os12g38200	0
LOC_Os04g50660	0
LOC_Os12g34854	0
LOC_Os08g01870	0
LOC_Os06g05090	0
LOC_Os08g13219	0
LOC_Os04g01480	0
LOC_Os06g29800	0
LOC_Os03g61990	0
LOC_Os03g22320	0
LOC_Os02g03040	0
LOC_Os02g26780	0
LOC_Os11g32880	0
LOC_Os03g57280	0
LOC_Os02g42210	0
LOC_Os02g39820	0
LOC_Os03g61560	0
LOC_Os06g40950	0
LOC_Os01g17320	0
LOC_Os02g26570	0
LOC_Os06g05140	0
LOC_Os03g22350	0
LOC_Os01g16910	0
LOC_Os02g34700	0
LOC_Os03g22730	0
LOC_Os11g34160	0
LOC_Os03g22880	0
LOC_Os08g25570	0
LOC_Os08g13690	0
LOC_Os03g27030	0
LOC_Os11g38930	0
LOC_Os03g27260	0
LOC_Os12g07480	0
LOC_Os05g42300	0
LOC_Os08g40020	0
LOC_Os02g46990	0
LOC_Os01g72020	0
LOC_Os09g37860	0
LOC_Os05g28280	0
LOC_Os11g07500	0
LOC_Os03g37100	0
LOC_Os01g51790	0
LOC_Os05g05490	0
LOC_Os03g54890	0
LOC_Os08g34480	0
LOC_Os08g04120	0
LOC_Os02g36710	0
LOC_Os03g50430	0
LOC_Os12g03880	0
LOC_Os08g42760	0
LOC_Os06g33520	0
LOC_Os06g02600	0
LOC_Os08g16470	0
LOC_Os06g02510	0
LOC_Os06g02530	0
LOC_Os07g42750	0
LOC_Os03g11020	0
LOC_Os03g62720	0
LOC_Os01g55700	0
LOC_Os03g11510	0
LOC_Os04g58830	0
LOC_Os03g11690	0
LOC_Os07g10160	0
LOC_Os01g08770	0
LOC_Os05g41100	0
LOC_Os08g39550	0
LOC_Os03g44530	0
LOC_Os07g46440	0
LOC_Os03g44430	0
LOC_Os01g43060	0
LOC_Os02g31140	0
LOC_Os08g39810	0
LOC_Os02g04660	0
LOC_Os02g17880	0
LOC_Os04g53700	0
LOC_Os10g25110	0
LOC_Os01g67134	0
LOC_Os08g35880	0
LOC_Os05g48422	0
LOC_Os01g73550	0
LOC_Os04g57950	0
LOC_Os04g53380	0
LOC_Os07g22950	0
LOC_Os01g36600	0
LOC_Os11g37080	0
LOC_Os05g09600	0
LOC_Os09g38980	0
LOC_Os04g31000	0
LOC_Os04g16080	0
LOC_Os02g53260	0
LOC_Os04g39220	0
LOC_Os08g07290	0
LOC_Os02g37920	0
LOC_Os02g53420	0
LOC_Os03g63400	0
LOC_Os02g37870	0
LOC_Os06g03920	0
LOC_Os07g41260	0
LOC_Os12g36620	0
LOC_Os01g19160	0
LOC_Os07g41190	0
LOC_Os07g41180	0
LOC_Os03g40110	0
LOC_Os05g25260	0
LOC_Os03g63720	0
LOC_Os07g37640	0
LOC_Os09g04384	0
LOC_Os12g12950	0
LOC_Os02g05600	0
LOC_Os04g41300	0
LOC_Os06g50890	0
LOC_Os05g02400	0
LOC_Os03g24870	0
LOC_Os03g06980	0
LOC_Os08g31660	0
LOC_Os04g41140	0
LOC_Os04g41120	0
LOC_Os04g35650	0
LOC_Os06g50630	0
LOC_Os03g18840	0
LOC_Os05g32730	0
LOC_Os02g05720	0
LOC_Os10g36190	0
LOC_Os02g57980	0
LOC_Os03g06654	0
LOC_Os02g49360	0
LOC_Os01g65420	0
LOC_Os06g50450	0
LOC_Os05g10990	0
LOC_Os04g35305	0
LOC_Os01g70220	0
LOC_Os01g02170	0
LOC_Os03g55340	0
LOC_Os11g47800	0
LOC_Os06g19640	0
LOC_Os05g10630	0
LOC_Os07g45280	0
LOC_Os06g42770	0
LOC_Os10g32860	0
LOC_Os07g45120	0
LOC_Os10g32870	0
LOC_Os07g40930	0
LOC_Os04g30780	0
LOC_Os10g42860	0
LOC_Os06g11300	0
LOC_Os05g40285	0
LOC_Os02g01230	0
LOC_Os08g44530	0
LOC_Os05g51830	0
LOC_Os11g36450	0
LOC_Os06g03676	0
LOC_Os02g58300	0
LOC_Os06g03780	0
LOC_Os02g01350	0
LOC_Os04g39700	0
LOC_Os08g23730	0
LOC_Os01g58750	0
LOC_Os10g28660	1
LOC_Os06g08660	1
LOC_Os02g21660	1
LOC_Os02g46150	1
LOC_Os10g05220	1
LOC_Os01g71690	1
LOC_Os03g46310	1
LOC_Os11g34830	1
LOC_Os08g08140	1
LOC_Os12g33230	1
LOC_Os12g18140	1
LOC_Os10g40880	1
LOC_Os01g05860	1
LOC_Os02g27760	1
LOC_Os03g05040	1
LOC_Os09g17580	1
LOC_Os08g37700	1
LOC_Os09g20910	1
LOC_Os10g09970	1
LOC_Os09g17850	1
LOC_Os03g58640	1
LOC_Os07g48960	1
LOC_Os12g06560	1
LOC_Os03g21530	1
LOC_Os05g02150	1
LOC_Os10g39920	1
LOC_Os06g12649	1
LOC_Os09g12500	1
LOC_Os10g41390	1
LOC_Os08g14880	1
LOC_Os02g33540	1
LOC_Os02g19850	1
LOC_Os01g52250	1
LOC_Os08g02540	1
LOC_Os02g33780	1
LOC_Os03g60930	1
LOC_Os01g01350	1
LOC_Os05g50360	1
LOC_Os04g49520	1
LOC_Os03g46600	1
LOC_Os01g40250	1
LOC_Os03g42370	1
LOC_Os12g38750	1
LOC_Os08g33700	1
LOC_Os10g31864	1
LOC_Os10g31856	1
LOC_Os11g06680	1
LOC_Os09g29790	1
LOC_Os03g42220	1
LOC_Os05g43030	1
LOC_Os04g55490	1
LOC_Os04g33870	1
LOC_Os09g32500	1
LOC_Os06g39650	1
LOC_Os01g40980	1
LOC_Os12g06910	1
LOC_Os03g14520	1
LOC_Os01g72780	1
LOC_Os06g05820	1
LOC_Os06g44880	1
LOC_Os06g01450	1
LOC_Os01g12650	1
LOC_Os03g04340	1
LOC_Os09g38700	1
LOC_Os02g55130	1
LOC_Os12g10910	1
LOC_Os02g30800	1
LOC_Os11g10240	1
LOC_Os07g08050	1
LOC_Os01g63780	1
LOC_Os02g10794	1
LOC_Os02g10540	1
LOC_Os10g22370	1
LOC_Os07g08170	1
LOC_Os11g32910	1
LOC_Os07g43510	1
LOC_Os05g30340	1
LOC_Os11g32870	1
LOC_Os06g22070	1
LOC_Os02g10920	1
LOC_Os02g42300	1
LOC_Os01g05010	1
LOC_Os06g40590	1
LOC_Os09g30280	1
LOC_Os01g09510	1
LOC_Os03g15540	1
LOC_Os03g27019	1
LOC_Os04g54930	1
LOC_Os03g15810	1
LOC_Os03g49230	1
LOC_Os02g03930	1
LOC_Os11g03640	1
LOC_Os04g46310	1
LOC_Os11g03590	1
LOC_Os05g28510	1
LOC_Os09g37920	1
LOC_Os02g07650	1
LOC_Os05g05470	1
LOC_Os04g32540	1
LOC_Os01g64090	1
LOC_Os08g34380	1
LOC_Os04g20210	1
LOC_Os01g68440	1
LOC_Os01g44980	1
LOC_Os02g09140	1
LOC_Os01g27650	1
LOC_Os01g47256	1
LOC_Os08g30910	1
LOC_Os07g27180	1
LOC_Os08g42600	1
LOC_Os03g50220	1
LOC_Os03g56830	1
LOC_Os07g42354	1
LOC_Os01g55020	1
LOC_Os01g32130	1
LOC_Os08g42080	1
LOC_Os08g12020	1
LOC_Os08g42380	1
LOC_Os03g19570	1
LOC_Os02g43070	1
LOC_Os01g27520	1
LOC_Os04g12460	1
LOC_Os04g12480	1
LOC_Os04g28040	1
LOC_Os11g46300	1
LOC_Os02g04270	1
LOC_Os01g11070	1
LOC_Os01g62900	1
LOC_Os05g29010	1
LOC_Os07g13980	1
LOC_Os07g03250	1
LOC_Os07g07490	1
LOC_Os05g24930	1
LOC_Os04g36780	1
LOC_Os09g19940	1
LOC_Os03g07940	1
LOC_Os03g23000	1
LOC_Os04g36890	1
LOC_Os01g15910	1
LOC_Os11g04200	1
LOC_Os05g04540	1
LOC_Os04g40720	1
LOC_Os06g07160	1
LOC_Os08g17320	1
LOC_Os09g19560	1
LOC_Os06g07210	1
LOC_Os11g20689	1
LOC_Os07g46770	1
LOC_Os09g22330	1
LOC_Os02g04970	1
LOC_Os01g67510	1
LOC_Os01g67550	1
LOC_Os05g41880	1
LOC_Os08g39760	1
LOC_Os05g48290	1
LOC_Os02g47760	1
LOC_Os06g32580	1
LOC_Os05g20660	1
LOC_Os08g35930	1
LOC_Os07g26740	1
LOC_Os12g04720	1
LOC_Os01g43380	1
LOC_Os07g10350	1
LOC_Os12g04940	1
LOC_Os03g02110	1
LOC_Os01g43410	1
LOC_Os08g27824	1
LOC_Os09g16520	1
LOC_Os06g20050	1
LOC_Os12g40560	1
LOC_Os03g51550	1
LOC_Os04g11830	1
LOC_Os03g55784	1
LOC_Os10g08879	1
LOC_Os11g47130	1
LOC_Os04g15550	1
LOC_Os11g01860	1
LOC_Os12g24510	1
LOC_Os06g50900	1
LOC_Os02g44890	1
LOC_Os06g50780	1
LOC_Os02g44930	1
LOC_Os04g35610	1
LOC_Os11g47320	1
LOC_Os04g41040	1
LOC_Os03g51900	1
LOC_Os03g06510	1
LOC_Os11g47770	1
LOC_Os10g41960	1
LOC_Os01g70260	1
LOC_Os01g53560	1
LOC_Os03g39740	1
LOC_Os01g07170	1
LOC_Os07g06090	1
LOC_Os12g29660	1
LOC_Os08g23280	1
LOC_Os03g39530	1
LOC_Os05g44320	1
LOC_Os11g05570	1
LOC_Os11g36960	1
LOC_Os02g01610	1
LOC_Os05g40420	1
LOC_Os11g42930	1
LOC_Os01g58680	1
LOC_Os01g22954	1
LOC_Os04g56590	1
LOC_Os01g27040	1
LOC_Os09g28040	1
LOC_Os02g40460	1
LOC_Os02g40450	1
LOC_Os04g56720	1
LOC_Os03g52320	1
LOC_Os06g03790	1
LOC_Os05g26040	1
LOC_Os09g35850	1
LOC_Os09g35890	1
LOC_Os11g05290	1
LOC_Os05g38210	1
LOC_Os12g25040	1
LOC_Os12g39990	1
LOC_Os04g42134	3
LOC_Os07g48570	3
LOC_Os06g28050	3
LOC_Os12g41940	3
LOC_Os07g32900	3
LOC_Os01g13430	3
LOC_Os08g32690	3
LOC_Os11g11020	3
LOC_Os10g03930	3
LOC_Os04g22240	3
LOC_Os12g41860	3
LOC_Os02g41550	3
LOC_Os06g16140	3
LOC_Os03g60750	3
LOC_Os01g13120	3
LOC_Os07g09384	3
LOC_Os07g40810	3
LOC_Os05g01635	3
LOC_Os07g40750	3
LOC_Os05g31220	3
LOC_Os07g36110	3
LOC_Os07g05480	3
LOC_Os03g17570	3
LOC_Os07g05360	3
LOC_Os07g40150	3
LOC_Os09g17740	3
LOC_Os08g37520	3
LOC_Os09g13470	3
LOC_Os05g38580	3
LOC_Os04g55800	3
LOC_Os01g52880	3
LOC_Os08g07774	3
LOC_Os08g26870	3
LOC_Os02g33460	3
LOC_Os06g12360	3
LOC_Os11g43620	3
LOC_Os03g26044	3
LOC_Os03g38950	3
LOC_Os02g33580	3
LOC_Os02g33610	3
LOC_Os02g10390	3
LOC_Os06g48780	3
LOC_Os09g24240	3
LOC_Os01g01340	3
LOC_Os05g43440	3
LOC_Os08g45000	3
LOC_Os09g32210	3
LOC_Os05g18850	3
LOC_Os08g33820	3
LOC_Os04g51100	3
LOC_Os04g33830	3
LOC_Os01g71180	3
LOC_Os01g65130	3
LOC_Os01g65150	3
LOC_Os01g65169	3
LOC_Os05g50460	3
LOC_Os07g28890	3
LOC_Os03g53490	3
LOC_Os12g34012	3
LOC_Os01g48380	3
LOC_Os05g27930	3
LOC_Os01g48140	3
LOC_Os02g30410	3
LOC_Os02g30420	3
LOC_Os02g08070	3
LOC_Os12g10710	3
LOC_Os09g06620	3
LOC_Os01g48750	3
LOC_Os06g29370	3
LOC_Os05g30880	3
LOC_Os05g00994	3
LOC_Os12g03390	3
LOC_Os04g29680	3
LOC_Os01g12260	3
LOC_Os01g31360	3
LOC_Os03g14450	3
LOC_Os12g10830	3
LOC_Os08g09780	3
LOC_Os12g07300	3
LOC_Os04g01510	3
LOC_Os08g29340	3
LOC_Os05g30240	3
LOC_Os11g32950	3
LOC_Os04g43840	3
LOC_Os02g55920	3
LOC_Os01g60730	3
LOC_Os11g32859	3
LOC_Os02g39700	3
LOC_Os05g35470	3
LOC_Os05g05140	3
LOC_Os02g34830	3
LOC_Os08g38610	3
LOC_Os11g34770	3
LOC_Os01g56870	3
LOC_Os01g16640	3
LOC_Os07g29320	3
LOC_Os02g18460	3
LOC_Os12g30620	3
LOC_Os01g60010	3
LOC_Os10g38910	3
LOC_Os11g34460	3
LOC_Os07g29594	3
LOC_Os10g30590	3
LOC_Os01g68020	3
LOC_Os01g72049	3
LOC_Os01g51810	3
LOC_Os03g10600	3
LOC_Os01g72240	3
LOC_Os03g10740	3
LOC_Os12g15460	3
LOC_Os09g01620	3
LOC_Os04g46060	3
LOC_Os09g01610	3
LOC_Os03g08140	3
LOC_Os05g28750	3
LOC_Os03g10930	3
LOC_Os06g21590	3
LOC_Os01g32090	3
LOC_Os10g07200	3
LOC_Os11g13890	3
LOC_Os07g30610	3
LOC_Os03g50120	3
LOC_Os09g39580	3
LOC_Os07g38960	3
LOC_Os10g26060	3
LOC_Os01g55070	3
LOC_Os03g62400	3
LOC_Os03g07330	3
LOC_Os04g07100	3
LOC_Os01g73950	3
LOC_Os06g14200	3
LOC_Os03g56200	3
LOC_Os02g43560	3
LOC_Os03g19930	3
LOC_Os11g29520	3
LOC_Os03g11130	3
LOC_Os01g62910	3
LOC_Os10g21248	3
LOC_Os09g19980	3
LOC_Os04g40475	3
LOC_Os06g06400	3
LOC_Os05g24890	3
LOC_Os01g55740	3
LOC_Os07g07070	3
LOC_Os01g08700	3
LOC_Os04g40880	3
LOC_Os08g39820	3
LOC_Os05g04990	3
LOC_Os12g04010	3
LOC_Os01g08160	3
LOC_Os12g04160	3
LOC_Os09g27990	3
LOC_Os04g47380	3
LOC_Os08g05530	3
LOC_Os07g39820	3
LOC_Os02g47770	3
LOC_Os01g59990	3
LOC_Os04g57880	3
LOC_Os01g28290	3
LOC_Os08g39040	3
LOC_Os01g36590	3
LOC_Os08g39130	3
LOC_Os07g22670	3
LOC_Os06g41070	3
LOC_Os02g53350	3
LOC_Os02g49610	3
LOC_Os02g49620	3
LOC_Os01g41710	3
LOC_Os03g40070	3
LOC_Os07g41330	3
LOC_Os11g12130	3
LOC_Os01g19270	3
LOC_Os08g43334	3
LOC_Os06g36680	3
LOC_Os07g37670	3
LOC_Os01g58080	3
LOC_Os07g37550	3
LOC_Os07g41750	3
LOC_Os01g02490	3
LOC_Os10g36340	3
LOC_Os03g55200	3
LOC_Os01g65630	3
LOC_Os05g07000	3
LOC_Os08g36370	3
LOC_Os01g53620	3
LOC_Os06g19750	3
LOC_Os03g39610	3
LOC_Os03g43430	3
LOC_Os07g01920	3
LOC_Os01g07480	3
LOC_Os11g05562	3
LOC_Os06g08340	3
LOC_Os01g53720	3
LOC_Os05g03400	3
LOC_Os02g25230	3
LOC_Os01g07080	3
LOC_Os05g07860	3
LOC_Os11g09690	3
LOC_Os07g38220	3
LOC_Os04g48710	3
LOC_Os04g09530	3
LOC_Os09g35880	3
LOC_Os03g43540	3
LOC_Os03g64020	3
LOC_Os06g47800	3
LOC_Os01g74600	3
LOC_Os11g05190	3
LOC_Os10g35180	4
LOC_Os03g09930	4
LOC_Os01g64330	4
LOC_Os10g05130	4
LOC_Os07g48700	4
LOC_Os04g38310	4
LOC_Os07g48760	4
LOC_Os01g13940	4
LOC_Os03g13230	4
LOC_Os03g05250	4
LOC_Os11g07170	4
LOC_Os06g39906	4
LOC_Os12g39250	4
LOC_Os07g36880	4
LOC_Os11g07050	4
LOC_Os10g35490	4
LOC_Os06g04590	4
LOC_Os12g39160	4
LOC_Os10g11140	4
LOC_Os02g52260	4
LOC_Os02g56490	4
LOC_Os01g13404	4
LOC_Os03g13050	4
LOC_Os04g44330	4
LOC_Os06g28194	4
LOC_Os10g35750	4
LOC_Os08g32930	4
LOC_Os01g71720	4
LOC_Os11g11130	4
LOC_Os03g52990	4
LOC_Os05g22614	4
LOC_Os04g44150	4
LOC_Os04g34590	4
LOC_Os01g64690	4
LOC_Os04g34580	4
LOC_Os04g44090	4
LOC_Os05g01910	4
LOC_Os03g60620	4
LOC_Os05g47850	4
LOC_Os02g38180	4
LOC_Os05g01730	4
LOC_Os04g42784	4
LOC_Os02g27490	4
LOC_Os03g17950	4
LOC_Os01g53030	4
LOC_Os01g53020	4
LOC_Os03g17634	4
LOC_Os03g17600	4
LOC_Os12g18200	4
LOC_Os12g18290	4
LOC_Os01g13300	4
LOC_Os07g40730	4
LOC_Os05g34780	4
LOC_Os05g47970	4
LOC_Os09g31350	4
LOC_Os05g38460	4
LOC_Os10g05690	4
LOC_Os04g02680	4
LOC_Os10g11820	4
LOC_Os08g08570	4
LOC_Os07g44630	4
LOC_Os03g17520	4
LOC_Os05g01350	4
LOC_Os02g38450	4
LOC_Os03g13640	4
LOC_Os04g05770	4
LOC_Os04g14810	4
LOC_Os04g14690	4
LOC_Os05g47545	4
LOC_Os05g47540	4
LOC_Os04g14710	4
LOC_Os11g39540	4
LOC_Os08g37456	4
LOC_Os07g40310	4
LOC_Os01g06550	4
LOC_Os11g39720	4
LOC_Os09g12310	4
LOC_Os08g07790	4
LOC_Os05g18280	4
LOC_Os01g45070	4
LOC_Os10g41280	4
LOC_Os11g27570	4
LOC_Os08g02130	4
LOC_Os03g30740	4
LOC_Os10g39550	4
LOC_Os01g69930	4
LOC_Os10g09460	4
LOC_Os11g43590	4
LOC_Os05g02060	4
LOC_Os01g57930	4
LOC_Os07g37240	4
LOC_Os02g02640	4
LOC_Os08g02360	4
LOC_Os07g12610	4
LOC_Os05g34854	4
LOC_Os01g45750	4
LOC_Os02g41770	4
LOC_Os03g21730	4
LOC_Os04g49900	4
LOC_Os03g16900	4
LOC_Os08g41810	4
LOC_Os12g06250	4
LOC_Os06g51270	4
LOC_Os02g19990	4
LOC_Os08g03970	4
LOC_Os04g49790	4
LOC_Os06g12050	4
LOC_Os01g38229	4
LOC_Os02g52510	4
LOC_Os09g36630	4
LOC_Os04g33400	4
LOC_Os04g21980	4
LOC_Os05g50380	4
LOC_Os06g09270	4
LOC_Os05g50340	4
LOC_Os05g22920	4
LOC_Os04g33460	4
LOC_Os05g50350	4
LOC_Os05g50410	4
LOC_Os06g30310	4
LOC_Os09g32190	4
LOC_Os05g43374	4
LOC_Os02g45520	4
LOC_Os07g49100	4
LOC_Os04g21890	4
LOC_Os05g50170	4
LOC_Os12g40920	4
LOC_Os02g45980	4
LOC_Os09g29810	4
LOC_Os02g45920	4
LOC_Os01g40310	4
LOC_Os01g01600	4
LOC_Os01g40140	4
LOC_Os01g01780	4
LOC_Os08g41360	4
LOC_Os09g36240	4
LOC_Os09g36244	4
LOC_Os09g36220	4
LOC_Os03g42280	4
LOC_Os10g31990	4
LOC_Os02g57030	4
LOC_Os01g06040	4
LOC_Os11g35030	4
LOC_Os11g35050	4
LOC_Os04g51110	4
LOC_Os06g39690	4
LOC_Os02g57070	4
LOC_Os03g53580	4
LOC_Os01g06120	4
LOC_Os09g32620	4
LOC_Os09g32640	4
LOC_Os05g50750	4
LOC_Os04g49090	4
LOC_Os02g52744	4
LOC_Os06g09880	4
LOC_Os09g36735	4
LOC_Os09g32440	4
LOC_Os03g53450	4
LOC_Os05g50550	4
LOC_Os02g30110	4
LOC_Os10g02770	4
LOC_Os10g34230	4
LOC_Os01g28870	4
LOC_Os01g48300	4
LOC_Os09g09830	4
LOC_Os10g02860	4
LOC_Os02g14710	4
LOC_Os05g30820	4
LOC_Os06g01500	4
LOC_Os12g42820	4
LOC_Os10g27480	4
LOC_Os12g42930	4
LOC_Os03g10410	4
LOC_Os08g09260	4
LOC_Os11g14010	4
LOC_Os09g02360	4
LOC_Os04g43140	4
LOC_Os02g47130	4
LOC_Os04g37619	4
LOC_Os04g33330	4
LOC_Os01g63270	4
LOC_Os01g48720	4
LOC_Os04g33060	4
LOC_Os12g10850	4
LOC_Os02g30790	4
LOC_Os04g45700	4
LOC_Os12g03350	4
LOC_Os11g14170	4
LOC_Os01g63620	4
LOC_Os06g01810	4
LOC_Os08g09720	4
LOC_Os08g09750	4
LOC_Os02g35100	4
LOC_Os09g26420	4
LOC_Os01g17396	4
LOC_Os03g26180	4
LOC_Os04g50860	4
LOC_Os01g04690	4
LOC_Os11g10200	4
LOC_Os12g07190	4
LOC_Os09g26580	4
LOC_Os02g10790	4
LOC_Os08g09570	4
LOC_Os11g26880	4
LOC_Os04g06910	4
LOC_Os12g19370	4
LOC_Os03g22050	4
LOC_Os07g43560	4
LOC_Os07g43570	4
LOC_Os07g08150	4
LOC_Os07g43740	4
LOC_Os02g35000	4
LOC_Os04g37960	4
LOC_Os06g13020	4
LOC_Os12g34500	4
LOC_Os02g55729	4
LOC_Os08g09380	4
LOC_Os11g38330	4
LOC_Os03g22250	4
LOC_Os08g29615	4
LOC_Os01g60770	4
LOC_Os05g46270	4
LOC_Os06g22030	4
LOC_Os09g30070	4
LOC_Os01g60830	4
LOC_Os04g01150	4
LOC_Os09g26370	4
LOC_Os01g17240	4
LOC_Os02g51810	4
LOC_Os08g38310	4
LOC_Os09g13820	4
LOC_Os09g30120	4
LOC_Os08g25624	4
LOC_Os04g54430	4
LOC_Os11g44880	4
LOC_Os09g13570	4
LOC_Os11g40210	4
LOC_Os09g13575	4
LOC_Os09g30330	4
LOC_Os11g38360	4
LOC_Os07g29240	4
LOC_Os01g68800	4
LOC_Os01g09500	4
LOC_Os08g38600	4
LOC_Os11g40320	4
LOC_Os05g01010	4
LOC_Os04g25570	4
LOC_Os02g03670	4
LOC_Os03g15550	4
LOC_Os11g40090	4
LOC_Os10g30100	4
LOC_Os03g15530	4
LOC_Os01g44430	4
LOC_Os04g54790	4
LOC_Os12g19180	4
LOC_Os04g54940	4
LOC_Os01g56620	4
LOC_Os12g07390	4
LOC_Os09g21510	4
LOC_Os08g01100	4
LOC_Os10g38900	4
LOC_Os07g23770	4
LOC_Os01g51040	4
LOC_Os02g51070	4
LOC_Os11g03660	4
LOC_Os11g14544	4
LOC_Os08g40160	4
LOC_Os03g45270	4
LOC_Os11g03580	4
LOC_Os09g37620	4
LOC_Os09g37590	4
LOC_Os05g28470	4
LOC_Os09g37580	4
LOC_Os08g40010	4
LOC_Os10g30640	4
LOC_Os04g32090	4
LOC_Os03g49740	4
LOC_Os01g72030	4
LOC_Os05g28290	4
LOC_Os12g02540	4
LOC_Os04g25960	4
LOC_Os06g25605	4
LOC_Os05g05580	4
LOC_Os03g10710	4
LOC_Os04g54010	4
LOC_Os01g51780	4
LOC_Os09g33740	4
LOC_Os02g07360	4
LOC_Os11g07200	4
LOC_Os02g51680	4
LOC_Os07g17220	4
LOC_Os08g34370	4
LOC_Os03g45990	4
LOC_Os03g10800	4
LOC_Os01g68490	4
LOC_Os03g54930	4
LOC_Os05g12320	4
LOC_Os06g45000	4
LOC_Os02g07380	4
LOC_Os04g36070	4
LOC_Os12g03980	4
LOC_Os01g47370	4
LOC_Os12g03816	4
LOC_Os03g62170	4
LOC_Os06g45980	4
LOC_Os03g48920	4
LOC_Os03g07510	4
LOC_Os06g21330	4
LOC_Os12g08140	4
LOC_Os06g14324	4
LOC_Os06g14350	4
LOC_Os11g09979	4
LOC_Os07g42420	4
LOC_Os01g55120	4
LOC_Os07g34570	4
LOC_Os07g30110	4
LOC_Os01g59450	4
LOC_Os09g39330	4
LOC_Os01g47190	4
LOC_Os02g48910	4
LOC_Os02g36490	4
LOC_Os01g59510	4
LOC_Os04g28210	4
LOC_Os02g13570	4
LOC_Os02g13560	4
LOC_Os01g55450	4
LOC_Os05g40720	4
LOC_Os02g04510	4
LOC_Os02g13520	4
LOC_Os01g55610	4
LOC_Os12g35490	4
LOC_Os09g15810	4
LOC_Os08g16740	4
LOC_Os01g15448	4
LOC_Os08g16700	4
LOC_Os04g19140	4
LOC_Os01g55260	4
LOC_Os01g62810	4
LOC_Os05g03770	4
LOC_Os12g35620	4
LOC_Os09g08190	4
LOC_Os01g55350	4
LOC_Os04g12060	4
LOC_Os07g03150	4
LOC_Os01g03549	4
LOC_Os02g13965	4
LOC_Os09g19880	4
LOC_Os07g07540	4
LOC_Os04g36700	4
LOC_Os03g23110	4
LOC_Os01g66930	4
LOC_Os05g33890	4
LOC_Os05g45340	4
LOC_Os04g40380	4
LOC_Os06g18150	4
LOC_Os12g16160	4
LOC_Os12g16210	4
LOC_Os06g41380	4
LOC_Os05g11750	4
LOC_Os04g40630	4
LOC_Os11g04240	4
LOC_Os03g44660	4
LOC_Os05g08790	4
LOC_Os09g34040	4
LOC_Os08g24770	4
LOC_Os07g18240	4
LOC_Os07g18230	4
LOC_Os04g59624	4
LOC_Os04g59620	4
LOC_Os09g34180	4
LOC_Os08g39370	4
LOC_Os05g45810	4
LOC_Os01g54810	4
LOC_Os02g29774	4
LOC_Os05g41390	4
LOC_Os05g45980	4
LOC_Os10g33450	4
LOC_Os04g31690	4
LOC_Os05g45910	4
LOC_Os05g04850	4
LOC_Os07g46790	4
LOC_Os11g45980	4
LOC_Os04g31740	4
LOC_Os05g41500	4
LOC_Os12g04050	4
LOC_Os05g48860	4
LOC_Os01g67220	4
LOC_Os02g29464	4
LOC_Os01g50934	4
LOC_Os10g25220	4
LOC_Os01g67160	4
LOC_Os09g34985	4
LOC_Os10g18340	4
LOC_Os05g16640	4
LOC_Os01g59970	4
LOC_Os01g59980	4
LOC_Os08g43230	4
LOC_Os01g59880	4
LOC_Os01g59860	4
LOC_Os09g22510	4
LOC_Os05g11210	4
LOC_Os05g20840	4
LOC_Os04g53310	4
LOC_Os09g27030	4
LOC_Os07g22930	4
LOC_Os04g57610	4
LOC_Os12g04860	4
LOC_Os12g31510	4
LOC_Os01g43220	4
LOC_Os02g08310	4
LOC_Os04g53180	4
LOC_Os01g36720	4
LOC_Os12g16410	4
LOC_Os01g50032	4
LOC_Os01g50030	4
LOC_Os05g48050	4
LOC_Os04g57560	4
LOC_Os05g16240	4
LOC_Os11g16580	4
LOC_Os08g43970	4
LOC_Os03g47610	4
LOC_Os03g63200	4
LOC_Os04g39280	4
LOC_Os07g49460	4
LOC_Os04g39250	4
LOC_Os03g63360	4
LOC_Os02g53550	4
LOC_Os02g20870	4
LOC_Os03g06460	4
LOC_Os02g57830	4
LOC_Os03g63300	4
LOC_Os11g01220	4
LOC_Os02g49680	4
LOC_Os02g57870	4
LOC_Os03g02020	4
LOC_Os08g43800	4
LOC_Os03g24170	4
LOC_Os09g07120	4
LOC_Os02g37850	4
LOC_Os04g08440	4
LOC_Os07g33010	4
LOC_Os04g52684	4
LOC_Os03g51180	4
LOC_Os01g21990	4
LOC_Os06g15680	4
LOC_Os03g18350	4
LOC_Os06g36650	4
LOC_Os12g09580	4
LOC_Os07g41120	4
LOC_Os11g08660	4
LOC_Os01g58048	4
LOC_Os03g12280	4
LOC_Os11g16510	4
LOC_Os01g19548	4
LOC_Os01g70560	4
LOC_Os07g06970	4
LOC_Os01g14090	4
LOC_Os09g11480	4
LOC_Os03g12530	4
LOC_Os09g11460	4
LOC_Os03g20650	4
LOC_Os02g33020	4
LOC_Os01g19740	4
LOC_Os08g27150	4
LOC_Os03g20580	4
LOC_Os07g45740	4
LOC_Os05g37980	4
LOC_Os05g32610	4
LOC_Os02g05820	4
LOC_Os09g36110	4
LOC_Os06g36910	4
LOC_Os05g32760	4
LOC_Os03g12700	4
LOC_Os09g36070	4
LOC_Os09g36040	4
LOC_Os01g65560	4
LOC_Os05g02980	4
LOC_Os07g19210	4
LOC_Os03g18960	4
LOC_Os01g70020	4
LOC_Os03g55090	4
LOC_Os08g19530	4
LOC_Os08g19540	4
LOC_Os06g07620	4
LOC_Os11g24570	4
LOC_Os03g51910	4
LOC_Os01g70390	4
LOC_Os01g14410	4
LOC_Os02g12840	4
LOC_Os09g23110	4
LOC_Os10g42900	4
LOC_Os07g19494	4
LOC_Os07g19460	4
LOC_Os02g32660	4
LOC_Os07g15280	4
LOC_Os05g10640	4
LOC_Os02g32590	4
LOC_Os01g66350	4
LOC_Os06g08440	4
LOC_Os08g11960	4
LOC_Os05g44560	4
LOC_Os01g07110	4
LOC_Os06g19420	4
LOC_Os04g41820	4
LOC_Os03g39590	4
LOC_Os03g43420	4
LOC_Os03g43440	4
LOC_Os08g11800	4
LOC_Os05g03200	4
LOC_Os08g11850	4
LOC_Os01g66690	4
LOC_Os04g56970	4
LOC_Os08g23140	4
LOC_Os04g30620	4
LOC_Os11g36740	4
LOC_Os05g07980	4
LOC_Os08g18880	4
LOC_Os07g45410	4
LOC_Os05g40270	4
LOC_Os02g25870	4
LOC_Os05g49740	4
LOC_Os07g38230	4
LOC_Os10g42230	4
LOC_Os09g28019	4
LOC_Os02g40410	4
LOC_Os07g38390	4
LOC_Os01g42460	4
LOC_Os01g22710	4
LOC_Os06g03710	4
LOC_Os01g37590	4
LOC_Os07g25540	4
LOC_Os05g49240	4
LOC_Os05g38270	4
LOC_Os02g09720	4
LOC_Os01g46570	4
LOC_Os05g49390	4
LOC_Os01g42190	4
LOC_Os02g32990	4
LOC_Os06g31480	4
LOC_Os07g25740	4
LOC_Os01g74450	4
LOC_Os01g07640	4
LOC_Os11g05320	4
LOC_Os12g32940	4
LOC_Os01g42060	4
LOC_Os05g51690	4
LOC_Os05g49170	4
LOC_Os01g37910	4
LOC_Os03g43730	4
LOC_Os12g13280	9
LOC_Os06g43250	9
LOC_Os10g05890	9
LOC_Os06g35730	9
LOC_Os08g37290	9
LOC_Os07g12590	9
LOC_Os12g26420	9
LOC_Os08g45060	9
LOC_Os03g42480	9
LOC_Os09g36910	9
LOC_Os10g27190	9
LOC_Os05g30420	9
LOC_Os07g47420	9
LOC_Os07g47470	9
LOC_Os03g08810	9
LOC_Os11g03990	9
LOC_Os10g34320	9
LOC_Os04g33110	9
ChrSy.fgenesh.gene.26	9
LOC_Os07g43310	9
LOC_Os01g68790	9
LOC_Os02g18390	9
LOC_Os09g33550	9
LOC_Os03g45750	9
LOC_Os10g30850	9
LOC_Os01g62350	9
LOC_Os07g42170	9
LOC_Os03g56800	9
LOC_Os02g48610	9
LOC_Os03g27880	9
LOC_Os02g13900	9
LOC_Os03g11700	9
LOC_Os05g08460	9
LOC_Os07g07709	9
LOC_Os01g08850	9
LOC_Os03g44520	9
LOC_Os03g23970	9
LOC_Os01g50840	9
LOC_Os05g48200	9
LOC_Os07g10720	9
LOC_Os12g31800	9
LOC_Os12g16490	9
LOC_Os01g14790	9
LOC_Os01g46060	9
LOC_Os01g14830	9
LOC_Os03g63410	9
LOC_Os03g18870	9
LOC_Os03g55280	9
LOC_Os03g29770	9
LOC_Os03g29630	9
LOC_Os07g15460	9
LOC_Os07g01870	9
LOC_Os11g09418	9
LOC_Os02g01332	9
LOC_Os11g09375	9
LOC_Os11g05180	9
LOC_Os06g28340	10
LOC_Os04g55700	10
LOC_Os02g30380	10
LOC_Os01g12440	10
LOC_Os12g07260	10
LOC_Os01g39860	10
LOC_Os01g05620	10
LOC_Os03g15110	10
LOC_Os11g07860	10
LOC_Os03g03760	10
LOC_Os01g27440	10
LOC_Os03g50790	10
LOC_Os05g33860	10
LOC_Os01g59730	10
LOC_Os04g39110	10
LOC_Os07g06460	10
LOC_Os06g08470	10
LOC_Os11g05470	10
LOC_Os02g09800	10
LOC_Os02g09480	10
LOC_Os12g22260	12
LOC_Os12g33922	12
LOC_Os10g31510	12
LOC_Os02g45120	12
LOC_Os01g65140	12
LOC_Os01g40680	12
LOC_Os10g27350	12
LOC_Os08g09740	12
LOC_Os04g29040	12
LOC_Os12g34340	12
LOC_Os12g34124	12
LOC_Os03g61600	12
LOC_Os02g39090	12
LOC_Os03g07234	12
LOC_Os02g54190	12
LOC_Os01g16450	12
LOC_Os12g31000	12
LOC_Os06g41040	12
LOC_Os03g63330	12
LOC_Os03g55840	12
LOC_Os10g36229	12
LOC_Os03g18880	12
LOC_Os04g03980	12
LOC_Os01g66500	12
LOC_Os09g23540	12
LOC_Os01g37090	12
LOC_Os07g38440	12

## Sheet: Class III
MSU GeneID	Profile
LOC_Os09g01250	14
LOC_Os11g19240	14
LOC_Os04g09900	14
LOC_Os04g09920	14
LOC_Os06g51050	14
LOC_Os09g29690	14
LOC_Os05g22860	14
LOC_Os04g10010	14
LOC_Os04g21350	14
LOC_Os04g45520	14
LOC_Os04g01470	14
LOC_Os02g42640	14
LOC_Os04g37990	14
LOC_Os02g10950	14
LOC_Os02g51910	14
LOC_Os02g07820	14
LOC_Os05g17050	14
LOC_Os06g13450	14
LOC_Os06g45340	14
LOC_Os07g23430	14
LOC_Os07g23410	14
LOC_Os01g68080	14
LOC_Os12g37320	14
LOC_Os08g42570	14
LOC_Os06g45620	14
LOC_Os02g54530	14
LOC_Os03g62480	14
LOC_Os12g11550	14
LOC_Os02g43000	14
LOC_Os07g13560	14
LOC_Os09g10010	14
LOC_Os06g20790	14
LOC_Os04g39360	14
LOC_Os04g39380	14
LOC_Os07g41070	14
LOC_Os04g11400	14
LOC_Os01g33960	14
LOC_Os11g47900	14
LOC_Os05g07250	14
LOC_Os07g33898	14
LOC_Os03g59430	14
LOC_Os01g22352	14
LOC_Os04g10940	14
LOC_Os12g39640	17
LOC_Os02g15610	17
LOC_Os06g16240	17
LOC_Os06g16170	17
LOC_Os01g49010	17
LOC_Os12g22145	17
LOC_Os09g31446	17
LOC_Os05g18524	17
LOC_Os07g49250	17
LOC_Os08g33300	17
LOC_Os03g08580	17
LOC_Os01g12490	17
LOC_Os02g14110	17
LOC_Os07g47710	17
LOC_Os08g25140	17
LOC_Os06g34400	17
LOC_Os12g07710	17
LOC_Os07g23244	17
LOC_Os02g07460	17
LOC_Os08g34510	17
LOC_Os11g29840	17
LOC_Os01g11520	17
LOC_Os07g07770	17
LOC_Os07g07719	17
LOC_Os09g27500	17
LOC_Os12g31710	17
LOC_Os01g33204	17
LOC_Os03g06680	17
LOC_Os01g10580	17
LOC_Os01g74020	17
LOC_Os02g32550	17
LOC_Os02g32469	17
LOC_Os11g09630	17
LOC_Os03g59160	17
LOC_Os07g15020	17
LOC_Os07g05800	18
LOC_Os05g31760	18
LOC_Os05g31750	18
LOC_Os02g38920	18
LOC_Os03g52680	18
LOC_Os12g25860	18
LOC_Os12g25870	18
LOC_Os02g56120	18
LOC_Os02g38860	18
LOC_Os04g34170	18
LOC_Os12g02200	18
LOC_Os03g13210	18
LOC_Os06g43600	18
LOC_Os12g02040	18
LOC_Os02g56460	18
LOC_Os11g19840	18
LOC_Os10g28350	18
LOC_Os12g39400	18
LOC_Os04g38790	18
LOC_Os06g43090	18
LOC_Os01g71790	18
LOC_Os06g04940	18
LOC_Os01g71860	18
LOC_Os06g04990	18
LOC_Os06g04950	18
LOC_Os07g09630	18
LOC_Os04g05650	18
LOC_Os08g08090	18
LOC_Os02g56680	18
LOC_Os11g44050	18
LOC_Os01g39030	18
LOC_Os08g37840	18
LOC_Os01g49065	18
LOC_Os08g08690	18
LOC_Os03g60210	18
LOC_Os07g40250	18
LOC_Os03g58880	18
LOC_Os03g17200	18
LOC_Os07g48830	18
LOC_Os06g35520	18
LOC_Os09g31000	18
LOC_Os09g31040	18
LOC_Os06g35480	18
LOC_Os10g39870	18
LOC_Os05g39320	18
LOC_Os05g39310	18
LOC_Os09g24970	18
LOC_Os10g39830	18
LOC_Os01g52730	18
LOC_Os11g43520	18
LOC_Os07g37280	18
LOC_Os09g20090	18
LOC_Os01g57810	18
LOC_Os02g41840	18
LOC_Os01g52380	18
LOC_Os12g06410	18
LOC_Os08g02700	18
LOC_Os08g41720	18
LOC_Os06g09260	18
LOC_Os03g38540	18
LOC_Os02g15020	18
LOC_Os11g02080	18
LOC_Os03g14090	18
LOC_Os08g45120	18
LOC_Os12g26470	18
LOC_Os11g02010	18
LOC_Os06g09190	18
LOC_Os10g31780	18
LOC_Os06g22960	18
LOC_Os12g38770	18
LOC_Os11g02240	18
LOC_Os02g15110	18
LOC_Os04g49370	18
LOC_Os08g33810	18
LOC_Os04g51130	18
LOC_Os04g33820	18
LOC_Os06g48200	18
LOC_Os09g32330	18
LOC_Os09g36700	18
LOC_Os06g48010	18
LOC_Os06g05910	18
LOC_Os03g08460	18
LOC_Os03g53790	18
LOC_Os06g05790	18
LOC_Os12g42860	18
LOC_Os03g61150	18
LOC_Os03g61160	18
LOC_Os07g47450	18
LOC_Os05g27780	18
LOC_Os03g53900	18
LOC_Os01g63690	18
LOC_Os12g38140	18
LOC_Os12g38150	18
LOC_Os02g39620	18
LOC_Os06g05020	18
LOC_Os06g05010	18
LOC_Os06g05000	18
LOC_Os04g37820	18
LOC_Os10g22362	18
LOC_Os11g32260	18
LOC_Os04g13480	18
LOC_Os02g55890	18
LOC_Os07g47620	18
LOC_Os07g47670	18
LOC_Os01g09030	18
LOC_Os03g61470	18
LOC_Os03g61490	18
LOC_Os05g23220	18
LOC_Os02g42280	18
LOC_Os07g35310	18
LOC_Os07g47790	18
LOC_Os11g10480	18
LOC_Os03g61500	18
LOC_Os07g43250	18
LOC_Os08g38920	18
LOC_Os01g51490	18
LOC_Os04g54300	18
LOC_Os04g54310	18
LOC_Os01g68650	18
LOC_Os01g09340	18
LOC_Os08g25720	18
LOC_Os11g33050	18
LOC_Os08g40690	18
LOC_Os05g05290	18
LOC_Os05g05270	18
LOC_Os09g30490	18
LOC_Os11g33300	18
LOC_Os08g40510	18
LOC_Os10g38660	18
LOC_Os01g09800	18
LOC_Os03g49550	18
LOC_Os05g46840	18
LOC_Os09g25910	18
LOC_Os03g45250	18
LOC_Os10g34930	18
LOC_Os10g26700	18
LOC_Os03g45390	18
LOC_Os04g17660	18
LOC_Os03g41130	18
LOC_Os05g12481	18
LOC_Os06g49340	18
LOC_Os01g72530	18
LOC_Os08g04210	18
LOC_Os08g04250	18
LOC_Os08g04240	18
LOC_Os06g45184	18
LOC_Os04g54280	18
LOC_Os05g28740	18
LOC_Os04g54240	18
LOC_Os04g54210	18
LOC_Os04g54220	18
LOC_Os10g26460	18
LOC_Os03g50510	18
LOC_Os03g19270	18
LOC_Os10g13700	18
LOC_Os07g34640	18
LOC_Os03g07590	18
LOC_Os01g27860	18
LOC_Os02g09320	18
LOC_Os04g58280	18
LOC_Os03g48780	18
LOC_Os03g48770	18
LOC_Os03g48760	18
LOC_Os03g50040	18
LOC_Os10g26150	18
LOC_Os12g35340	18
LOC_Os05g15880	18
LOC_Os06g02650	18
LOC_Os02g13380	18
LOC_Os06g14260	18
LOC_Os09g26900	18
LOC_Os01g03890	18
LOC_Os05g45020	18
LOC_Os02g43360	18
LOC_Os01g03680	18
LOC_Os12g35610	18
LOC_Os01g66990	18
LOC_Os05g45100	18
LOC_Os01g62420	18
LOC_Os01g03340	18
LOC_Os09g19970	18
LOC_Os10g37160	18
LOC_Os11g25780	18
LOC_Os12g43600	18
LOC_Os05g41220	18
LOC_Os08g24630	18
LOC_Os08g24670	18
LOC_Os07g46280	18
LOC_Os01g04150	18
LOC_Os02g17400	18
LOC_Os08g05960	18
LOC_Os08g17500	18
LOC_Os01g16200	18
LOC_Os03g28260	18
LOC_Os01g08360	18
LOC_Os10g33540	18
LOC_Os10g33550	18
LOC_Os01g04010	18
LOC_Os07g46610	18
LOC_Os04g59150	18
LOC_Os07g02920	18
LOC_Os07g46852	18
LOC_Os04g31960	18
LOC_Os07g39720	18
LOC_Os12g04360	18
LOC_Os07g39860	18
LOC_Os01g59930	18
LOC_Os06g46284	18
LOC_Os07g26730	18
LOC_Os06g02210	18
LOC_Os11g37210	18
LOC_Os10g02040	18
LOC_Os12g31520	18
LOC_Os03g02300	18
LOC_Os01g73170	18
LOC_Os01g47840	18
LOC_Os02g35970	18
LOC_Os12g31748	18
LOC_Os02g08470	18
LOC_Os05g48040	18
LOC_Os12g24020	18
LOC_Os12g36240	18
LOC_Os03g55680	18
LOC_Os06g46980	18
LOC_Os12g36220	18
LOC_Os03g55670	18
LOC_Os06g46970	18
LOC_Os12g36210	18
LOC_Os02g49720	18
LOC_Os09g04160	18
LOC_Os03g51530	18
LOC_Os03g55770	18
LOC_Os10g08780	18
LOC_Os03g06390	18
LOC_Os11g30880	18
LOC_Os02g37890	18
LOC_Os08g43550	18
LOC_Os07g37454	18
LOC_Os07g41350	18
LOC_Os05g37780	18
LOC_Os12g36630	18
LOC_Os06g36390	18
LOC_Os08g43654	18
LOC_Os03g55960	18
LOC_Os03g55980	18
LOC_Os02g57350	18
LOC_Os11g01590	18
LOC_Os12g40180	18
LOC_Os12g09540	18
LOC_Os04g11520	18
LOC_Os03g20870	18
LOC_Os11g47530	18
LOC_Os11g47510	18
LOC_Os03g20730	18
LOC_Os06g50930	18
LOC_Os03g12510	18
LOC_Os02g44820	18
LOC_Os11g47610	18
LOC_Os02g33060	18
LOC_Os07g06830	18
LOC_Os01g21590	18
LOC_Os01g19820	18
LOC_Os08g31980	18
LOC_Os08g36030	18
LOC_Os01g70370	18
LOC_Os04g27330	18
LOC_Os02g12690	18
LOC_Os01g21120	18
LOC_Os03g28990	18
LOC_Os03g28980	18
LOC_Os01g65830	18
LOC_Os07g41820	18
LOC_Os05g07120	18
LOC_Os11g24374	18
LOC_Os05g10650	18
LOC_Os01g53450	18
LOC_Os04g27960	18
LOC_Os02g28334	18
LOC_Os01g66544	18
LOC_Os05g44922	18
LOC_Os08g36860	18
LOC_Os01g10830	18
LOC_Os03g29540	18
LOC_Os05g49730	18
LOC_Os06g03520	18
LOC_Os04g56690	18
LOC_Os04g09570	18
LOC_Os06g11720	18
LOC_Os06g27880	18
LOC_Os05g38264	18
LOC_Os05g51470	18
LOC_Os01g07780	18
LOC_Os02g40840	18
LOC_Os07g33860	18
LOC_Os02g32980	18
LOC_Os01g58890	18
LOC_Os03g46060	20
LOC_Os06g23775	20
LOC_Os03g46070	20
LOC_Os07g32570	20
LOC_Os01g64520	20
LOC_Os01g49410	20
LOC_Os02g38840	20
LOC_Os04g38390	20
LOC_Os10g28480	20
LOC_Os09g32840	20
LOC_Os01g71340	20
LOC_Os01g71350	20
LOC_Os12g41390	20
LOC_Os06g35060	20
LOC_Os08g44950	20
LOC_Os09g37330	20
LOC_Os12g13890	20
LOC_Os10g28299	20
LOC_Os09g37470	20
LOC_Os03g13140	20
LOC_Os03g46200	20
LOC_Os10g28080	20
LOC_Os01g64730	20
LOC_Os04g51760	20
LOC_Os01g53330	20
LOC_Os04g42760	20
LOC_Os03g60840	20
LOC_Os01g18744	20
LOC_Os10g40950	20
LOC_Os02g56860	20
LOC_Os06g04020	20
LOC_Os07g44410	20
LOC_Os03g58890	20
LOC_Os02g38710	20
LOC_Os06g35560	20
LOC_Os11g11970	20
LOC_Os04g44900	20
LOC_Os08g37470	20
LOC_Os05g39260	20
LOC_Os02g33240	20
LOC_Os05g39240	20
LOC_Os08g03310	20
LOC_Os08g26850	20
LOC_Os12g22190	20
LOC_Os10g39700	20
LOC_Os10g39710	20
LOC_Os08g02204	20
LOC_Os07g37290	20
LOC_Os10g31290	20
LOC_Os02g33730	20
LOC_Os07g12720	20
LOC_Os05g34950	20
LOC_Os01g57854	20
LOC_Os03g16960	20
LOC_Os02g02700	20
LOC_Os09g36600	20
LOC_Os04g49748	20
LOC_Os11g02100	20
LOC_Os06g30500	20
LOC_Os06g48500	20
LOC_Os07g28720	20
LOC_Os02g22020	20
LOC_Os10g31850	20
LOC_Os01g69190	20
LOC_Os07g20100	20
LOC_Os06g39110	20
LOC_Os03g38120	20
LOC_Os05g43090	20
LOC_Os04g55520	20
LOC_Os07g32010	20
LOC_Os03g53340	20
LOC_Os05g27660	20
LOC_Os12g34062	20
LOC_Os07g35560	20
LOC_Os05g30760	20
LOC_Os09g38110	20
LOC_Os02g14430	20
LOC_Os02g47480	20
LOC_Os07g47400	20
LOC_Os12g03670	20
LOC_Os12g03640	20
LOC_Os11g03920	20
LOC_Os06g29220	20
LOC_Os04g33240	20
LOC_Os11g14140	20
LOC_Os06g17250	20
LOC_Os06g17410	20
LOC_Os05g23255	20
LOC_Os07g35370	20
LOC_Os01g60870	20
LOC_Os03g22490	20
LOC_Os11g10510	20
LOC_Os08g01940	20
LOC_Os10g22050	20
LOC_Os05g05180	20
LOC_Os11g40570	20
LOC_Os11g44810	20
LOC_Os09g30360	20
LOC_Os08g40680	20
LOC_Os04g25650	20
LOC_Os04g25060	20
LOC_Os09g21180	20
LOC_Os03g49524	20
LOC_Os03g49560	20
LOC_Os11g07960	20
LOC_Os10g26680	20
LOC_Os01g48940	20
LOC_Os10g26940	20
LOC_Os02g46860	20
LOC_Os03g10620	20
LOC_Os02g46690	20
LOC_Os02g51710	20
LOC_Os04g32620	20
LOC_Os07g34650	20
LOC_Os05g29790	20
LOC_Os06g14420	20
LOC_Os01g42900	20
LOC_Os05g15980	20
LOC_Os02g13370	20
LOC_Os02g13510	20
LOC_Os03g48110	20
LOC_Os08g16660	20
LOC_Os11g29500	20
LOC_Os01g03390	20
LOC_Os04g40410	20
LOC_Os07g13810	20
LOC_Os03g07890	20
LOC_Os10g37290	20
LOC_Os01g67860	20
LOC_Os10g33810	20
LOC_Os03g32150	20
LOC_Os10g33990	20
LOC_Os05g08750	20
LOC_Os01g04050	20
LOC_Os10g38110	20
LOC_Os12g28260	20
LOC_Os04g28850	20
LOC_Os09g27920	20
LOC_Os04g31630	20
LOC_Os06g10000	20
LOC_Os04g59190	20
LOC_Os12g04140	20
LOC_Os07g02800	20
LOC_Os05g11610	20
LOC_Os04g31340	20
LOC_Os10g25060	20
LOC_Os01g73630	20
LOC_Os10g07010	20
LOC_Os10g02070	20
LOC_Os01g47730	20
LOC_Os01g73300	20
LOC_Os12g31860	20
LOC_Os05g09580	20
LOC_Os12g40470	20
LOC_Os07g49360	20
LOC_Os06g27590	20
LOC_Os02g57810	20
LOC_Os07g33660	20
LOC_Os05g25560	20
ChrUn.fgenesh.gene.94	20
LOC_Os01g26120	20
LOC_Os03g18220	20
LOC_Os08g15170	20
LOC_Os01g02750	20
LOC_Os01g58290	20
LOC_Os03g40210	20
LOC_Os06g36880	20
LOC_Os11g47500	20
LOC_Os03g24930	20
LOC_Os02g33070	20
LOC_Os11g47600	20
LOC_Os01g61610	20
LOC_Os07g06850	20
LOC_Os12g36830	20
LOC_Os10g36030	20
LOC_Os02g12270	20
LOC_Os02g12350	20
LOC_Os01g10180	20
LOC_Os01g65790	20
LOC_Os01g54600	20
LOC_Os03g55430	20
LOC_Os04g35140	20
LOC_Os10g17940	20
LOC_Os02g32615	20
LOC_Os04g27720	20
LOC_Os04g27660	20
LOC_Os07g15190	20
LOC_Os03g29680	20
LOC_Os02g28340	20
LOC_Os04g41930	20
LOC_Os05g03160	20
LOC_Os10g42540	20
LOC_Os09g23530	20
LOC_Os02g28110	20
LOC_Os10g42610	20
LOC_Os02g01510	20
LOC_Os06g47360	20
LOC_Os05g07880	20
LOC_Os01g10870	20
LOC_Os06g42000	20
LOC_Os01g27140	20
LOC_Os04g56570	20
LOC_Os02g01190	20
LOC_Os04g09680	20
LOC_Os03g31740	20
LOC_Os04g09604	20
LOC_Os01g58310	20
LOC_Os01g74490	20
LOC_Os01g42090	20
LOC_Os01g58860	20
LOC_Os05g38040	20
LOC_Os04g56430	20
LOC_Os06g08720	23
LOC_Os01g64540	23
LOC_Os07g48460	23
LOC_Os06g43430	23
LOC_Os11g07120	23
LOC_Os01g64120	23
LOC_Os02g21840	23
LOC_Os04g38530	23
LOC_Os03g13390	23
LOC_Os03g25790	23
LOC_Os12g02060	23
LOC_Os04g44300	23
LOC_Os11g19864	23
LOC_Os07g48010	23
LOC_Os12g13640	23
LOC_Os12g39630	23
LOC_Os07g48130	23
LOC_Os12g25200	23
LOC_Os11g11320	23
LOC_Os10g40700	23
LOC_Os07g09420	23
LOC_Os07g09310	23
LOC_Os07g40860	23
LOC_Os01g05960	23
LOC_Os11g31190	23
LOC_Os08g14700	23
LOC_Os01g18230	23
LOC_Os11g31540	23
LOC_Os01g49240	23
LOC_Os10g39860	23
LOC_Os10g41020	23
LOC_Os03g58330	23
LOC_Os01g52980	23
LOC_Os06g24990	23
LOC_Os11g43320	23
LOC_Os03g58500	23
LOC_Os10g39680	23
LOC_Os08g37040	23
LOC_Os07g44280	23
LOC_Os08g02230	23
LOC_Os08g41660	23
LOC_Os03g16950	23
LOC_Os03g58030	23
LOC_Os03g30470	23
LOC_Os01g01190	23
LOC_Os10g31460	23
LOC_Os02g33820	23
LOC_Os06g39120	23
LOC_Os06g30480	23
LOC_Os03g30120	23
LOC_Os01g40580	23
LOC_Os01g57510	23
LOC_Os02g52620	23
LOC_Os06g44140	23
LOC_Os06g44190	23
LOC_Os03g30070	23
LOC_Os11g06595	23
LOC_Os01g01680	23
LOC_Os01g57710	23
LOC_Os03g38800	23
LOC_Os07g49090	23
LOC_Os02g52430	23
LOC_Os10g31940	23
LOC_Os10g04470	23
LOC_Os10g04480	23
LOC_Os05g50850	23
LOC_Os05g50710	23
LOC_Os04g33920	23
LOC_Os02g06070	23
LOC_Os05g50770	23
LOC_Os01g40760	23
LOC_Os02g52850	23
LOC_Os09g29370	23
LOC_Os01g24420	23
LOC_Os07g35570	23
LOC_Os07g35510	23
LOC_Os01g12760	23
LOC_Os03g53710	23
LOC_Os03g08624	23
LOC_Os07g35810	23
LOC_Os03g04110	23
LOC_Os04g01810	23
LOC_Os01g48820	23
LOC_Os12g03110	23
LOC_Os01g63240	23
LOC_Os06g01760	23
LOC_Os01g63260	23
LOC_Os04g33360	23
LOC_Os01g24710	23
LOC_Os02g47250	23
LOC_Os01g48760	23
LOC_Os03g04580	23
LOC_Os09g38670	23
LOC_Os06g25010	23
LOC_Os11g03860	23
LOC_Os09g26460	23
LOC_Os02g35200	23
LOC_Os03g26310	23
LOC_Os01g63980	23
LOC_Os09g14100	23
LOC_Os12g19304	23
LOC_Os04g01740	23
LOC_Os09g26810	23
LOC_Os05g46420	23
LOC_Os02g39330	23
LOC_Os10g22080	23
LOC_Os10g06630	23
LOC_Os08g25380	23
LOC_Os07g47520	23
LOC_Os07g35160	23
LOC_Os06g05480	23
LOC_Os02g39910	23
LOC_Os07g35380	23
LOC_Os02g26470	23
LOC_Os02g42330	23
LOC_Os11g40760	23
LOC_Os11g38580	23
LOC_Os03g22620	23
LOC_Os11g33030	23
LOC_Os09g21710	23
LOC_Os10g38590	23
LOC_Os02g03550	23
LOC_Os01g09590	23
LOC_Os09g30414	23
LOC_Os06g13940	23
LOC_Os07g23640	23
LOC_Os07g23660	23
LOC_Os08g01240	23
LOC_Os03g27210	23
LOC_Os07g23730	23
LOC_Os03g49350	23
LOC_Os10g34920	23
LOC_Os03g45420	23
LOC_Os07g17330	23
LOC_Os11g14440	23
LOC_Os01g72170	23
LOC_Os09g37834	23
LOC_Os01g72009	23
LOC_Os03g15230	23
LOC_Os02g46850	23
LOC_Os12g37350	23
LOC_Os01g29740	23
LOC_Os03g41438	23
LOC_Os01g51870	23
LOC_Os03g41330	23
LOC_Os02g46610	23
LOC_Os11g07600	23
LOC_Os03g45960	23
LOC_Os12g02790	23
LOC_Os02g51670	23
LOC_Os03g54804	23
LOC_Os10g26540	23
LOC_Os10g30790	23
LOC_Os12g15680	23
LOC_Os02g36770	23
LOC_Os03g50530	23
LOC_Os06g21530	23
LOC_Os02g50460	23
LOC_Os08g42590	23
LOC_Os01g32080	23
LOC_Os08g06170	23
LOC_Os02g36840	23
LOC_Os04g12970	23
LOC_Os10g01660	23
LOC_Os03g50160	23
LOC_Os01g42790	23
LOC_Os02g58780	23
LOC_Os12g35080	23
LOC_Os07g27870	23
LOC_Os01g59350	23
LOC_Os05g36360	23
LOC_Os12g11660	23
LOC_Os04g53920	23
LOC_Os07g27670	23
LOC_Os01g47070	23
LOC_Os03g48230	23
LOC_Os09g26920	23
LOC_Os06g06470	23
LOC_Os02g36140	23
LOC_Os09g08072	23
LOC_Os01g55240	23
LOC_Os09g08100	23
LOC_Os09g39060	23
LOC_Os07g03180	23
LOC_Os01g55940	23
LOC_Os08g42910	23
LOC_Os02g50690	23
LOC_Os01g03330	23
LOC_Os03g07980	23
LOC_Os10g13800	23
LOC_Os05g41290	23
LOC_Os05g33140	23
LOC_Os07g46260	23
LOC_Os01g08670	23
LOC_Os12g28560	23
LOC_Os02g29500	23
LOC_Os01g67670	23
LOC_Os01g67630	23
LOC_Os03g11900	23
LOC_Os04g59360	23
LOC_Os09g27940	23
LOC_Os05g41670	23
LOC_Os11g37970	23
LOC_Os11g45930	23
LOC_Os11g37940	23
LOC_Os08g39900	23
LOC_Os08g24300	23
LOC_Os05g04640	23
LOC_Os03g32580	23
LOC_Os07g46910	23
LOC_Os05g11620	23
LOC_Os07g22450	23
LOC_Os02g31940	23
LOC_Os04g47200	23
LOC_Os01g28450	23
LOC_Os02g47980	23
LOC_Os10g18260	23
LOC_Os03g02330	23
LOC_Os04g57390	23
LOC_Os05g09500	23
LOC_Os04g57400	23
LOC_Os07g46030	23
LOC_Os04g08824	23
LOC_Os04g08828	23
LOC_Os04g08836	23
LOC_Os06g27560	23
LOC_Os03g47860	23
LOC_Os03g63490	23
LOC_Os11g30910	23
LOC_Os06g36180	23
LOC_Os02g12030	23
LOC_Os03g63580	23
LOC_Os04g11390	23
LOC_Os06g03830	23
LOC_Os01g41850	23
LOC_Os03g20910	23
LOC_Os09g04339	23
LOC_Os12g09620	23
LOC_Os01g02420	23
LOC_Os07g02440	23
LOC_Os07g06990	23
LOC_Os12g24780	23
LOC_Os01g02360	23
LOC_Os02g12560	23
LOC_Os03g20600	23
LOC_Os12g36850	23
LOC_Os12g36860	23
LOC_Os11g28530	23
LOC_Os07g41420	23
LOC_Os02g37180	23
LOC_Os12g44000	23
LOC_Os05g10940	23
LOC_Os10g41980	23
LOC_Os10g41999	23
LOC_Os03g06705	23
LOC_Os08g31850	23
LOC_Os03g24600	23
LOC_Os12g29690	23
LOC_Os12g29710	23
LOC_Os05g40010	23
LOC_Os08g23290	23
LOC_Os02g11990	23
LOC_Os04g48020	23
LOC_Os10g42640	23
LOC_Os02g01590	23
LOC_Os07g45550	23
LOC_Os03g29410	23
LOC_Os02g01800	23
LOC_Os05g03640	23
LOC_Os10g42130	23
LOC_Os04g09430	23
LOC_Os11g09684	23
LOC_Os04g52190	23
LOC_Os05g49810	23
LOC_Os03g29190	23
LOC_Os01g22780	23
LOC_Os12g05690	23
LOC_Os04g52440	23
LOC_Os10g42040	23
LOC_Os03g52390	23
LOC_Os12g05770	23
LOC_Os06g47640	23
LOC_Os08g11450	23
LOC_Os12g29190	23
LOC_Os01g22370	23
LOC_Os04g10924	23
LOC_Os12g25090	23

## Sheet: Class IV
MSU GeneID	Profile
LOC_Os04g44220	2
LOC_Os09g25380	2
LOC_Os04g14620	2
LOC_Os10g23230	2
LOC_Os01g38140	2
LOC_Os08g45280	2
LOC_Os02g45225	2
LOC_Os04g38010	2
LOC_Os05g27650	2
LOC_Os02g47620	2
LOC_Os03g14690	2
LOC_Os06g01780	2
LOC_Os06g38900	2
LOC_Os08g21879	2
LOC_Os12g07270	2
LOC_Os01g52100	2
LOC_Os12g42240	2
LOC_Os02g34520	2
LOC_Os09g21810	2
LOC_Os10g38700	2
LOC_Os07g34006	2
LOC_Os01g15380	2
LOC_Os12g27880	2
LOC_Os11g04650	2
LOC_Os05g09530	2
LOC_Os05g09410	2
LOC_Os03g18190	2
LOC_Os02g44380	2
LOC_Os07g02570	2
LOC_Os02g44970	2
LOC_Os05g26194	2
LOC_Os03g52080	2
LOC_Os04g09654	2
LOC_Os05g19930	2
LOC_Os05g31720	5
LOC_Os10g05290	5
LOC_Os06g39960	5
LOC_Os02g15930	5
LOC_Os12g39200	5
LOC_Os04g51890	5
LOC_Os01g64960	5
LOC_Os05g14270	5
LOC_Os04g51820	5
LOC_Os04g05010	5
LOC_Os09g12660	5
LOC_Os08g02210	5
LOC_Os06g48960	5
LOC_Os10g41780	5
LOC_Os05g43650	5
LOC_Os01g69140	5
LOC_Os07g24230	5
LOC_Os07g47140	5
LOC_Os01g63050	5
LOC_Os03g14915	5
LOC_Os10g02260	5
LOC_Os02g30610	5
LOC_Os04g45460	5
LOC_Os07g43390	5
LOC_Os05g30190	5
LOC_Os11g44800	5
LOC_Os02g11705	5
LOC_Os01g39580	5
LOC_Os08g38092	5
LOC_Os09g37710	5
LOC_Os02g30910	5
LOC_Os03g45800	5
LOC_Os01g68480	5
LOC_Os12g03950	5
LOC_Os06g21380	5
LOC_Os08g06110	5
LOC_Os01g62010	5
LOC_Os06g14400	5
LOC_Os09g26980	5
LOC_Os06g06560	5
LOC_Os04g24220	5
LOC_Os11g04150	5
LOC_Os02g29510	5
LOC_Os04g59610	5
LOC_Os06g10350	5
LOC_Os10g25300	5
LOC_Os01g36220	5
LOC_Os01g73500	5
LOC_Os10g02100	5
LOC_Os01g47630	5
LOC_Os01g46140	5
LOC_Os01g46090	5
LOC_Os02g05040	5
LOC_Os03g18010	5
LOC_Os08g15050	5
LOC_Os01g02930	5
LOC_Os05g32710	5
LOC_Os01g02560	5
LOC_Os03g12910	5
LOC_Os03g51930	5
LOC_Os10g41930	5
LOC_Os09g28910	5
LOC_Os03g01870	5
LOC_Os06g08060	5
LOC_Os03g29340	5
LOC_Os06g15910	5
LOC_Os12g32680	5
LOC_Os06g03540	5
LOC_Os03g59090	5
LOC_Os04g39930	5
LOC_Os12g25180	5
LOC_Os10g35520	7
LOC_Os08g44900	7
LOC_Os10g03600	7
LOC_Os07g40670	7
LOC_Os03g17370	7
LOC_Os09g36590	7
LOC_Os04g49620	7
LOC_Os09g29520	7
LOC_Os10g04730	7
LOC_Os07g32406	7
LOC_Os03g14910	7
LOC_Os06g38980	7
LOC_Os04g01600	7
LOC_Os01g60780	7
LOC_Os11g44970	7
LOC_Os01g51320	7
LOC_Os01g44390	7
LOC_Os05g33930	7
LOC_Os12g04340	7
LOC_Os01g43720	7
LOC_Os01g36280	7
LOC_Os01g73250	7
LOC_Os11g01330	7
LOC_Os10g32810	7
LOC_Os02g32009	7
LOC_Os12g41490	8
LOC_Os02g56050	8
LOC_Os04g38230	8
LOC_Os11g19350	8
LOC_Os04g42800	8
LOC_Os11g39190	8
LOC_Os01g13390	8
LOC_Os09g20970	8
LOC_Os12g18680	8
LOC_Os05g47560	8
LOC_Os09g12540	8
LOC_Os09g31502	8
LOC_Os06g51260	8
LOC_Os02g52650	8
LOC_Os04g49500	8
LOC_Os01g69030	8
LOC_Os04g49490	8
LOC_Os06g39040	8
LOC_Os08g10260	8
LOC_Os04g49350	8
LOC_Os02g52720	8
LOC_Os01g65030	8
LOC_Os07g31140	8
LOC_Os01g12680	8
LOC_Os12g03070	8
LOC_Os08g09290	8
LOC_Os01g63810	8
LOC_Os09g26660	8
LOC_Os05g46440	8
LOC_Os02g42880	8
LOC_Os01g17150	8
LOC_Os03g16290	8
LOC_Os01g68960	8
LOC_Os10g40360	8
LOC_Os08g13640	8
LOC_Os01g09830	8
LOC_Os08g13420	8
LOC_Os03g37470	8
LOC_Os01g72100	8
LOC_Os04g54002	8
LOC_Os04g32800	8
LOC_Os09g33910	8
LOC_Os06g45040	8
LOC_Os10g07470	8
LOC_Os12g08090	8
LOC_Os07g03000	8
LOC_Os02g36570	8
LOC_Os11g17504	8
LOC_Os02g17920	8
LOC_Os08g18030	8
LOC_Os01g11280	8
LOC_Os04g36720	8
LOC_Os04g28420	8
LOC_Os10g13914	8
LOC_Os07g13780	8
LOC_Os01g15810	8
LOC_Os03g56370	8
LOC_Os01g66820	8
LOC_Os01g66860	8
LOC_Os12g16220	8
LOC_Os07g46330	8
LOC_Os01g50460	8
LOC_Os07g46510	8
LOC_Os09g34230	8
LOC_Os04g04574	8
LOC_Os12g08830	8
LOC_Os05g48360	8
LOC_Os11g37560	8
LOC_Os07g10440	8
LOC_Os12g16480	8
LOC_Os04g35100	8
LOC_Os02g49870	8
LOC_Os07g41370	8
LOC_Os01g70820	8
LOC_Os01g26039	8
LOC_Os02g44730	8
LOC_Os10g29470	8
LOC_Os02g12900	8
LOC_Os11g47970	8
LOC_Os11g12810	8
LOC_Os11g24450	8
LOC_Os06g42730	8
LOC_Os01g66710	8
LOC_Os04g48070	8
LOC_Os07g33760	8
LOC_Os11g05340	8
LOC_Os08g06450	8
LOC_Os02g45000	8
LOC_Os04g56370	8
LOC_Os07g44770	11
LOC_Os10g04290	11
LOC_Os04g47640	11

## Sheet: Class V
MSU GeneID	Profile
LOC_Os03g09980	6
LOC_Os06g04510	6
LOC_Os06g04920	6
LOC_Os12g41090	6
LOC_Os09g24620	6
LOC_Os02g02400	6
LOC_Os02g02560	6
LOC_Os05g43310	6
LOC_Os03g42230	6
LOC_Os03g38330	6
LOC_Os05g30720	6
LOC_Os04g50700	6
LOC_Os02g35180	6
LOC_Os03g26930	6
LOC_Os06g40750	6
LOC_Os01g05450	6
LOC_Os06g21570	6
LOC_Os07g46310	6
LOC_Os09g27040	6
LOC_Os08g05290	6
LOC_Os03g12270	6
LOC_Os11g28130	6
LOC_Os04g35240	6
LOC_Os12g05590	6
LOC_Os06g03560	6
LOC_Os01g29804	19
LOC_Os04g44820	19
LOC_Os09g37080	19
LOC_Os07g32650	19
LOC_Os02g21890	19
LOC_Os12g25660	19
LOC_Os04g51880	19
LOC_Os12g25490	19
LOC_Os01g49830	19
LOC_Os02g52000	19
LOC_Os03g52860	19
LOC_Os05g01850	19
LOC_Os07g44920	19
LOC_Os02g41450	19
LOC_Os02g56930	19
LOC_Os05g47770	19
LOC_Os03g17670	19
LOC_Os02g38508	19
LOC_Os08g37760	19
LOC_Os02g38598	19
LOC_Os10g05660	19
LOC_Os03g60080	19
LOC_Os07g36570	19
LOC_Os05g31670	19
LOC_Os07g44780	19
LOC_Os08g07690	19
LOC_Os07g12340	19
LOC_Os10g41130	19
LOC_Os09g31522	19
LOC_Os03g58010	19
LOC_Os09g20284	19
LOC_Os08g10500	19
LOC_Os08g19670	19
LOC_Os05g43940	19
LOC_Os09g29600	19
LOC_Os09g36520	19
LOC_Os08g10100	19
LOC_Os01g01660	19
LOC_Os02g02930	19
LOC_Os10g04400	19
LOC_Os04g49160	19
LOC_Os12g38010	19
LOC_Os01g28840	19
LOC_Os09g38210	19
LOC_Os07g35740	19
LOC_Os02g47470	19
LOC_Os04g45730	19
LOC_Os11g18570	19
LOC_Os03g08900	19
LOC_Os04g06590	19
LOC_Os02g10730	19
LOC_Os05g46790	19
LOC_Os02g26280	19
LOC_Os06g13190	19
LOC_Os03g26490	19
LOC_Os01g24030	19
LOC_Os08g38880	19
LOC_Os02g03020	19
LOC_Os06g05420	19
LOC_Os03g22170	19
LOC_Os03g57640	19
LOC_Os07g35330	19
LOC_Os09g26210	19
LOC_Os11g10590	19
LOC_Os01g51430	19
LOC_Os02g07930	19
LOC_Os07g29224	19
LOC_Os03g22820	19
LOC_Os04g54560	19
LOC_Os03g49440	19
LOC_Os10g22890	19
LOC_Os05g46830	19
LOC_Os08g40270	19
LOC_Os01g60020	19
LOC_Os09g25880	19
LOC_Os06g25230	19
LOC_Os07g11610	19
LOC_Os03g15080	19
LOC_Os03g03730	19
LOC_Os01g56240	19
LOC_Os01g72270	19
LOC_Os02g07680	19
LOC_Os04g20320	19
LOC_Os04g54230	19
LOC_Os03g10910	19
LOC_Os03g62070	19
LOC_Os10g07450	19
LOC_Os09g08720	19
LOC_Os11g29290	19
LOC_Os08g16120	19
LOC_Os04g58090	19
LOC_Os02g43330	19
LOC_Os07g34280	19
LOC_Os02g54050	19
LOC_Os09g26940	19
LOC_Os08g30020	19
LOC_Os07g34170	19
LOC_Os01g55510	19
LOC_Os07g34140	19
LOC_Os03g19840	19
LOC_Os05g45070	19
LOC_Os10g33390	19
LOC_Os08g16910	19
LOC_Os01g03360	19
LOC_Os04g58890	19
LOC_Os06g06340	19
LOC_Os01g50680	19
LOC_Os03g32230	19
LOC_Os04g40580	19
LOC_Os07g14150	19
LOC_Os03g44740	19
LOC_Os01g50400	19
LOC_Os05g08620	19
LOC_Os05g41380	19
LOC_Os01g16260	19
LOC_Os03g32420	19
LOC_Os07g46980	19
LOC_Os07g46920	19
LOC_Os04g59260	19
LOC_Os07g46940	19
LOC_Os05g09280	19
LOC_Os09g34920	19
LOC_Os04g57760	19
LOC_Os12g43890	19
LOC_Os09g27260	19
LOC_Os07g22730	19
LOC_Os01g43480	19
LOC_Os02g49710	19
LOC_Os04g57340	19
LOC_Os08g43700	19
LOC_Os10g08790	19
LOC_Os01g58100	19
LOC_Os05g37700	19
LOC_Os03g20970	19
LOC_Os07g33270	19
LOC_Os01g02900	19
LOC_Os06g50950	19
LOC_Os12g36940	19
LOC_Os04g41229	19
LOC_Os03g12620	19
LOC_Os12g36880	19
LOC_Os03g20550	19
LOC_Os03g55240	19
LOC_Os01g70080	19
LOC_Os04g27350	19
LOC_Os04g27340	19
LOC_Os01g70360	19
LOC_Os01g54560	19
LOC_Os02g32580	19
LOC_Os02g28220	19
LOC_Os02g11870	19
LOC_Os02g11859	19
LOC_Os03g01820	19
LOC_Os09g23590	19
LOC_Os03g01880	19
LOC_Os02g28170	19
LOC_Os10g17489	19
LOC_Os01g15170	19
LOC_Os03g01740	19
LOC_Os08g36910	19
LOC_Os01g66120	19
LOC_Os10g42430	19
LOC_Os01g42380	19
LOC_Os01g07730	19
LOC_Os05g49420	19
LOC_Os03g43880	19
LOC_Os12g29400	19
LOC_Os12g29330	19
LOC_Os04g56470	19
