# Supplementary material for: Combined transcriptome and metabolome analyses to understand the dynamic responses of rice plants to attack by the rice stem borer Chilo suppressalis (Lepidoptera: Crambidae)
Source: BMC Plant Biol. 2016 Dec 7;16:259. doi: 10.1186/s12870-016-0946-6 (PMC5142284; doi:10.1186/s12870-016-0946-6)
Supplement: Additional file 9: Table S8. — Orthologous Arabidopsis and rice genes used for Hormonometer analysis. (XLS 2918 kb) [file 12870_2016_946_MOESM9_ESM.xls]

## Sheet: Table S8
Table S8. Orthologous Arabidopsis and rice genes used for Hormonometer analysis.
FDR = false discovery rate
RNA-seq data include known and non-redundant Arabidopsis Gene ID and probeset IDs. N/A values were replaced with 0.
Rice GeneID	Probeset ID	locus	FDR-(24hvs0h)	Log2FC-(24hvs0h)	FDR-(48hvs0h)	Log2FC-(48hvs0h)	FDR-(72hvs0h)	Log2FC-(72hvs0h)	FDR-(24hvs48h)	Log2FC-(24hvs48h)	FDR-(24hvs72h)	Log2FC-(24hvs72h)	FDR-(48hvs72h)	Log2FC-(48hvs72h)
LOC_Os06g46436	244932_at	ATCG01060	0.947503	-0.102251	0.782309	0.257503	0.46248	0.47743	0.986612	0.359754	0.551039	0.579681	0.948818	0.219927
LOC_Os06g46438	244933_at	ATCG01070	0.568657	1.5461	1	0.394401	0.637822	1.32314	0.983533	-1.1517	0.972773	-0.222962	0.959388	0.928735
LOC_Os10g21398	244935_at	ATCG01090	0.57007	1.71547	0.214839	2.63213	1	0.247523	0.987331	0.916655	0.669937	-1.46795	0.625213	-2.3846
LOC_Os10g21396	244936_at	ATCG01100	0.947056	-0.227924	0.993741	-0.0772491	0.678174	-0.326915	1	0.150674	0.912439	-0.0989913	0.960356	-0.249666
LOC_Os04g16732	244937_at	ATCG01110	0.789938	0.364945	0.951322	-0.0780646	0.345875	-0.675391	0.983533	-0.44301	0.269329	-1.04034	0.842868	-0.597327
LOC_Os04g16728	244938_at	ATCG01120	1	0.0465451	0.745863	-0.273283	0.149079	-0.990703	0.99826	-0.319828	0.294592	-1.03725	0.802084	-0.71742
LOC_Os06g46434	244961_at	ATCG01040	0.832678	-1.09038	0.92686	0.553939	0.35857	-2.81653	0.983533	1.64432	0.866041	-1.72616	0.663163	-3.37047
LOC_Os06g46435	244962_at	ATCG01050	0.388886	0.576796	0.630542	0.410983	0.941232	0.123509	0.99826	-0.165812	0.551853	-0.453286	0.933965	-0.287474
LOC_Os08g15322	244964_at	ATCG00580	1	0.0183469	0.383609	0.869028	0.989005	0.0998944	0.935442	0.850681	0.978189	0.0815474	0.783479	-0.769134
LOC_Os08g15312	244968_at	ATCG00640	1	-0.104328	1	-0.040067	1	-0.0502229	1	0.0642612	1	0.0541053	1	-0.0101559
LOC_Os08g15308	244969_at	ATCG00650	0.0922827	1.33414	0.579705	0.634664	0.459822	0.653771	0.945098	-0.699474	0.514383	-0.680368	1	0.0191063
LOC_Os08g15306	244970_at	ATCG00660	0.896517	-0.0732856	0.807056	0.24651	0.110513	-0.76103	0.983533	0.319796	0.358373	-0.687744	0.330701	-1.00754
LOC_Os08g15270	244971_at	ATCG00670	0.696317	0.34285	0.663785	0.39523	0.253647	-0.696063	1	0.0523808	0.163026	-1.03891	0.425009	-1.09129
LOC_Os09g04680	244972_at	ATCG00680	0.397392	0.494593	0.308388	0.591303	0.592637	0.290894	1	0.0967097	0.824586	-0.203699	0.911984	-0.300409
LOC_Os04g16848	244975_at	ATCG00710	0.79133	0.283305	0.244599	0.829913	1	0.0374162	0.974638	0.546608	0.839529	-0.245889	0.646461	-0.792497
LOC_Os04g16846	244976_at	ATCG00720	0.143666	1.00988	0.13789	1.03414	0.746819	0.288323	1	0.0242608	0.387963	-0.721557	0.686474	-0.745818
LOC_Os04g16844	244977_at	ATCG00730	1	0.0903154	0.789384	0.386016	0.445239	-0.567681	1	0.2957	0.585476	-0.657997	0.677309	-0.953697
LOC_Os04g16842	244978_at	ATCG00740	0.980452	0.114932	0.732373	0.411975	0.478177	-0.505833	1	0.297043	0.605481	-0.620765	0.671814	-0.917808
LOC_Os04g16838	244979_at	ATCG00750	1	0.0527113	0.56178	0.449433	0.9078	-0.0114486	0.980047	0.396722	0.979721	-0.0641599	0.809727	-0.460882
LOC_Os04g16832	244981_at	ATCG00770	0.857503	-0.130375	0.973559	0.0923789	0.229102	-0.553319	0.998526	0.222754	0.592918	-0.422944	0.645306	-0.645698
LOC_Os04g16828	244982_at	ATCG00780	0.66471	-0.336049	0.314342	0.603069	0.774788	-0.155112	0.636356	0.939118	0.913792	0.180937	0.552593	-0.758181
LOC_Os04g16826	244983_at	ATCG00790	0.836831	-0.202103	0.47041	0.638501	0.980054	0.0901605	0.899678	0.840604	0.84897	0.292263	0.839808	-0.548341
LOC_Os04g16824	244984_at	ATCG00800	0.8279	-0.194688	0.239029	0.616751	0.963495	-0.0486247	0.684559	0.811439	0.910442	0.146063	0.603898	-0.665376
LOC_Os04g16822	244985_at	ATCG00810	0.982371	0.00653739	0.609683	0.639686	0.86733	0.292017	0.980499	0.633149	0.894116	0.28548	0.952649	-0.347669
LOC_Os04g16772	244986_at	ATCG00820	0.329424	0.64149	0.2895	0.678599	0.693597	0.252118	1	0.0371091	0.6813	-0.389372	0.858416	-0.426481
LOC_Os04g16782	244988_s_at	ATCG01300	0.432831	0.614727	0.301068	0.754852	0.882192	0.119595	1	0.140125	0.640273	-0.495133	0.774007	-0.635258
LOC_Os04g16742	244991_s_at	ATCG01250	0.663186	0.435315	0.982405	-0.00171	0.575481	-0.38201	0.982266	-0.437025	0.372153	-0.817325	0.910723	-0.3803
LOC_Os02g24576	244992_s_at	ATCG01240	0.836114	0.18386	0.514541	0.462785	0.964687	0.0892318	0.99826	0.278925	0.916252	-0.0946284	0.865921	-0.373553
LOC_Os10g21418	244994_at	ATCG01010	0.0425472	1.99877	0.0657897	1.93169	0.174964	1.43013	1	-0.0670845	0.654876	-0.56864	0.908629	-0.501556
LOC_Os10g21236	244995_at	ATCG00150	0.207059	0.881691	0.1922	0.939403	0.830803	0.150153	1	0.0577119	0.416434	-0.731538	0.699988	-0.78925
LOC_Os02g24612	244996_at	ATCG00160	0.759977	0.1531	0.106804	0.599681	0.594234	-0.194561	0.899678	0.446581	0.456402	-0.347661	0.132722	-0.794242
LOC_Os04g16830	244997_at	ATCG00170	0.242341	0.531022	0.0976869	0.757183	0.763602	-0.14793	1	0.226161	0.151494	-0.678952	0.210965	-0.905113
LOC_Os02g24614	244998_at	ATCG00180	0.507825	0.594182	0.372548	0.811525	0.943221	0.141242	1	0.217343	0.669209	-0.45294	0.803533	-0.670283
LOC_Os04g16820	244999_at	ATCG00190	0.676463	0.195657	0.346133	0.390533	0.562048	-0.198257	0.997503	0.194875	0.356581	-0.393914	0.407491	-0.58879
LOC_Os02g24634	245002_at	ATCG00270	0.463515	-0.529029	0.653812	-0.291293	0.559435	-0.359038	0.999373	0.237736	0.903891	0.169991	1	-0.0677452
LOC_Os02g24632	245003_at	ATCG00280	0.358758	-0.597424	0.89735	-0.0911866	0.18225	-0.682883	0.95847	0.506238	0.946841	-0.085459	0.704549	-0.591697
LOC_Os02g24628	245004_at	ATCG00300	0.393393	-0.638071	0.687723	-0.286333	0.121745	-0.931491	0.991929	0.351738	0.864388	-0.29342	0.792445	-0.645159
LOC_Os04g16745	245005_at	ATCG00330	0.389458	-0.667947	0.99798	0.0574246	0.21872	-0.717653	0.920016	0.725371	0.966859	-0.0497066	0.646461	-0.775078
LOC_Os10g21248	245006_at	ATCG00340	0.262238	-0.796513	0.488415	-0.422324	0.0461505	-1.07177	0.988581	0.374189	0.760887	-0.275254	0.723252	-0.649442
LOC_Os01g01110	245007_at	ATCG00350	0.243686	20	0.154857	20	0.249747	20	1	0.337957	0.983122	-0.357304	0.976935	-0.695261
LOC_Os04g16736	245008_at	ATCG00360	0.730285	0.316822	0.875181	0.206059	0.442676	0.505906	1	-0.110763	0.919576	0.189084	0.911984	0.299847
LOC_Os04g16738	245009_at	ATCG00380	0.775629	-0.259861	0.55712	-0.394663	0.512488	-0.400284	1	-0.134802	0.925917	-0.140423	1	-0.00562066
LOC_Os10g21258	245010_at	ATCG00420	0.553114	0.659871	0.587352	0.615599	0.212921	1.10433	1	-0.0442725	0.834055	0.444454	0.896068	0.488726
LOC_Os06g22010	245011_at	ATCG00430	0.695081	0.41448	0.573282	0.521227	0.7351	0.330164	1	0.106747	0.963583	-0.0843161	0.978454	-0.191063
LOC_Os03g55874	245014_at	ATCG00480	0.779964	0.220997	0.331322	0.663608	0.859656	0.135566	0.983533	0.442611	0.94631	-0.0854305	0.817022	-0.528041
LOC_Os05g35330	245015_at	ATCG00490	0.219434	1.35849	0.658642	0.572648	0.617918	0.558281	0.974638	-0.785839	0.599257	-0.800206	1	-0.0143673
LOC_Os02g24604	245018_at	ATCG00520	1	-0.00980278	0.624773	0.370349	0.895082	-0.122536	0.983533	0.380152	0.945607	-0.112734	0.819142	-0.492885
LOC_Os02g24598	245019_at	ATCG00530	0.85905	0.0730729	1	-0.0395413	0.751863	-0.181202	1	-0.112614	0.651029	-0.254275	0.976935	-0.141661
LOC_Os02g24596	245020_at	ATCG00540	0.538202	0.489379	0.372619	0.66319	0.946911	0.0921161	1	0.173812	0.702399	-0.397263	0.801105	-0.571074
LOC_Os03g48471	245024_at	ATCG00120	0.28091	-0.711973	0.274257	-0.699111	0.13272	-0.827603	1	0.0128621	0.989388	-0.11563	1	-0.128492
LOC_Os04g16748	245025_at	ATCG00130	0.92777	0.0618601	1	0.026697	0.662393	-0.250766	1	-0.0351631	0.693726	-0.312626	0.915299	-0.277463
LOC_Os10g21230	245026_at	ATCG00140	0.512177	-0.54666	0.295902	-0.684302	0.0655511	-1.11193	1	-0.137641	0.588484	-0.565265	0.901623	-0.427624
LOC_Os03g27770	245027_at	AT2G26550	0.589987	-0.24309	0.609683	-0.183888	0.170609	-0.438949	1	0.0592021	0.746526	-0.195859	0.860285	-0.255061
LOC_Os03g01930	245028_at	AT2G26570	0.477073	-0.5477	0.125088	0.880215	0.000689488	1.72232	0.169579	1.42792	4.32e-05	2.27002	0.560531	0.842108
LOC_Os03g44710	245029_at	AT2G26580	0.821928	-0.146424	0.377274	-0.394916	0.690933	-0.145139	0.983533	-0.248491	0.988238	0.00128534	0.90806	0.249777
LOC_Os01g67310	245038_at	AT2G26560	0.135991	-0.395822	0.309365	-0.309743	0.0140351	-0.55972	0.99481	0.0860798	0.760657	-0.163897	0.724514	-0.249977
LOC_Os02g10660	245039_at	AT2G26600	0.0224144	1.37401	0.00579647	1.56439	0.0146907	1.28145	0.99927	0.190386	1	-0.0925594	0.937187	-0.282946
LOC_Os03g08730	245042_at	AT2G26540	0.432831	-0.235611	0.873012	-0.0515859	0.934217	0.0301905	0.979595	0.184025	0.444842	0.265801	0.957493	0.0817764
LOC_Os01g27940	245043_at	AT2G26430	0.996278	-0.0658418	0.776672	0.0492735	0.54659	-0.176756	0.991929	0.115115	0.742667	-0.110914	0.71844	-0.226029
LOC_Os03g55720	245044_at	AT2G26500	0.316	0.55388	0.0508087	0.93598	0.0470532	0.866871	0.977344	0.3821	0.706503	0.312991	1	-0.0691088
LOC_Os05g51640	245045_at	AT2G26590	0.503693	-0.187576	0.311615	-0.229853	0.00512818	-0.500728	1	-0.0422774	0.181559	-0.313152	0.569089	-0.270875
LOC_Os04g16770	245047_at	ATCG00020	0.708259	-0.482334	0.576592	-0.499672	0.195606	-1.03397	1	-0.0173377	0.675968	-0.551634	0.889024	-0.534296
LOC_Os04g16734	245048_at	ATCG00040	0.236575	1.00725	0.108763	1.2687	0.895769	0.153033	1	0.261455	0.408644	-0.854216	0.545726	-1.11567
LOC_Os10g21196	245049_at	ATCG00050	1	0.000255795	0.814039	-0.152807	0.480934	-0.391253	1	-0.153063	0.685768	-0.391509	0.950299	-0.238446
LOC_Os02g24642	245050_at	ATCG00070	0.95579	0.207664	0.891702	0.291022	0.637158	-0.392979	1	0.0833587	0.690243	-0.600643	0.840757	-0.684002
LOC_Os03g28090	245053_at	AT2G26450	0.415569	2.11007	0.170648	3.12793	0.950258	-0.376748	0.989195	1.01786	0.438987	-2.48682	0.506345	-3.50468
LOC_Os11g04950	245054_at	AT2G26460	0.646539	-0.139784	0.629214	-0.110202	0.568084	-0.121076	1	0.0295822	1	0.0187078	1	-0.0108744
LOC_Os06g27650	245055_at	AT2G26470	0.893587	0.070618	0.658586	-0.224173	0.36397	-0.330759	0.974638	-0.294791	0.401989	-0.401377	0.953667	-0.106586
LOC_Os01g13140	245057_at	AT2G26490	1	0.085385	0.885707	-0.211472	0.719241	-0.326868	1	-0.296857	0.837008	-0.412252	0.996727	-0.115395
LOC_Os01g62840	245060_at	AT2G39770	0.00680953	0.539615	0.00181218	0.626611	1.28e-06	0.854629	1	0.0869959	0.237067	0.315014	0.675344	0.228018
LOC_Os11g47970	245061_at	AT2G39730	0.383125	-0.757633	0.925408	0.0777839	0.127282	1.02963	0.890641	0.835417	0.0221638	1.78727	0.623666	0.95185
LOC_Os04g35340	245062_at	AT2G39760	0.665369	0.469381	0.1392	1.03376	0.924752	0.103142	0.958664	0.564382	0.824586	-0.366239	0.581636	-0.930621
LOC_Os08g17650	245064_at	AT2G39725	0.857506	-0.0728937	0.589493	-0.167772	0.0773398	-0.46126	1	-0.0948787	0.315063	-0.388366	0.752708	-0.293488
LOC_Os01g62800	245065_at	AT2G39750	0.801459	-0.0757747	0.491062	-0.179725	0.267879	-0.227383	0.99826	-0.103951	0.698162	-0.151608	0.975032	-0.0476579
LOC_Os02g57450	245066_at	AT2G39840	0.726195	0.211812	0.363337	0.412119	0.896168	0.0363994	0.989195	0.200307	0.879045	-0.175413	0.812268	-0.37572
LOC_Os01g67180	245067_at	AT2G39780	0.198325	0.557635	0.0294237	0.854038	0.0749978	0.636884	0.980472	0.296402	0.926128	0.0792483	0.923793	-0.217154
LOC_Os03g04680	245075_at	AT2G23180	0.994	-0.0362151	0.32786	1.46642	0.12274	2.07902	0.939696	1.50263	0.278249	2.11524	0.936404	0.612607
LOC_Os04g55520	245078_at	AT2G23340	0.00219841	1.10736	0.00366332	1.06155	0.0992946	0.59002	1	-0.0458082	0.337389	-0.517342	0.666513	-0.471534
LOC_Os03g16090	245087_at	AT2G39830	0.953654	-0.0294514	0.361335	0.436645	0.393448	0.353332	0.907982	0.466096	0.492742	0.382784	1	-0.0833123
LOC_Os04g19740	245089_at	AT2G45290	1	0.00169236	0.680451	0.15471	0.378766	0.253908	0.985561	0.153017	0.543707	0.252216	0.954888	0.0991983
LOC_Os07g46790	245094_at	AT2G40840	3.98e-07	-1.14013	0.000166417	-0.886941	0.00134398	-0.736353	0.954808	0.253185	0.213037	0.403774	0.883444	0.150589
LOC_Os01g36080	245095_at	AT2G40860	0.484	0.381142	0.739956	0.207939	0.256956	0.45477	0.992445	-0.173202	0.930254	0.0736286	0.860285	0.246831
LOC_Os01g58890	245096_at	AT2G40880	0.00772209	2.55733	0.0690435	1.84918	0.187401	1.246	0.974638	-0.708149	0.29589	-1.31133	0.895287	-0.603184
LOC_Os01g16210	245097_at	AT2G40935	0.147487	0.315123	0.139876	0.341385	0.057776	0.391654	1	0.0262627	0.952649	0.0765312	0.98573	0.0502686
LOC_Os01g58780	245099_at	AT2G40830	0.572735	-0.200475	0.643952	0.0879899	0.375515	0.168343	0.84164	0.288465	0.176263	0.368817	0.969937	0.0803529
LOC_Os11g28360	245100_at	AT2G40930	0.181296	-0.339763	0.00306186	-0.643391	0.0480585	-0.405131	0.850341	-0.303628	0.874957	-0.0653679	0.750732	0.23826
LOC_Os05g41440	245101_at	AT2G40890	0.309311	0.367656	0.543768	0.200578	0.581504	0.146707	0.989195	-0.167078	0.75078	-0.220949	1	-0.0538711
LOC_Os11g04440	245104_at	AT2G41600	0.0847084	-0.514805	0.478249	-0.259316	0.0304689	-0.582627	0.947926	0.255489	0.957582	-0.0678219	0.677309	-0.323311
LOC_Os03g14880	245105_at	AT2G41610	0.594995	0.422784	0.487407	0.487551	0.513261	0.394031	1	0.0647664	1	-0.0287531	1	-0.0935195
LOC_Os01g31370	245106_at	AT2G41640	0.00936055	2.30882	0.0309774	2.05785	0.0485839	1.75136	0.998693	-0.250972	0.6764	-0.557467	0.971343	-0.306495
LOC_Os01g58740	245112_at	AT2G41540	0.0857179	-0.649916	0.146864	-0.550573	0.437255	-0.268181	1	0.0993438	0.505972	0.381736	0.860122	0.282392
LOC_Os05g41580	245117_at	AT2G41560	0.63303	0.194454	1	0.0285125	0.226577	0.365208	0.983533	-0.165942	0.789321	0.170754	0.676308	0.336696
LOC_Os07g46410	245118_at	AT2G41680	0.540758	-0.246635	0.888755	-0.0336248	0.905769	0.0792298	0.983533	0.21301	0.523922	0.325865	0.952381	0.112855
LOC_Os03g03990	245123_at	AT2G47450	0.787079	-0.20014	0.635574	-0.315526	0.329861	-0.552806	1	-0.115386	0.77307	-0.352666	0.953352	-0.23728
LOC_Os01g19970	245126_at	AT2G47460	0.17069	1.22823	0.876808	0.196646	0.109631	1.19063	0.865114	-1.03159	1	-0.0375995	0.626543	0.993988
LOC_Os02g43110	245127_at	AT2G47600	0.815002	-0.335191	0.873843	-0.283581	0.113475	1.79355	1	0.0516102	0.112642	2.12874	0.383068	2.07713
LOC_Os07g15640	245129_at	AT2G45350	0.419232	-0.259774	0.407018	-0.246969	0.0278713	-0.545031	1	0.0128048	0.504472	-0.285257	0.72198	-0.298062
LOC_Os01g39600	245130_at	AT2G45340	0.891254	-0.193953	0.934188	-0.149165	0.385512	0.496124	1	0.0447886	0.428265	0.690077	0.730558	0.645289
LOC_Os06g37430	245132_at	AT2G45320	0.604776	-0.15074	0.39901	-0.196486	0.563945	-0.117976	1	-0.0457458	0.994486	0.0327636	0.966436	0.0785095
LOC_Os09g37700	245134_s_at	AT2G45250	0.446877	-0.398138	0.0868288	-0.710037	0.0268637	-0.798021	0.978278	-0.311899	0.457725	-0.399883	0.96936	-0.0879842
LOC_Os03g03560	245137_at	AT2G45460	0.0382606	-0.717277	0.00328179	-0.948811	0.00152867	-0.921656	0.982778	-0.231534	0.683051	-0.204379	1	0.0271544
LOC_Os02g42950	245138_at	AT2G45190	0.710557	-0.656197	0.573632	-1.0177	0.599271	-0.762217	1	-0.361504	1	-0.10602	1	0.255484
LOC_Os01g19140	245142_at	AT2G45270	0.686697	0.1463	0.663186	0.17905	0.238695	0.335455	1	0.0327503	0.761134	0.189155	0.884122	0.156405
LOC_Os10g36470	245144_at	AT2G45240	0.66391	0.129049	0.534672	0.174714	0.917517	-0.0339482	1	0.0456645	0.651496	-0.162997	0.794973	-0.208662
LOC_Os02g03450	245146_at	AT2G45200	0.814213	-0.0627419	0.536053	0.0868546	0.228851	-0.168775	0.916292	0.149597	0.632903	-0.106033	0.278297	-0.25563
LOC_Os01g39630	245147_at	AT2G45280	1	-0.0489988	0.949366	-0.00898348	0.568944	0.0985885	1	0.0400153	0.762981	0.147587	0.929358	0.107572
LOC_Os04g40420	245149_at	AT2G47620	0.0165492	-0.718283	0.00442912	-0.822676	0.0103658	-0.675157	1	-0.104393	1	0.0431258	0.952381	0.147519
LOC_Os03g22330	245150_at	AT2G47590	0.696891	0.139239	0.357266	0.229565	0.0834172	0.371778	0.99481	0.0903257	0.466617	0.23254	0.883977	0.142214
LOC_Os05g28870	245152_at	AT2G47490	0.0618253	0.784928	0.0314085	0.888761	0.249678	0.44765	1	0.103833	0.629051	-0.337278	0.749886	-0.441111
LOC_Os01g72710	245155_at	AT5G12470	0.65565	0.28407	0.89375	-0.0731105	0.474875	-0.311715	0.972606	-0.357181	0.293313	-0.595785	0.906436	-0.238605
LOC_Os09g30410	245165_at	AT2G33180	0.590485	-0.1855	0.297549	0.334184	0.00688255	0.644576	0.530872	0.519684	0.00149404	0.830076	0.637156	0.310392
LOC_Os02g57260	245168_at	AT2G33150	0.188791	0.898824	0.0905573	1.05095	0.197615	0.725233	1	0.152128	0.940603	-0.173591	0.929209	-0.32572
LOC_Os03g09210	245169_at	AT2G33220	0.317874	0.222063	0.411577	0.161472	0.148701	-0.216352	1	-0.0605908	0.0163379	-0.438415	0.115469	-0.377824
LOC_Os01g21120	245173_at	AT2G47520	0.0177603	4.92661	0.353948	1.98564	0.281642	2.00712	0.726338	-2.94098	0.235284	-2.91949	1	0.0214836
LOC_Os03g18980	245174_at	AT2G47500	0.869336	-0.105114	0.803395	0.15112	0.780061	0.185377	0.983533	0.256234	0.72979	0.290491	1	0.0342574
LOC_Os01g23740	245175_at	AT2G47470	0.247705	-0.334093	0.208752	-0.351346	0.00638644	-0.683816	1	-0.0172533	0.440875	-0.349723	0.702411	-0.33247
LOC_Os09g27990	245177_at	AT5G12380	0.113249	-0.837749	0.0680305	-0.95026	3.67e-08	-2.43687	1	-0.112511	0.00322456	-1.59912	0.0195368	-1.48661
LOC_Os07g46690	245179_at	AT5G12400	0.836878	-0.0910233	0.82339	-0.0502246	0.752901	-0.0612445	1	0.0407987	1	0.0297787	1	-0.0110199
LOC_Os11g36060	245180_at	AT5G12410	0.328545	-0.408484	0.169718	-0.487247	0.00161842	-0.942504	1	-0.0787626	0.184815	-0.53402	0.58651	-0.455257
LOC_Os01g67770	245186_at	AT1G67710	0.659256	0.230927	0.274257	0.462555	0.188899	0.472926	0.985036	0.231629	0.715768	0.242	1	0.010371
LOC_Os01g66560	245187_s_at	AT1G67680	0.147418	-0.350545	0.133636	-0.364922	0.00643636	-0.563203	1	-0.0143769	0.594351	-0.212658	0.78793	-0.198281
LOC_Os04g40900	245188_at	AT1G67660	0.284553	-0.374135	0.86037	0.0568599	0.918844	0.0391831	0.752008	0.430995	0.285858	0.413319	1	-0.0176768
LOC_Os01g67590	245190_at	AT1G67690	0.849472	0.0530505	0.975314	0.0229769	0.963706	0.0189741	1	-0.0300736	0.92231	-0.0340763	1	-0.00400278
LOC_Os02g20940	245192_at	AT1G67780	0.826432	-0.0774755	0.553528	-0.117804	0.458638	0.0994515	1	-0.0403287	0.424175	0.176927	0.531397	0.217256
LOC_Os02g38440	245199_at	AT1G67730	0.540758	-0.217977	0.210065	-0.418488	0.0733322	-0.503659	0.985561	-0.200511	0.585476	-0.285683	0.964652	-0.0851711
LOC_Os01g68260	245200_at	AT1G67850	0.892158	-0.306403	0.940619	-0.15789	0.885683	0.236647	1	0.148513	0.826402	0.54305	0.962356	0.394537
LOC_Os03g26000	245206_at	AT5G12290	0.300622	-0.323227	0.0125975	-0.660827	0.00172285	-0.746884	0.892153	-0.337601	0.216421	-0.423658	0.963106	-0.086057
LOC_Os01g72490	245208_at	AT5G12330	0.453779	1.07175	0.272569	1.23779	0.646393	0.517208	1	0.166036	0.837875	-0.554547	0.86283	-0.720583
LOC_Os01g72360	245209_at	AT5G12340	7.3e-09	5.38342	0.00112395	4.00706	4.62e-15	6.61904	0.414459	-1.37636	0.131956	1.23562	0.000318299	2.61198
LOC_Os04g59440	245213_at	AT1G44575	0.0575811	-2.3897	0.0801941	-2.2013	0.0526536	-2.29408	1	0.188399	0.954642	0.0956227	1	-0.0927764
LOC_Os07g41340	245226_at	AT3G29970	0.254547	20	0.98927	20	0.27333	20	0.933064	-5.09087	0.898548	-0.994611	0.825849	4.09626
LOC_Os03g44530	245227_s_at	AT1G08410	0.890265	-0.169613	0.32076	-0.591414	0.00542679	-1.34617	0.974638	-0.421801	0.0429657	-1.17656	0.556678	-0.754756
LOC_Os09g39660	245230_at	AT4G25610	0.459344	-0.169846	0.183152	-0.260796	0.213427	-0.2104	0.991925	-0.0909493	0.910442	-0.0405533	0.99193	0.050396
LOC_Os04g46910	245232_at	AT4G25590	0.829183	0.770114	0.42871	1.60573	0.12428	2.67292	0.989195	0.835613	0.459939	1.90281	0.896731	1.0672
LOC_Os04g45020	245234_at	AT4G25560	0.736378	0.301827	0.243656	0.634201	0.0157887	1.07363	0.979595	0.332374	0.162211	0.771799	0.762764	0.439425
LOC_Os04g58640	245235_at	AT4G25550	0.0367524	-0.668615	0.0163672	-0.740729	0.00194163	-0.860267	1	-0.0721138	0.727032	-0.191652	0.949884	-0.119538
LOC_Os04g58630	245236_at	AT4G25540	0.00244541	-0.565253	0.0209811	-0.469339	0.0156902	-0.447664	0.985561	0.0959134	0.720175	0.117588	1	0.0216749
LOC_Os02g42890	245238_at	AT4G25570	0.600968	0.236798	0.575758	0.255698	0.0333224	0.695753	1	0.0188994	0.361608	0.458955	0.632747	0.440055
LOC_Os05g35970	245243_at	AT1G44414	0.510844	0.471272	0.585829	0.351925	0.997947	-0.00869599	1	-0.119347	0.618276	-0.479968	0.879093	-0.360621
LOC_Os06g47620	245244_at	AT1G44350	0.1114	1.10227	0.188919	0.890661	0.230997	0.711638	1	-0.211606	0.780443	-0.390629	0.990272	-0.179023
LOC_Os11g29950	245247_at	Z97343	0.357309	1.79239	0.0738691	2.94319	0.148208	2.26774	0.977432	1.1508	0.89568	0.47535	0.927291	-0.67545
LOC_Os03g62730	245248_at	AT4G15415	0.833642	0.0369094	0.45358	0.0932588	0.00520339	0.245309	0.98757	0.0563494	0.057608	0.2084	0.457015	0.15205
LOC_Os02g43790	245252_at	AT4G17500	5.13e-08	1.98093	1.83e-09	2.25895	8.17e-26	3.75481	0.985561	0.278021	7.26e-06	1.77388	0.000593246	1.49586
LOC_Os02g02000	245253_at	AT4G15440	0.830267	-1.33911	0.936427	0.765512	0.390708	3.26877	0.987449	2.10462	0.397479	4.60788	0.842865	2.50326
LOC_Os03g53230	245254_at	AT4G14680	0.0161455	0.680438	0.0711808	0.538456	0.705808	0.116402	0.985561	-0.141982	0.101996	-0.564036	0.58651	-0.422054
LOC_Os04g34930	245255_at	AT4G14110	1	-0.0407104	0.836587	-0.171023	0.37201	-0.400601	1	-0.130313	0.580452	-0.35989	0.87654	-0.229578
LOC_Os01g33540	245256_at	AT4G15090	0.186709	-0.226152	0.0921629	-0.26126	0.828116	-0.0342699	1	-0.0351075	0.389211	0.191882	0.53933	0.22699
LOC_Os01g13250	245261_at	AT4G14385	0.787368	-0.325679	0.281292	-0.758469	0.291019	-0.618496	0.9799	-0.43279	0.727032	-0.292817	1	0.139973
LOC_Os02g57060	245263_at	AT4G17740	5.13e-15	1.79653	3.47e-20	2.07305	7.02e-49	3.18798	0.912275	0.276519	1.51e-10	1.39145	5.93e-06	1.11493
LOC_Os03g01090	245266_at	AT4G17070	0.486691	0.337373	0.072678	0.671242	0.174439	0.465632	0.956977	0.33387	0.839195	0.128259	0.915949	-0.205611
LOC_Os06g01640	245268_at	AT4G16570	0.912543	0.0644531	0.473758	-0.255042	0.108556	-0.45956	0.933074	-0.319495	0.148418	-0.524013	0.860285	-0.204517
LOC_Os07g08760	245269_at	AT4G14500	0.00476142	0.706722	0.0152634	0.64014	0.000875182	0.77853	1	-0.0665829	0.922958	0.0718074	0.896045	0.13839
LOC_Os01g57066	245273_at	AT4G14950	0.163636	-0.226029	0.475019	-0.109397	0.774542	-0.0328045	0.981984	0.116632	0.399243	0.193224	0.917187	0.0765924
LOC_Os01g70700	245275_at	AT4G15210	0.0411943	0.95003	0.226051	0.603671	0.870115	0.0917038	0.98317	-0.346358	0.118198	-0.858326	0.719396	-0.511967
LOC_Os01g08440	245277_at	AT4G15550	0.323205	1.5715	0.261728	1.5895	0.848981	0.278862	1	0.0179989	0.547413	-1.29264	0.754622	-1.31063
LOC_Os05g33840	245281_at	AT4G15560	0.49247	0.363162	0.338856	0.374498	0.0624917	0.604336	1	0.0113366	0.582447	0.241174	0.860285	0.229837
LOC_Os02g29340	245283_at	AT4G13980	0.159247	0.406407	0.00338081	0.8163	0.000137818	0.937729	0.882066	0.409892	0.144295	0.531322	0.912591	0.121429
LOC_Os03g08570	245284_at	AT4G14210	0.455034	-0.308876	0.999241	0.00610687	0.767854	-0.128193	0.95847	0.314983	0.75165	0.180683	0.966496	-0.1343
LOC_Os01g68770	245285_s_at	AT4G14030	0.00377188	1.15833	0.13455	0.691527	0.0477067	0.801151	0.890641	-0.466803	0.559697	-0.35718	0.968089	0.109624
LOC_Os03g53650	245286_at	AT4G14880	0.052515	0.382655	0.0478399	0.381972	0.434903	0.155791	1	-0.000683172	0.406746	-0.226864	0.680055	-0.22618
LOC_Os03g53960	245288_at	AT4G16420	0.549814	-0.137612	0.256272	-0.177439	0.0323552	-0.283703	0.99826	-0.039827	0.394332	-0.146091	0.841567	-0.106264
LOC_Os05g33360	245289_at	AT4G15470	0.978366	0.0360604	0.752143	0.109634	0.503809	0.173661	1	0.0735739	0.732189	0.1376	0.969937	0.0640262
LOC_Os07g39590	245290_at	AT4G16490	0.858598	-0.193734	1	-0.0318974	0.856813	-0.132952	1	0.161837	0.99471	0.0607823	0.982459	-0.101054
LOC_Os01g65680	245292_at	AT4G15093	0.285601	0.585949	0.188253	0.599222	0.232919	0.478516	1	0.0132728	0.996139	-0.107433	0.987722	-0.120706
LOC_Os02g48110	245293_at	AT4G16660	0.245139	-0.40963	0.0931474	-0.536542	0.0386537	-0.594006	0.998773	-0.126912	0.755981	-0.184376	0.993509	-0.0574633
LOC_Os04g43490	245294_at	AT4G14340	0.420716	-0.340274	0.696745	-0.195238	0.84342	0.0861155	0.987754	0.145036	0.363178	0.42639	0.843694	0.281354
LOC_Os03g54000	245296_at	AT4G16370	0.846971	0.371072	0.320222	0.899257	0.357676	0.780764	0.979531	0.528185	0.733653	0.409693	0.999867	-0.118492
LOC_Os02g44330	245297_at	AT4G16510	0.610705	-0.233477	0.0862247	-0.589154	0.00977753	-0.79127	0.933074	-0.355677	0.184691	-0.557793	0.893326	-0.202116
LOC_Os08g06370	245302_at	AT4G17695	0.960058	-0.00773831	0.210685	-0.61324	0.0556641	-0.809322	0.892153	-0.605501	0.181059	-0.801584	0.931504	-0.196083
LOC_Os02g29220	245303_at	AT4G17010	0.957595	0.01932	0.471891	0.205798	0.0221272	-0.496073	0.982266	0.186478	0.0429657	-0.515393	0.0154044	-0.701871
LOC_Os01g26120	245304_at	AT4G15630	0.0397733	0.920507	0.00914675	1.11302	0.249263	0.498053	0.99826	0.192514	0.535996	-0.422454	0.583359	-0.614968
LOC_Os03g01130	245308_at	AT4G17486	0.728822	0.14325	0.722336	0.164792	0.170425	0.524025	1	0.0215414	0.628705	0.380775	0.798742	0.359233
LOC_Os03g08870	245312_at	AT4G14600	0.95119	-0.0512628	0.200286	0.357391	0.00700495	0.663051	0.753568	0.408654	0.016003	0.714314	0.716187	0.30566
LOC_Os01g35040	245313_at	AT4G15420	0.603551	0.171232	0.624583	0.159478	0.0399418	0.446003	1	-0.0117547	0.391333	0.274771	0.623047	0.286526
LOC_Os01g01780	245314_at	AT4G16745	0.109962	-0.684819	0.00629482	-1.06703	0.012064	-0.88796	0.956977	-0.382216	0.766082	-0.203141	0.958352	0.179074
LOC_Os03g48930	245315_at	AT4G14800	0.65069	0.177701	0.671488	0.126308	0.99229	-0.00664247	1	-0.0513931	0.746706	-0.184343	0.91611	-0.13295
LOC_Os09g19570	245316_at	AT4G14000	0.35743	-0.30614	0.0244521	-0.685248	0.00236549	-0.841614	0.918253	-0.379108	0.209984	-0.535474	0.936105	-0.156366
LOC_Os07g26110	245317_at	AT4G15610	1	0.00742292	0.599589	2.83629	0.804436	1.36038	0.983533	2.82887	0.911485	1.35295	0.961855	-1.47591
LOC_Os01g19940	245319_at	AT4G16146	0.0239563	1.9929	0.0685683	1.60905	0.000140076	2.88512	0.99481	-0.383854	0.392658	0.892216	0.448573	1.27607
LOC_Os05g33620	245321_at	AT4G15545	0.36545	0.434074	0.105136	0.673922	0.00126214	1.14212	0.985036	0.239848	0.141899	0.708049	0.658047	0.468201
LOC_Os02g01510	245324_at	AT4G17260	0.00308476	1.71302	0.083598	1.08845	0.665672	-0.260513	0.922684	-0.624569	0.00113897	-1.97354	0.144977	-1.34897
LOC_Os03g63380	245326_at	AT4G14100	0.975724	0.0146497	0.426303	0.284851	0.175273	0.416973	0.974638	0.270201	0.383909	0.402323	0.949061	0.132122
LOC_Os07g10460	245330_at	AT4G14930	0.81563	0.166047	0.72222	0.223964	0.706265	-0.21612	1	0.0579161	0.616925	-0.382167	0.787555	-0.440083
LOC_Os03g61330	245332_at	AT4G15940	0.761226	-0.0603616	0.222257	-0.248703	0.00484977	-0.518074	0.971823	-0.188342	0.0758916	-0.457713	0.666579	-0.269371
LOC_Os07g08410	245333_at	AT4G14615	8.87e-05	0.646168	0.00505609	0.509213	0.000867524	0.541445	0.974638	-0.136955	0.754706	-0.104723	0.983642	0.0322318
LOC_Os01g15320	245334_at	AT4G15800	0.466386	0.688292	0.770806	0.241957	0.706464	0.267427	0.985561	-0.446335	0.807673	-0.420865	1	0.0254701
LOC_Os01g19770	245335_at	AT4G16160	0.675066	-2.23047	0.761897	1.09055	0.679866	1.18088	0.945244	3.32102	0.478655	3.41135	1	0.0903292
LOC_Os02g08110	245338_at	AT4G16442	0.972318	-0.114712	0.729481	0.933295	0.100758	3.13166	0.985036	1.04801	0.177055	3.24638	0.675574	2.19837
LOC_Os03g18910	245339_at	AT4G16120	0.874344	-0.171346	1	-0.045108	0.88455	-0.110593	1	0.126238	0.989468	0.060753	0.99102	-0.0654849
LOC_Os01g70560	245343_at	AT4G15830	0.170657	-1.4465	0.11585	-1.6214	0.020161	-2.06603	1	-0.174903	0.715768	-0.619529	0.896731	-0.444625
LOC_Os11g42160	245344_at	AT4G15475	0.790575	-0.0802972	1	0.0111357	0.118221	0.255934	0.99826	0.0914329	0.104265	0.336231	0.519091	0.244799
LOC_Os03g45710	245347_at	AT4G14890	0.147331	0.69011	0.0254271	0.943064	0.33514	0.418494	0.983533	0.252954	0.745051	-0.271616	0.657657	-0.52457
LOC_Os02g03330	245354_at	AT4G17600	0.970431	0.0515106	0.0498268	0.508069	0.000895484	0.759805	0.5502	0.456559	0.00680584	0.708294	0.752728	0.251736
LOC_Os03g40180	245355_at	AT4G17390	0.914151	-0.0671428	0.291026	-0.464044	0.0347014	-0.770838	0.954808	-0.396902	0.150302	-0.703695	0.819142	-0.306793
LOC_Os02g43600	245357_at	AT4G17560	0.672191	-0.289568	0.524063	0.342743	0.180396	0.54828	0.835254	0.63231	0.108302	0.837848	0.899228	0.205538
LOC_Os03g21990	245358_at	AT4G15900	0.939012	-0.0433397	0.512737	-0.184955	0.890339	-0.0310696	0.983533	-0.141615	1	0.0122702	0.891986	0.153885
LOC_Os06g06720	245360_at	AT4G16330	0.000141243	0.788289	0.00773893	0.6057	0.00081156	0.674959	0.974638	-0.182589	0.807605	-0.11333	0.961756	0.0692592
LOC_Os02g46660	245361_at	AT4G17790	0.543346	0.225895	0.562365	0.204997	0.179035	0.41823	1	-0.020898	0.800751	0.192335	0.886106	0.213233
LOC_Os12g35620	245364_at	AT4G15790	0.0754856	-0.796086	0.0813538	-0.758162	0.00315588	-1.0832	1	0.0379245	0.640346	-0.287115	0.790588	-0.32504
LOC_Os03g50560	245365_at	AT4G17720	0.21658	-0.733908	0.238742	-0.674521	0.409346	-0.414732	1	0.0593866	0.773397	0.319176	0.944505	0.259789
LOC_Os03g10790	245366_at	AT4G14965	0.696911	0.092353	0.780335	0.0644504	0.0157581	-0.303883	1	-0.0279027	0.0080439	-0.396236	0.0576781	-0.368334
LOC_Os03g01230	245367_at	AT4G16265	0.74698	0.320922	0.939777	-0.117705	0.397389	-0.529432	0.983533	-0.438627	0.306812	-0.850354	0.846804	-0.411728
LOC_Os07g17390	245368_at	AT4G15510	0.111902	0.511041	0.00325165	0.781976	0.000452572	0.865257	0.922684	0.270935	0.304491	0.354216	0.981454	0.0832804
LOC_Os02g18380	245372_at	AT4G15000	0.611574	0.574391	0.928398	-0.108096	0.139794	-1.02186	0.968552	-0.682487	0.0686758	-1.59625	0.638484	-0.913767
LOC_Os03g06620	245373_s_at	AT4G14710	0.464322	0.442763	0.0816347	0.888719	0.238974	0.542507	0.972606	0.445956	0.927824	0.0997434	0.885665	-0.346212
LOC_Os05g32580	245374_at	AT4G17620	0.849221	-0.0399591	0.85481	-0.0201768	0.4944	-0.095479	1	0.0197823	0.852016	-0.0555199	0.937398	-0.0753022
LOC_Os04g50030	245382_at	AT4G17800	1	-0.285698	0.242081	2.57954	1	-0.0461445	0.829464	2.86524	1	0.239554	0.638154	-2.62569
LOC_Os01g41880	245387_at	AT4G17520	0.949354	0.0540108	1	-0.0654445	0.284454	-0.608911	1	-0.119455	0.381516	-0.662921	0.719528	-0.543466
LOC_Os07g41630	245388_at	AT4G16410	0.239033	0.537541	0.0569762	0.720289	0.0292253	0.753679	0.985036	0.182748	0.706503	0.216138	1	0.0333897
LOC_Os01g56560	245390_at	AT4G17650	0.0320456	0.847619	0.57295	0.297225	0.0491433	0.760872	0.784293	-0.550394	0.882547	-0.0867475	0.682427	0.463647
LOC_Os12g35330	245392_at	AT4G15680	0.154628	4.86197	0.24766	3.7032	1	-0.0184278	0.99826	-1.15877	0.233594	-4.8804	0.669399	-3.72163
LOC_Os03g56130	245393_at	AT4G16260	1	0.857746	0.370313	3.21566	0.781226	1.49139	0.974638	2.35792	0.981783	0.633643	0.895287	-1.72427
LOC_Os03g53600	245395_at	AT4G17420	0.487767	-0.147996	0.701441	-0.0735811	0.356896	-0.1635	0.998693	0.0744145	1	-0.0155047	0.937781	-0.0899192
LOC_Os01g16530	245400_at	AT4G17040	0.432083	0.235821	0.251517	0.329099	0.364724	0.233233	1	0.0932785	0.999158	-0.002588	0.972322	-0.0958664
LOC_Os06g03520	245401_at	AT4G17670	0.000373646	4.70133	0.00532953	3.74094	0.115305	1.90238	0.974638	-0.960387	0.071457	-2.79895	0.603799	-1.83856
LOC_Os03g01110	245404_at	AT4G17610	0.449448	-0.362126	0.129792	-0.6511	0.0130436	-0.971114	0.983533	-0.288974	0.338839	-0.608988	0.860706	-0.320014
LOC_Os02g10440	245405_at	AT4G17150	0.941599	-0.0142819	0.650827	-0.208485	0.422713	0.253384	0.980472	-0.194203	0.716621	0.267666	0.578886	0.461869
LOC_Os02g37420	245407_at	AT4G17170	0.704492	-0.13932	0.855947	0.0614322	0.146688	0.363836	0.974638	0.200752	0.0942966	0.503156	0.686567	0.302404
LOC_Os08g23720	245408_at	AT4G17180	0.881125	-0.151965	0.841894	0.129729	0.816051	-0.227432	0.985036	0.281694	1	-0.0754669	0.889024	-0.357161
LOC_Os03g53970	245411_at	AT4G17240	0.348718	-1.08686	0.252085	-1.236	0.0877166	-1.53605	1	-0.149139	0.795549	-0.449191	0.945569	-0.300052
LOC_Os07g30200	245413_at	AT4G17300	0.973116	-0.0603851	1	0.0159427	0.587953	0.121526	1	0.0763278	0.696388	0.181912	0.895764	0.105584
LOC_Os02g44040	245416_at	AT4G17350	0.408166	-1.65193	0.775802	-0.709955	0.315456	-1.65569	0.983533	0.941977	1	-0.00375651	0.879693	-0.945734
LOC_Os03g01222	245417_at	AT4G17360	0.661727	0.180649	0.594172	0.225835	0.0568489	0.580641	1	0.0451863	0.416434	0.399993	0.686816	0.354806
LOC_Os08g05280	245418_at	AT4G17370	0.604387	0.404816	0.927619	0.114503	0.701432	-0.273623	0.986127	-0.290313	0.415766	-0.678438	0.889022	-0.388125
LOC_Os07g30240	245419_at	AT4G17380	0.38671	-0.807472	1	-0.0645197	0.816859	-0.290451	0.920016	0.742952	0.653974	0.517021	0.963106	-0.225931
LOC_Os02g43760	245425_at	AT4G17510	1	0.0123753	0.930476	0.0626869	0.400632	-0.19134	1	0.0503116	0.592606	-0.203716	0.74253	-0.254027
LOC_Os02g43620	245427_at	AT4G17550	0.444486	-0.70718	1	-0.0108886	0.956709	-0.0868366	0.954808	0.696291	0.590753	0.620343	1	-0.0759479
LOC_Os04g46020	245428_at	AT4G17570	0.647228	-0.263642	0.823598	0.186146	0.875447	-0.103897	0.954808	0.449788	0.833051	0.159745	0.911543	-0.290043
LOC_Os04g45910	245432_at	AT4G17100	0.838368	-0.194458	0.883925	0.125671	0.74776	0.227966	0.985036	0.320129	0.676826	0.422424	0.998593	0.102296
LOC_Os12g29660	245437_at	AT4G16630	0.304935	-0.450398	0.014194	-0.905966	0.000150361	-1.25117	0.897449	-0.455568	0.065863	-0.800774	0.774007	-0.345207
LOC_Os04g46570	245438_at	AT4G16650	0.132378	-0.339809	0.238402	-0.25776	0.683231	-0.0990283	0.998773	0.0820486	0.421178	0.240781	0.835689	0.158732
LOC_Os03g01216	245441_at	AT4G16700	0.122969	-0.388584	0.0945793	-0.379014	0.000921082	-0.658664	1	0.00957057	0.366399	-0.270079	0.664502	-0.27965
LOC_Os02g26814	245442_at	AT4G16710	0.443163	-0.217912	0.0740995	-0.434701	0.128252	-0.33261	0.970225	-0.216788	0.809584	-0.114698	0.957232	0.10209
LOC_Os03g24680	245443_at	AT4G16730	0.871699	1.23884	0.187332	3.26782	0.131986	3.31586	0.956977	2.02898	0.526665	2.07701	1	0.0480357
LOC_Os02g43710	245446_at	AT4G16800	0.120663	-0.820262	0.487221	-0.440944	0.500993	-0.343861	0.968552	0.379318	0.535381	0.4764	1	0.0970828
LOC_Os02g43700	245447_at	AT4G16820	0.02595	1.46882	0.122662	1.00833	0.000152558	2.13042	0.983533	-0.460494	0.421652	0.661593	0.35874	1.12209
LOC_Os03g56070	245461_at	AT4G17000	0.365019	-1.09122	0.470594	-0.859361	0.263463	-1.03552	1	0.231855	1	0.0556972	0.974031	-0.176157
LOC_Os04g58350	245462_at	AT4G17020	0.0319613	-0.517992	0.0246319	-0.543908	0.000319409	-0.768162	1	-0.0259155	0.527791	-0.25017	0.785323	-0.224254
LOC_Os04g46750	245466_at	AT4G16600	0.235553	-0.359369	0.772396	-0.11059	0.0363446	-0.526165	0.947926	0.248778	0.754706	-0.166797	0.491398	-0.415575
LOC_Os05g29020	245474_at	AT4G16060	0.440149	-0.183036	0.575379	0.147793	0.975184	-0.0239647	0.67469	0.330829	0.563102	0.159072	0.842865	-0.171758
LOC_Os02g04840	245478_at	AT4G16130	0.0839367	0.829136	0.0252406	1.0183	0.0117956	1.01875	0.999373	0.189161	0.814484	0.18961	1	0.000449488
LOC_Os03g19690	245481_at	AT4G16180	0.806039	-0.0790534	0.266207	-0.218972	0.130155	-0.28391	0.974638	-0.139919	0.478949	-0.204857	0.986696	-0.0649376
LOC_Os03g19680	245484_at	AT4G16210	0.0165732	0.905817	0.00499606	1.05543	0.0020607	1.045	1	0.14961	0.856983	0.139183	1	-0.0104269
LOC_Os08g20730	245488_at	AT4G16270	0.467059	-3.7836	1	-0.129814	0.608907	-1.79751	0.960753	3.65379	0.901974	1.98609	0.908456	-1.66769
LOC_Os09g03610	245489_at	AT4G16280	0.179264	-0.300632	0.239105	-0.254199	0.0968457	-0.308804	1	0.0464331	0.987841	-0.00817279	0.965864	-0.0546059
LOC_Os03g11670	245494_at	AT4G16390	0.712392	0.241842	0.137788	0.671907	0.324108	0.412937	0.945244	0.430065	0.825895	0.171094	0.901329	-0.258971
LOC_Os03g53750	245496_at	AT4G16440	0.32227	-0.250225	0.607211	-0.120293	0.615728	0.148854	0.986612	0.129932	0.149757	0.399079	0.662557	0.269147
LOC_Os01g70670	245517_at	AT4G15840	0.97276	-0.0535158	0.646138	0.102498	0.244032	0.234554	0.982266	0.156014	0.36789	0.28807	0.896731	0.132056
LOC_Os02g55260	245518_at	AT4G15850	0.720541	0.172409	0.407604	-0.32652	0.0154925	-0.804128	0.781828	-0.498929	0.0092197	-0.976536	0.639819	-0.477607
LOC_Os01g25370	245521_at	AT4G15880	0.461356	0.128931	0.822424	-0.0391332	0.954387	-0.00809125	0.884359	-0.168064	0.486703	-0.137023	0.987048	0.0310419
LOC_Os12g36170	245522_at	AT4G15890	0.289753	-1.04772	0.28468	-1.02775	0.179035	-1.0735	1	0.0199726	0.995681	-0.0257811	0.999527	-0.0457537
LOC_Os03g22200	245524_at	AT4G15920	0.929033	-0.0707278	0.505941	0.368656	0.027638	1.01442	0.950101	0.439384	0.0470634	1.08514	0.646853	0.645759
LOC_Os01g15260	245525_at	AT4G15930	0.955363	-0.00986474	0.903271	0.0380785	0.5389	-0.128839	1	0.0479432	0.791078	-0.118975	0.807541	-0.166918
LOC_Os03g31750	245528_at	AT4G15530	0.15529	3.63987	0.666174	1.26401	0.216963	2.78089	0.918972	-2.37586	0.83699	-0.858983	0.84954	1.51688
LOC_Os03g32526	245529_at	AT4G15570	0.708356	0.133502	0.989354	-0.0411024	0.616938	-0.201542	0.983533	-0.174605	0.439362	-0.335045	0.914881	-0.16044
LOC_Os02g07680	245532_at	AT4G15110	4.76e-05	1.12704	0.0453054	0.638741	0.00228792	0.82574	0.669949	-0.488294	0.551454	-0.301296	0.851274	0.186998
LOC_Os08g04300	245541_at	AT4G15240	0.218198	0.848433	0.232297	0.728857	0.156013	0.774328	1	-0.119576	1	-0.0741044	1	0.0454711
LOC_Os01g49230	245560_at	AT4G15480	0.902051	0.13133	0.222173	0.834871	0.026801	1.38473	0.93014	0.703541	0.132423	1.2534	0.844355	0.549861
LOC_Os05g04940	245562_at	AT4G15520	0.652109	-0.148678	0.0872779	-0.448991	3.23e-05	-0.949177	0.920016	-0.300313	0.00433593	-0.800498	0.343916	-0.500185
LOC_Os03g43440	245563_at	AT4G14580	0.0172573	-2.81559	0.0817992	-2.07913	0.000444477	-3.89384	0.982266	0.736453	0.569953	-1.07826	0.494661	-1.81471
LOC_Os02g39040	245565_at	AT4G14605	0.32166	0.331791	0.365606	0.33469	0.208708	0.392687	1	0.00289891	1	0.0608958	0.985708	0.0579969
LOC_Os03g06570	245574_at	AT4G14750	0.635345	0.735701	0.561308	0.840367	0.687204	0.58766	1	0.104666	0.940608	-0.148041	0.985235	-0.252707
LOC_Os03g43730	245576_at	AT4G14770	0.112185	-1.48792	0.0225496	-2.01898	0.00838078	-2.03086	0.985317	-0.531054	0.683094	-0.542933	1	-0.0118791
LOC_Os03g53500	245578_at	AT4G14790	0.0447898	-0.438807	0.002192	-0.638154	6.07e-06	-0.852457	0.968552	-0.199347	0.138468	-0.41365	0.789719	-0.214303
LOC_Os10g34720	245582_at	AT4G14850	0.449922	-0.319726	0.885303	-0.0608217	0.0335557	-0.64493	0.980666	0.258904	0.514942	-0.325203	0.407827	-0.584108
LOC_Os07g07690	245583_at	AT4G14920	0.887693	0.0300234	0.578059	-0.191605	0.347762	-0.264746	0.957884	-0.221629	0.379725	-0.29477	0.972747	-0.073141
LOC_Os11g42000	245588_at	AT4G15030	0.706211	-0.215719	0.210932	-0.413908	0.203314	-0.381935	0.979531	-0.198189	0.6934	-0.166216	1	0.0319734
LOC_Os03g29970	245592_at	AT4G14540	0.440703	-0.44919	0.88081	-0.107699	0.890403	0.0609256	0.979595	0.341491	0.415762	0.510116	0.946268	0.168625
LOC_Os05g33920	245595_at	AT4G14170	0.643445	-0.215555	0.669857	-0.211187	0.350317	-0.370245	1	0.00436846	0.907034	-0.154689	0.954444	-0.159058
LOC_Os04g28020	245596_at	AT4G14180	0.000411939	-0.585259	0.0433332	-0.379016	0.000241653	-0.58921	0.920713	0.206243	0.999158	-0.00395105	0.724241	-0.210194
LOC_Os05g32850	245601_at	AT4G14240	0.684412	0.139193	0.155682	0.332896	0.924838	0.0263727	0.964968	0.193703	0.828602	-0.11282	0.608555	-0.306523
LOC_Os10g33230	245605_at	AT4G14300	0.219573	-0.278441	0.00442059	-0.543698	7.54e-08	-0.892594	0.856533	-0.265257	0.00202867	-0.614153	0.353008	-0.348896
LOC_Os01g50470	245609_at	AT4G14368	0.112061	-0.421135	0.484004	-0.210143	0.942398	-0.0125674	0.968006	0.210992	0.2009	0.408567	0.856862	0.197576
LOC_Os09g16050	245611_at	AT4G14390	0.470581	-1.73326	0.810474	-0.675614	0.537469	-1.41755	0.983533	1.05765	0.913956	0.315718	0.960837	-0.741932
LOC_Os01g10830	245612_at	AT4G14440	0.0468594	1.81306	0.208277	1.11568	0.209116	1.03105	0.979595	-0.697382	0.615621	-0.782006	1	-0.0846248
LOC_Os03g47470	245616_at	AT4G14480	0.847554	0.486088	0.551456	1.12118	0.0714918	2.56874	0.999373	0.635093	0.290538	2.08265	0.728365	1.44756
LOC_Os03g51870	245617_at	AT4G14490	0.538524	-0.798946	0.511517	-0.782395	0.204116	-1.13885	1	0.0165506	0.828061	-0.339901	0.920088	-0.356452
LOC_Os01g57920	245623_s_at	AT4G14103	0.319911	-0.74987	0.209823	-0.869552	0.0900307	-1.00364	1	-0.119682	0.84897	-0.25377	0.985235	-0.134088
LOC_Os09g23280	245626_at	AT1G56700	6.65e-05	0.915801	0.000893069	0.812737	0.00319845	0.672354	0.993102	-0.103064	0.538784	-0.243446	0.924608	-0.140383
LOC_Os01g09000	245631_at	AT1G25350	0.213983	-0.226919	0.0737788	-0.261632	0.000730948	-0.45513	0.99826	-0.0347137	0.214833	-0.228212	0.68327	-0.193498
LOC_Os09g28100	245632_at	AT1G25290	0.757838	-0.133924	0.791919	-0.0856095	0.566092	-0.183924	1	0.0483142	0.967054	-0.0500002	0.980307	-0.0983144
LOC_Os01g64700	245633_at	AT1G25280	0.874704	0.152308	0.206277	0.507808	0.627476	0.199611	0.933074	0.3555	0.911686	0.0473023	0.829587	-0.308197
LOC_Os04g59120	245634_at	AT1G25270	0.402687	1.37079	0.091074	2.32841	0.0845205	2.12457	0.979595	0.957619	0.719831	0.753784	1	-0.203835
LOC_Os08g36410	245636_at	AT1G25240	0.805658	-0.225221	0.754392	0.330633	0.677428	0.349563	0.974638	0.555854	0.567935	0.574783	1	0.0189291
LOC_Os11g01420	245639_at	AT1G25260	0.628401	-0.245865	0.176402	-0.55466	0.00877435	-0.927	0.979531	-0.308795	0.163927	-0.681135	0.764882	-0.37234
LOC_Os02g50320	245645_at	AT1G24764	0.778757	-0.344165	0.594621	-0.424106	0.717643	0.268596	1	-0.0799414	0.596082	0.612761	0.716187	0.692703
LOC_Os01g68810	245647_at	AT1G24706	0.170625	-0.30699	0.0579329	-0.369794	0.163528	-0.248087	0.998773	-0.0628041	0.959527	0.0589027	0.896731	0.121707
LOC_Os01g21960	245657_at	AT1G56720	1	0.00822011	0.869163	0.110185	0.289616	0.531122	1	0.101964	0.489348	0.522902	0.819142	0.420937
LOC_Os01g19870	245660_at	AT1G28240	0.0552119	-0.431817	0.0256201	-0.506653	0.0272643	-0.446791	1	-0.0748352	1	-0.0149731	0.996641	0.0598621
LOC_Os03g08880	245661_at	PUP3	0.773979	1.89323	0.74043	-20	0.850797	-1.97439	0.953019	-20	0.631336	-3.86762	1	20
LOC_Os01g54400	245666_at	AT1G28280	0.167255	0.410177	0.053798	0.490659	0.391106	0.22506	0.99826	0.0804825	0.727032	-0.185117	0.72264	-0.265599
LOC_Os03g08860	245667_at	AT1G28200	0.162418	0.357952	0.397891	0.22037	0.67576	0.103203	0.985036	-0.137582	0.468582	-0.254749	0.921935	-0.117167
LOC_Os06g11440	245670_at	AT1G28210	0.337728	-0.277532	0.272745	-0.281677	0.0159028	-0.4939	1	-0.00414525	0.48026	-0.216368	0.744505	-0.212223
LOC_Os03g20190	245673_at	AT1G56690	0.208219	-0.449583	0.135493	-0.531455	0.00102182	-0.966068	1	-0.0818722	0.260303	-0.516485	0.624205	-0.434612
LOC_Os01g22660	245676_at	AT1G56670	0.672845	-0.269245	0.202799	-0.598577	0.804385	-0.0985961	0.979531	-0.329331	0.899738	0.170649	0.721846	0.49998
LOC_Os01g19380	245680_at	AT1G56570	0.401138	-0.69608	0.614947	-0.38907	0.242722	-0.801543	0.998693	0.307009	0.986849	-0.105464	0.917187	-0.412473
LOC_Os01g22900	245681_at	AT1G56560	0.0099665	1.29514	0.0202363	1.17539	1.48e-05	1.92336	1	-0.119755	0.347622	0.628217	0.512804	0.747973
LOC_Os04g59580	245682_at	AT5G08750	0.167348	0.391555	0.0408071	0.565097	0.0241897	0.561874	0.986668	0.173543	0.77865	0.170319	1	-0.0032233
LOC_Os07g06610	245683_at	AT5G22030	0.542387	-0.43667	0.170799	-0.71599	0.459206	-0.350024	0.983533	-0.27932	1	0.0866466	0.868837	0.365966
LOC_Os03g57500	245684_at	AT5G22000	0.849221	0.134711	0.320294	0.600973	0.689457	0.192188	0.977344	0.466261	0.970753	0.0574765	0.875409	-0.408785
LOC_Os02g43930	245686_at	AT5G22060	0.699189	-0.183224	0.511186	-0.208999	0.523563	0.157054	1	-0.0257758	0.373384	0.340278	0.546855	0.366053
LOC_Os05g41810	245687_at	AT1G28320	0.0033433	0.630126	0.124406	0.387283	0.00197815	0.630064	0.897449	-0.242843	1	-6.17e-05	0.677144	0.242782
LOC_Os01g52660	245688_at	AT1G28290	0.831741	-1.17224	0.790408	-1.15879	0.989772	0.308062	1	0.0134555	0.810148	1.4803	0.920197	1.46685
LOC_Os02g57380	245693_at	AT5G04260	0.749205	0.0862889	0.968929	-0.0578601	0.943129	-0.00674326	0.985036	-0.144149	0.858295	-0.0930322	0.996488	0.0511169
LOC_Os02g57370	245695_at	AT5G04270	0.92988	-0.00608082	0.823459	0.0599268	0.310489	0.265993	1	0.0660076	0.617582	0.272074	0.860285	0.206066
LOC_Os01g15990	245696_at	AT5G04190	0.954571	-0.704617	0.657389	-2.89302	0.82741	-1.52044	1	-2.1884	1	-0.815826	0.997113	1.37258
LOC_Os11g04010	245697_at	AT5G04200	0.879246	0.312321	0.0925077	1.94408	0.0555634	2.03427	0.785388	1.63176	0.221521	1.72195	1	0.090192
LOC_Os02g57410	245699_at	AT5G04250	0.372168	0.558543	0.0965582	0.853834	0.190213	0.626524	0.983533	0.295292	0.942014	0.0679815	0.947791	-0.22731
LOC_Os07g46460	245701_at	AT5G04140	0.793815	-0.144395	0.662625	0.246434	0.515385	0.282879	0.954166	0.390829	0.439431	0.427274	0.999494	0.0364453
LOC_Os02g57790	245705_at	AT5G04390	0.0461724	1.4958	0.00318372	1.97751	0.00109138	2.0563	0.974638	0.48171	0.571861	0.560499	1	0.0787886
LOC_Os02g55570	245709_at	AT5G04320	0.266234	-1.11772	0.253799	-1.08424	0.12507	-1.20851	1	0.0334779	0.94631	-0.0907901	0.978401	-0.124268
LOC_Os06g13310	245713_at	AT5G04370	0.249986	2.74486	0.15316	3.05367	0.884791	0.338591	1	0.308809	0.431287	-2.40627	0.623666	-2.71508
LOC_Os03g47800	245714_at	AT5G04280	0.83434	-0.157816	0.492287	-0.318201	0.303032	-0.389037	0.996079	-0.160386	0.696619	-0.231222	0.983261	-0.070836
LOC_Os01g49190	245715_s_at	AT5G08680	0.154702	0.318236	0.364989	0.198336	0.386571	-0.1548	0.985036	-0.1199	0.0244266	-0.473036	0.300773	-0.353135
LOC_Os06g11140	245716_at	AT5G08740	0.0469896	-0.385618	0.0981532	-0.313061	0.238701	-0.210915	1	0.072557	0.586107	0.174703	0.905766	0.102146
LOC_Os03g51020	245721_s_at	AT1G73460	0.239461	-0.394618	0.099532	-0.505151	0.0456984	-0.532117	1	-0.110533	0.790643	-0.137498	0.995393	-0.0269656
LOC_Os08g34970	245722_at	AT1G73430	0.42112	-0.266817	0.213267	-0.353051	0.134457	-0.364303	1	-0.086234	0.835313	-0.0974855	1	-0.0112515
LOC_Os02g58160	245724_at	AT1G73390	0.680111	0.664386	0.282651	1.53339	0.0091093	3.19578	0.983533	0.869001	0.119078	2.5314	0.614414	1.6624
LOC_Os02g58480	245725_at	AT1G73370	0.953654	0.123797	0.49742	0.76221	0.376621	0.887434	0.983533	0.638413	0.650889	0.763636	1	0.125224
LOC_Os06g10600	245726_at	AT1G73360	1	0.00339269	0.671712	-0.444657	0.88123	-0.11622	0.986668	-0.44805	0.944616	-0.119612	0.965231	0.328437
LOC_Os02g42540	245727_at	AT1G73350	0.0270316	-0.522771	0.107384	-0.381908	0.00484717	-0.568358	0.985561	0.140863	0.898655	-0.0455871	0.809727	-0.18645
LOC_Os10g34810	245733_at	AT1G73380	0.738379	-0.222493	0.634384	-0.258489	0.513087	-0.274472	1	-0.0359957	0.942795	-0.0519788	1	-0.0159831
LOC_Os03g51010	245734_at	AT1G73480	0.39026	0.625953	0.0482667	1.13477	0.000329228	1.81175	0.956977	0.508815	0.0601574	1.18579	0.657657	0.676979
LOC_Os01g13229	245739_at	AT1G44110	0.37708	-0.625055	0.249153	-0.712298	0.218206	-0.645371	1	-0.0872437	0.971461	-0.0203162	1	0.0669275
LOC_Os01g65670	245740_at	AT1G44100	0.763008	-0.316077	1	-0.0567809	0.986032	0.0101794	0.989195	0.259296	0.788875	0.326257	1	0.0669602
LOC_Os01g48500	245747_at	AT1G51100	0.96228	-0.00558661	0.769267	-0.170966	0.793283	-0.128166	1	-0.165379	0.953868	-0.12258	1	0.0427993
LOC_Os01g09300	245756_at	AT1G35190	0.188795	0.868333	0.0604664	1.13937	0.00977452	1.36721	0.99826	0.271037	0.567855	0.498875	0.924458	0.227838
LOC_Os02g46940	245758_at	AT1G32240	0.566422	0.194196	0.993588	-0.0422249	0.116276	-0.460046	0.974638	-0.236421	0.0387079	-0.654242	0.553053	-0.417821
LOC_Os01g02300	245760_s_at	AT1G66910	0.801704	0.187982	0.886543	-0.0675171	0.398604	0.392194	0.983533	-0.255499	0.820447	0.204212	0.70253	0.459711
LOC_Os04g40970	245762_at	AT1G27880	0.590646	-0.586751	0.102729	-1.3791	0.0624156	-1.36642	0.954808	-0.792354	0.48524	-0.779668	1	0.0126861
LOC_Os01g63900	245764_s_at	AT1G27840	0.0361657	-0.478441	0.0530149	-0.416164	0.752985	-0.0952579	1	0.0622764	0.152028	0.383183	0.505124	0.320907
LOC_Os04g43210	245769_at	AT1G30220	0.634401	-0.70122	0.769054	-0.402285	0.588636	-0.516771	1	0.298935	1	0.184449	0.99526	-0.114486
LOC_Os03g44100	245772_at	AT1G30300	0.999579	-0.0797115	0.804772	0.200407	0.833334	0.0898688	0.99826	0.280118	0.879055	0.16958	1	-0.110538
LOC_Os02g50130	245777_at	AT1G73540	0.0354072	0.98864	0.00450427	1.2308	0.00300978	1.20548	0.983533	0.242155	0.783326	0.216842	1	-0.0253136
LOC_Os04g49440	245778_at	AT1G73530	0.850463	-0.238437	0.657534	0.280825	0.508905	0.34884	0.962255	0.519262	0.492282	0.587277	1	0.068015
LOC_Os01g12820	245780_at	AT1G45688	0.130652	2.0988	0.060635	2.44708	0.14847	1.71368	1	0.34828	0.919927	-0.385118	0.908722	-0.733398
LOC_Os03g15730	245781_at	AT1G45976	0.246059	0.259886	0.0262634	0.403669	0.0920881	0.301803	0.971823	0.143783	0.913438	0.0419172	0.890636	-0.101866
LOC_Os01g15770	245783_s_at	AT1G35180	1	0.0671084	0.577186	0.627969	0.0998603	1.5024	0.983533	0.560861	0.212487	1.43529	0.774007	0.874433
LOC_Os08g06420	245784_at	AT1G32190	0.106746	-0.59113	0.560859	0.228968	0.811119	-0.120331	0.191141	0.820098	0.273094	0.470799	0.74427	-0.349299
LOC_Os01g05420	245787_at	AT1G32130	0.915703	-0.0546794	0.910287	0.0292121	0.581924	0.0740499	0.99826	0.0838915	0.624498	0.128729	0.947791	0.0448379
LOC_Os03g36760	245788_at	AT1G32120	0.540654	0.227478	0.276129	0.332738	0.0954697	0.431491	0.999373	0.105261	0.643887	0.204013	0.950299	0.0987525
LOC_Os10g42820	245789_at	AT1G32090	1	-0.0329349	0.893966	0.0299749	0.929062	-0.0364096	1	0.0629098	0.971518	-0.00347466	0.962164	-0.0663845
LOC_Os10g42720	245790_at	AT1G32200	0.938943	0.0314187	0.767424	-0.0822991	0.134407	0.346236	0.985036	-0.113718	0.358373	0.314817	0.330237	0.428535
LOC_Os04g32550	245791_at	AT1G32210	0.450142	-0.198698	0.579703	-0.144564	0.115036	-0.323275	1	0.0541334	0.776988	-0.124577	0.820929	-0.17871
LOC_Os12g16220	245792_at	AT1G32100	0.225691	-0.506741	0.780828	0.117976	0.0386968	0.695055	0.616259	0.624717	0.000933044	1.2018	0.506345	0.577079
LOC_Os04g33060	245793_at	AT1G32220	6.26e-24	-1.8763	1.63e-19	-1.73173	2.96e-08	-1.0592	0.980472	0.144571	0.000223335	0.817102	0.0232855	0.672531
LOC_Os02g03550	245794_at	AT1G32170	0.135512	3.64649	0.0484765	4.20565	0.0940526	3.46225	0.999373	0.559162	1	-0.184237	0.944417	-0.743399
LOC_Os04g50860	245795_at	AT1G32160	0.00477424	-0.912759	0.00139893	-0.980009	0.000153238	-1.10296	1	-0.06725	0.738066	-0.190197	0.969937	-0.122947
LOC_Os03g12820	245796_at	AT1G32230	0.0216778	1.11923	0.0301105	1.11951	0.112696	0.749272	1	0.000288629	0.637863	-0.369954	0.875108	-0.370242
LOC_Os02g52744	245797_at	AT1G45230	0.000564364	-1.16025	0.0231363	-0.809313	0.00147234	-1.04209	0.954808	0.35094	0.870743	0.118163	0.893262	-0.232778
LOC_Os12g11500	245799_at	AT1G45616	0.0575295	1.79955	0.0190788	2.13662	0.00631583	2.21529	1	0.337062	0.806724	0.415731	1	0.0786692
LOC_Os08g36700	245800_at	AT1G46264	1	0.053758	0.520479	-0.957892	0.772489	-0.424377	0.974638	-1.01165	0.858483	-0.478135	0.950299	0.533516
LOC_Os02g52650	245806_at	AT1G45474	0.27111	-0.572611	0.590004	0.282785	0.0486774	0.796525	0.485512	0.855397	0.0022117	1.36914	0.671797	0.513739
LOC_Os03g12900	245809_at	AT1G58440	0.457155	-0.369976	0.207979	-0.58253	0.149001	-0.556767	0.99826	-0.212554	0.828595	-0.186791	1	0.0257628
LOC_Os07g45180	245813_at	AT1G49920	0.921033	-0.210637	0.520987	-0.742593	0.623142	-0.528447	0.985561	-0.531955	0.877699	-0.31781	0.992969	0.214146
LOC_Os02g48130	245815_at	AT1G26090	0.098457	-0.33335	0.925075	0.045482	0.946916	-0.0277903	0.49523	0.378832	0.177652	0.30556	0.977768	-0.0732723
LOC_Os01g45390	245817_at	AT1G26160	0.864675	0.0586227	0.740804	0.0910905	0.646831	-0.161676	1	0.0324678	0.617436	-0.220298	0.757855	-0.252766
LOC_Os04g57300	245821_at	AT1G26270	0.000499782	0.9886	0.00340426	0.899685	0.000217758	1.01572	0.99826	-0.0889149	1	0.0271152	0.936713	0.11603
LOC_Os01g02090	245822_at	AT1G26110	0.867251	-0.0919707	0.357519	-0.250903	0.563945	-0.146686	0.980472	-0.158933	0.879045	-0.0547153	0.95417	0.104218
LOC_Os05g17990	245831_at	AT1G48840	0.740675	0.158126	0.958721	-0.0710941	0.583016	-0.247171	0.983533	-0.22922	0.42037	-0.405296	0.935588	-0.176077
LOC_Os03g14990	245832_at	AT1G48850	0.0359545	0.465045	0.0510233	0.427889	0.000819935	0.626395	1	-0.0371563	0.616705	0.16135	0.749846	0.198506
LOC_Os11g37850	245838_at	AT1G58410	0.44392	-0.575889	0.273073	-0.723194	0.670847	0.377607	1	-0.147305	0.254517	0.953496	0.409292	1.1008
LOC_Os01g61200	245842_at	AT1G58430	0.913504	-0.255184	0.974357	0.179293	0.776164	0.577327	1	0.434478	0.770046	0.832511	0.976935	0.398033
LOC_Os02g22060	245843_at	AT1G26180	0.124668	0.442244	0.00830818	0.742417	0.00105041	0.816602	0.960722	0.300173	0.378835	0.374359	0.964652	0.0741855
LOC_Os01g72220	245848_at	AT5G13480	0.529476	0.279053	0.762007	0.128459	0.570754	0.232147	0.99826	-0.150594	0.937261	-0.0469058	0.991016	0.103688
LOC_Os05g32570	245850_at	AT5G13530	0.0188294	-0.517888	0.0456777	-0.428013	0.0864314	-0.346143	1	0.0898754	0.698212	0.171745	0.960786	0.0818693
LOC_Os05g03030	245852_at	AT5G13510	0.834811	-0.0505446	0.375504	-0.355799	0.0057539	-0.951762	0.983533	-0.305254	0.0631948	-0.901218	0.538361	-0.595964
LOC_Os01g16600	245853_at	AT5G13500	0.0711671	0.841002	0.0331262	0.983503	0.372069	0.414494	1	0.142501	0.525144	-0.426509	0.665657	-0.56901
LOC_Os02g48720	245854_at	AT5G13490	0.0320426	0.396279	0.0837424	0.316765	0.902458	0.0414189	0.99826	-0.0795143	0.0885793	-0.35486	0.489801	-0.275346
LOC_Os05g24020	245862_at	AT5G01010	0.382456	0.129575	0.0454111	0.226219	0.00556694	0.277042	0.957685	0.0966434	0.277459	0.147467	0.922494	0.0508232
LOC_Os04g35260	245863_s_at	AT1G58060	0.709886	-0.139753	0.71214	-0.0977802	0.255883	-0.265693	1	0.0419729	0.757575	-0.12594	0.875675	-0.167913
LOC_Os11g09040	245864_at	AT1G58070	0.492649	1.18858	0.220795	1.63122	0.238875	1.47715	0.99826	0.442637	0.901499	0.288568	1	-0.154069
LOC_Os03g45170	245868_at	AT1G58030	0.12934	0.773299	0.422702	0.464341	0.0161537	1.03665	0.979595	-0.308958	0.766456	0.263353	0.625722	0.572311
LOC_Os02g49450	245870_at	AT1G26300	0.0492183	-0.298939	0.20356	-0.22221	0.0564979	-0.278598	0.983533	0.0767295	0.925357	0.0203412	0.942259	-0.0563883
LOC_Os08g01170	245877_at	AT1G26220	0.483344	0.356896	0.0255816	1.04393	0.000206744	1.55287	0.852535	0.687033	0.0318906	1.19597	0.720327	0.508941
LOC_Os02g47860	245878_at	AT1G26190	0.537369	0.292303	0.226678	0.46995	0.587148	0.206615	0.99167	0.177648	0.938392	-0.0856872	0.861942	-0.263335
LOC_Os02g51810	245879_at	AT5G09420	0.0840776	-0.921599	0.016719	-1.27847	0.000659275	-1.61223	0.986612	-0.356874	0.393935	-0.690634	0.860285	-0.33376
LOC_Os03g08110	245880_at	AT5G09430	0.29604	-0.819969	0.598256	-0.437526	0.845928	-0.130745	0.983743	0.382443	0.517786	0.689224	0.949884	0.306781
LOC_Os07g08660	245883_at	AT5G09500	0.786116	0.22281	0.994677	-0.031725	0.729035	-0.264041	0.998773	-0.254535	0.605392	-0.486851	0.928938	-0.232316
LOC_Os12g08260	245884_at	AT5G09300	3.31e-05	2.06629	0.000787294	1.78122	0.000111071	1.86358	0.983533	-0.285068	0.867892	-0.202706	0.980307	0.0823619
LOC_Os04g37720	245888_at	AT5G09450	0.725003	-0.125273	0.178893	-0.341359	0.627893	-0.120953	0.967186	-0.216085	1	0.00432038	0.801105	0.220406
LOC_Os01g66010	245891_at	AT5G09220	0.846594	0.361358	0.421673	0.68295	0.341499	0.715293	0.984282	0.321592	0.718858	0.353935	1	0.0323429
LOC_Os01g72960	245894_at	AT5G09310	0.535324	-0.296679	0.608516	-0.224475	0.134191	-0.458433	1	0.0722043	0.729825	-0.161754	0.821396	-0.233958
LOC_Os02g34840	245896_at	AT5G09250	0.0636569	-0.651063	0.0878038	-0.620327	0.0036449	-0.898671	1	0.030736	0.711181	-0.247608	0.802972	-0.278344
LOC_Os04g52120	245897_at	AT5G09400	0.0957918	0.433944	0.474333	0.23091	0.166583	0.34414	0.954808	-0.203035	0.839195	-0.0898043	0.908377	0.113231
LOC_Os08g18920	245898_at	AT5G11020	0.982635	-0.0911243	0.645197	-0.407963	0.91263	-0.0419501	0.989195	-0.316839	0.993433	0.0491742	0.940634	0.366013
LOC_Os08g19320	245899_at	AT5G11030	0.138672	-0.306371	0.00356191	-0.522557	0.000121579	-0.614444	0.903013	-0.216186	0.160402	-0.308073	0.911484	-0.0918868
LOC_Os02g55610	245905_at	AT5G11090	4.09e-07	2.22755	0.000280854	1.74896	0.000272983	1.6143	0.920016	-0.478589	0.336086	-0.613248	0.996346	-0.134659
LOC_Os02g51440	245908_at	AT5G09360	0.73477	20	0	0	0	0	0.989195	-20	0.778356	-20	0	0
LOC_Os01g66580	245909_at	AT5G09380	0.113898	-0.438245	0.235075	-0.30907	0.323446	-0.232017	0.99481	0.129176	0.698405	0.206228	0.978402	0.0770529
LOC_Os03g27080	245910_at	AT5G09410	0.95274	-0.0943825	0.686282	0.219335	0.0698952	0.679104	0.983533	0.313718	0.120641	0.773487	0.665772	0.459769
LOC_Os05g44360	245911_at	AT5G19690	0.250452	-0.187868	0.0307169	-0.319826	0.0364914	-0.284988	0.974638	-0.131959	0.742569	-0.0971204	0.990005	0.0348381
LOC_Os01g41050	245912_at	AT5G19600	0.300521	4.95236	0.407604	3.9114	0.604508	2.46604	1	-1.04096	0.694655	-2.48632	0.959868	-1.44536
LOC_Os03g48710	245913_at	AT5G19860	0.00147509	1.07698	0.0221194	0.828928	0.00615432	0.879429	0.980472	-0.248048	0.806823	-0.197547	0.987975	0.0505006
LOC_Os02g10260	245914_at	AT5G19620	0.276081	-0.311522	0.0746648	-0.445663	0.0261951	-0.496009	0.986612	-0.134141	0.644189	-0.184487	0.98097	-0.0503456
LOC_Os03g11970	245915_s_at	AT5G19780	0.533789	0.556767	0.128689	1.01494	0.39831	0.526404	0.979531	0.458175	0.997932	-0.0303633	0.857054	-0.488538
LOC_Os01g49270	245917_at	AT5G28740	0.692667	-1.30506	1	0.361304	0.695091	-1.11694	0.980472	1.66636	1	0.188118	0.888127	-1.47825
LOC_Os03g43430	245924_at	AT5G28750	0.535377	-0.347916	0.461123	-0.316743	0.00397326	-1.04257	1	0.0311731	0.14102	-0.694652	0.392103	-0.725825
LOC_Os02g11940	245927_at	AT5G24750	0.945182	0.0270549	0.493351	-0.211625	0.213343	-0.36718	0.954166	-0.23868	0.293313	-0.394234	0.947925	-0.155555
LOC_Os02g42520	245929_at	AT5G24760	0.46352	0.19152	0.0286823	0.468667	1.96e-05	0.778489	0.890641	0.277147	0.00960654	0.586969	0.53238	0.309822
LOC_Os04g39970	245933_at	AT5G09320	0.143656	0.432767	0.0387471	0.623922	0.065836	0.504148	0.991673	0.191155	0.978858	0.071381	0.964652	-0.119774
LOC_Os01g56640	245935_at	AT5G19840	0.54835	-0.129402	0.722354	-0.0611801	0.559435	-0.103137	1	0.0682224	0.959446	0.0262655	0.999771	-0.0419569
LOC_Os07g38830	245936_at	AT5G19850	0.180921	-0.522961	0.0684768	-0.617896	0.908891	0.0406536	1	-0.0949353	0.180354	0.563614	0.244865	0.65855
LOC_Os11g03670	245937_at	AT5G19750	0.604742	-0.400574	0.408579	-0.558041	0.226199	-0.677923	1	-0.157467	0.808982	-0.277349	0.977909	-0.119882
LOC_Os02g13640	245938_at	AT5G19680	0.295886	-0.243383	0.152583	-0.293012	0.0204413	-0.425176	1	-0.0496289	0.578891	-0.181793	0.887488	-0.132165
LOC_Os05g11780	245939_at	AT5G19760	0.496156	0.194146	0.807545	0.0818175	0.384356	-0.153935	0.985561	-0.112328	0.141899	-0.348081	0.658047	-0.235752
LOC_Os02g48590	245940_at	AT5G19630	0.821695	-0.122222	0.814717	-0.115419	0.945479	-0.0115051	1	0.00680241	0.914347	0.110716	0.987048	0.103914
LOC_Os03g49420	245941_at	AT5G19820	0.0724414	-0.549864	0.0307169	-0.634764	0.0767586	-0.475412	1	-0.0848992	0.935661	0.0744529	0.923879	0.159352
LOC_Os07g46780	245943_at	AT5G19500	0.764202	0.211362	0.0991513	0.650908	0.000250742	1.13115	0.894901	0.439546	0.00966703	0.919785	0.519363	0.480238
LOC_Os01g48540	245946_at	AT5G19580	0.66791	1.80656	0.583461	1.82557	0.862314	-0.778202	1	0.0190159	0.549261	-2.58476	0.751146	-2.60377
LOC_Os02g14190	245947_at	AT5G19530	0.583207	1.35441	0.294995	1.94218	0.88098	0.288202	0.99826	0.58777	0.781214	-1.06621	0.76476	-1.65398
LOC_Os05g09600	245950_at	AT5G19570	0.480627	-0.265753	0.0528683	-0.649426	0.000254043	-1.11198	0.933074	-0.383674	0.0401525	-0.84623	0.662557	-0.462556
LOC_Os03g50250	245956_s_at	AT5G28540	1	20	0.0446515	20	0.0031258	20	0.700088	3.47139	0.0414202	4.08513	0.931881	0.613741
LOC_Os01g41220	245957_at	AT5G19590	0.593074	0.396087	0.133439	0.886382	0.13092	0.800381	0.974638	0.490295	0.671308	0.404295	1	-0.0860008
LOC_Os06g06810	245960_at	AT5G19660	1	-0.0439959	0.619813	-0.127827	0.705512	0.0728565	0.985036	-0.0838315	0.823778	0.116852	0.724241	0.200684
LOC_Os08g43250	245962_at	AT5G19700	0.360337	1.38943	0.590249	0.67655	0.534465	0.682287	0.994161	-0.712876	0.831102	-0.707139	1	0.00573707
LOC_Os01g53990	245965_at	AT5G19730	0.0449297	1.29147	0.022978	1.39677	0.00805711	1.51818	1	0.105297	0.870563	0.226703	0.999459	0.121406
LOC_Os07g38750	245966_at	AT5G19790	0.408593	-1.64189	0.69945	-0.944582	0.947201	-0.204144	0.99826	0.697312	0.584097	1.43775	0.96431	0.740439
LOC_Os03g22610	245969_at	AT5G19830	0.857479	-0.0763026	0.340127	-0.326842	0.00180778	-0.849065	0.979531	-0.25054	0.0245464	-0.772763	0.413926	-0.522223
LOC_Os10g19960	245970_at	AT5G20710	0.865255	0.270068	0.890474	0.293246	0.364724	1.26215	1	0.0231775	0.727722	0.992085	0.851274	0.968907
LOC_Os11g13800	245972_at	AT5G20680	0.898556	0.00594676	0.850563	0.0315164	0.556854	0.0927969	1	0.0255696	0.857537	0.0868501	0.960447	0.0612805
LOC_Os02g48670	245975_at	AT5G13070	0.143656	0.939966	0.31284	0.610463	0.914773	0.0817666	0.988581	-0.329503	0.268367	-0.8582	0.763849	-0.528697
LOC_Os11g29870	245976_at	AT5G13080	0.000617643	3.09295	0.00147884	2.94626	0.00055126	2.94992	1	-0.146689	0.976049	-0.14303	1	0.00365944
LOC_Os07g22350	245977_at	AT5G13110	0.35443	0.290358	0.220253	0.362684	0.831697	-0.0661513	1	0.0723261	0.292767	-0.356509	0.491398	-0.428835
LOC_Os01g01295	245981_at	AT5G13100	0.916899	-0.0851592	0.540043	-0.300357	0.41172	-0.308684	0.987126	-0.215198	0.722867	-0.223525	1	-0.00832666
LOC_Os07g39070	245983_at	AT5G13050	0.686642	0.266295	0.804772	0.174834	0.711715	-0.124556	1	-0.0914614	0.503468	-0.390851	0.841373	-0.29939
LOC_Os02g30900	245986_at	AT5G13160	0.454201	0.140556	0.0935893	0.292202	0.189369	0.211446	0.977344	0.151647	0.888921	0.0708908	0.935477	-0.080756
LOC_Os01g70110	245987_at	AT5G13180	0.9404	0.14754	0.488869	0.367309	0.385985	-0.435306	0.983533	0.219769	0.479639	-0.582846	0.405874	-0.802615
LOC_Os01g51640	245988_at	AT5G20610	0.487681	-0.359097	0.414512	-0.350523	0.515835	-0.238631	1	0.00857377	0.946293	0.120466	0.985755	0.111892
LOC_Os04g43916	245991_at	AT5G20660	0.83388	0.234332	0.749112	0.316036	0.522824	0.485048	1	0.0817046	0.881429	0.250716	0.975032	0.169011
LOC_Os03g08520	245993_at	AT5G20700	0.121689	2.35724	0.0974939	2.35174	2.37e-06	6.25297	1	-0.00549953	0.00604996	3.89573	0.0207521	3.90123
LOC_Os09g26900	245999_at	AT5G20650	0.0143849	1.66382	0.142587	1.04	0.257529	0.745412	0.957567	-0.623818	0.33055	-0.918405	0.94813	-0.294587
LOC_Os08g35110	246000_at	AT5G20820	0.206701	1.09434	0.981156	0.0314751	0.551479	-0.434109	0.837165	-1.06287	0.073673	-1.52845	0.853821	-0.465584
LOC_Os02g54060	246003_at	AT5G20720	0.21677	-0.689587	0.718253	-0.215182	0.398912	-0.408028	0.954808	0.474405	0.783568	0.281559	0.950299	-0.192846
LOC_Os01g56310	246005_at	AT5G08415	0.701583	0.198431	0.626283	-0.184471	0.343888	-0.357036	0.900924	-0.382902	0.228471	-0.555467	0.960121	-0.172565
LOC_Os07g10256	246006_at	AT5G08290	0.580392	0.294591	0.14849	0.55841	0.78243	0.117899	0.979531	0.263819	0.849882	-0.176692	0.678482	-0.440511
LOC_Os02g42374	246008_at	AT5G08320	0.774323	0.101166	0.535268	0.133312	0.576597	0.127652	1	0.032145	0.96245	0.0264853	1	-0.00565971
LOC_Os02g05692	246012_at	AT5G10650	0.818815	-0.112381	0.835859	0.0513726	0.579205	0.115817	0.982266	0.163753	0.517907	0.228198	0.972493	0.0644445
LOC_Os02g35039	246017_at	AT5G10730	0.781509	-0.111172	0.766746	-0.108122	0.324921	-0.336513	1	0.00304994	0.774072	-0.225341	0.890462	-0.228391
LOC_Os04g21610	246020_at	AT5G10710	0.079677	-0.419828	0.0132749	-0.543496	0.0305622	-0.442535	0.983533	-0.123668	0.968432	-0.022707	0.935477	0.100961
LOC_Os06g37150	246021_at	AT5G21100	0.0103063	3.41299	0.0453503	2.70046	0.00217114	3.78946	0.983533	-0.712523	0.891628	0.376474	0.780847	1.089
LOC_Os01g17020	246026_at	AT5G21070	0.0665899	0.246949	0.0148157	0.319113	0.148373	0.188686	0.990782	0.0721645	0.788322	-0.0582629	0.751053	-0.130427
LOC_Os11g03470	246027_at	AT5G21060	0.874972	-0.0803142	0.358146	-0.356538	0.00762824	-0.888249	0.979531	-0.276224	0.0618176	-0.807935	0.577944	-0.531711
LOC_Os03g20340	246028_at	AT5G21170	0.0293337	0.588415	0.0446598	0.558347	0.000796055	0.837634	1	-0.0300683	0.654214	0.249219	0.766305	0.279287
LOC_Os01g17250	246029_at	AT5G21090	0.515509	0.251651	0.452681	0.258971	0.757226	0.0978044	1	0.00731956	0.810296	-0.153847	0.915949	-0.161166
LOC_Os06g37080	246030_at	AT5G21105	0.838026	-0.204364	0.413173	-0.876445	0.0554413	-1.6387	0.983533	-0.672081	0.259727	-1.43434	0.785323	-0.762259
LOC_Os01g16110	246031_at	AT5G21160	0.810732	-0.0928576	0.144674	-0.343695	0.0132802	-0.520696	0.918253	-0.250837	0.117446	-0.427838	0.849332	-0.177001
LOC_Os02g07230	246033_at	AT5G08280	1	-0.000151823	0.930487	0.10823	0.80605	-0.0758332	1	0.108382	0.917055	-0.0756814	0.937981	-0.184063
LOC_Os02g42430	246034_at	AT5G08350	0.9356	-0.172955	0.76716	0.342068	0.506982	-0.550557	0.983533	0.515023	0.783568	-0.377603	0.702411	-0.892626
LOC_Os01g72320	246037_at	AT5G19420	0.928607	-0.0664511	0.766447	-0.101492	0.792044	0.0873569	1	-0.0350406	0.798199	0.153808	0.851274	0.188849
LOC_Os09g15340	246038_s_at	AT5G19460	0.505397	0.291511	0.357063	0.329555	0.974718	0.019052	1	0.0380447	0.551129	-0.272459	0.713269	-0.310503
LOC_Os01g21560	246041_at	AT5G19290	0.8525	-0.179203	0.37895	-0.795717	0.121723	-1.12824	0.982266	-0.616514	0.415099	-0.949034	0.915949	-0.33252
LOC_Os01g34480	246042_at	AT5G19440	0.000377369	0.63108	0.000435989	0.662539	3.82e-06	0.797831	1	0.0314589	0.697097	0.166751	0.860285	0.135292
LOC_Os01g72570	246043_at	AT5G19380	0.078096	1.08428	0.067752	1.11759	0.0334101	1.14679	1	0.0333163	0.974962	0.0625173	1	0.029201
LOC_Os03g59390	246044_at	AT5G19450	0.190943	0.381785	0.040145	0.553668	0.00107299	0.751778	0.983533	0.171883	0.273443	0.369993	0.810778	0.19811
LOC_Os01g72480	246045_at	AT5G19430	0.706461	-0.165567	0.934362	-0.0502516	0.296926	0.321076	0.99826	0.115316	0.199031	0.486643	0.669947	0.371327
LOC_Os02g09840	246050_s_at	AT5G28850	0.776243	-0.135452	0.739277	-0.106269	0.890691	-0.0440095	1	0.0291823	0.917172	0.0914423	0.978617	0.06226
LOC_Os11g37890	246051_at	AT5G28840	0.842646	0.177061	0.451583	0.41933	0.70045	0.18274	0.986612	0.242269	0.978855	0.0056789	0.943467	-0.23659
LOC_Os10g30590	246052_at	AT5G08305	0.169336	-0.559613	0.163808	-0.562571	0.00176018	-1.00297	1	-0.00295804	0.372712	-0.443357	0.638154	-0.440399
LOC_Os07g26900	246055_at	AT5G08380	0.56237	20	0.184157	20	0.0299751	20	0.983533	1.80382	0.33055	3.57842	0.845836	1.77459
LOC_Os02g58120	246057_at	AT5G08400	0.978867	-0.0275965	0.831087	-0.0731845	0.655876	-0.133044	1	-0.045588	0.846191	-0.105447	0.993947	-0.0598594
LOC_Os07g29450	246059_at	AT5G08450	0.0494365	-0.425823	0.00747211	-0.534547	0.00940443	-0.480981	0.985561	-0.108724	0.886011	-0.0551588	0.985243	0.0535651
LOC_Os01g51620	246060_at	AT5G08420	0.617794	-0.907901	0.873012	-0.38661	0.215953	-1.6718	0.99826	0.52129	0.794305	-0.763899	0.76034	-1.28519
LOC_Os05g33050	246062_at	AT5G19330	0.3321	-0.249721	0.209622	-0.282871	0.580258	-0.111224	1	-0.0331502	0.77397	0.138498	0.848214	0.171648
LOC_Os03g07800	246064_at	AT5G19350	0.889805	-0.0602284	0.63262	-0.127333	0.325115	-0.206874	1	-0.0671049	0.666056	-0.146646	0.951859	-0.0795412
LOC_Os01g59360	246065_at	AT5G19360	1	1.06183	0.97171	0.976158	0.529112	2.74999	1	-0.0856719	0.811674	1.68816	0.957426	1.77384
LOC_Os01g51710	246069_at	AT5G20220	0.956541	-0.0444545	0.484004	0.17842	0.121932	0.29014	0.95183	0.222874	0.188594	0.334595	0.876353	0.11172
LOC_Os02g10780	246071_at	AT5G20150	0.302813	0.90906	0.331332	0.866175	0.405617	0.682456	1	-0.0428851	0.868146	-0.226604	0.990996	-0.183719
LOC_Os01g66030	246072_at	AT5G20240	0.56239	-0.554508	0.998808	-0.0860187	0.988744	-0.0295924	0.974638	0.46849	0.621074	0.524916	1	0.0564264
LOC_Os03g59720	246073_at	AT5G20180	0.921298	-0.0225291	0.493625	-0.308341	0.00995634	-0.919012	0.983533	-0.285812	0.0622628	-0.896483	0.506345	-0.610671
LOC_Os09g39474	246074_at	AT5G20130	0.709671	0.147332	0.526547	0.194741	0.377917	0.220133	1	0.0474082	0.875602	0.0728003	1	0.0253921
LOC_Os02g55910	246075_at	AT5G20410	0.109473	-0.540656	0.612376	-0.200595	1	0.0129314	0.920016	0.340062	0.162211	0.553588	0.884017	0.213526
LOC_Os02g09170	246076_at	AT5G20280	1	0.0120526	0.855211	-0.0178821	0.529022	-0.0950215	1	-0.0299348	0.727032	-0.107074	0.953756	-0.0771394
LOC_Os01g51634	246081_s_at	AT5G20490	0.912689	-0.0350906	0.672683	-0.0974288	0.626889	0.115653	1	-0.0623382	0.652095	0.150743	0.711881	0.213082
LOC_Os02g40130	246082_at	AT5G20480	0.397669	-0.692923	0.144476	0.940388	0.0859097	0.984442	0.153696	1.63331	0.0125187	1.67736	1	0.0440541
LOC_Os04g36730	246083_at	AT5G20510	0.64234	-0.250757	0.739725	-0.208609	0.369453	-0.411608	1	0.0421476	0.914894	-0.160851	0.920171	-0.202999
LOC_Os09g27230	246084_at	AT5G20540	0.244587	-0.53159	0.811842	-0.171735	0.804332	-0.1506	0.940504	0.359854	0.493855	0.38099	1	0.0211354
LOC_Os04g56350	246088_at	AT5G20600	0.147976	-0.558082	0.0579954	-0.696312	0.00774615	-0.850708	1	-0.13823	0.615892	-0.292627	0.911984	-0.154397
LOC_Os01g01700	246089_at	AT5G20570	0.150746	-0.239237	0.0074521	-0.4441	3.67e-08	-0.795218	0.940504	-0.204863	0.00321925	-0.555981	0.239261	-0.351118
LOC_Os07g41730	246090_at	AT5G20520	0.910341	-0.0511327	0.123221	-0.382564	0.233587	-0.266972	0.829464	-0.331431	0.538408	-0.215839	0.940634	0.115593
LOC_Os04g17064	246094_at	AT5G19300	0.313862	-0.339312	0.130942	-0.464551	0.000502958	-0.919125	0.999445	-0.12524	0.117928	-0.579814	0.521638	-0.454574
LOC_Os02g17940	246098_at	AT5G20400	0.216128	-0.694582	0.986721	-0.0362318	1	-0.0338531	0.851778	0.65835	0.284976	0.660729	1	0.00237875
LOC_Os03g52320	246103_at	AT5G28640	0.410965	-0.793175	0.0463529	-1.72833	0.013296	-1.9096	0.945244	-0.935159	0.3538	-1.11643	0.968366	-0.181271
LOC_Os12g40570	246104_at	AT5G28650	0.0412919	0.558611	0.0602254	0.520081	0.0368292	0.509931	1	-0.0385297	0.970198	-0.04868	1	-0.0101503
LOC_Os05g20150	246106_at	AT5G28680	0.741441	-0.589256	1	-0.138496	0.751067	0.29121	0.99826	0.450761	0.530295	0.880466	0.944151	0.429705
LOC_Os12g44140	246111_at	AT5G20170	0.31081	-0.236412	0.0661073	-0.378938	0.0127978	-0.45151	0.983533	-0.142526	0.476603	-0.215097	0.951304	-0.0725718
LOC_Os06g40460	246112_at	AT5G20200	0.0537778	-0.337239	0.204216	-0.224982	0.0652514	-0.277127	0.983533	0.112257	0.920244	0.0601123	0.957483	-0.0521449
LOC_Os06g07600	246114_at	AT5G20250	0.541907	0.434577	0.613296	0.315464	0.767731	0.202007	1	-0.119114	0.831118	-0.23257	0.979949	-0.113457
LOC_Os12g09570	246115_at	AT5G20300	0.00572056	0.623897	0.152973	0.381801	0.0675148	0.418392	0.909941	-0.242097	0.551528	-0.205505	0.985235	0.0365913
LOC_Os04g43050	246117_at	AT5G20320	0.427312	-0.244811	0.385288	-0.23942	0.14351	-0.378552	1	0.00539062	0.847273	-0.133741	0.941698	-0.139132
LOC_Os02g09130	246119_at	AT5G20350	0.797455	0.0390406	0.762937	0.0432873	0.999916	-0.0129083	1	0.00424674	0.855411	-0.0519489	0.953132	-0.0561957
LOC_Os01g07960	246124_at	AT5G20060	0.312837	-0.366384	0.856018	-0.0900807	0.0221272	-0.690335	0.956977	0.276303	0.567421	-0.323951	0.334157	-0.600254
LOC_Os09g27330	246125_at	AT5G19875	0.858371	0.168462	0.421167	0.406333	0.66137	-0.1974	0.984721	0.237871	0.590785	-0.365862	0.538361	-0.603733
LOC_Os04g56610	246131_at	AT5G20990	0.958047	0.113707	0.315717	0.436947	0.666037	0.237603	0.954808	0.32324	0.867741	0.123896	0.889024	-0.199344
LOC_Os12g31370	246132_at	AT5G20850	0.236795	-1.04735	0.0584926	-1.47494	0.0963277	-1.15	0.985561	-0.427592	0.932369	-0.102651	0.965452	0.324941
LOC_Os03g57720	246133_at	AT5G20960	0.0789963	1.32649	0.0123413	1.83051	0.0171576	1.57564	0.983533	0.504016	0.877186	0.249147	0.977447	-0.254869
LOC_Os03g53880	246134_at	AT5G20930	0.150829	-0.18052	0.134691	-0.185409	0.0818501	-0.188109	1	-0.00488875	0.996435	-0.00758895	1	-0.00270021
LOC_Os02g58570	246139_at	AT5G19900	0.35986	-0.113011	0.646702	-0.0600126	0.0295803	-0.211359	0.987533	0.052998	0.581114	-0.0983483	0.578886	-0.151346
LOC_Os07g07020	246140_at	AT5G19910	0.223707	0.390511	0.353948	0.295512	0.354581	0.262093	1	-0.0949989	0.83008	-0.128418	1	-0.0334188
LOC_Os01g45900	246142_at	AT5G19970	0.0805421	1.27995	0.00440687	1.82685	0.00172495	1.87673	0.957567	0.546893	0.507165	0.596776	1	0.0498833
LOC_Os01g37490	246144_at	AT5G20110	1	-0.00410982	0.626283	0.196729	0.854968	-0.0869939	0.983533	0.200839	0.925656	-0.0828841	0.801479	-0.283723
LOC_Os01g46030	246146_at	AT5G20050	0.147497	-1.11592	1	-0.0683813	0.632038	0.368503	0.746988	1.04754	0.0622628	1.48442	0.894517	0.436884
LOC_Os02g11050	246147_s_at	AT5G19990	0.0216741	-0.324235	0.0123984	-0.348261	0.000565072	-0.431748	1	-0.024026	0.670262	-0.107513	0.893686	-0.0834868
LOC_Os02g11750	246148_at	AT5G19960	0.386149	-0.351746	0.131852	-0.49472	0.0627393	-0.536293	0.989195	-0.142975	0.696627	-0.184548	0.993509	-0.041573
LOC_Os10g02070	246149_at	AT5G19890	0.000545773	5.42858	0.00218804	4.87451	0.0173984	3.41373	0.99826	-0.554069	0.314371	-2.01485	0.766522	-1.46078
LOC_Os01g08290	246150_at	AT5G19930	0.606846	-0.248286	0.525922	-0.284038	0.709629	-0.137063	1	-0.0357512	0.911889	0.111223	0.96596	0.146974
LOC_Os01g08280	246151_at	AT5G19950	0.00468418	-0.53529	0.001825	-0.611193	8.95e-05	-0.706728	1	-0.0759032	0.701898	-0.171438	0.940634	-0.0955349
LOC_Os08g31830	246156_at	AT5G20090	0.0724007	0.451218	0.0125035	0.6088	0.00020809	0.794877	0.985036	0.157583	0.321687	0.343659	0.840841	0.186077
LOC_Os01g07910	246157_at	AT5G20080	0.734346	-0.139195	0.62583	-0.18114	0.190654	-0.447265	1	-0.041945	0.65635	-0.30807	0.871201	-0.266125
LOC_Os03g59320	246158_at	AT5G19855	0.0496672	1.37593	0.0585191	1.35461	0.0019864	1.94887	1	-0.0213233	0.640435	0.572941	0.785323	0.594264
LOC_Os07g06990	246159_at	AT5G20935	0.0355507	1.507	0.00272458	2.02613	0.0202117	1.49488	0.979531	0.519132	1	-0.0121238	0.845074	-0.531256
LOC_Os04g52870	246160_at	AT5G21040	1	-0.0077402	0.538218	-0.135069	0.329847	-0.172364	0.979531	-0.127329	0.493231	-0.164624	0.981983	-0.0372948
LOC_Os07g08950	246162_at	AT4G36400	0.00571413	0.553344	0.00637096	0.581041	0.000255241	0.682282	1	0.0276973	0.776406	0.128937	0.894762	0.10124
LOC_Os03g53770	246170_at	AT5G32450	0.829689	-0.0791625	0.751438	-0.111021	0.629892	-0.119122	1	-0.0318585	0.953171	-0.0399599	1	-0.00810136
LOC_Os02g09180	246171_at	AT5G32440	0.736202	0.112562	0.375689	0.245925	0.0684343	0.399662	0.989195	0.133363	0.390056	0.2871	0.851274	0.153737
LOC_Os06g13950	246173_s_at	AT3G61520	1	-0.0497383	0.908593	-0.135998	0.0846096	-0.992228	1	-0.0862597	0.176948	-0.94249	0.550969	-0.85623
LOC_Os03g27980	246182_at	AT5G20870	0.589039	0.937902	0.150316	1.93276	0.21444	1.5888	0.974638	0.994858	0.799686	0.650901	0.973724	-0.343957
LOC_Os02g03870	246184_at	AT5G20950	0.759977	-20	1	-0.366166	0.562305	2.77927	0.999512	20	0.435196	20	0.865007	3.14544
LOC_Os03g42220	246191_at	AT5G20890	0.163636	-0.564253	0.0303647	-0.811836	0.00086833	-1.09958	0.983533	-0.247583	0.283005	-0.535326	0.821842	-0.287743
LOC_Os10g25020	246194_at	AT4G37000	0.914628	-0.158803	0.89334	0.0857594	0.860317	0.0839292	0.996979	0.244562	0.827428	0.242732	1	-0.00183016
LOC_Os02g09380	246196_at	AT4G37090	0.420537	-0.320927	0.249113	-0.388502	0.00049001	-0.988276	1	-0.0675754	0.0731791	-0.667349	0.344343	-0.599773
LOC_Os10g25010	246197_at	CEN2	0.774515	0.262398	0.225121	0.862115	0.278021	0.672018	0.970225	0.599718	0.727736	0.40962	0.987048	-0.190098
LOC_Os01g14630	246198_at	AT4G36810	0.000192957	5.96051	0.00608478	4.37497	3.73e-06	7.1977	0.920016	-1.58554	0.533231	1.23719	0.264494	2.82273
LOC_Os02g47620	246199_at	AT4G36530	0.114603	-1.27681	0.00474799	-2.1782	0.24606	-0.905407	0.933159	-0.901382	0.765707	0.371407	0.473298	1.27279
LOC_Os03g53730	246201_at	AT4G36750	0.514175	1.03216	0.668778	0.661805	0.768473	0.510458	1	-0.370357	0.826323	-0.521705	1	-0.151348
LOC_Os02g52420	246202_at	AT4G37040	0.261549	0.248132	0.626558	-0.0960544	0.935962	-0.00791308	0.514314	-0.344186	0.270764	-0.256045	0.920375	0.0881413
LOC_Os10g25000	246204_at	AT4G37020	0.304018	0.367222	0.928398	-0.021217	0.144139	-0.380439	0.82885	-0.388439	0.0123299	-0.747661	0.666817	-0.359222
LOC_Os02g04030	246208_at	AT4G36490	0.549274	0.892473	0.380058	0.991116	0.215727	1.28151	1	0.0986429	0.837008	0.38904	0.986398	0.290397
LOC_Os03g59460	246211_at	AT4G36730	0.741441	-0.504111	0.539401	-0.690747	0.367639	0.640896	1	-0.186636	0.260728	1.14501	0.429796	1.33164
LOC_Os06g06900	246212_at	AT4G36930	0.722739	-0.395583	0.495378	-0.524078	0.399402	0.472477	1	-0.128494	0.290538	0.86806	0.431079	0.996554
LOC_Os03g14800	246213_at	AT4G36480	0.827598	-0.050729	0.0238981	-0.403535	0.1317	-0.249376	0.529336	-0.352806	0.462949	-0.198647	0.831438	0.154158
LOC_Os09g28354	246214_at	AT4G36990	0.0155669	1.68717	0.00206169	2.08621	0.000187699	2.29442	0.985036	0.399038	0.528256	0.607252	0.952716	0.208214
LOC_Os03g55590	246215_at	AT4G37180	0.115154	2.11108	0.0855184	2.16694	0.361968	1.07335	1	0.0558621	0.62665	-1.03773	0.802972	-1.09359
LOC_Os07g04380	246216_at	AT4G36380	0.958784	0.718385	0.482928	3.43259	0.96243	0.536794	0.983358	2.71421	1	-0.181591	0.851373	-2.8958
LOC_Os04g55560	246217_at	AT4G36920	0.945182	-0.0558209	0.675938	0.171773	0.976539	-0.0440501	0.982266	0.227594	0.985949	0.0117708	0.889024	-0.215823
LOC_Os08g28680	246218_at	AT4G36800	0.532302	-0.2265	0.57581	-0.198178	0.0462919	-0.591476	1	0.0283229	0.489443	-0.364975	0.671797	-0.393298
LOC_Os06g45360	246219_at	AT4G36760	0.423193	-0.27764	0.704461	-0.146517	0.697297	0.0785815	0.987899	0.131124	0.259576	0.356222	0.774007	0.225098
LOC_Os07g03070	246220_at	AT4G37210	0.865447	-0.176219	0.323009	-0.526023	0.327579	-0.461009	0.977267	-0.349803	0.69032	-0.28479	1	0.0650133
LOC_Os03g55820	246226_at	AT4G37200	0.983539	0.00157579	0.941084	0.119437	0.464301	0.466924	1	0.117861	0.594468	0.465348	0.874626	0.347487
LOC_Os07g06175	246228_at	AT4G36430	0.120408	-2.35612	0.963802	-0.262164	0.867009	-0.361448	0.706762	2.09396	0.255723	1.99468	1	-0.0992844
LOC_Os09g28850	246231_at	AT4G37080	0.590829	-0.394357	0.77035	-0.232408	0.949607	-0.0374316	1	0.161949	0.732	0.356925	0.973724	0.194977
LOC_Os03g50740	246232_at	AT4G36630	0.637986	-0.115042	0.984119	0.00648684	0.934204	-0.00606371	0.983533	0.121529	0.78552	0.108979	1	-0.0125505
LOC_Os04g01130	246234_at	AT4G37280	0.0660343	-1.2623	0.0719077	-1.23544	0.25768	-0.736313	1	0.026865	0.625163	0.52599	0.858635	0.499125
LOC_Os12g43890	246235_at	AT4G36830	0.000201064	1.82586	0.0694438	1.05322	0.00218776	1.45096	0.746988	-0.772639	0.70726	-0.374902	0.805121	0.397737
LOC_Os01g50480	246236_at	AT4G36470	0	0	0.988456	20	0.347931	20	1	20	0.530271	20	0.884843	2.91907
LOC_Os10g21590	246238_at	AT4G36670	0.681875	1.31986	0.622839	1.23585	0.826279	-0.588372	1	-0.0840144	0.596563	-1.90823	0.796131	-1.82422
LOC_Os03g59450	246239_at	AT4G36790	0.374537	0.204658	0.227362	0.265875	0.00511418	0.475629	1	0.0612166	0.277459	0.270972	0.664502	0.209755
LOC_Os03g55660	246240_at	AT4G37130	1	-0.00599453	1	0.0126373	1	0.061357	1	0.0186318	1	0.0673515	1	0.0487197
LOC_Os01g44310	246243_at	AT4G36520	0.689152	-0.257627	0.421925	-0.349329	0.713963	-0.130009	1	-0.0917016	0.964921	0.127618	0.917927	0.21932
LOC_Os01g15790	246245_at	AT4G36440	0.95119	-0.00199449	0.974641	-0.00444478	0.717111	0.0923472	1	-0.0024503	0.913956	0.0943417	0.915949	0.096792
LOC_Os01g42990	246249_at	AT4G36680	0.983427	0.0111967	0.732471	-0.418574	0.103648	-1.41637	0.999373	-0.429771	0.259576	-1.42757	0.694214	-0.997795
LOC_Os03g10070	246255_at	AT4G36650	0.56399	-0.1495	0.236397	-0.255088	0.215953	-0.241158	0.987899	-0.105588	0.833711	-0.0916578	1	0.0139301
LOC_Os11g41820	246257_at	AT4G36690	0.942473	-0.114356	1	-0.0602782	0.792044	-0.174244	1	0.0540774	0.958395	-0.0598888	0.966729	-0.113966
LOC_Os02g47210	246259_at	AT1G31830	0.447613	0.956324	0.16815	1.36033	0.567899	0.558359	0.989195	0.404004	0.886388	-0.397965	0.817022	-0.801969
LOC_Os07g14100	246262_at	AT1G31790	0.969391	-0.0271115	0.53267	-0.361804	0.169616	-0.668814	0.983533	-0.334692	0.390193	-0.641703	0.900105	-0.30701
LOC_Os03g12460	246263_at	AT1G31780	0.874003	-0.0694788	0.916821	-0.0312092	0.893293	0.0431221	1	0.0382695	0.820687	0.112601	0.958679	0.0743314
LOC_Os01g16940	246265_at	AT1G31860	0.854174	0.0988649	0.395608	0.360249	1	-0.00522815	0.983533	0.261384	0.892112	-0.104093	0.766348	-0.365477
LOC_Os03g26860	246266_at	AT1G31817	0.733115	0.0988823	0.529823	0.176372	0.441115	-0.250824	1	0.0774901	0.324124	-0.349706	0.488601	-0.427196
LOC_Os06g02490	246267_at	AT1G31812	0.812734	-0.27317	0.876948	0.0754336	0.328628	0.41573	0.983533	0.348603	0.302704	0.688899	0.846663	0.340296
LOC_Os02g57290	246268_at	AT1G31800	0.631249	-0.150407	0.895207	0.0681205	0.289585	0.279381	0.968552	0.218527	0.153319	0.429787	0.803431	0.21126
LOC_Os03g50420	246269_at	AT4G37110	0.525957	-0.830874	0.501505	-0.819958	0.190878	-1.19349	1	0.0109163	0.823778	-0.362618	0.916356	-0.373535
LOC_Os06g47550	246276_at	AT4G37270	0.644661	-0.139186	0.840226	-0.0539032	0.0031656	0.511464	1	0.0852825	0.00092577	0.65065	0.0161898	0.565367
LOC_Os07g39320	246279_at	AT4G36740	0.973116	-0.172833	0.782527	-0.684067	0.730665	-0.721416	1	-0.511234	0.901511	-0.548582	1	-0.0373486
LOC_Os03g29830	246280_at	AT4G36660	0.449877	0.486417	0.40288	0.473983	0.828332	0.121415	1	-0.0124346	0.705932	-0.365003	0.866347	-0.352568
LOC_Os03g62110	246281_at	AT4G36940	0.565395	0.164742	0.184952	0.280979	0.456875	0.156293	0.983533	0.116237	1	-0.00844877	0.889024	-0.124686
LOC_Os03g42820	246283_at	DAR1	0.707991	-0.201142	0.262481	0.364646	0.00215495	0.810482	0.609262	0.565788	0.000976187	1.01162	0.51555	0.445836
LOC_Os03g27840	246285_at	AT4G36980	0.0429199	-0.377899	0.298033	-0.209615	0.680076	0.0884124	0.955066	0.168283	0.0183123	0.466311	0.461664	0.298028
LOC_Os03g48160	246286_at	AT1G31910	0.643192	-0.525819	0.338289	-0.890472	0.941232	-0.176867	0.998773	-0.364653	0.794725	0.348952	0.782034	0.713605
LOC_Os03g20440	246289_at	AT3G56880	0.616362	0.52998	0.800632	0.286175	0.347859	0.71474	1	-0.243805	0.913956	0.18476	0.888965	0.428565
LOC_Os01g59520	246291_at	AT3G56820	0.0594972	-0.708433	0.421603	-0.349455	0.0208087	-0.724682	0.935442	0.358978	0.958753	-0.0162487	0.664354	-0.375226
LOC_Os04g54440	246292_at	AT3G56860	0.954881	-0.0313851	0.669176	-0.184041	0.908111	-0.0487947	0.99826	-0.152656	1	-0.0174096	0.957618	0.135247
LOC_Os03g18360	246298_at	AT3G51770	0.0406539	0.956051	0.0135475	1.09475	0.00433058	1.12364	1	0.138695	0.807605	0.167594	0.999494	0.0288986
LOC_Os03g18080	246300_at	AT3G51830	0.00143994	-0.490612	0.000973327	-0.500648	0.0304254	-0.305808	1	-0.0100357	0.535239	0.184804	0.699988	0.19484
LOC_Os01g61590	246301_at	AT3G51850	0.466504	-0.404668	0.290437	-0.516704	0.31637	-0.404256	1	-0.112036	0.98891	0.000411913	1	0.112448
LOC_Os01g37690	246302_at	AT3G51860	1	0.0332812	0.783384	0.121931	0.166088	0.575045	1	0.0886494	0.324248	0.541764	0.755807	0.453114
LOC_Os01g16040	246303_at	AT3G51870	0.580756	-0.237034	0.217043	-0.420013	0.543837	-0.201509	0.983533	-0.182979	0.98765	0.0355253	0.865921	0.218504
LOC_Os01g06600	246304_at	AT3G51840	0.000736317	1.71481	0.00784691	1.46171	0.00366501	1.42738	0.983533	-0.253104	0.781143	-0.287435	1	-0.0343311
LOC_Os01g61500	246306_at	AT3G51780	0.531865	-0.43526	0.425756	-0.47554	0.850367	0.0536268	1	-0.0402791	0.475544	0.488887	0.689735	0.529166
LOC_Os05g28280	246307_at	AT3G51800	0.448307	-0.352739	0.13773	-0.614371	0.00159719	-1.12622	0.983533	-0.261633	0.120029	-0.773481	0.634781	-0.511849
LOC_Os05g28200	246308_at	AT3G51820	0.72038	0.0616208	0.263455	0.200252	0.0848193	0.261695	0.982266	0.138631	0.457725	0.200074	0.94946	0.0614434
LOC_Os03g06520	246310_at	AT3G51895	0.473444	0.576336	0.402613	0.566002	0.353089	0.53539	1	-0.0103339	1	-0.0409461	1	-0.0306123
LOC_Os06g02130	246312_at	AT1G31930	0.592491	-0.142812	0.39108	-0.195706	0.50954	-0.135811	1	-0.0528949	1	0.00700087	0.980167	0.0598958
LOC_Os02g46980	246313_at	AT1G31920	0.0165573	-0.928471	0.178893	-0.572882	0.00906988	-0.97843	0.954808	0.355588	1	-0.0499596	0.762086	-0.405548
LOC_Os01g59760	246314_at	AT3G56850	0.896085	-0.150614	0.861053	-0.128737	0.0208318	-0.790309	1	0.0218771	0.111283	-0.639695	0.307421	-0.661572
LOC_Os03g39740	246315_at	AT3G56870	0.413165	-0.68219	0.0433332	-1.33548	0.0549943	-1.12712	0.94468	-0.653293	0.632131	-0.444933	0.987369	0.20836
LOC_Os01g16330	246318_at	AT3G56740	0.747099	0.142536	0.453388	0.229726	0.161165	0.329435	1	0.0871897	0.588897	0.186899	0.920088	0.0997091
LOC_Os10g38030	246320_at	AT1G16560	0.0136287	-0.454464	0.00411587	-0.517961	0.0181657	-0.401123	1	-0.0634964	0.91714	0.0533411	0.891331	0.116837
LOC_Os01g72890	246324_at	AT1G16610	0.00814915	-0.660627	0.00265411	-0.770915	0.00742563	-0.628787	1	-0.110288	0.967054	0.0318397	0.940487	0.142128
LOC_Os06g45860	246325_at	AT1G16540	0.304699	-0.216376	0.89097	0.0360784	0.00315311	0.42345	0.804236	0.252454	4.17e-05	0.639826	0.0923818	0.387372
LOC_Os02g06930	246327_at	AT1G16670	0.150828	0.859629	0.101766	0.962497	0.000199043	1.87377	1	0.102868	0.155952	1.01414	0.446337	0.911268
LOC_Os11g36480	246328_at	AT3G43590	0.44017	-0.200079	0.573593	-0.133579	0.353243	-0.185597	1	0.0664997	1	0.0144817	0.976943	-0.0520179
LOC_Os04g47906	246329_at	AT3G43610	0.482383	-0.328236	0.146723	-0.520939	0.0843995	-0.53451	0.983533	-0.192703	0.66962	-0.206273	1	-0.0135707
LOC_Os03g57680	246330_at	AT3G43600	0.00171444	1.00588	4.09e-07	1.52755	2.55e-08	1.57394	0.719895	0.52167	0.139555	0.568059	0.992442	0.0463885
LOC_Os02g57670	246339_at	AT3G44890	0.790787	-0.220359	0.524769	0.382928	0.377917	0.438392	0.899608	0.603286	0.32747	0.65875	0.999527	0.055464
LOC_Os03g63554	246347_at	AT3G56830	0.0118809	0.498202	0.00164363	0.621646	0.000407046	0.630914	0.987126	0.123444	0.731429	0.132712	1	0.00926799
LOC_Os01g59490	246348_at	AT3G56840	0.0798034	0.370584	0.0111335	0.521202	0.0187045	0.434516	0.983533	0.150618	0.90138	0.0639318	0.964652	-0.0866858
LOC_Os03g08300	246351_at	AT1G16570	0.905374	-0.0449633	0.541164	-0.142673	0.861197	0.0678534	0.987899	-0.0977097	0.820907	0.112817	0.755042	0.210526
LOC_Os09g19350	246366_at	AT1G51850	0.127533	4.42035	0.135182	4.23391	0.100264	4.35179	1	-0.186447	0.99519	-0.0685664	1	0.117881
LOC_Os09g18020	246368_at	AT1G51890	0.423875	-1.22963	0.576447	-0.762949	0.989757	0.085076	1	0.466682	0.48123	1.31471	0.849247	0.848025
LOC_Os01g36550	246371_at	AT1G51940	0.826701	-0.805763	0.891895	0.388208	0.854337	-0.489788	0.983533	1.19397	0.997708	0.315974	0.917187	-0.877997
LOC_Os09g18360	246373_at	AT1G51860	0.529507	-0.813571	0.839767	-0.301391	0.685903	0.429604	0.997503	0.51218	0.314065	1.24317	0.825013	0.730995
LOC_Os02g48122	246383_at	AT1G77360	0.931355	-0.134686	0.715657	-0.275445	0.551925	-0.345198	1	-0.140759	0.818984	-0.210512	0.993509	-0.0697536
LOC_Os02g43180	246384_at	AT1G77370	0.12923	-0.56625	0.0472192	-0.705818	0.0565952	-0.614609	1	-0.139569	0.972114	-0.048359	0.990518	0.0912095
LOC_Os05g35360	246386_at	AT1G77410	0.643192	0.915713	0.873392	0.437593	0.357988	1.55097	0.99826	-0.478121	0.90215	0.63526	0.857532	1.11338
LOC_Os04g41350	246389_at	AT1G77380	0.681953	0.549137	0.0312962	1.60236	0.0319638	1.50512	0.732277	1.05323	0.276026	0.955979	1	-0.0972467
LOC_Os05g05670	246390_at	AT1G77330	0.0385156	1.5255	0.0291577	1.59168	0.00484176	1.85778	1	0.0661767	0.823735	0.332274	0.949035	0.266097
LOC_Os05g40780	246391_at	AT1G77350	0.905488	-0.0265775	0.465117	-0.178762	0.0343644	-0.412396	0.983533	-0.152184	0.155952	-0.385818	0.703904	-0.233634
LOC_Os06g08154	246397_at	AT1G58190	0.663245	-0.154058	0.606393	-0.208111	0.768782	-0.114526	1	-0.0540525	0.911312	0.039532	0.977447	0.0935846
LOC_Os11g07460	246398_at	AT1G58100	0.977655	0.154979	0.721738	-0.457862	0.0534599	-1.59549	0.985036	-0.612842	0.110053	-1.75047	0.591771	-1.13763
LOC_Os12g09250	246399_at	AT1G58110	0.447666	-0.777623	0.351593	-0.802127	0.682548	-0.296402	1	-0.0245042	0.807802	0.481221	0.895193	0.505725
LOC_Os01g14790	246400_at	AT1G57540	0.936361	-0.0598601	0.335704	-0.36173	0.000734147	-1.01369	0.963018	-0.30187	0.00758367	-0.953828	0.290947	-0.651957
LOC_Os05g05200	246404_at	AT1G57600	0.326783	-0.119529	0.658146	-0.0616362	0.534865	-0.0651271	0.983533	0.0578927	0.795279	0.0544018	1	-0.00349087
LOC_Os01g66190	246408_at	AT1G57680	0.767675	-0.173229	0.363281	-0.391944	0.67898	-0.13348	0.985036	-0.218714	1	0.0397495	0.89679	0.258464
LOC_Os03g62510	246411_at	AT1G57770	0.227588	-0.515869	0.298155	-0.396375	0.975894	-0.0415024	1	0.119494	0.337097	0.474366	0.719317	0.354872
LOC_Os07g26610	246412_at	AT5G17530	0.358983	0.126365	0.161311	0.189639	0.344855	0.106792	1	0.0632737	0.961361	-0.0195732	0.914572	-0.0828469
LOC_Os04g50960	246415_at	AT5G17160	0.291524	-1.33521	0.543019	-0.810089	0.258015	-1.1345	0.985561	0.525126	0.977253	0.200715	0.947551	-0.324411
LOC_Os02g46962	246421_at	AT5G16880	0.368228	-0.181032	0.81483	-0.0547983	0.0706788	0.238229	0.975635	0.126234	0.0076651	0.41926	0.233812	0.293027
LOC_Os02g03610	246422_at	AT5G17060	0.581706	0.132723	0.672409	0.0933418	0.545413	0.135801	1	-0.0393807	0.986196	0.00307898	1	0.0424597
LOC_Os01g15448	246423_at	AT5G16950	0.0181579	-0.705079	0.0547026	-0.593005	0.000129509	-1.02559	0.99826	0.112075	0.51946	-0.320512	0.580494	-0.432586
LOC_Os03g64080	246424_at	AT5G17020	0.0938812	-0.585955	0.0108001	-0.824182	0.00383335	-0.843193	0.982266	-0.238227	0.627279	-0.257238	1	-0.0190104
LOC_Os01g59780	246426_at	AT5G17430	1	-0.0806086	0.875181	0.335587	0.0139967	2.24999	1	0.416196	0.0416344	2.3306	0.296129	1.9144
LOC_Os12g27994	246433_at	AT5G17510	0.093554	-0.373059	0.123749	-0.350289	0.129549	-0.307549	1	0.0227707	0.888723	0.0655099	1	0.0427392
LOC_Os01g03500	246435_at	AT5G17460	0.937052	-0.0564079	0.754392	-0.0868334	0.130037	-0.36922	1	-0.0304254	0.353843	-0.312812	0.747303	-0.282386
LOC_Os02g39300	246436_at	AT5G17440	0.658685	0.0842459	0.741197	-0.122696	0.893615	-0.0668543	0.935442	-0.206942	0.615289	-0.1511	0.986029	0.0558419
LOC_Os02g47040	246437_at	AT5G17540	0.699813	1.50667	0.802984	-1.18103	0.937649	0.0991164	0.962778	-2.6877	0.831883	-1.40755	0.931504	1.28015
LOC_Os04g37740	246439_at	AT5G17600	0.491016	0.832929	0.159698	1.22274	0.475349	0.616894	0.983533	0.389816	0.977156	-0.216035	0.851891	-0.605851
LOC_Os04g48820	246444_at	AT5G17570	0.545391	-0.194329	0.589946	0.225194	0.88359	0.0734065	0.79478	0.419523	0.503807	0.267735	0.935477	-0.151788
LOC_Os08g06640	246446_at	AT5G17640	0.0524803	0.863426	0.00505609	1.16076	0.00352255	1.10326	0.982266	0.297336	0.730952	0.23983	1	-0.0575062
LOC_Os02g30730	246447_at	AT5G16780	0.0345565	-0.2995	0.18309	-0.184147	0.000256688	-0.420403	0.979531	0.115353	0.480432	-0.120903	0.37216	-0.236256
LOC_Os02g46700	246448_at	AT5G16800	0.479095	0.283404	0.770933	0.153498	0.606668	0.185564	0.987126	-0.129906	0.885685	-0.0978402	0.994358	0.0320655
LOC_Os02g46750	246449_at	AT5G16810	0.752033	-0.170391	0.620627	0.179567	0.117155	0.423961	0.920016	0.349959	0.0890704	0.594353	0.790712	0.244394
LOC_Os03g12370	246450_at	AT5G16820	0.0841412	0.302053	0.0863666	0.320553	9.84e-05	0.593657	1	0.0185002	0.225395	0.291605	0.461824	0.273105
LOC_Os02g26720	246451_at	AT5G16760	0.554093	2.67117	0.144276	4.66019	0.52851	2.22606	0.974638	1.98902	0.994064	-0.44511	0.778731	-2.43413
LOC_Os06g02240	246452_at	AT5G16840	0.449283	0.319186	0.607005	0.195304	0.905759	0.0315986	1	-0.123882	0.640399	-0.287587	0.927347	-0.163706
LOC_Os04g50660	246457_at	AT5G16750	0.715673	-0.202047	0.0525429	-0.718865	0.000724491	-1.11459	0.817174	-0.516818	0.0250903	-0.912547	0.723778	-0.395729
LOC_Os05g23960	246458_at	AT5G16860	0.659916	-0.187072	0.713115	-0.128534	0.669047	-0.125674	1	0.0585381	0.971627	0.0613975	1	0.00285941
LOC_Os08g06380	246460_at	AT5G16910	0.803306	-0.268418	0.968509	-0.113421	0.344631	0.655571	1	0.154998	0.308756	0.923989	0.7249	0.768992
LOC_Os02g46990	246461_at	AT5G16930	0.349636	-0.503302	0.045248	-0.943503	0.000406537	-1.46474	0.967937	-0.440201	0.0858465	-0.961439	0.684812	-0.521237
LOC_Os09g23370	246462_at	AT5G16940	0.598279	0.313637	0.192482	0.603877	0.141207	0.602117	0.983533	0.29024	0.689328	0.28848	1	-0.00176027
LOC_Os04g41960	246463_at	AT5G16970	0.00691058	2.41395	0.0151885	2.23674	3.78e-07	4.33724	1	-0.177215	0.069694	1.92329	0.113233	2.1005
LOC_Os06g40070	246465_at	AT5G17000	0.116617	1.53453	0.0568348	1.71755	0.0399652	1.66562	1	0.18302	0.927569	0.131092	1	-0.0519282
LOC_Os10g42830	246466_at	AT5G17010	0.924828	0.115973	0.285102	0.44156	0.0214109	0.773701	0.954525	0.325587	0.102767	0.657728	0.763849	0.332141
LOC_Os06g19650	246469_at	AT5G17070	0.738301	-0.114176	0.155826	-0.268464	0.473437	-0.132427	0.954652	-0.154288	0.916012	-0.0182511	0.853187	0.136036
LOC_Os03g15410	246475_at	AT5G16720	0.00310411	-0.564984	0.851951	-0.0715331	0.348949	-0.19521	0.154464	0.493451	0.126443	0.369774	0.860285	-0.123677
LOC_Os04g50204	246476_at	NM_121679	0.386032	-0.402556	0.624517	-0.249337	0.662693	0.172156	0.991925	0.15322	0.218602	0.574712	0.706339	0.421493
LOC_Os04g50680	246477_at	AT5G16770	0.806327	1.88066	0.399088	3.89821	0.660538	2.12148	0.983533	2.01755	0.991332	0.240819	0.922494	-1.77673
LOC_Os03g15240	246479_at	AT5G16060	0.672845	0.416405	0.795582	-0.159933	0.115942	-0.767705	0.947926	-0.576339	0.0684175	-1.18411	0.689735	-0.607772
LOC_Os02g49600	246483_at	AT5G16000	0.913963	-0.0971542	0.514004	0.489485	0.745928	-0.266345	0.947926	0.586639	0.957053	-0.169191	0.679567	-0.755829
LOC_Os03g15270	246485_at	AT5G16080	7.99e-07	3.35469	0.000208094	2.64208	1.02e-06	3.21627	0.935442	-0.712615	0.961059	-0.138423	0.794973	0.574192
LOC_Os08g27150	246493_at	AT5G16180	7.65e-07	-1.0687	2.33e-11	-1.40487	2.1e-12	-1.42751	0.818486	-0.336164	0.274301	-0.358806	1	-0.0226417
LOC_Os01g33060	246496_at	AT5G16210	0.129551	-0.467747	0.251274	-0.344498	0.304034	-0.268122	0.99826	0.123248	0.737658	0.199625	0.988757	0.0763762
LOC_Os04g41910	246499_at	AT5G16260	0.00605737	-0.474176	0.0718285	-0.318952	0.0925608	-0.273552	0.974638	0.155224	0.497983	0.200625	0.989405	0.0454004
LOC_Os01g67250	246500_at	AT5G16270	0.678298	-0.153414	0.151683	-0.365926	0.254544	-0.259336	0.960753	-0.212512	0.783326	-0.105922	0.954657	0.10659
LOC_Os03g57300	246501_at	AT5G16280	0.641621	0.127839	0.938629	-0.0126387	0.709409	0.113817	0.976096	-0.140478	0.932136	-0.0140221	0.891986	0.126456
LOC_Os04g41900	246505_at	AT5G16250	0.174162	-1.32283	0.273073	-1.09503	0.0925444	-1.35207	1	0.2278	0.986069	-0.0292405	0.940386	-0.257041
LOC_Os01g04190	246508_at	AT5G16150	0.729247	0.240558	0.680166	0.247349	0.703857	0.197537	1	0.00679092	0.995058	-0.0430211	1	-0.049812
LOC_Os07g06940	246509_at	AT5G16715	0.799045	0.0557279	0.579705	0.166047	0.526481	0.155708	1	0.11032	0.917172	0.0999806	1	-0.010339
LOC_Os03g55100	246510_at	AT5G15410	0.280713	-0.296904	0.107147	-0.45095	0.474825	-0.208349	0.99826	-0.154045	0.793421	0.0885559	0.790712	0.242601
LOC_Os03g31210	246511_at	AT5G15490	0.971349	0.165271	0.50714	1.07274	0.73569	0.596364	0.985036	0.907465	0.957146	0.431093	0.967225	-0.476372
LOC_Os03g30250	246512_at	AT5G15630	0.449892	0.822119	0.272456	0.967362	0.281642	0.845587	1	0.145242	0.973758	0.0234674	1	-0.121775
LOC_Os02g58410	246513_at	AT5G15680	0.82363	-0.0623505	0.574278	-0.107503	0.663664	0.10314	1	-0.0451526	0.592196	0.165491	0.669171	0.210643
LOC_Os09g07120	246514_at	AT5G15700	0.0196369	-0.719516	0.00157659	-0.949798	2.82e-05	-1.15742	0.983533	-0.230282	0.340272	-0.437901	0.875629	-0.207619
LOC_Os04g57290	246515_at	AT5G15710	0.354128	0.260505	0.225256	0.326576	0.203758	0.317433	1	0.0660712	0.978189	0.0569284	1	-0.00914279
LOC_Os02g49460	246516_at	AT5G15740	1	-0.0638502	1	-0.0353405	0.675349	0.378356	1	0.0285097	0.813271	0.442207	0.915202	0.413697
LOC_Os02g48650	246518_at	AT5G15770	1	0.0225702	0.636575	-0.309916	0.565897	-0.315618	0.983533	-0.332486	0.738907	-0.338188	1	-0.00570182
LOC_Os10g13850	246519_at	AT5G15780	0.940238	0.534876	0.507255	1.41259	0.0671138	3.06971	0.983533	0.877719	0.211571	2.53484	0.736208	1.65712
LOC_Os01g70160	246520_at	AT5G15790	0.292843	-0.399248	0.514029	-0.229761	0.676549	-0.157359	0.99379	0.169487	0.656706	0.241889	0.972747	0.0724028
LOC_Os03g57280	246521_at	AT5G15810	0.71998	-0.187392	0.153294	-0.553098	0.00304633	-1.0226	0.954166	-0.365706	0.0637148	-0.835204	0.677309	-0.469498
LOC_Os01g45460	246524_at	AT5G15860	0.741411	0.38604	0.492522	0.6597	0.265325	0.884418	1	0.273659	0.747172	0.498378	0.969937	0.224718
LOC_Os04g56670	246527_at	AT5G15750	0.757589	0.184005	0.913852	-0.0641409	0.525724	-0.248391	0.983533	-0.248146	0.416179	-0.432396	0.919283	-0.18425
LOC_Os01g22600	246528_at	AT5G15640	0.877562	0.152332	0.689551	0.237807	0.454817	0.322348	1	0.085475	0.791272	0.170016	0.972488	0.0845406
LOC_Os06g17285	246529_at	AT5G15730	0.181916	0.458737	0.0417396	0.680387	0.0326534	0.632984	0.985561	0.22165	0.807608	0.174247	1	-0.0474033
LOC_Os09g21210	246532_at	AT5G15870	0.00231631	1.3322	0.000229426	1.53452	0.000565192	1.36188	0.985561	0.202323	0.945926	0.0296775	0.957923	-0.172645
LOC_Os06g15560	246534_at	AT5G15890	0.992033	0.0825349	0.39137	0.992167	0.52126	0.718475	0.970225	0.909632	0.760889	0.63594	0.98024	-0.273692
LOC_Os01g46400	246535_at	AT5G15900	0.542978	0.308479	0.701569	-0.197755	0.420913	-0.287246	0.860441	-0.506234	0.18712	-0.595724	0.960786	-0.0894906
LOC_Os05g51790	246536_at	AT5G15920	0.108024	-0.404695	0.0234798	-0.514724	0.00550641	-0.575605	0.987899	-0.110029	0.647812	-0.17091	0.977768	-0.0608809
LOC_Os03g31400	246541_at	AT5G15400	0.15746	-0.390188	0.0303435	-0.547738	0.010731	-0.590097	0.983533	-0.15755	0.660871	-0.199908	1	-0.0423587
LOC_Os01g51780	246544_at	AT5G15100	0.207122	-1.05008	0.138588	-1.19215	0.0445611	-1.47072	1	-0.142066	0.837576	-0.420638	0.97243	-0.278572
LOC_Os05g45950	246546_at	AT5G15090	0.98398	0.0160651	0.453926	-0.253945	0.0502605	-0.530911	0.974638	-0.27001	0.151096	-0.546976	0.761612	-0.276966
LOC_Os03g16890	246549_at	AT5G15050	0.794118	-0.170389	0.994071	-0.0621497	0.620387	-0.191838	0.99826	0.10824	0.967059	-0.0214483	0.909406	-0.129688
LOC_Os04g39110	246550_at	AT5G14920	0.914628	0.141223	0.104979	-0.981533	0.0382854	-1.08199	0.527789	-1.12276	0.0615666	-1.22321	0.976935	-0.100453
LOC_Os01g56960	246551_at	AT5G15070	0.515023	-0.520188	0.906912	0.0862593	0.803966	-0.233397	0.935442	0.606447	0.778764	0.286791	0.915299	-0.319656
LOC_Os03g31300	246554_at	AT5G15450	0.915621	-0.0253984	0.841415	0.0818945	0.830577	-0.0560525	0.989195	0.107293	0.999728	-0.0306541	0.90043	-0.137947
LOC_Os03g11330	246555_at	AT5G15470	0.116657	-0.553558	0.00926437	-0.863819	0.164264	-0.448592	0.974638	-0.310261	0.877201	0.104966	0.677309	0.415227
LOC_Os03g11400	246557_at	AT5G15510	0.197786	-1.27292	0.278577	-1.06433	0.18573	-1.08354	1	0.208593	0.961361	0.18938	1	-0.0192131
LOC_Os07g01940	246558_at	AT5G15540	0.316	-0.181737	0.215586	-0.199009	0.84938	-0.0279957	1	-0.0172719	0.543563	0.153741	0.713269	0.171013
LOC_Os07g40930	246559_at	AT5G15550	0.595977	-0.229822	0.0873279	-0.548463	4.05e-05	-1.13489	0.940504	-0.318641	0.00665587	-0.905071	0.347224	-0.58643
LOC_Os06g13200	246566_at	AT5G14940	0.282463	-0.637573	0.453679	-0.505334	0.389315	-0.47531	1	0.132239	0.858337	0.162263	1	0.030024
LOC_Os06g13650	246567_at	AT5G14950	0.119184	-0.308434	0.201801	-0.233282	0.000214934	-0.608533	1	0.0751516	0.226628	-0.300099	0.3227	-0.375251
LOC_Os01g21520	246569_at	AT5G14980	0.953664	0.17365	0.945199	-0.116462	0.882349	-0.156877	1	-0.290112	0.877699	-0.330527	1	-0.0404149
LOC_Os01g60010	246572_at	AT5G15010	0.432792	-0.413816	0.258915	-0.512288	0.00491017	-1.0733	1	-0.0984716	0.226287	-0.659488	0.633251	-0.561016
LOC_Os09g18320	246575_at	AT1G31660	0.599462	-0.190272	0.248111	-0.287309	0.00182447	-0.663854	0.987464	-0.097037	0.0731791	-0.473583	0.509087	-0.376546
LOC_Os02g47420	246576_at	AT1G31650	0.871096	-0.197463	0.719346	-0.293522	0.807871	0.219406	1	-0.0960597	0.754706	0.416869	0.839628	0.512929
LOC_Os01g68560	246577_at	AT1G31640	0.696786	-0.402969	0.823598	-0.279591	0.390974	-0.697445	1	0.123378	0.900573	-0.294476	0.902212	-0.417854
LOC_Os08g07010	246580_at	AT1G31770	0.686441	-0.339209	1	-0.0119888	0.168937	-1.05408	0.985036	0.32722	0.661279	-0.714876	0.614414	-1.0421
LOC_Os02g57800	246586_at	AT5G14770	0.869436	0.104589	0.10052	-0.449355	0.75984	-0.0741157	0.443359	-0.553944	0.716946	-0.178705	0.615831	0.375239
LOC_Os04g24110	246589_at	AT5G14860	0.337198	-1.09443	0.680671	-0.554155	0.239579	1.05618	0.983533	0.540275	0.0439927	2.15061	0.428335	1.61034
LOC_Os06g42030	246591_at	AT5G14880	0.387158	0.48424	0.0726361	0.806282	0.0177616	0.930167	0.979531	0.322042	0.436658	0.445927	0.960031	0.123886
LOC_Os02g50940	246592_at	AT5G14890	4.41e-05	1.72888	0.000751446	1.52296	3.05e-06	1.91934	0.989195	-0.205915	0.886146	0.19046	0.815313	0.396375
LOC_Os02g20310	246593_at	AT5G14790	0.053408	-0.392031	0.753204	-0.0638401	0.437138	-0.161399	0.726051	0.328191	0.405443	0.230632	0.954444	-0.0975588
LOC_Os06g29220	246595_at	AT5G14780	0.0193254	3.85985	0.0468652	3.23862	0.162685	2.12296	0.99826	-0.621232	0.439431	-1.73689	0.855229	-1.11566
LOC_Os01g45274	246596_at	AT5G14740	0.692099	-0.428748	0.771903	0.319254	0.0603853	1.39692	0.953518	0.748002	0.0376687	1.82567	0.577944	1.07767
LOC_Os02g04170	246597_at	AT5G14760	0.24842	0.722858	0.0385644	1.12132	0.00150926	1.5034	0.979595	0.398466	0.230548	0.780545	0.828702	0.382078
LOC_Os01g39810	246598_at	AT5G14850	0.123726	-0.252467	0.000878385	-0.508109	0.0747769	-0.249881	0.78884	-0.255642	1	0.00258578	0.545726	0.258228
LOC_Os02g52850	246607_at	AT5G35370	0.332838	1.62664	0.0451243	2.625	0.165749	1.75859	0.967937	0.998368	0.952693	0.131951	0.860285	-0.866416
LOC_Os08g40990	246609_at	AT5G35390	0.970765	0.68351	0.465596	2.31125	0.508082	2.07239	0.983533	1.62774	0.800767	1.38888	1	-0.23886
LOC_Os06g45250	246610_at	AT5G35400	0.374368	-0.203216	0.0291886	-0.439399	0.049193	-0.36556	0.923338	-0.236183	0.669177	-0.162344	0.962356	0.073839
LOC_Os02g04860	246612_at	AT5G35320	0.269909	0.383379	0.326422	0.356637	0.226652	0.40974	1	-0.0267416	0.983762	0.0263611	1	0.0531027
LOC_Os06g40370	246614_at	AT5G35410	0.895294	0.120301	0.534321	0.2792	0.937304	-0.0558198	0.989195	0.158899	0.869067	-0.176121	0.802972	-0.33502
LOC_Os11g28300	246619_at	AT5G36290	0.800692	0.0446057	1	0.00754605	0.925818	0.0219055	0.99826	-0.0370597	0.909194	-0.0227002	0.999867	0.0143595
LOC_Os02g13100	246622_at	AT5G36250	0.000218252	1.36604	0.0022334	1.20446	0.000168537	1.32883	0.99072	-0.161577	0.993433	-0.0372071	0.949483	0.12437
LOC_Os01g16714	246624_at	AT1G48910	0.106413	-1.67027	0.651803	-0.544857	0.936339	-0.0795047	0.895592	1.12541	0.193374	1.59076	0.935477	0.465353
LOC_Os01g65800	246625_at	AT1G48880	0.3049	-0.226263	0.324379	0.190784	0.300909	0.17265	0.251545	0.417048	0.0421616	0.398913	1	-0.0181343
LOC_Os01g56600	246628_at	AT1G48900	0.430055	0.205261	0.469338	0.180301	0.846092	-0.0377808	1	-0.0249603	0.375095	-0.243042	0.713269	-0.218082
LOC_Os03g37090	246631_at	AT1G50740	0.839367	-0.0273799	0.56171	-0.180776	0.130266	-0.422962	0.998773	-0.153396	0.453966	-0.395582	0.851274	-0.242186
LOC_Os01g68750	246634_at	AT1G31730	1	-0.0217782	0.917417	-0.0433593	0.991762	-0.00855176	1	-0.021581	1	0.0132265	1	0.0348075
LOC_Os02g47450	246635_at	AT1G31720	0.0619458	1.00389	0.0929264	0.898968	0.16662	0.69141	1	-0.104921	0.744746	-0.312479	0.956721	-0.207559
LOC_Os02g55440	246650_at	AT5G35160	0.728095	-0.129737	0.757919	-0.12856	0.6929	0.131129	1	0.00117695	0.520917	0.260866	0.800261	0.259689
LOC_Os08g19140	246651_at	AT5G35170	0.174052	-0.541695	0.914915	-0.0279508	0.903465	0.0768617	0.851284	0.513745	0.172651	0.618557	0.959691	0.104813
LOC_Os02g55970	246653_at	AT5G35200	0.0292988	2.27405	0.0269475	2.33645	5.72e-05	3.83536	1	0.0623998	0.222641	1.56131	0.494661	1.49891
LOC_Os03g57840	246654_s_at	AT5G35220	0.883636	-0.149737	0.799312	-0.113123	0.586146	-0.220804	1	0.0366132	0.877201	-0.0710671	0.978617	-0.10768
LOC_Os08g34060	246660_at	AT5G35180	0.815746	0.120641	0.609348	0.209315	0.636737	0.155429	1	0.0886745	0.964814	0.034788	1	-0.0538865
LOC_Os03g20100	246673_at	AT5G30510	0.834117	-0.1927	0.32068	0.497451	0.174715	0.572244	0.794533	0.69015	0.176436	0.764944	0.985755	0.0747935
LOC_Os01g22500	246674_at	AT5G30490	0.101797	-0.248408	0.239105	-0.192468	0.0087321	-0.339396	0.99072	0.0559401	0.738575	-0.0909884	0.702411	-0.146929
LOC_Os04g55210	246681_at	AT5G33280	0.1892	0.332634	0.959828	0.00489892	0.708312	0.112401	0.719895	-0.327735	0.493055	-0.220233	0.900046	0.107502
LOC_Os02g40440	246687_at	AT5G33370	0.77703	0.463207	0.990753	0.00854949	0.613318	0.592948	0.99826	-0.454658	0.978189	0.129741	0.915299	0.584399
LOC_Os08g39820	246699_at	AT5G27990	0.0531591	-0.542906	0.098336	-0.472431	2.93e-06	-1.1283	1	0.0704759	0.0858465	-0.585395	0.118974	-0.655871
LOC_Os03g61810	246702_at	AT5G28050	0.543867	0.131229	0.00229378	0.456659	0.00178764	0.434978	0.378896	0.32543	0.0916283	0.303749	1	-0.0216807
LOC_Os03g59200	246708_at	AT5G28150	0.0266875	-0.766289	0.168603	-0.520172	0.36397	-0.307335	0.975635	0.246116	0.342497	0.458953	0.915299	0.212837
LOC_Os01g14720	246728_at	AT5G28040	0.135579	-1.04372	0.483122	-0.554394	0.0891954	-1.00031	0.9799	0.489323	1	0.0434021	0.856969	-0.445921
LOC_Os01g52490	246730_at	AT5G28060	0.904586	0.173587	0.677067	-0.360003	0.211126	-0.771488	0.979531	-0.533591	0.264547	-0.945075	0.855053	-0.411485
LOC_Os05g05660	246732_at	AT5G27650	0.406886	-0.374319	0.723746	-0.201185	0.0303289	-0.815788	0.985036	0.173134	0.525689	-0.441469	0.499295	-0.614603
LOC_Os01g17070	246733_at	AT5G27660	0.00985127	-0.765088	0.670774	-0.193051	0.422173	-0.277199	0.458035	0.572037	0.176816	0.487889	0.969263	-0.0841487
LOC_Os05g05810	246734_at	AT5G27680	0.660843	-0.28929	0.666303	-0.253946	0.149595	-0.603662	1	0.0353441	0.646933	-0.314372	0.801105	-0.349716
LOC_Os06g05390	246736_at	AT5G27560	0.898094	-0.110551	0.225167	0.472886	0.135252	0.49782	0.740927	0.583437	0.172998	0.60837	1	0.024934
LOC_Os07g47570	246737_at	AT5G27710	0.105509	-0.318358	0.31006	-0.201564	0.213664	-0.217677	0.983533	0.116794	0.794817	0.100681	1	-0.0161127
LOC_Os02g47605	246738_at	AT5G27740	0.876143	-0.111162	0.353567	-0.361785	1	0.0297489	0.979531	-0.250623	0.918982	0.140911	0.736208	0.391534
LOC_Os01g15310	246741_at	AT5G27720	0.963145	0.0168415	0.717172	0.127232	0.911684	-0.0945042	1	0.110391	0.904617	-0.111346	0.875409	-0.221737
LOC_Os07g47670	246744_at	AT5G27760	9.14e-05	3.14103	0.0123413	2.16147	0.0210459	1.80645	0.879736	-0.979563	0.199177	-1.33459	0.964053	-0.355022
LOC_Os01g15290	246746_at	AT5G27820	0.187344	0.258002	0.383385	0.153625	0.574942	0.0919332	0.989195	-0.104377	0.596695	-0.166068	0.955421	-0.0616918
LOC_Os03g22460	246747_at	AT5G27700	0.511531	0.318106	0.612012	0.203927	0.877954	-0.111631	1	-0.114179	0.473388	-0.429737	0.810778	-0.315558
LOC_Os01g70550	246748_at	AT5G27730	0.796851	0.128816	0.520748	0.306047	0.60789	0.196057	1	0.177231	0.96385	0.0672402	0.993509	-0.10999
LOC_Os02g37940	246749_at	AT5G27830	0.110853	0.285832	0.412717	0.176052	0.521009	0.130704	0.978414	-0.10978	0.494243	-0.155128	0.986398	-0.0453478
LOC_Os12g36740	246750_at	AT5G27860	0.0114936	-0.410674	0.00220049	-0.462686	0.0298146	-0.316678	0.99826	-0.0520117	0.831611	0.093996	0.79762	0.146008
LOC_Os12g36670	246755_at	AT5G27920	0.246221	0.135627	0.48073	0.0877461	0.00387921	0.253415	0.987754	-0.0478805	0.371067	0.117789	0.38716	0.165669
LOC_Os05g29030	246756_at	AT5G27930	0.258739	0.531884	0.426692	0.376439	0.00226153	1.07526	0.99826	-0.155444	0.274301	0.543372	0.341368	0.698816
LOC_Os03g22180	246758_at	AT5G27850	0.949239	0.121745	0.839412	-0.128021	0.144078	-0.62233	0.99481	-0.249766	0.219623	-0.744075	0.692804	-0.49431
LOC_Os11g42800	246759_at	AT5G27950	0.669954	0.205766	0.784126	0.126554	0.219008	0.405912	1	-0.0792128	0.746308	0.200146	0.815313	0.279359
LOC_Os01g56590	246760_at	AT5G27970	0.825571	-0.0968196	0.267251	-0.292444	0.550677	-0.134033	0.974638	-0.195624	0.906964	-0.0372131	0.895287	0.158411
LOC_Os12g43140	246761_at	AT5G27980	0.206963	3.85461	0.553034	2.30389	0.156971	3.81541	0.980472	-1.55072	1	-0.0392048	0.872533	1.51151
LOC_Os07g45300	246767_at	AT5G27395	0.491016	-0.317539	0.296998	-0.415724	0.0111154	-0.826341	1	-0.0981857	0.279975	-0.508802	0.679567	-0.410617
LOC_Os05g05130	246768_at	AT5G27400	0.87122	0.0500122	0.678829	-0.124666	0.753939	0.116357	0.974638	-0.174678	0.991314	0.0663449	0.784921	0.241023
LOC_Os02g55310	246770_at	AT5G27460	0.663011	-0.237018	0.0246319	-0.852917	0.00719438	-0.899224	0.706762	-0.615899	0.13332	-0.662206	0.996727	-0.0463076
LOC_Os01g42480	246772_at	AT5G27490	0.0321171	0.313651	0.42016	0.133765	0.692461	0.0603018	0.890641	-0.179885	0.161294	-0.253349	0.928938	-0.0734632
LOC_Os01g62570	246775_at	AT5G27540	0.542575	-0.421165	0.547062	-0.375721	0.268471	-0.57151	1	0.0454436	0.915646	-0.150346	0.968058	-0.195789
LOC_Os05g33030	246776_at	AT5G27550	0.168163	-1.2961	0.215705	-1.13851	0.146845	-1.12228	1	0.157593	0.974846	0.173822	1	0.0162289
LOC_Os06g11450	246777_at	AT5G27420	1.89e-05	3.91939	0.000135422	3.55306	1.17e-05	3.81019	0.99826	-0.366329	1	-0.109203	0.960837	0.257126
LOC_Os10g18220	246778_at	AT5G27450	0.560511	-0.170757	0.110732	-0.461846	0.0299024	-0.540708	0.966808	-0.291088	0.383272	-0.369951	0.961756	-0.0788621
LOC_Os01g37837	246780_at	AT5G27470	0.90744	-0.0767775	0.207154	-0.385948	0.0134365	-0.649714	0.920016	-0.309171	0.0786701	-0.572937	0.780412	-0.263766
LOC_Os05g33730	246782_at	AT5G27320	0.00421407	1.29823	0.0797827	0.839351	0.016138	1.01278	0.953019	-0.458875	0.781073	-0.285447	0.943501	0.173427
LOC_Os11g42350	246785_at	AT5G27380	0.00765149	0.640914	0.230582	0.359125	0.199728	0.325524	0.865438	-0.281789	0.331129	-0.31539	1	-0.0336006
LOC_Os11g04980	246789_at	AT5G27600	0.0919324	0.837088	0.313004	0.56084	0.36948	0.442523	0.981891	-0.276248	0.590196	-0.394565	0.998571	-0.118317
LOC_Os06g50870	246791_at	AT5G27280	0.92422	0.0854841	1	-0.0125206	0.473668	0.317365	1	-0.0980047	0.765813	0.231881	0.842074	0.329885
LOC_Os01g28540	246792_at	AT5G27290	0.272639	0.421022	0.147782	0.539807	0.013249	0.770055	1	0.118786	0.525144	0.349033	0.846416	0.230247
LOC_Os04g39220	246794_s_at	AT5G06350	0.734077	-0.217938	0.0284612	-0.907569	0.000485476	-1.28199	0.669949	-0.689631	0.0168707	-1.06405	0.780586	-0.374423
LOC_Os05g04530	246796_at	AT5G26770	0.497745	-0.801092	0.353107	-0.906652	0.714997	-0.301607	1	-0.10556	0.828319	0.499485	0.88501	0.605045
LOC_Os01g24070	246798_at	AT5G26930	0.132799	1.15668	0.145353	1.09711	0.042794	1.34184	1	-0.0595643	0.913922	0.185158	0.953352	0.244722
LOC_Os03g18940	246799_at	AT5G26940	0.0417426	-0.516181	0.00393028	-0.726593	0.000216498	-0.829047	0.982266	-0.210411	0.430244	-0.312865	0.93333	-0.102454
LOC_Os06g02570	246803_at	AT5G26980	0.740145	-0.149136	0.430238	-0.240361	0.630471	0.177362	0.99826	-0.0912252	0.485398	0.326498	0.546855	0.417723
LOC_Os11g36960	246817_at	AT5G27240	0.282008	-0.607383	0.0341371	-0.986706	0.0013517	-1.33826	0.97355	-0.379323	0.196231	-0.730877	0.840757	-0.351554
LOC_Os06g02120	246818_at	AT5G27270	0.470027	0.174962	0.905911	0.0614024	0.478696	0.151492	0.980472	-0.11356	0.955171	-0.0234701	0.896731	0.0900896
LOC_Os03g19080	246820_at	AT5G26910	0.0996206	-1.43647	0.0860284	-1.44271	0.0623115	-1.36503	1	-0.00624191	1	0.0714413	1	0.0776832
LOC_Os03g30160	246822_at	AT5G26960	0.924758	-0.930838	1	-0.093903	0.794329	0.752299	1	0.836935	0.71338	1.68314	0.96863	0.846202
LOC_Os03g59280	246827_at	AT5G26330	0.845914	0.351903	0.531714	0.717382	0.683427	0.500675	0.99826	0.365479	0.967953	0.148772	0.977768	-0.216706
LOC_Os12g20150	246829_at	AT5G26570	0.233122	-0.302699	0.44549	-0.177826	0.463565	-0.171776	0.99072	0.124873	0.74942	0.130924	1	0.00605043
LOC_Os02g14929	246830_at	AT5G26360	0.339684	-0.415835	0.0191196	-0.853192	0.00343172	-0.946775	0.907982	-0.437357	0.253063	-0.530941	0.966597	-0.0935832
LOC_Os03g11900	246831_at	AT5G26340	0.00995437	3.07261	0.00205865	3.77022	0.00343315	3.26966	0.987126	0.697612	0.965185	0.197054	0.957618	-0.500558
LOC_Os01g18640	246832_at	AT5G26600	0.722968	-0.0668925	0.981535	-4e-05	0.442419	-0.137894	0.983533	0.0668525	0.913166	-0.071002	0.794847	-0.137855
LOC_Os05g46270	246838_at	AT5G26680	0.0528874	-0.998592	0.00732898	-1.32086	0.00148392	-1.41216	0.983533	-0.322272	0.602065	-0.413563	0.980307	-0.0912915
LOC_Os01g36460	246844_at	AT5G26660	0.836711	0.488001	0.456607	1.11158	0.43684	1.11809	0.987449	0.623584	0.814484	0.630092	1	0.00650809
LOC_Os01g16520	246845_at	AT5G26710	0.0610657	-0.452191	0.00354433	-0.661253	0.00166901	-0.66386	0.972444	-0.209062	0.608297	-0.211669	1	-0.002607
LOC_Os05g04370	246846_at	AT5G26760	0.815751	-0.123531	0.799577	0.0617897	0.834874	-0.0832947	0.979531	0.185321	0.982201	0.0402366	0.878968	-0.145084
LOC_Os05g04120	246847_at	AT5G26820	0.484801	1.15643	0.0561095	2.57608	0.0185783	2.8924	0.923367	1.41965	0.313889	1.73597	0.974827	0.316325
LOC_Os03g19520	246849_at	AT5G26850	0.147375	-0.627908	0.0164649	-0.968661	0.0559202	-0.693381	0.979531	-0.340753	0.939869	-0.0654727	0.896731	0.27528
LOC_Os08g39600	246851_at	AT5G26880	0.472741	0.264537	0.0511613	0.644286	0.120934	0.464456	0.935442	0.379749	0.767919	0.199919	0.927576	-0.17983
LOC_Os01g53920	246858_at	AT5G25930	1.36e-05	3.55593	3.81e-06	3.85317	3.25e-08	4.41096	1	0.297247	0.476107	0.855031	0.851798	0.557784
LOC_Os01g10260	246860_at	AT5G25840	0.245525	20	0.156464	20	0.0774834	20	1	0.403394	0.917172	0.72098	1	0.317586
LOC_Os02g42314	246862_at	AT5G25760	0.672845	-0.122477	0.810337	0.111351	0.936922	0.046317	0.956977	0.233829	0.670789	0.168794	0.99262	-0.0650341
LOC_Os02g13380	246863_at	AT5G25940	0.000419426	1.28335	0.0262071	0.895361	0.0631042	0.667803	0.933074	-0.387987	0.242524	-0.615545	0.933282	-0.227558
LOC_Os06g37224	246864_at	AT5G25900	0.880184	-1.41228	0.240456	2.91212	0.97782	0.605045	0.67469	4.3244	0.787116	2.01732	0.699988	-2.30708
LOC_Os10g41960	246865_s_at	AT5G27640	0.186234	-0.473377	0.0223397	-0.749422	0.000312475	-1.03817	0.977344	-0.276045	0.168527	-0.564796	0.778615	-0.288751
LOC_Os07g03600	246875_at	AT5G26130	0.284619	20	0.222949	20	0.304923	20	1	0.126542	0.944878	-0.76921	0.980167	-0.895753
LOC_Os06g37420	246881_at	AT5G26040	0.219422	-0.399103	1	0.013213	0.806004	-0.0986141	0.818486	0.412316	0.456074	0.300489	0.96837	-0.111827
LOC_Os02g12600	246882_at	AT5G26180	0.798992	0.162473	0.64221	-0.295927	0.299365	-0.513201	0.947926	-0.4584	0.260476	-0.675674	0.928938	-0.217274
LOC_Os05g32440	246885_at	AT5G26230	1	0.0061145	0.674937	0.261985	0.659856	0.292165	0.985561	0.255871	0.79409	0.286051	1	0.0301798
LOC_Os03g48940	246886_at	AT5G26240	0.776488	-0.055821	0.538369	-0.0690869	0.221279	0.1169	1	-0.0132659	0.183146	0.172721	0.2765	0.185987
LOC_Os02g03600	246894_at	AT5G25530	0.587225	0.124874	0.761502	0.0653349	0.998346	-0.0464794	1	-0.0595396	0.642241	-0.171354	0.930809	-0.111814
LOC_Os01g52110	246897_at	AT5G25560	0.513743	0.378093	0.62583	0.306485	0.181255	0.647781	1	-0.0716086	0.827128	0.269687	0.858416	0.341296
LOC_Os05g32760	246899_at	AT5G25590	0.067365	-1.24785	0.0546384	-1.31763	0.00349273	-1.71721	1	-0.0697798	0.669478	-0.469355	0.848719	-0.399576
LOC_Os05g45240	246900_at	AT5G25620	0.642778	0.81894	0.240033	1.5413	0.0183597	2.79656	0.983533	0.722358	0.216915	1.97762	0.762715	1.25527
LOC_Os01g12810	246901_at	AT5G25630	0.00930706	1.30045	0.000128295	1.69046	8.62e-09	2.41755	0.940504	0.390013	0.0255556	1.1171	0.560531	0.727088
LOC_Os01g42630	246904_at	AT5G25480	0.818516	0.0540324	1	-0.0135777	0.641622	0.100506	0.999373	-0.0676101	0.969637	0.0464734	0.911029	0.114084
LOC_Os05g08820	246905_at	AT5G25570	0.888651	-0.0263268	0.928193	-0.0551336	0.281683	-0.341649	1	-0.0288068	0.63018	-0.315322	0.784584	-0.286515
LOC_Os05g08560	246907_at	AT5G25510	0.492972	-0.274343	0.48817	-0.275121	0.462536	-0.227196	1	-0.000777326	0.981184	0.0471471	1	0.0479245
LOC_Os01g53240	246908_at	AT5G25610	0.241543	0.88204	0.581071	0.428452	0.053831	1.19072	0.982266	-0.453588	0.813727	0.308675	0.678238	0.762264
LOC_Os06g06770	246909_at	AT5G25770	0.2652	-0.311787	0.707395	-0.107245	0.930901	-0.0475634	0.974638	0.204542	0.4177	0.264223	0.962356	0.0596812
LOC_Os12g08740	246910_at	AT5G25800	0.569075	-0.178595	0.0544301	-0.481049	0.225768	-0.265752	0.899678	-0.302454	0.840255	-0.0871572	0.840757	0.215297
LOC_Os01g54210	246913_at	AT5G25830	0.531134	0.54967	0.781572	-0.298396	0.934069	0.127683	0.895592	-0.848067	0.69032	-0.421987	0.916356	0.42608
LOC_Os01g52500	246915_at	AT5G25880	0.684897	-0.289763	1	0.0351165	0.818001	-0.173632	0.983533	0.324879	0.898996	0.116131	0.965806	-0.208748
LOC_Os07g35110	246916_at	AT5G25910	0.167793	-1.15378	0.192613	-1.04926	0.161131	-0.938197	1	0.104516	0.978858	0.215578	1	0.111062
LOC_Os01g42520	246919_at	AT5G25460	0.297766	0.842364	0.916265	-0.132868	0.382547	-0.546334	0.807747	-0.975232	0.0672498	-1.3887	0.849247	-0.413466
LOC_Os08g16880	246921_at	AT5G25080	0.845914	0.0646297	0.41953	-0.213406	0.0663488	-0.410019	0.886277	-0.278036	0.0722226	-0.474649	0.825192	-0.196613
LOC_Os02g08360	246924_at	AT5G25060	7.78e-05	-0.335117	2.38e-06	-0.39234	1.13e-08	-0.442613	0.983533	-0.0572238	0.400538	-0.107497	0.911984	-0.0502729
LOC_Os10g30390	246925_at	AT5G25180	0.29635	3.77848	0.12746	4.44205	0.753288	2.08204	1	0.663574	0.65958	-1.69644	0.688132	-2.36001
LOC_Os02g08544	246930_at	AT5G25220	0.93071	-0.00683522	0.34718	0.265517	0.535612	0.149291	0.967937	0.272353	0.816166	0.156126	0.953352	-0.116227
LOC_Os02g55380	246932_at	AT5G25190	0.869435	-0.346569	0.80453	-0.435654	0.18209	-1.84194	1	-0.0890842	0.520314	-1.49537	0.785323	-1.40628
LOC_Os04g36650	246933_at	AT5G25160	0.757589	-0.836731	0.933343	-0.45862	0.634381	-1.01342	1	0.37811	1	-0.176686	0.953352	-0.554796
LOC_Os01g07750	246936_at	AT5G25360	0.201705	0.319844	0.020752	0.570485	0.0189589	0.520577	0.970225	0.25064	0.691447	0.200732	1	-0.0499082
LOC_Os03g59220	246944_at	AT5G25450	0.298748	0.35453	0.365857	0.262005	0.529739	-0.139561	1	-0.0925249	0.11212	-0.494091	0.422082	-0.401566
LOC_Os08g40450	246946_at	AT5G25070	0.23842	0.196877	0.381313	0.164734	0.682096	0.088391	1	-0.0321426	0.581492	-0.108486	0.920239	-0.0763432
LOC_Os01g72740	246947_at	AT5G25120	0.68622	0.544545	0.721312	0.466699	1	0.0178815	1	-0.0778456	0.730952	-0.526663	0.919477	-0.448818
LOC_Os02g09320	246949_at	AT5G25140	0.0326126	4.36241	0.586316	2.18281	0.153714	3.23207	0.837165	-2.1796	0.614299	-1.13034	0.911691	1.04927
LOC_Os07g10520	246950_at	AT5G25150	0.815746	-0.105305	0.231138	-0.307773	0.486764	-0.159611	0.963018	-0.202468	0.870427	-0.0543061	0.903934	0.148162
LOC_Os04g33870	246952_at	AT5G04820	0.623142	-0.438222	0.101993	-1.32327	0.0178122	-1.65983	0.940811	-0.885046	0.239563	-1.2216	0.914248	-0.336558
LOC_Os01g73500	246954_at	AT5G04830	0.0594972	-1.92434	0.0344644	-2.19354	0.980205	0.0155771	1	-0.2692	0.0839505	1.93992	0.179899	2.20912
LOC_Os03g57450	246955_at	AT5G04870	0.96959	0.0521999	0.0534792	0.651445	0.00659865	0.811712	0.567583	0.599245	0.0341644	0.759512	0.911984	0.160267
LOC_Os09g04210	246957_at	AT5G24670	0.284942	0.236811	0.426475	0.197332	0.200351	0.260288	1	-0.0394789	1	0.0234769	0.964652	0.0629558
LOC_Os01g46510	246960_at	AT5G24710	0.369504	-0.318829	0.495258	-0.230924	0.41199	-0.22203	1	0.0879052	0.925656	0.0967987	1	0.00889353
LOC_Os02g07840	246962_s_at	AT5G24800	1	0.00373282	0.151478	0.925801	0.828799	0.125853	0.740533	0.922069	0.885733	0.12212	0.653715	-0.799948
LOC_Os06g45100	246966_at	AT5G24850	0.448862	-0.851632	0.329188	-0.966098	0.823947	0.168699	1	-0.114466	0.377555	1.02033	0.608555	1.1348
LOC_Os02g26210	246967_at	AT5G24860	0.602813	0.54841	0.0831871	1.30422	0.0594881	1.31668	0.931406	0.755815	0.465028	0.768267	1	0.0124523
LOC_Os07g27480	246973_at	AT5G24970	0.0774838	-0.413847	0.00565357	-0.564318	0.0567863	-0.375646	0.976513	-0.150471	0.99731	0.0382008	0.802425	0.188672
LOC_Os07g15770	246977_at	AT5G24930	0.814253	-1.76874	0.470096	-20	0.510179	-3.21701	0.998773	-20	0.933655	-1.44827	1	20
LOC_Os05g40384	246978_at	AT5G24910	0.0219936	2.09807	0.0332985	1.8549	0.0410417	1.67448	1	-0.243176	0.858262	-0.42359	0.989405	-0.180414
LOC_Os03g10400	246980_at	AT5G67530	0.062855	-0.191407	0.105615	-0.158053	0.0454917	-0.183798	1	0.0333534	0.992695	0.0076087	0.999527	-0.0257447
LOC_Os02g33560	246981_at	AT5G04840	0.418969	-0.380558	0.0810039	-0.710304	0.0443257	-0.747087	0.979531	-0.329746	0.587926	-0.366529	1	-0.0367829
LOC_Os01g41160	246985_at	AT5G67290	0.598566	0.765973	0.413174	0.985307	0.0381391	2.18995	1	0.219334	0.359046	1.42397	0.721438	1.20464
LOC_Os02g09480	246987_at	AT5G67300	0.805632	-0.131791	0.0172094	-1.22766	2.92e-05	-1.85017	0.463392	-1.09587	0.00134405	-1.71837	0.616762	-0.622509
LOC_Os03g40830	246990_at	AT5G67360	0.483819	0.677161	0.357333	0.724688	0.473688	0.55163	1	0.0475265	0.97002	-0.125532	0.978223	-0.173058
LOC_Os06g45450	246994_at	AT5G67460	0.283151	1.19559	0.245939	1.1073	0.540339	0.647916	1	-0.0882858	0.75379	-0.547671	0.893665	-0.459385
LOC_Os03g10680	246995_at	AT5G67470	0.396842	-0.398697	0.396873	-0.392413	0.0832313	-0.655247	1	0.00628389	0.749713	-0.256551	0.85813	-0.262835
LOC_Os03g33090	246996_at	AT5G67420	0.353836	2.16833	0.225536	2.39397	0.646393	0.843144	1	0.225646	0.733568	-1.32518	0.82074	-1.55083
LOC_Os03g32790	246997_at	AT5G67390	0.236123	0.705444	0.33	0.557631	0.250632	0.584105	1	-0.147813	0.937617	-0.121339	1	0.0264741
LOC_Os03g32490	246998_at	AT5G67370	0.446335	-0.846455	0.673513	-0.501139	0.301648	0.753437	0.995479	0.345315	0.0931102	1.59989	0.506345	1.25458
LOC_Os03g55389	247000_at	AT5G67380	0.302884	-0.143474	0.227206	-0.138675	0.0370045	-0.210714	1	0.00479883	0.677967	-0.0672399	0.878785	-0.0720387
LOC_Os07g22220	247002_at	AT5G67320	0.815961	-0.115743	0.0870917	-0.394368	0.152874	-0.305458	0.843922	-0.278625	0.505081	-0.189715	0.959891	0.0889108
LOC_Os11g16310	247003_at	AT5G67550	0.549206	0.455203	0.20312	0.748751	0.0726592	0.930908	0.985561	0.293548	0.568969	0.475705	0.963106	0.182157
LOC_Os01g48380	247004_at	AT5G67570	0.0976359	-0.608423	0.0586561	-0.5953	0.000392597	-1.03973	1	0.0131233	0.311081	-0.431308	0.655379	-0.444431
LOC_Os06g06330	247006_at	AT5G67490	0.459223	0.452985	0.768418	0.202774	0.896716	-0.0289351	0.985424	-0.250211	0.440067	-0.48192	0.89644	-0.231709
LOC_Os03g10510	247007_at	AT5G67500	0.599094	0.22283	0.656213	0.164623	0.747367	0.123306	1	-0.0582075	0.887551	-0.0995246	0.999128	-0.0413171
LOC_Os07g39710	247011_at	AT5G67590	0.973768	-0.0208398	0.119018	0.235181	0.966241	-0.0197374	0.642306	0.256021	1	0.00110241	0.41116	-0.254918
LOC_Os01g66890	247013_at	AT5G67480	0.617425	-0.488316	0.33905	0.823109	0.102547	1.17899	0.631829	1.31143	0.0482489	1.66731	0.915724	0.355884
LOC_Os07g39290	247014_at	AT5G67630	0.172179	0.629145	0.103638	0.745509	0.0615076	0.750686	1	0.116364	0.928808	0.121541	1	0.0051772
LOC_Os09g28040	247015_at	AT5G66960	0.14471	-0.657637	0.0245673	-0.932694	0.00134774	-1.18831	0.983533	-0.275056	0.364909	-0.530671	0.881796	-0.255614
LOC_Os03g27850	247020_at	AT5G67020	0.652808	1.81966	0.873012	0.824161	0.663416	1.39837	1	-0.995498	0.987999	-0.421289	0.999527	0.574209
LOC_Os04g56240	247022_at	AT5G67050	0.197164	-1.74244	0.752813	-0.550549	0.729633	-0.520705	0.933064	1.19189	0.480308	1.22173	1	0.0298438
LOC_Os04g37619	247025_at	AT5G67030	0.167104	-0.852173	0.0763761	-0.968826	0.00819942	-1.36279	1	-0.116653	0.579176	-0.510616	0.879093	-0.393963
LOC_Os02g06380	247030_at	AT5G67210	0.860374	0.333933	0.910819	0.153778	0.914401	0.0918396	1	-0.180154	0.965007	-0.242093	1	-0.0619388
LOC_Os06g47340	247031_at	AT5G67230	1	-0.00468858	0.464559	0.308009	0.0370111	0.734105	0.970225	0.312697	0.097239	0.738794	0.708528	0.426096
LOC_Os04g30570	247040_at	AT5G67150	1	-0.00675028	0.732772	-1.88816	0.563945	1.11232	0.99826	-1.88141	0.718008	1.11907	0.646461	3.00048
LOC_Os06g49870	247042_at	AT5G67220	0.225908	0.403327	0.303295	0.352545	0.846634	-0.0782166	1	-0.0507829	0.184573	-0.481544	0.58651	-0.430761
LOC_Os03g55560	247044_at	AT5G66850	0.184696	0.215102	0.149925	0.22893	8.41e-08	0.660875	1	0.0138284	0.00324872	0.445773	0.0132388	0.431945
LOC_Os11g04200	247046_at	AT5G66540	0.266859	-0.491165	0.0341671	-0.780474	0.000675502	-1.1077	0.974638	-0.289308	0.158272	-0.616538	0.780742	-0.32723
LOC_Os03g55830	247048_at	AT5G66560	0.873252	-0.151799	0.960134	-0.0958423	0.483336	-0.465304	1	0.0559569	0.8237	-0.313505	0.875554	-0.369462
LOC_Os01g44140	247049_at	AT5G66440	0.609613	-0.482733	0.234614	-0.943904	0.165726	-0.939033	0.985036	-0.461171	0.733286	-0.4563	1	0.00487101
LOC_Os03g10140	247054_at	AT5G66730	0.0247747	0.651264	0.0290899	0.626465	0.000134366	0.947743	1	-0.0247989	0.459939	0.296479	0.677309	0.321278
LOC_Os03g51230	247056_at	AT5G66750	0.638858	-0.597552	0.274813	-1.11521	0.246683	-0.992478	0.986612	-0.517658	0.801741	-0.394926	1	0.122731
LOC_Os03g51330	247057_at	AT5G66770	0.911392	-0.0845524	0.761383	-0.242832	0.595867	-0.279685	1	-0.158279	0.869017	-0.195133	0.996727	-0.0368539
LOC_Os07g10830	247058_at	AT5G66680	0.985541	0.0197628	0.0800499	-0.367083	0.000114458	-0.687363	0.539341	-0.386846	0.000448242	-0.707126	0.490411	-0.32028
LOC_Os07g04240	247060_at	AT5G66760	0.99946	0.081491	0.833079	-0.0821082	0.166148	-0.543927	0.999373	-0.163599	0.294274	-0.625418	0.730558	-0.461819
LOC_Os03g51350	247061_at	AT5G66780	0.918259	0.572642	0.42158	2.35371	0.34488	2.34663	0.982266	1.78107	0.660871	1.77399	1	-0.00708205
LOC_Os10g24070	247062_at	AT5G66810	0.750684	0.0960298	0.837539	-0.0543207	0.792845	0.0723368	0.977344	-0.150351	0.956315	-0.023693	0.883444	0.126658
LOC_Os03g08740	247063_at	AT5G66820	0.651976	-0.116435	0.680696	-0.120922	0.922126	-0.0463843	1	-0.0044873	0.800589	0.0700502	0.957696	0.0745375
LOC_Os04g58190	247066_at	AT5G66940	0.530595	0.521952	0.457897	0.496273	0.698206	0.256497	1	-0.0256786	0.866041	-0.265454	0.948537	-0.239776
LOC_Os02g52490	247068_at	AT5G66800	0.530415	0.369493	0.98631	-0.0606871	0.440101	0.397234	0.967937	-0.43018	1	0.0277413	0.800261	0.457921
LOC_Os07g02810	247069_at	AT5G66920	0.892421	0.164042	0.880736	0.123661	1	0.0278151	1	-0.0403814	0.913166	-0.136227	0.983261	-0.095846
LOC_Os05g16630	247075_at	AT5G66410	0.554328	-0.147675	0.551374	-0.145799	0.0635678	-0.331618	1	0.0018765	0.53574	-0.183942	0.729642	-0.185819
LOC_Os06g27800	247077_at	AT5G66420	0.60728	0.207694	0.645197	0.188906	0.910123	0.0715767	1	-0.0187878	0.780804	-0.136117	0.952716	-0.117329
LOC_Os03g04300	247079_at	AT5G66055	0.321332	-0.331549	0.571756	-0.182486	0.536724	-0.21291	0.987899	0.149062	0.797766	0.118639	1	-0.0304234
LOC_Os08g43540	247080_at	AT5G66140	0.764187	0.224984	0.744959	0.139167	0.293703	-0.405278	1	-0.0858171	0.237843	-0.630262	0.528478	-0.544445
LOC_Os03g51700	247083_at	AT5G66290	0.642778	0.134766	0.892584	0.021727	0.991024	-0.0583766	0.99826	-0.113039	0.685276	-0.193143	0.977213	-0.0801037
LOC_Os04g59470	247084_at	AT5G66300	0.178788	-2.26948	0.946044	-0.155377	0.0895406	-2.62242	0.857121	2.1141	1	-0.352938	0.560531	-2.46704
LOC_Os02g43150	247086_at	AT5G66320	0.850502	0.179076	0.799388	0.154878	0.845021	-0.0966229	1	-0.0241982	0.760887	-0.275699	0.889022	-0.251501
LOC_Os02g43250	247087_at	AT5G66330	0.933697	0.187031	0.698452	0.267359	0.62152	-0.334659	1	0.0803271	0.670789	-0.52169	0.720327	-0.602017
LOC_Os01g15830	247091_at	AT5G66390	0.540643	1.2296	0.695846	0.670901	0.36709	1.31816	1	-0.558701	0.972652	0.088561	0.937187	0.647262
LOC_Os08g43410	247093_at	AT5G66350	0.750279	-0.342935	0.643916	0.409007	0.109321	-1.27512	0.931406	0.751942	0.485826	-0.932186	0.199965	-1.68413
LOC_Os01g47400	247097_at	AT5G66460	0.933317	-0.164301	0.652347	0.326634	0.473523	0.510803	0.979531	0.490935	0.547435	0.675104	0.993509	0.184169
LOC_Os05g49220	247098_at	AT5G66470	0.969391	0.0328753	0.345039	0.296279	0.67764	0.139587	0.955514	0.263404	0.869291	0.106712	0.89921	-0.156691
LOC_Os01g33070	247099_at	AT5G66500	0.517998	-0.591267	0.498055	-0.611166	0.121804	-1.07459	1	-0.0198989	0.752758	-0.483321	0.889024	-0.463422
LOC_Os02g49830	247100_at	AT5G66520	0.966802	-0.0547146	0.243268	0.349649	0.69314	-0.162768	0.820281	0.404364	0.886409	-0.108053	0.393002	-0.512417
LOC_Os09g15820	247101_at	AT5G66530	0.0850832	-0.621976	0.240406	-0.413107	0.0449618	-0.659962	0.985036	0.208869	1	-0.0379862	0.884723	-0.246855
LOC_Os03g12810	247102_at	AT5G66550	0.39748	-0.375274	0.982287	-0.0181779	0.939911	-0.0870814	0.916587	0.357096	0.55732	0.288192	0.991126	-0.0689035
LOC_Os02g48380	247112_at	AT5G65950	0.927122	-0.0209151	0.431255	-0.170405	0.222577	-0.228956	0.980472	-0.14949	0.509321	-0.208041	0.977616	-0.0585504
LOC_Os01g56100	247114_at	AT5G65910	0.368973	-0.249124	0.63262	-0.134817	0.207149	-0.288018	0.987899	0.114307	0.966961	-0.0388939	0.872786	-0.153201
LOC_Os04g57140	247115_at	AT5G65930	0.391599	-0.534759	0.117389	-0.800145	0.547256	-0.278617	0.985317	-0.265386	0.850894	0.256143	0.756683	0.521528
LOC_Os10g42220	247117_at	AT5G65940	0.837927	0.587672	0.263779	1.13652	0.094486	1.29415	0.979531	0.548853	0.431287	0.70648	0.992872	0.157627
LOC_Os03g64190	247127_at	AT5G66100	0.492574	-0.158968	0.0975114	-0.332345	0.000260761	-0.634454	0.974638	-0.173378	0.0386414	-0.475487	0.533246	-0.302109
LOC_Os10g42660	247133_at	AT5G66230	0.179932	-1.52862	0.327662	-1.15134	0.0520367	-1.85072	0.996841	0.377275	0.876421	-0.3221	0.831438	-0.699375
LOC_Os04g17660	247136_at	AT5G66170	0.0148529	1.48147	0.866766	0.116386	0.658435	0.276203	0.344011	-1.36509	0.10415	-1.20527	0.985533	0.159817
LOC_Os02g37140	247141_at	AT5G65560	1	-0.0279613	0.223574	-0.237426	0.835433	-0.0521686	0.886142	-0.209465	0.929142	-0.0242073	0.731321	0.185258
LOC_Os03g38870	247144_at	AT5G65590	0.0858222	3.72541	0.167841	3.20101	0.0550886	3.78337	1	-0.524404	1	0.0579522	0.96431	0.582356
LOC_Os04g53070	247147_at	AT5G65630	0.478423	0.204942	0.438712	-0.26064	0.210763	-0.340665	0.596155	-0.465582	0.0561852	-0.545607	0.968443	-0.0800249
LOC_Os03g04310	247151_at	AT5G65640	0.595654	-0.417694	0.6263	-0.416952	0.292584	-0.667988	1	0.000741732	0.884148	-0.250294	0.927661	-0.251036
LOC_Os02g58340	247152_at	AT5G65620	1.76e-05	-0.663382	0.0163642	-0.41652	0.00477645	-0.45146	0.799426	0.246862	0.351622	0.211922	0.997113	-0.0349405
LOC_Os03g12730	247153_at	AT5G65700	0.508143	-0.648426	0.991149	-0.0527137	0.841887	-0.270743	0.958596	0.595712	0.742508	0.377683	0.96596	-0.21803
LOC_Os04g32020	247155_at	AT5G65750	0.0838764	0.42536	0.0660116	0.430108	0.266903	0.247215	1	0.00474736	0.68299	-0.178145	0.846416	-0.182893
LOC_Os01g56150	247156_at	AT5G65760	0.8506	-0.0252927	0.763451	0.0894878	0.53059	0.119337	0.980472	0.114781	0.504148	0.14463	0.974208	0.0298494
LOC_Os01g56140	247157_at	AT5G65770	0.000726474	-0.642054	0.00110079	-0.613167	0.000269981	-0.632299	1	0.0288871	0.993595	0.00975509	1	-0.019132
LOC_Os09g16910	247164_at	AT5G65720	0.497752	-0.123454	0.340811	-0.187925	0.376523	-0.15931	1	-0.0644714	1	-0.0358564	1	0.028615
LOC_Os03g51950	247166_at	AT5G65840	0.691726	-0.21861	0.959239	-0.0641711	0.63147	-0.203695	0.988581	0.154439	1	0.0149155	0.931504	-0.139523
LOC_Os03g55330	247168_at	AT5G65860	0.610054	0.46299	0.763819	0.244869	0.438138	-0.534657	1	-0.218121	0.240027	-0.997647	0.657657	-0.779526
LOC_Os02g10940	247169_at	AT5G65520	0.890265	0.0496746	0.869616	0.0582314	0.925291	-0.110023	1	0.00855671	0.848734	-0.159698	0.946623	-0.168254
LOC_Os06g45350	247170_at	AT5G65530	0.796827	-0.162578	0.993375	0.0432714	0.38331	0.414596	0.99481	0.205849	0.335062	0.577174	0.799375	0.371324
LOC_Os02g37690	247172_at	AT5G65550	0.875387	0.236862	0.732086	0.228262	0.132692	0.764883	1	-0.00860033	0.407797	0.528021	0.746093	0.536621
LOC_Os05g36280	247180_at	AT5G65360	0.704376	-0.600459	0.788787	-0.449929	0.48844	-0.738532	1	0.15053	0.949798	-0.138073	0.95581	-0.288603
LOC_Os09g28940	247184_at	AT5G65450	0.888757	-0.109866	0.495337	-0.240646	0.380424	-0.265399	0.986612	-0.13078	0.719071	-0.155533	1	-0.024753
LOC_Os08g34740	247187_at	AT5G65490	0.292565	-0.247458	0.0926661	-0.373389	0.00823192	-0.514211	0.989195	-0.12593	0.429886	-0.266753	0.869571	-0.140823
LOC_Os06g11410	247190_at	AT5G65420	0.563598	-0.634768	0.287365	-0.97794	0.21745	-0.948346	0.998693	-0.343172	0.828061	-0.313578	1	0.0295941
LOC_Os03g08900	247193_at	AT5G65380	0.000224425	3.23535	0.0976869	1.57053	1.24e-05	3.66934	0.546833	-1.66482	0.790942	0.433988	0.115502	2.09881
LOC_Os06g11520	247198_at	AT5G65290	0.699514	0.477966	0.795143	0.284343	0.810196	0.322131	1	-0.193622	0.92049	-0.155835	1	0.0377875
LOC_Os02g51640	247200_at	AT5G65120	0.546674	-0.679006	0.328665	-0.929522	0.443846	-0.624255	1	-0.250516	1	0.0547507	0.977768	0.305267
LOC_Os02g51790	247201_at	AT5G65220	0.806811	-0.267777	0.471268	0.410173	0.384971	0.425376	0.886277	0.67795	0.348321	0.693154	1	0.0152038
LOC_Os04g54420	247203_at	AT5G65180	0.464479	-0.276057	0.0762568	-0.513276	0.018948	-0.597405	0.970225	-0.237219	0.381516	-0.321348	0.95914	-0.0841287
LOC_Os02g36390	247207_at	AT5G65000	0.411412	-0.323892	0.653348	-0.164716	0.297646	-0.360747	0.99481	0.159176	1	-0.0368553	0.923896	-0.196031
LOC_Os04g54820	247209_at	AT5G64830	0.786702	0.132479	0.626338	-0.173028	0.292239	-0.334086	0.935442	-0.305507	0.246709	-0.466565	0.935241	-0.161058
LOC_Os03g07380	247214_at	AT5G64850	0.515722	0.269026	0.881087	0.0351342	0.450495	-0.274487	0.983533	-0.233891	0.183268	-0.543512	0.730558	-0.309621
LOC_Os07g43390	247216_at	AT5G64860	7.59e-05	-1.68623	0.0304261	-1.02367	0.57006	-0.331543	0.771692	0.662551	0.00412197	1.35468	0.519877	0.692132
LOC_Os03g18130	247218_at	AT5G65010	0.000358962	4.77037	0.00247558	4.06975	0.000120557	4.88838	0.984721	-0.70062	0.966961	0.118011	0.857856	0.818632
LOC_Os02g51600	247225_at	AT5G65090	0.632442	-2.50073	1	0.220949	0.837115	-0.951991	0.979531	2.72168	0.896975	1.54874	0.958196	-1.17294
LOC_Os02g36510	247226_at	AT5G65100	0.706461	0.975898	0.777796	-0.576371	0.876272	0.532134	0.945244	-1.55227	0.901531	-0.443764	0.865921	1.10851
LOC_Os03g09170	247227_at	AT5G65130	0.689152	0.622247	0.213823	1.28385	0.0150577	2.16134	0.979531	0.661598	0.167955	1.5391	0.762086	0.8775
LOC_Os07g43160	247228_at	AT5G65140	0.134242	-2.10099	0.760457	-0.636336	0.280243	-1.44576	0.894901	1.46466	0.777102	0.655229	0.875725	-0.809428
LOC_Os02g51730	247229_at	AT5G65160	0.537588	1.21217	0.63807	0.923234	0.0593368	2.63572	1	-0.28894	0.497758	1.42354	0.653715	1.71248
LOC_Os02g36570	247232_at	AT5G64940	0.101728	-0.53446	0.977245	-0.00500665	0.0215596	0.685491	0.662319	0.529454	4.58e-05	1.21995	0.157473	0.690498
LOC_Os03g09110	247233_at	AT5G64970	0.881125	0.0541513	0.701643	-0.0824751	0.432577	-0.127752	0.979531	-0.136626	0.456579	-0.181903	0.969112	-0.0452764
LOC_Os12g08820	247237_at	AT5G64600	0.0116089	-0.439387	1.05e-06	-0.77417	2.13e-05	-0.645102	0.526933	-0.334783	0.415766	-0.205715	0.847527	0.129068
LOC_Os07g43360	247238_at	AT5G64610	0.00681546	-0.574269	0.000229426	-0.747642	0.000190608	-0.70304	0.974638	-0.173373	0.724748	-0.128771	0.998616	0.0446015
LOC_Os02g33680	247240_at	AT5G64660	0.147488	1.38331	0.0719756	1.5532	0.22909	1.01071	1	0.16989	0.849523	-0.372606	0.873725	-0.542496
LOC_Os01g15520	247241_at	AT5G64680	0.415433	-0.141317	0.567563	-0.0957017	0.0199993	-0.338913	1	0.0456152	0.449305	-0.197596	0.567854	-0.243211
LOC_Os01g10970	247243_at	AT5G64700	0.146889	3.68853	0.734437	2.12637	0.226212	3.24501	0.963839	-1.56217	0.88133	-0.443526	0.925136	1.11864
LOC_Os03g62090	247251_at	AT5G64740	0.642574	-0.339078	0.351414	-0.586453	0.765915	-0.145688	0.99826	-0.247374	0.899458	0.19339	0.860285	0.440764
LOC_Os01g08690	247255_at	AT5G64780	0.355313	0.265897	0.0223223	0.570271	0.0823429	0.420166	0.916292	0.304374	0.794898	0.154269	0.885769	-0.150105
LOC_Os02g33860	247256_at	AT5G64730	0.901024	0.0267387	0.961245	-0.00945741	0.41789	-0.181279	1	-0.0361961	0.458617	-0.208018	0.759999	-0.171822
LOC_Os03g08710	247258_at	AT5G64816	0.854539	0.185733	0.612922	0.257124	0.824818	-0.133924	1	0.0713913	0.752906	-0.319657	0.784926	-0.391048
LOC_Os01g68970	247259_at	AT5G64930	0.923205	-0.0705194	0.386892	-0.234202	0.992958	0.00974166	0.979531	-0.163683	0.927824	0.0802611	0.740403	0.243944
LOC_Os04g01230	247261_at	AT5G64460	0.000778096	0.512959	0.0254795	0.373575	0.305391	0.179431	0.962778	-0.139384	0.0739129	-0.333528	0.679567	-0.194144
LOC_Os04g01250	247262_at	AT5G64440	0.1661	0.527694	0.300809	0.411472	0.162252	0.461026	0.99826	-0.116222	0.957084	-0.0666677	0.981402	0.049554
LOC_Os02g02580	247263_at	AT5G64470	0.963727	0.0186837	0.70798	0.0673772	0.821497	0.0339616	1	0.0486934	0.963028	0.0152779	0.990996	-0.0334156
LOC_Os02g34970	247264_at	AT5G64530	0.659293	0.90852	0.462797	1.23104	0.774875	-0.444751	1	0.322516	0.534047	-1.35327	0.675176	-1.67579
LOC_Os02g36590	247265_at	AT5G64550	0.658685	-0.23756	0.926352	0.0417414	0.00936283	0.966417	0.976593	0.279302	0.00378529	1.20398	0.158021	0.924675
LOC_Os01g19220	247266_at	AT5G64570	0.814753	-0.45514	0.89466	0.212548	0.768016	-0.38598	0.983533	0.667688	1	0.0691602	0.896731	-0.598528
LOC_Os03g09230	247268_at	AT5G64080	0.126726	1.24512	0.0516325	1.38573	0.128368	0.996203	1	0.140607	0.945607	-0.248918	0.916259	-0.389525
LOC_Os03g09100	247270_at	AT5G64220	0.873485	-0.0953156	0.793867	-0.104181	0.784064	0.107902	1	-0.0088654	0.73788	0.203217	0.860285	0.212083
LOC_Os02g04950	247271_at	AT5G64270	0.227374	-0.157294	0.00414519	-0.303077	0.00284822	-0.290285	0.84164	-0.145782	0.351622	-0.13299	1	0.0127918
LOC_Os02g36340	247272_at	AT5G64300	4.69e-08	0.736173	3.44e-06	0.683258	3.54e-43	1.756	0.987126	-0.0529148	4.7e-13	1.01983	2.51e-15	1.07274
LOC_Os09g28890	247274_at	AT5G64360	0.747586	-0.176723	0.821734	-0.152528	0.988376	0.0121588	1	0.0241951	0.779648	0.188882	0.959891	0.164687
LOC_Os07g30170	247275_at	AT5G64370	0.110958	0.93621	0.00639295	1.46088	0.00700495	1.30821	0.955514	0.524669	0.663979	0.371999	0.994141	-0.15267
LOC_Os02g04270	247277_at	AT5G64420	0.203155	-0.60904	0.0223629	-1.00153	5.71e-05	-1.56207	0.974638	-0.392493	0.0695364	-0.953025	0.638812	-0.560532
LOC_Os06g45370	247278_at	AT5G64380	0.782571	-0.158651	0.548404	-0.338251	0.866995	-0.103264	1	-0.1796	0.932136	0.0553869	0.918056	0.234987
LOC_Os06g11650	247280_at	AT5G64260	0.960908	-0.253489	0.779489	0.576828	0.990895	0.0654365	0.987533	0.830317	0.989716	0.318925	0.946498	-0.511392
LOC_Os02g52290	247281_at	AT5G64350	0.610286	0.368042	0.102478	0.966615	0.563192	0.305865	0.945889	0.598572	0.994368	-0.062177	0.719896	-0.66075
LOC_Os02g46850	247284_at	AT5G64410	0.000243095	1.35578	1.3e-06	1.75232	0.000699825	1.19018	0.945244	0.396537	0.874962	-0.165599	0.603543	-0.562136
LOC_Os02g51820	247287_at	AT5G64230	0.845914	-0.283326	0.992543	-0.021906	0.962021	0.00583727	0.99826	0.26142	0.844669	0.289163	1	0.0277433
LOC_Os02g35970	247288_at	AT5G64330	0.000340236	1.48977	0.200354	0.605457	0.116378	0.660542	0.466141	-0.884309	0.135682	-0.829225	1	0.0550842
LOC_Os01g56180	247293_at	AT5G64510	0.672191	0.433081	0.334289	0.763367	0.143908	-1.01468	0.99481	0.330286	0.0858465	-1.44776	0.0864171	-1.77804
LOC_Os12g31790	247295_at	AT5G64180	0.258704	-0.190581	0.0903367	-0.265952	4.95e-08	-0.668845	0.99826	-0.0753711	0.00120677	-0.478264	0.0302038	-0.402893
LOC_Os02g51700	247296_at	AT5G64160	0.747387	0.0766278	0.97171	-0.00567735	0.694688	-0.133733	0.998773	-0.0823052	0.532231	-0.210361	0.89921	-0.128055
LOC_Os03g11720	247298_at	AT5G63840	0.506285	-0.166097	0.144436	-0.293463	0.003651	-0.481927	0.983533	-0.127366	0.152716	-0.31583	0.709046	-0.188464
LOC_Os04g59630	247300_at	AT5G63910	0.0900281	1.19434	0.15779	0.939748	0.339208	0.587205	1	-0.254589	0.61108	-0.607131	0.915334	-0.352542
LOC_Os03g06900	247301_at	AT5G63920	0.0685801	-0.708192	0.00947503	-0.937918	0.0697613	-0.598814	0.983533	-0.229726	0.944452	0.109378	0.821659	0.339104
LOC_Os01g13190	247303_at	AT5G63890	0.519035	0.32176	0.167979	0.570897	0.778128	0.112838	0.983533	0.249137	0.800538	-0.208922	0.702411	-0.45806
LOC_Os08g40200	247306_at	AT5G63870	0.926086	-0.0284717	1	0.0182484	0.300909	-0.167944	1	0.0467201	0.604402	-0.139473	0.718688	-0.186193
LOC_Os02g34860	247307_at	AT5G63860	0.450029	0.327286	0.249742	0.42058	0.00758686	0.801029	1	0.0932934	0.258425	0.473742	0.672328	0.380449
LOC_Os11g08950	247309_at	AT5G63940	0.952597	0.121219	0.584114	0.346619	0.938217	0.0619532	0.98757	0.2254	1	-0.0592657	0.905329	-0.284666
LOC_Os01g44990	247310_at	AT5G63950	0.537332	-0.161373	0.374358	-0.173294	0.775246	-0.0564707	1	-0.0119209	0.820687	0.104902	0.87008	0.116823
LOC_Os01g73000	247312_at	AT5G63970	0.319606	0.62538	0.0859093	0.924582	0.221467	0.601946	0.985036	0.299202	1	-0.0234333	0.90389	-0.322635
LOC_Os12g08270	247313_at	AT5G63980	0.947318	0.174323	0.660172	-0.261173	0.908896	-0.0698611	0.979531	-0.435496	0.87874	-0.244184	0.956721	0.191312
LOC_Os01g66110	247316_at	AT5G64030	0.901578	0.044799	0.803505	0.06619	0.94193	-0.0147522	1	0.0213911	0.874957	-0.0595511	0.93232	-0.0809422
LOC_Os05g35170	247317_at	AT5G64060	0.735429	0.229003	0.660003	0.241579	0.428339	0.322043	1	0.0125761	0.888438	0.0930404	0.974126	0.0804643
LOC_Os02g02860	247319_at	AT5G64050	0.0232466	0.52234	0.0140727	0.574144	0.0105824	0.531918	1	0.051804	0.999158	0.00957753	1	-0.0422265
LOC_Os12g08770	247320_at	AT5G64040	0.619284	-0.401365	0.647839	0.236571	0.478317	0.302644	0.877579	0.637936	0.275275	0.704009	0.998571	0.0660729
LOC_Os03g27019	247323_at	AT5G64170	1.28e-06	-1.39939	2.86e-15	-2.14598	1.42e-76	-5.54025	0.177229	-0.746582	1.31e-47	-4.14085	1.05e-31	-3.39427
LOC_Os03g27030	247325_at	AT5G64200	0.66757	-0.462175	0.243982	-0.95268	0.0267223	-1.51637	0.983533	-0.490505	0.263606	-1.05419	0.817022	-0.56369
LOC_Os01g22249	247327_at	AT5G64120	0.415994	3.59436	0.11624	6.1181	0.543928	2.33521	0.97474	2.52374	0.854372	-1.25915	0.689735	-3.78289
LOC_Os01g14690	247328_at	AT5G64130	0.679617	-0.0992907	0.493401	0.176774	0.886851	0.0406132	0.820281	0.276065	0.633065	0.139904	0.887628	-0.136161
LOC_Os02g30460	247330_at	AT5G63510	0.445739	-0.247365	0.134658	-0.474305	0.00299298	-0.827056	0.983533	-0.22694	0.172108	-0.579692	0.710142	-0.352752
LOC_Os04g32030	247331_at	AT5G63530	0.804901	-0.206691	0.834559	0.0652366	0.40933	-0.417382	0.980472	0.271928	0.823607	-0.21069	0.675913	-0.482618
LOC_Os07g19470	247332_at	AT5G63440	1	-0.0137207	0.179703	-0.201269	0.446281	-0.110523	0.837313	-0.187548	0.661118	-0.0968027	0.879868	0.0907457
LOC_Os10g42950	247334_at	AT5G63610	0.00101132	-0.24056	0.447194	-0.0677912	0.116315	-0.115936	0.344011	0.172769	0.225155	0.124624	0.886106	-0.0481447
LOC_Os01g43120	247335_at	AT5G63630	0.879286	-0.147954	0.714242	0.266606	0.889722	0.0911719	0.979531	0.41456	0.822585	0.239126	0.977447	-0.175434
LOC_Os07g37710	247339_at	AT5G63690	0.482605	1.05142	1	-0.182308	0.811064	-0.691836	0.960722	-1.23373	0.327852	-1.74325	0.98097	-0.509528
LOC_Os01g66140	247340_at	AT5G63700	0.0765123	-0.314145	0.0449409	-0.332456	0.482478	-0.10808	1	-0.0183111	0.441569	0.206065	0.638812	0.224376
LOC_Os12g12260	247346_at	AT5G63770	0.920623	0.101306	0.614381	0.245094	0.0466938	0.691511	0.99826	0.143788	0.177712	0.590205	0.647585	0.446417
LOC_Os01g65460	247348_at	AT5G63810	0.879198	0.0946356	0.268061	-0.468695	0.0902876	-0.623074	0.781186	-0.563331	0.113068	-0.717709	0.943494	-0.154378
LOC_Os10g37640	247350_at	AT5G63830	0.56822	-0.179756	0.932176	-0.0120438	0.966241	0.0538442	0.983533	0.167712	0.598581	0.2336	0.98097	0.065888
LOC_Os01g60020	247351_at	AT5G63790	0.000240056	3.32617	0.0199972	2.22521	3.28e-05	3.61612	0.890641	-1.10096	0.888643	0.28995	0.506345	1.39091
LOC_Os07g43060	247355_at	AT5G63670	0.197383	0.350292	0.346133	0.240895	0.866776	0.027858	0.99826	-0.109397	0.379075	-0.322434	0.81393	-0.213037
LOC_Os04g31910	247361_at	AT5G63480	0.25047	-0.486059	0.278024	-0.413869	0.276462	-0.385104	1	0.0721897	0.925656	0.100955	1	0.0287657
LOC_Os01g67920	247363_at	AT5G63200	0.886323	-0.0396933	0.863762	-0.0351937	0.744204	0.101219	1	0.00449959	0.718388	0.140912	0.869599	0.136413
LOC_Os01g07100	247365_at	AT5G63220	0.440855	-0.208201	0.161311	-0.308508	0.00514196	-0.558182	0.987899	-0.100306	0.228399	-0.349981	0.745263	-0.249674
LOC_Os12g17070	247367_at	AT5G63290	0.557107	-0.303585	0.495643	-0.321188	0.120536	-0.687484	1	-0.0176029	0.695069	-0.383899	0.869401	-0.366296
LOC_Os08g25570	247371_at	AT5G63110	0.340496	-0.325205	0.0516103	-0.610527	0.000139195	-1.0574	0.974638	-0.285323	0.0559409	-0.732193	0.601054	-0.44687
LOC_Os12g13130	247372_at	AT5G63280	0.13179	-0.424031	0.099532	-0.441474	0.0198553	-0.570961	1	-0.0174429	0.808982	-0.14693	0.943285	-0.129487
LOC_Os04g40660	247374_at	AT5G63190	0.108967	0.208046	0.00199184	0.386865	4.07e-05	0.468154	0.892153	0.178819	0.134397	0.260108	0.886106	0.0812887
LOC_Os12g36194	247376_at	AT5G63310	0.953793	0.0968851	0.382284	0.464982	0.101896	0.688131	0.974638	0.368097	0.277971	0.591246	0.889024	0.223149
LOC_Os01g68320	247378_at	AT5G63120	0.520913	0.170327	0.482515	0.20049	0.0557409	0.46515	1	0.0301635	0.542901	0.294823	0.758043	0.26466
LOC_Os01g67530	247380_at	AT5G63380	0.836233	-0.0340826	0.717627	-0.110732	0.656554	0.137062	1	-0.076649	0.590163	0.171145	0.752728	0.247794
LOC_Os11g20790	247382_at	AT5G63400	0.971453	0.0397375	0.968122	-0.0507668	0.396109	-0.310616	1	-0.0905043	0.519422	-0.350354	0.831438	-0.259849
LOC_Os09g27350	247384_at	AT5G63370	0.932055	-0.21414	0.717047	-0.534329	0.642516	-0.600056	1	-0.320188	0.895992	-0.385916	1	-0.0657278
LOC_Os02g33610	247385_at	AT5G63420	0.0476884	-0.580697	0.0445883	-0.513683	7.26e-06	-1.05232	1	0.0670145	0.129386	-0.471624	0.336004	-0.538639
LOC_Os11g29340	247387_at	AT5G63460	0.851317	0.0342087	0.862988	0.0385078	0.427071	0.199054	1	0.00429909	0.804426	0.164845	0.903574	0.160546
LOC_Os01g01290	247388_s_at	AT5G63470	0.86437	-0.459742	1	0.225358	0.903169	-0.251806	1	0.6851	1	0.207936	0.993509	-0.477164
LOC_Os04g32090	247391_at	AT5G63540	0.188989	-0.806531	0.072477	-1.03423	0.0278173	-1.11765	1	-0.227703	0.762943	-0.311114	0.989508	-0.0834113
LOC_Os02g37030	247395_at	AT5G62910	0.285601	0.22497	0.122549	0.297999	0.0868368	0.288118	1	0.0730287	0.865575	0.0631476	1	-0.00988107
LOC_Os10g33690	247396_at	AT5G62930	0.295189	0.275221	0.716939	0.107039	0.941232	-0.0355321	0.979531	-0.168182	0.314773	-0.310753	0.891252	-0.142571
LOC_Os02g47810	247397_at	AT5G62940	0.568762	0.224155	0.765312	-0.149005	0.035708	-0.644112	0.907784	-0.37316	0.00990346	-0.868268	0.506345	-0.495108
LOC_Os01g07700	247399_at	AT5G62960	0.638096	0.158585	0.608516	0.148659	0.00124249	0.58893	1	-0.00992567	0.05045	0.430345	0.150624	0.440271
LOC_Os01g47190	247400_at	AT5G62840	0.103288	-1.54909	0.162667	-1.24846	0.000790611	-2.74373	1	0.300634	0.328146	-1.19464	0.455933	-1.49527
LOC_Os01g01710	247401_at	AT5G62790	0.13017	0.569323	0.0668485	0.658075	0.000175836	1.12508	1	0.0887518	0.183461	0.555757	0.552118	0.467005
LOC_Os02g12360	247402_at	AT5G62760	8.12e-07	-0.560288	1.83e-05	-0.510225	0.000189069	-0.425946	0.998773	0.0500636	0.494476	0.134343	0.880243	0.0842793
LOC_Os01g40560	247403_at	AT5G62740	0.95119	0.700003	0.811144	-1.66252	0.352027	-20	0.985561	-2.36252	0.435843	-20	0.933282	-20
LOC_Os02g50820	247404_at	AT5G62890	0.681564	0.237431	0.576105	-0.349709	0.562698	-0.285191	0.879736	-0.58714	0.37872	-0.522622	1	0.0645182
LOC_Os02g50860	247405_at	AT5G62880	0.450387	-0.369775	0.520572	-0.284089	0.364176	-0.365962	1	0.0856858	1	0.00381363	1	-0.0818722
LOC_Os04g57720	247406_at	AT5G62920	0.236745	-0.724346	0.635078	-0.303139	0.254943	-0.569548	0.979531	0.421207	0.927121	0.154798	0.911029	-0.26641
LOC_Os08g44210	247409_at	AT5G62980	0.772329	0.366737	0.49206	0.731138	0.0835457	1.50905	1	0.364402	0.390536	1.14232	0.804586	0.777914
LOC_Os04g24710	247410_at	AT5G62990	0.893774	0.0599436	0.369547	0.292643	0.802201	0.0599432	0.979531	0.2327	1	-4.42e-07	0.855229	-0.2327
LOC_Os01g16510	247411_at	AT5G63000	0.936232	0.111435	0.911991	0.0801908	0.170021	-0.521873	1	-0.0312441	0.241231	-0.633308	0.516325	-0.602064
LOC_Os01g50830	247417_at	AT5G63040	0.680685	0.0638372	0.124044	-0.322771	0.785421	0.0316269	0.338945	-0.386608	0.911561	-0.0322103	0.290373	0.354398
LOC_Os01g36630	247419_at	AT5G63080	0.20741	0.500241	0.961452	0.0717517	0.950344	0.0586823	0.862321	-0.42849	0.327237	-0.441559	1	-0.0130695
LOC_Os02g28820	247420_at	AT5G63100	0.984798	0.0393305	0.317964	0.411198	0.278749	0.372397	0.945244	0.371867	0.519768	0.333066	1	-0.038801
LOC_Os01g01720	247422_at	AT5G62810	0.811434	0.122782	0.239105	0.401102	0.0823459	0.499847	0.968006	0.278321	0.364991	0.377065	0.957493	0.0987445
LOC_Os01g42110	247424_at	AT5G62850	0.133455	20	0.0547316	20	0.0869556	20	0.99481	1.34251	1	-0.0750243	0.931504	-1.41754
LOC_Os06g38960	247425_at	AT5G62550	0.348933	-0.676392	0.265001	-0.760231	0.808854	-0.200376	1	-0.0838397	0.611184	0.476015	0.78793	0.559855
LOC_Os02g50640	247427_at	AT5G62580	0.373767	-0.441416	0.124406	-0.650094	0.625798	-0.208348	0.988581	-0.208678	0.781143	0.233068	0.730558	0.441746
LOC_Os10g33770	247428_at	AT5G62600	0.869045	-0.0973111	0.467696	-0.237273	0.20665	-0.338573	0.985561	-0.139962	0.539136	-0.241262	0.954444	-0.101301
LOC_Os03g01120	247439_at	AT5G62670	0.0267151	-0.850038	0.388873	-0.416855	0.44836	-0.303308	0.889102	0.433183	0.273094	0.54673	0.998571	0.113547
LOC_Os03g48180	247440_at	AT5G62680	0.296012	0.766578	0.096125	1.02669	0.0265103	1.25435	0.991057	0.260107	0.604402	0.487775	0.958679	0.227669
LOC_Os12g44090	247441_at	AT5G62710	0.274675	-0.814907	0.106069	-1.10845	0.19157	-0.792344	0.99927	-0.293546	1	0.0225623	0.956739	0.316108
LOC_Os03g45920	247442_s_at	AT5G62690	0.999081	-0.00903104	0.851152	-0.268361	0.993696	0.025506	1	-0.25933	0.986196	0.0345371	0.969937	0.293867
LOC_Os03g48030	247443_at	AT5G62720	0.817467	0.469251	0.298515	1.31808	0.501132	0.881948	0.979531	0.848829	0.881252	0.412697	0.946891	-0.436132
LOC_Os01g12550	247446_at	AT5G62650	0.192642	-0.262777	0.22449	-0.232459	0.580391	-0.101033	1	0.0303181	0.599803	0.161744	0.858964	0.131426
LOC_Os01g45250	247448_at	AT5G62770	0.000198618	1.93857	0.00100763	1.77761	0.000980762	1.6379	1	-0.160962	0.805793	-0.300668	0.997001	-0.139706
LOC_Os03g14520	247449_at	AT5G62290	0.136488	-0.564784	0.00178041	-1.02984	0.000980569	-0.995529	0.85206	-0.465054	0.342112	-0.430745	1	0.0343089
LOC_Os06g49760	247450_at	AT5G62350	0.000350425	0.674877	0.0465814	0.413245	0.381992	0.175239	0.879736	-0.261632	0.0312274	-0.499639	0.705181	-0.238007
LOC_Os01g55340	247452_at	AT5G62430	0.131364	1.28871	0.0858972	1.34446	0.0968457	1.22422	1	0.0557551	0.999158	-0.0644853	0.998571	-0.12024
LOC_Os03g08810	247453_at	AT5G62440	1	0.0138711	0.434121	-0.38212	0.00339415	-1.12584	0.963204	-0.395991	0.0150589	-1.13971	0.392103	-0.743722
LOC_Os04g01610	247457_at	AT5G62170	0.728596	-0.491299	0.507255	-0.8178	0.165726	-1.29807	1	-0.326501	0.609948	-0.806772	0.893739	-0.480271
LOC_Os10g37690	247460_at	AT5G62050	0.481016	0.184409	0.812894	-0.0450224	0.0201798	-0.423156	0.890641	-0.229432	0.00268825	-0.607565	0.376072	-0.378134
LOC_Os09g34910	247465_at	AT5G62190	0.686042	-0.175482	0.140098	-0.469324	0.00279455	-0.862764	0.954808	-0.293842	0.0693716	-0.687282	0.687424	-0.39344
LOC_Os06g03600	247466_at	AT5G62090	0.00697127	-0.452278	0.000389259	-0.610591	0.000138992	-0.604069	0.982266	-0.158313	0.691487	-0.151791	1	0.00652196
LOC_Os01g70270	247468_at	AT5G62000	0.372269	-0.201354	0.0100125	-0.457233	0.235169	-0.217118	0.819693	-0.255879	0.988772	-0.0157641	0.623855	0.240115
LOC_Os04g48480	247470_at	AT5G62220	0.891075	-0.0859844	0.757872	0.169997	0.27584	-0.582974	0.983533	0.255981	0.616943	-0.496989	0.518016	-0.75297
LOC_Os06g13330	247471_at	AT5G62230	0.789228	-1.70605	0.471978	-20	0.536976	-2.92253	1	-20	1	-1.21648	1	20
LOC_Os05g04710	247475_at	AT5G62310	0.85283	-0.166912	0.276833	-0.974221	0.514271	-0.536328	0.971823	-0.807309	0.882517	-0.369416	0.923893	0.437892
LOC_Os10g36500	247478_at	AT5G62360	0.52116	-0.933595	0.574242	-0.796028	0.738362	-0.546714	1	0.137567	0.831216	0.386881	0.977909	0.249314
LOC_Os02g01520	247480_at	AT5G62390	0.256767	0.556198	0.755119	-0.173805	0.554384	-0.254088	0.62719	-0.730004	0.0988663	-0.810286	0.985473	-0.0802822
LOC_Os01g67740	247482_at	AT5G62410	0.684471	-0.582815	0.295339	-1.09275	0.358041	-0.82086	0.985561	-0.509933	0.869067	-0.238045	0.99262	0.271888
LOC_Os02g45460	247486_at	AT5G62140	0.00475752	1.17356	6e-07	2.02739	1.37e-05	1.69398	0.57177	0.853831	0.466046	0.520419	0.849351	-0.333411
LOC_Os04g48380	247487_at	AT5G62150	0.938626	0.406177	0.803477	0.598683	0.220257	1.66446	1	0.192506	0.491088	1.25828	0.800254	1.06577
LOC_Os08g42590	247488_at	AT5G61820	0.120684	2.14127	0.0340889	2.78936	0.0612677	2.23422	0.989495	0.648094	0.985477	0.0929461	0.954532	-0.555148
LOC_Os01g70430	247489_at	AT5G61830	0.895968	0.0385858	1	-0.0196662	1	-0.0126978	1	-0.058252	0.928599	-0.0512836	1	0.00696844
LOC_Os04g51000	247490_at	AT5G61850	0.387897	-1.60754	0.716958	-0.858721	0.287229	-1.67002	0.983533	0.748816	1	-0.0624822	0.879693	-0.811299
LOC_Os01g64790	247492_at	AT5G61890	0.0002042	4.20872	0.000979004	3.82691	0.000181131	4.01329	0.99826	-0.381807	0.971518	-0.195427	0.980307	0.186379
LOC_Os02g32160	247493_at	AT5G61900	0.771727	-0.114361	0.213189	-0.327327	0.397368	-0.214811	0.968006	-0.212966	0.844444	-0.10045	0.929668	0.112516
LOC_Os04g32950	247494_at	AT5G61790	0.576591	-0.176659	0.376494	-0.255135	0.019502	-0.524854	1	-0.0784765	0.29461	-0.348195	0.684939	-0.269719
LOC_Os02g32370	247495_at	AT5G61760	0.0733509	0.440794	0.16143	0.365257	0.242867	0.285604	0.998693	-0.0755376	0.674672	-0.155191	0.968436	-0.0796531
LOC_Os01g70180	247496_at	AT5G61840	0.926483	0.160552	0.546172	0.490651	0.502242	0.510891	0.986612	0.330099	0.786407	0.350339	1	0.0202401
LOC_Os03g22350	247497_at	AT5G61770	0.601976	-0.336757	0.146063	-0.709066	0.0106349	-1.07559	0.974638	-0.372309	0.192759	-0.738829	0.815809	-0.366519
LOC_Os08g23360	247505_at	AT5G61970	0.431288	-0.267181	0.091074	-0.487631	0.00727138	-0.71154	0.979531	-0.22045	0.274329	-0.444359	0.863737	-0.223909
LOC_Os02g31290	247506_at	AT5G61960	0.0592384	0.299812	0.26608	0.196353	0.0660462	0.275405	0.979531	-0.103459	0.930254	-0.024407	0.908722	0.0790524
LOC_Os07g40920	247507_at	AT5G61930	0.482383	0.663423	0.391229	0.712245	0.0570842	1.31255	1	0.048822	0.575334	0.649129	0.820804	0.600307
LOC_Os04g48030	247509_at	AT5G62020	0.640358	-0.375576	0.927848	-0.119208	0.104735	-0.815146	0.987899	0.256368	0.576361	-0.43957	0.584911	-0.695938
LOC_Os02g57050	247510_at	AT5G62030	1	-0.0383092	0.965895	-0.0536843	0.571414	-0.193791	1	-0.0153751	0.746848	-0.155481	0.902151	-0.140106
LOC_Os03g01190	247513_at	AT5G61510	0.864528	0.0677004	0.0273121	0.354447	0.0193785	0.340917	0.531293	0.286746	0.119934	0.273216	1	-0.0135301
LOC_Os04g40620	247514_at	AT5G61640	0.865878	-1.81009	0.826916	1.0184	0.704013	1.11337	0.974638	2.82849	0.546349	2.92346	1	0.0949659
LOC_Os04g32870	247518_at	AT5G61800	1	0.0058821	0.500648	-0.573645	0.217663	-0.879415	0.974638	-0.579527	0.38519	-0.885297	0.975032	-0.30577
LOC_Os02g36880	247519_at	AT5G61430	0.48481	0.909682	0.712125	0.459474	0.84381	-0.270415	0.99826	-0.450209	0.426905	-1.1801	0.849247	-0.729888
LOC_Os03g01250	247521_at	AT5G61450	0.683201	-0.15288	0.921421	0.0517184	0.749702	-0.116308	0.979531	0.204599	0.938213	0.0365728	0.900552	-0.168026
LOC_Os12g32260	247522_at	AT5G61340	0.449308	0.811596	0.230575	1.11649	0.268303	0.957008	1	0.304892	0.968719	0.145412	0.99526	-0.159481
LOC_Os03g07300	247523_at	AT5G61410	0.776534	-0.258418	0.92686	-0.0943227	0.842589	0.058954	1	0.164095	0.694228	0.317372	0.952381	0.153277
LOC_Os02g40510	247525_at	AT5G61380	0.566995	-0.217341	0.43401	-0.218322	0.000682464	-0.809057	1	-0.00098094	0.0464483	-0.591716	0.199965	-0.590735
LOC_Os08g05290	247527_at	AT5G61480	0.172179	-0.878162	0.746596	-0.323075	0.0238037	-1.33715	0.922949	0.555086	0.759598	-0.458985	0.414708	-1.01407
LOC_Os07g03960	247529_at	AT5G61520	0.898704	0.120603	0.681978	0.252272	0.717428	0.170023	1	0.131669	0.959446	0.0494208	1	-0.0822484
LOC_Os04g46370	247530_at	AT5G61540	0.509026	-0.121004	0.657595	-0.0897446	0.48915	-0.106694	1	0.0312597	0.971518	0.0143106	0.999527	-0.0169491
LOC_Os03g01160	247531_at	AT5G61550	0.531134	-0.417332	0.104182	-0.866447	0.248667	-0.551055	0.974638	-0.449115	0.890375	-0.133723	0.911782	0.315392
LOC_Os08g05510	247535_at	AT5G61620	0.896517	0.046237	0.957629	0.0177832	0.922064	0.00894728	1	-0.0284539	0.983571	-0.0372898	1	-0.0088359
LOC_Os02g01820	247538_at	AT5G61700	0.0557478	3.20671	0.187356	2.55665	0.0326534	3.08143	0.988581	-0.650061	1	-0.125279	0.921953	0.524782
LOC_Os01g10290	247542_at	AT5G61500	0.781149	-0.0756965	0.90768	-0.0377299	0.639232	-0.108255	1	0.0379667	0.991314	-0.0325582	0.965806	-0.0705249
LOC_Os02g43500	247544_at	AT5G61670	0.792826	-0.217146	0.995284	-0.0446127	0.634425	-0.318393	0.998773	0.172533	0.979594	-0.101247	0.915949	-0.27378
LOC_Os07g30300	247545_at	AT5G61530	0.670591	0.200348	0.829185	0.141652	0.982067	0.0371625	1	-0.0586963	0.774797	-0.163186	0.985243	-0.104489
LOC_Os04g30430	247551_at	AT5G60980	0.797142	-0.0829285	0.537756	-0.200374	0.0239883	-0.549365	1	-0.117446	0.17916	-0.466437	0.603799	-0.348991
LOC_Os03g54750	247552_at	AT5G60920	0.941296	0.0255292	0.994677	-0.0328807	0.0351736	0.753555	1	-0.0584099	0.138483	0.728026	0.300951	0.786436
LOC_Os01g52680	247553_at	AT5G60910	0.578067	-0.777066	0.991204	-0.0253885	0.31274	-1.17066	0.974638	0.751677	0.910752	-0.393595	0.713269	-1.14527
LOC_Os07g41090	247558_at	AT5G61060	0.121894	-0.433096	0.0117157	-0.663311	0.0466802	-0.494428	0.974638	-0.230215	0.953171	-0.0613322	0.885314	0.168883
LOC_Os03g11470	247564_at	AT5G61140	0.616161	-0.137249	0.287365	-0.204201	0.0653874	-0.327079	0.99481	-0.0669512	0.482983	-0.18983	0.894517	-0.122878
LOC_Os03g54930	247565_at	AT5G61150	0.0463214	-1.18004	0.036195	-1.29006	0.0691668	-1.02603	1	-0.110022	0.886073	0.154012	0.962356	0.264034
LOC_Os03g31090	247566_at	AT5G61170	0.506223	0.431043	0.992712	-0.015135	0.21784	-0.516017	0.956977	-0.446178	0.0732078	-0.94706	0.679567	-0.500882
LOC_Os03g11340	247569_at	AT5G61240	0.839486	0.102244	0.898074	-0.0373224	0.797679	-0.0851632	0.985561	-0.139567	0.718026	-0.187407	1	-0.0478408
LOC_Os02g24080	247571_at	AT5G61210	0.111064	0.40752	0.00694957	0.71363	1.75e-05	1.02622	0.958664	0.30611	0.0916534	0.618702	0.709139	0.312592
LOC_Os10g26640	247572_at	AT5G61220	0.0369768	0.601528	0.0178441	0.645652	0.171989	0.347671	1	0.0441244	0.638948	-0.253857	0.744557	-0.297982
LOC_Os04g54560	247573_at	AT5G61160	0.00380631	1.82969	0.086953	1.10751	0.000682736	1.92514	0.933074	-0.722181	0.910442	0.0954534	0.625368	0.817635
LOC_Os07g41120	247575_at	AT5G61030	0.130652	-0.740393	0.0424817	-0.991396	0.00188455	-1.36238	0.99868	-0.251003	0.439431	-0.621983	0.849332	-0.37098
LOC_Os07g02100	247577_at	AT5G61290	0.205035	-0.673312	0.798792	-0.208293	0.138564	-0.744455	0.926935	0.465018	1	-0.071143	0.708572	-0.536161
LOC_Os01g34200	247580_at	AT5G61330	0.460975	-0.202753	0.123371	-0.331421	0.0155989	-0.456759	0.983533	-0.128668	0.358054	-0.254005	0.886106	-0.125338
LOC_Os03g55210	247581_at	AT5G61350	0.736232	-0.90154	0.895207	0.51487	0.694761	-0.951668	0.974638	1.41641	1	-0.0501288	0.835021	-1.46654
LOC_Os09g39870	247582_at	AT5G60760	0.348697	-0.132993	0.150108	-0.172307	0.0282031	-0.219185	1	-0.0393137	0.577713	-0.0861916	0.918608	-0.0468779
LOC_Os10g33990	247585_at	AT5G60680	0.0114936	1.68455	0.0669369	1.22704	0.631356	0.283842	0.983533	-0.457509	0.097239	-1.40071	0.612465	-0.9432
LOC_Os07g34730	247587_at	AT5G60620	0.0980944	0.301665	0.120372	0.307114	0.0835129	0.310903	1	0.00544953	0.96882	0.00923856	1	0.00378903
LOC_Os02g01010	247588_at	AT5G60640	0.79071	-0.104843	0.583455	-0.191103	0.0283414	-0.586592	1	-0.0862599	0.200663	-0.48175	0.597313	-0.39549
LOC_Os03g01890	247589_at	AT5G60690	0.0841702	-0.431936	0.110687	-0.416469	0.0141159	-0.558901	1	0.0154672	0.850593	-0.126965	0.889024	-0.142432
LOC_Os03g64230	247590_at	AT5G60720	0.653623	0.568529	0.344952	0.880182	0.201401	1.03332	0.99826	0.311653	0.729079	0.464795	0.991362	0.153142
LOC_Os09g39910	247593_at	AT5G60790	0.660261	0.247874	0.77367	0.155758	0.11025	0.595325	1	-0.0921159	0.56701	0.347451	0.688829	0.439567
LOC_Os01g47730	247597_at	AT5G60860	0.0108081	1.24118	0.0757364	0.899795	0.252588	0.563829	0.982266	-0.341388	0.304866	-0.677354	0.865921	-0.335966
LOC_Os02g49440	247601_at	AT5G60850	0.892562	0.201774	0.595392	0.385166	0.344465	-0.676921	0.99826	0.183392	0.390056	-0.878695	0.458501	-1.06209
LOC_Os01g73390	247602_at	AT5G60900	0.841665	-0.254365	0.422101	0.577468	0.806563	0.141019	0.863345	0.831832	0.692173	0.395383	0.889024	-0.436449
LOC_Os02g50910	247603_at	AT5G60930	0.169808	-1.34952	0.209326	-1.21181	0.145341	-1.18071	1	0.137711	0.978189	0.168808	1	0.0310965
LOC_Os01g55750	247605_at	AT5G60970	0.893166	-0.323837	0.928896	0.218204	0.969474	0.168353	0.99826	0.542041	0.888921	0.49219	1	-0.049851
LOC_Os07g41260	247607_at	AT5G60960	0.588579	-0.292457	0.228271	-0.556976	0.00254524	-1.1533	0.985036	-0.264519	0.0928118	-0.860839	0.561451	-0.596321
LOC_Os03g46610	247608_at	AT5G60990	0.390877	-0.249007	0.0372759	-0.501143	3.58e-05	-0.883049	0.940504	-0.252136	0.0207443	-0.634042	0.537449	-0.381906
LOC_Os03g54770	247609_at	AT5G60940	0.120684	0.370156	0.977426	0.0196225	1	0.0180116	0.620587	-0.350534	0.161518	-0.352145	1	-0.0016109
LOC_Os02g40664	247611_at	AT5G60710	0.280324	-0.581955	0.275059	-0.549503	0.88338	-0.0702949	1	0.0324524	0.474993	0.51166	0.752376	0.479208
LOC_Os04g11820	247613_at	AT5G60740	0.79237	-0.154374	0.653651	-0.170559	1	0.0389568	1	-0.0161859	0.834192	0.19333	0.890312	0.209516
LOC_Os11g01240	247615_at	AT5G60250	1	-0.167694	0.810603	0.535326	0.692461	0.71165	0.99826	0.703019	0.774296	0.879343	1	0.176324
LOC_Os09g27030	247627_at	AT5G60360	0.0153028	-1.13893	0.0337556	-1.00144	0.000415897	-1.50997	1	0.137485	0.669209	-0.371046	0.723446	-0.508531
LOC_Os03g50980	247629_at	AT5G60410	0.812562	-0.0603371	0.0109489	-0.32988	0.000305944	-0.429263	0.38111	-0.269543	0.00846075	-0.368926	0.871568	-0.0993829
LOC_Os02g06860	247631_at	AT5G60440	0.577067	-1.68832	0.787611	0.830264	0.422785	-2.14473	0.909306	2.51859	1	-0.456401	0.650884	-2.97499
LOC_Os11g01300	247632_at	AT5G60460	0.402948	0.241622	0.372571	0.218677	0.625922	0.124344	1	-0.0229444	0.80665	-0.117278	0.931001	-0.0943332
LOC_Os03g50330	247635_at	AT5G60550	0.531289	-0.160985	0.306384	-0.230838	0.267411	-0.22269	1	-0.0698526	0.91263	-0.0617049	1	0.00814769
LOC_Os04g52830	247636_at	AT5G60570	0.840368	0.190157	0.891025	0.131384	0.85293	0.198303	1	-0.0587731	0.983293	0.00814591	1	0.066919
LOC_Os02g39160	247637_at	AT5G60600	0.0139807	0.897329	0.0504661	0.747727	0.000248982	1.17554	0.992117	-0.149602	0.623705	0.278209	0.638154	0.427811
LOC_Os01g54850	247640_at	AT5G60610	0.234958	-0.203468	0.998123	0.00755427	0.581555	-0.089799	0.870974	0.211023	0.650878	0.113669	0.906168	-0.0973533
LOC_Os02g03740	247641_at	AT5G60540	0.133356	0.766048	0.450581	0.452722	0.37842	0.424667	0.979531	-0.313326	0.673536	-0.341381	1	-0.0280554
LOC_Os03g10450	247642_at	AT5G60590	0.973579	9.42e-05	0.407487	0.343266	0.814044	-0.160867	0.973668	0.343172	0.848738	-0.160962	0.644764	-0.504133
LOC_Os03g08010	247644_s_at	AT5G60390	0.369893	0.424076	0.486662	0.288719	0.835361	-0.12607	1	-0.135357	0.312358	-0.550146	0.710088	-0.414789
LOC_Os01g61880	247647_at	AT5G60010	0.11632	-0.932936	0.160586	-0.854496	0.0651707	-0.999749	1	0.0784407	1	-0.0668131	0.97243	-0.145254
LOC_Os01g62480	247648_at	AT5G60020	0.311927	1.50513	0.413065	1.06009	0.0727434	2.07449	1	-0.445048	0.778165	0.569356	0.822498	1.0144
LOC_Os01g05830	247650_at	AT5G59960	0.404191	0.273948	0.710161	0.157192	0.153637	0.38993	0.985561	-0.116756	0.878006	0.115982	0.781039	0.232738
LOC_Os11g01020	247653_at	AT5G59950	0.759241	0.159738	0.283035	-0.432594	0.0994741	-0.565174	0.67753	-0.592332	0.0752042	-0.724912	0.950299	-0.13258
LOC_Os11g47620	247655_at	AT5G59820	0.80192	-1.48126	0.287917	2.03446	0.371472	1.6277	0.669949	3.51573	0.274399	3.10896	0.987282	-0.406763
LOC_Os04g41490	247659_at	AT5G60040	0.352281	-0.294847	0.133359	-0.398227	0.000266427	-0.829164	0.99826	-0.10338	0.072767	-0.534317	0.448573	-0.430937
LOC_Os11g01220	247667_at	AT5G60150	0.142188	-0.855559	0.0446515	-1.07812	0.0577273	-0.904158	0.99826	-0.222562	0.952693	-0.0485991	0.984997	0.173963
LOC_Os01g11130	247669_at	AT5G60170	0.483575	-0.962	0.982693	-0.151616	0.255539	-1.31418	0.974638	0.810384	0.931562	-0.352178	0.714478	-1.16256
LOC_Os08g39030	247670_at	AT5G60190	0.841686	-0.353559	0.518343	-0.865389	0.791401	-0.347149	0.99826	-0.51183	1	0.00640963	0.945929	0.51824
LOC_Os06g33980	247673_at	AT5G60230	0.958784	0.0518448	0.320322	-0.550652	0.152217	-0.668591	0.890641	-0.602497	0.228335	-0.720435	0.977768	-0.117939
LOC_Os11g01074	247676_at	AT5G59980	0.551181	-0.167161	0.0795293	-0.326448	0.0884893	-0.293363	0.948873	-0.159287	0.612537	-0.126202	0.998637	0.0330852
LOC_Os03g16690	247677_at	AT5G59420	0.651009	0.0695152	0.664868	-0.0836893	0.741395	-0.0628829	0.900847	-0.153205	0.486576	-0.132398	1	0.0208064
LOC_Os01g74110	247678_at	AT5G59520	0.836469	-0.220647	0.0712607	0.659419	0.0526536	0.638399	0.321637	0.880066	0.0538609	0.859046	1	-0.0210199
LOC_Os01g34680	247680_s_at	AT1G61210	0.905979	-0.108303	0.528703	-0.292075	0.501498	0.230487	0.987899	-0.183772	0.528318	0.33879	0.537449	0.522561
LOC_Os05g02490	247687_at	AT5G59740	1	-0.0166372	0.996437	-0.0218895	0.291434	0.166028	1	-0.00525222	0.505749	0.182665	0.711881	0.187917
LOC_Os01g61920	247692_s_at	AT5G59690	0.923482	-0.181707	0.965127	-0.150966	0.41683	-0.777061	1	0.0307417	0.720225	-0.595354	0.841373	-0.626095
LOC_Os02g54120	247695_at	AT5G59710	0.273607	-0.313546	0.0963239	-0.438331	0.0916494	-0.41149	0.997503	-0.124785	0.891628	-0.0979448	1	0.0268403
LOC_Os11g47460	247696_at	AT5G59780	0.535439	-0.459198	0.967882	0.0157216	0.36274	-0.616978	0.958972	0.474919	0.97951	-0.157781	0.729587	-0.6327
LOC_Os01g50680	247697_at	AT5G59810	0.0044034	4.14347	0.332311	1.96126	0.0147875	3.52728	0.690332	-2.18221	0.770266	-0.616184	0.713269	1.56603
LOC_Os07g13530	247699_at	AT5G59840	0.0594972	0.272185	0.012072	0.369488	0.0771715	0.243394	0.987899	0.0973033	0.901357	-0.0287904	0.837334	-0.126094
LOC_Os01g06000	247701_at	AT5G59900	0.482074	-0.293768	0.422926	-0.287497	0.0915024	-0.490021	1	0.00627097	0.694745	-0.196253	0.865995	-0.202524
LOC_Os05g02690	247703_at	AT5G59560	0.69063	-0.13948	0.563566	-0.228897	0.299253	-0.346061	1	-0.0894166	0.830129	-0.206581	0.966199	-0.117164
LOC_Os01g05130	247705_at	AT5G59460	0.995215	0.0110591	0.756008	-0.0583332	0.342145	-0.132114	0.989513	-0.0693923	0.487437	-0.143173	0.910598	-0.0737806
LOC_Os01g74152	247706_at	AT5G59480	0.0549594	-0.712852	0.0262224	-0.831891	0.0307491	-0.717995	1	-0.119039	1	-0.00514296	0.992442	0.113896
LOC_Os03g16480	247708_at	AT5G59550	0.216783	0.385597	0.276716	0.320665	0.314939	0.26422	1	-0.0649319	0.857537	-0.121377	0.997436	-0.0564447
LOC_Os01g62244	247712_at	AT5G59300	0.756246	0.119907	0.0208004	0.636321	0.0256069	0.553858	0.579821	0.516414	0.208741	0.433951	0.986398	-0.082463
LOC_Os11g47730	247716_at	AT5G59350	0.430893	0.544355	0.414624	0.531905	0.0750533	0.95311	1	-0.0124498	0.692479	0.408755	0.839354	0.421205
LOC_Os02g24720	247717_at	AT5G59320	0.493255	0.561788	0.67112	0.465635	0.717428	-0.472224	1	-0.0961531	0.252662	-1.03401	0.706772	-0.937859
LOC_Os11g48030	247721_at	AT5G59140	0.28091	-0.304863	0.653067	-0.127847	0.00940395	-0.662528	0.983251	0.177017	0.465963	-0.357664	0.375438	-0.534681
LOC_Os01g35230	247729_at	AT5G59530	0.782448	-0.237367	0.647201	0.269482	0.862139	0.0975845	0.938301	0.506849	0.696681	0.334952	0.963519	-0.171897
LOC_Os03g16450	247732_at	AT5G59600	0.992167	0.100259	0.558581	-0.670184	0.136317	-1.26218	0.975635	-0.770443	0.237509	-1.36244	0.851274	-0.592
LOC_Os03g16120	247738_at	AT5G59210	0.942232	-0.0540743	0.808889	0.0415421	0.507352	0.0989111	0.987126	0.0956164	0.590832	0.152985	0.959499	0.0573689
LOC_Os02g28810	247739_at	AT5G59240	0.801896	0.266597	0.85481	-0.209508	0.203752	-0.849419	0.983533	-0.476105	0.184554	-1.11602	0.750377	-0.639911
LOC_Os01g63280	247740_at	AT5G58940	0.0957968	1.17439	0.382842	0.702107	0.393479	0.572775	0.979531	-0.472284	0.567935	-0.601616	1	-0.129333
LOC_Os03g61040	247741_at	AT5G58960	0.885052	-0.178558	0.543916	-0.76729	0.257529	-1.06036	0.991871	-0.588732	0.595308	-0.881803	0.948127	-0.293071
LOC_Os03g61010	247743_at	AT5G59010	0.334786	-0.352051	0.23586	-0.400886	0.203746	-0.355928	1	-0.0488355	0.9884	-0.00387668	1	0.0449588
LOC_Os04g33900	247745_at	AT5G59030	0.718494	-0.473021	0.761516	-0.344427	0.820294	-0.192039	1	0.128594	0.922958	0.280982	1	0.152387
LOC_Os01g26020	247748_at	AT5G58920	0.179076	0.333419	0.00951556	0.54428	0.00139842	0.623668	0.94268	0.210861	0.323114	0.290249	0.969569	0.0793883
LOC_Os01g10450	247750_at	AT5G58950	0.0246771	-0.493946	0.272745	-0.287857	0.0532886	-0.4039	0.933074	0.206089	0.831216	0.0900455	0.882022	-0.116043
LOC_Os05g33240	247763_at	AT5G59180	0.920623	0.0453075	0.804736	0.0393491	0.40386	-0.202584	1	-0.00595845	0.47155	-0.247891	0.653715	-0.241933
LOC_Os01g63540	247765_at	AT5G58860	0.287417	2.00309	0.18253	2.18312	0.0775176	2.67358	1	0.18003	0.808332	0.670481	0.968436	0.490452
LOC_Os11g48050	247770_at	AT5G58930	0.928036	0.0823015	0.908675	0.0493932	1	0.00225112	1	-0.0329083	0.953164	-0.0800504	0.997101	-0.047142
LOC_Os03g18180	247771_at	AT5G58590	0.120457	-0.60853	0.231722	-0.517333	0.0574863	-0.673343	0.998693	0.0911971	0.986196	-0.0648128	0.918609	-0.15601
LOC_Os04g33360	247774_at	AT5G58660	0.122279	0.611468	0.000230335	1.18355	0.160702	0.453855	0.631829	0.572078	0.897805	-0.157614	0.215347	-0.729691
LOC_Os01g47770	247777_at	AT5G58740	0.757589	0.0472262	0.0083747	0.425848	0.000502053	0.521678	0.376847	0.378622	0.0167277	0.474452	0.921063	0.0958299
LOC_Os01g04870	247779_at	AT5G58760	0.0809802	-0.355017	0.0933218	-0.344599	0.000115541	-0.682921	1	0.0104182	0.249485	-0.327904	0.478925	-0.338323
LOC_Os01g63830	247780_at	AT5G58770	0.509553	0.391814	0.0465655	0.871329	0.0214954	0.917309	0.916499	0.479515	0.361993	0.525494	1	0.0459792
LOC_Os03g18110	247786_at	AT5G58600	0.646474	0.680866	0.444413	0.884272	0.578447	0.677227	1	0.203406	1	-0.00363938	0.978401	-0.207046
LOC_Os01g12530	247790_at	AT5G58720	0.00783746	-0.352865	1.88e-05	-0.534373	0.000747152	-0.401185	0.865438	-0.181507	0.852979	-0.0483199	0.787888	0.133188
LOC_Os06g49480	247791_at	AT5G58710	0.153917	0.626334	0.113075	0.65023	0.21161	0.478493	1	0.0238955	0.876901	-0.147841	0.944495	-0.171737
LOC_Os05g03760	247795_at	AT5G58620	4.69e-07	1.79424	2.21e-07	1.84786	3.45e-09	1.99239	1	0.0536166	0.751041	0.198151	0.952397	0.144535
LOC_Os01g61560	247801_at	AT5G58560	1	-0.0212052	0.621482	0.133349	0.0843995	0.311287	0.983533	0.154554	0.198445	0.332492	0.742264	0.177938
LOC_Os06g03770	247806_at	AT5G58270	0.215897	0.460468	0.715963	0.184002	0.445929	0.259443	0.954808	-0.276466	0.746308	-0.201025	0.964652	0.0754403
LOC_Os03g21870	247807_at	AT5G58360	0.964945	-0.0201219	0.843285	-0.220996	0.617423	-0.338207	1	-0.200875	0.849171	-0.318085	0.982465	-0.11721
LOC_Os01g61180	247811_at	AT5G58430	0.953644	0.0247195	0.986624	-0.0139528	0.851938	0.0689572	1	-0.0386723	0.986196	0.0442377	0.997908	0.08291
LOC_Os01g25610	247815_at	AT5G58420	0.446715	0.278858	0.570794	0.19431	0.923793	-0.0560022	1	-0.0845476	0.449649	-0.33486	0.815792	-0.250312
LOC_Os01g66000	247816_at	AT5G58260	0.660886	0.290041	0.0679046	1.01302	0.0516174	0.999057	0.890641	0.72298	0.390868	0.709016	1	-0.013964
LOC_Os01g60910	247820_at	AT5G58380	0.235615	-0.329249	0.236205	-0.309682	0.481207	0.180407	1	0.0195669	0.0650232	0.509657	0.237201	0.49009
LOC_Os03g43890	247821_at	AT5G58230	0.48337	-0.255227	0.127494	-0.46043	0.0264575	-0.574802	0.983533	-0.205204	0.42359	-0.319575	0.923388	-0.114372
LOC_Os05g27920	247822_at	AT5G58440	0.38671	-0.307108	0.1244	-0.412077	0.0938474	-0.414527	0.987899	-0.104969	0.779967	-0.107419	1	-0.00244941
LOC_Os05g27870	247823_at	AT5G58450	1	-0.00128901	0.564311	-0.141484	0.122815	-0.34716	0.980499	-0.140195	0.244884	-0.345871	0.840741	-0.205676
LOC_Os01g07070	247825_at	AT5G58470	0.726173	-0.124415	0.135356	-0.374566	0.000980569	-0.68975	0.940504	-0.250151	0.0300584	-0.565335	0.596076	-0.315184
LOC_Os03g18520	247826_at	AT5G58480	0.949565	-0.137038	0.391435	-0.742551	0.267539	-0.787844	0.974638	-0.605513	0.537126	-0.650806	1	-0.0452928
LOC_Os03g18440	247828_at	AT5G58510	0.285601	-0.276029	0.0464581	-0.442883	0.24909	-0.240563	0.979531	-0.166853	0.97951	0.0354664	0.801105	0.20232
LOC_Os03g18430	247829_at	AT5G58520	0.236795	-0.619999	0.032288	-0.976274	0.0494527	-0.807623	0.979531	-0.356275	0.808427	-0.187623	0.974192	0.168652
LOC_Os01g61350	247830_at	AT5G58530	0.550075	0.318731	0.940608	-0.0973613	0.32797	-0.401613	0.955024	-0.416092	0.135726	-0.720343	0.81142	-0.304251
LOC_Os05g28370	247833_at	AT5G58575	0.616701	-0.208506	0.580472	0.146174	0.931574	-0.0134976	0.831875	0.35468	0.616035	0.195009	0.896731	-0.159671
LOC_Os01g61230	247834_at	AT5G58490	0.0255536	1.54048	0.0288375	1.51091	0.0267357	1.37852	1	-0.0295697	0.944284	-0.161952	1	-0.132382
LOC_Os08g16930	247835_at	AT5G57910	0.29949	0.27844	0.0616818	0.454701	0.00295422	0.651803	0.983533	0.176261	0.275917	0.373363	0.840757	0.197102
LOC_Os03g24920	247836_at	AT5G57860	0.663186	0.0835544	0.0854088	0.281205	0.0183172	0.335482	0.914362	0.197651	0.228305	0.251928	0.955521	0.0542774
LOC_Os02g55180	247838_at	AT5G57990	0.210366	-0.288094	0.177448	-0.282852	0.735236	-0.0770767	1	0.00524232	0.502655	0.211017	0.739947	0.205775
LOC_Os02g39840	247839_at	AT5G57870	0.405461	-0.240026	0.0662362	-0.462739	0.0183878	-0.525789	0.974638	-0.222713	0.438002	-0.285763	0.975032	-0.0630497
LOC_Os06g08490	247840_at	AT5G58020	0.898556	-0.0456085	0.095592	0.239936	0.303431	0.14091	0.468932	0.285545	0.353663	0.186519	0.861729	-0.0990261
LOC_Os03g19570	247841_at	AT5G58040	0.52858	-0.328915	0.0606603	-0.768889	0.0032152	-1.08199	0.93014	-0.439974	0.132376	-0.75307	0.848214	-0.313096
LOC_Os01g51220	247842_at	AT5G58030	0.308075	-0.298513	0.234721	-0.322671	0.106542	-0.380902	1	-0.0241578	0.8872	-0.0823886	0.98097	-0.0582309
LOC_Os02g04670	247845_at	AT5G58090	0.0278995	-0.554341	0.0184668	-0.636331	0.000618162	-0.813052	1	-0.0819904	0.637719	-0.258711	0.860285	-0.17672
LOC_Os02g26984	247846_at	AT5G58100	0.379866	-0.187502	0.0898753	-0.301871	0.115756	-0.259103	0.983533	-0.114369	0.839529	-0.0716015	0.982873	0.0427677
LOC_Os02g04650	247847_at	AT5G58110	1	0.00374377	0.649463	0.163197	0.637902	0.167891	0.987449	0.159453	0.816414	0.164147	1	0.00469426
LOC_Os02g04560	247849_at	AT5G58130	0.17376	-0.451714	0.0204812	-0.694144	0.00164769	-0.870523	0.975635	-0.242431	0.34985	-0.418809	0.920239	-0.176379
LOC_Os02g39930	247851_at	AT5G58070	0.0206057	1.3814	0.0423066	1.19702	0.0440052	1.06179	1	-0.184383	0.837878	-0.319609	0.999867	-0.135226
LOC_Os01g73300	247852_at	AT5G58060	0.0480592	1.0137	0.0478373	0.990018	0.205906	0.574009	1	-0.0236768	0.636898	-0.439686	0.844297	-0.416009
LOC_Os04g23890	247853_at	AT5G58140	0.973166	0.019238	0.888206	0.149375	0.434153	0.470859	1	0.130137	0.684569	0.451621	0.887488	0.321485
LOC_Os06g08390	247854_at	AT5G58200	0.816206	0.0549249	0.134942	0.274072	0.00508509	0.425113	0.900497	0.219147	0.0618176	0.370188	0.772567	0.151041
LOC_Os02g42550	247855_at	AT5G58210	0.912343	-0.0914215	0.249639	-0.437894	0.0243999	-0.702078	0.94453	-0.346472	0.118152	-0.610656	0.809734	-0.264184
LOC_Os01g60330	247856_at	AT5G58300	0.432831	-0.616896	0.285187	-0.735148	0.435943	-0.448784	1	-0.118252	0.955523	0.168113	0.959499	0.286364
LOC_Os03g27320	247858_at	AT5G58220	0.470157	0.228671	0.0494542	0.45535	0.359269	0.204859	0.935442	0.226679	1	-0.0238122	0.738174	-0.250491
LOC_Os01g74610	247859_at	AT5G58410	0.497756	0.22617	0.681067	-0.0784988	0.909164	0.0680793	0.814744	-0.304669	0.685706	-0.158091	0.857851	0.146578
LOC_Os12g02730	247860_at	AT5G58240	0.271256	-0.450716	0.42309	-0.323204	0.364102	-0.349482	1	0.127512	0.87312	0.101234	1	-0.0262781
LOC_Os06g08540	247861_at	AT5G58160	0.000350425	-0.80441	0.0056308	-0.66327	0.0289667	-0.489497	0.985561	0.141141	0.364909	0.314913	0.866478	0.173773
LOC_Os08g16840	247863_at	AT5G57900	0.583349	-0.222627	0.624459	-0.162374	0.452991	-0.229546	1	0.0602538	1	-0.00691899	0.993509	-0.0671727
LOC_Os03g50880	247864_s_at	AT5G57890	0.423252	-0.551917	1	0.0183824	1	-0.0145065	0.953019	0.570299	0.513201	0.53741	1	-0.0328889
LOC_Os08g13920	247866_at	AT5G57550	0.000396366	1.8662	0.00414576	1.51334	0.00124453	1.58783	0.985561	-0.352865	0.855981	-0.278367	1	0.0744981
LOC_Os02g08140	247867_at	AT5G57630	0.928182	-0.393329	0.635925	0.832475	0.151893	1.88493	0.974638	1.2258	0.21008	2.27826	0.821659	1.05246
LOC_Os01g49160	247868_at	AT5G57620	0.02572	0.877269	0.125561	0.605111	0.850367	0.0903681	0.983533	-0.272158	0.0880178	-0.786901	0.608555	-0.514742
LOC_Os02g35460	247869_at	AT5G57520	0.995042	-0.128283	0.919143	-0.171259	0.839788	0.220679	1	-0.0429754	0.888438	0.348962	0.937781	0.391937
LOC_Os01g04280	247870_at	AT5G57580	0.010342	1.06492	0.00276395	1.25264	3.88e-05	1.56737	1	0.187726	0.463063	0.502453	0.851566	0.314726
LOC_Os08g15060	247872_at	AT5G57670	0.353802	-0.831305	0.845564	-0.238004	1	0.00908596	0.972606	0.593301	0.432982	0.840391	0.973971	0.24709
LOC_Os08g15090	247873_at	AT5G57690	0.104933	-0.536047	0.0203557	-0.738371	0.00404071	-0.806488	0.985036	-0.202324	0.629948	-0.270441	0.99262	-0.0681167
LOC_Os02g54720	247874_at	AT5G57710	0.833821	-0.14046	0.746213	0.174727	0.908562	-0.0867834	0.977871	0.315187	0.944524	0.0536762	0.889024	-0.26151
LOC_Os02g54860	247877_at	AT5G57740	0.848618	-0.0388863	0.717172	0.0650813	0.0405258	0.257433	0.974638	0.103968	0.0451344	0.296319	0.560531	0.192352
LOC_Os02g08220	247880_at	AT5G57780	0.870273	-0.358504	0.779768	0.478241	0.897745	0.339189	0.983533	0.836745	0.818953	0.697693	0.994087	-0.139052
LOC_Os07g33220	247881_at	AT5G57700	0.557774	0.2086	0.368647	-0.21279	0.142915	-0.287198	0.581719	-0.42139	0.0511971	-0.495798	0.957618	-0.0744077
LOC_Os02g08230	247884_at	AT5G57800	0.76487	0.385689	0.538376	0.637981	0.0521808	1.58131	1	0.252292	0.300678	1.19563	0.693679	0.943333
LOC_Os01g13690	247886_at	AT5G57850	0.491722	-0.653766	0.417754	-0.668199	0.542479	0.346502	1	-0.0144334	0.228432	1.00027	0.506011	1.0147
LOC_Os08g44180	247887_at	AT5G57880	0.827564	-0.182942	0.437171	-0.411812	0.44287	-0.344193	0.987533	-0.22887	0.835427	-0.161251	1	0.0676183
LOC_Os02g50010	247889_at	AT5G57930	0.742822	-0.207645	0.784924	-0.111272	0.750635	-0.140645	1	0.0963731	0.982201	0.0670001	1	-0.029373
LOC_Os02g55280	247894_at	AT5G58003	1	-0.230741	1	-0.333772	1	-0.276085	1	-0.10303	1	-0.0453439	1	0.0576866
LOC_Os02g35660	247895_at	AT5G58010	1	0.00112009	0.492951	0.453303	0.0110989	1.42235	0.974638	0.452183	0.0345599	1.42123	0.512475	0.969049
LOC_Os02g05700	247898_at	AT5G57360	0.438088	-0.155381	0.762773	-0.0585337	0.996093	0.00839122	0.985036	0.0968473	0.538392	0.163772	0.954532	0.0669249
LOC_Os06g47970	247899_at	AT5G57345	0.177839	-0.748403	0.35909	-0.509661	0.123459	-0.788586	0.990119	0.238742	1	-0.0401828	0.927576	-0.278925
LOC_Os01g13080	247900_at	AT5G57290	0.866782	0.295803	0.641542	-0.542308	0.183192	-1.13899	0.967653	-0.838111	0.210046	-1.43479	0.846804	-0.596677
LOC_Os01g74520	247901_at	AT5G57300	0.397023	0.247112	0.401102	-0.205588	0.2965	-0.217027	0.432029	-0.4527	0.066888	-0.464139	1	-0.0114391
LOC_Os11g29490	247902_at	AT5G57350	0.989733	-0.0579476	0.550373	-0.262487	0.0491689	-0.64922	0.983533	-0.20454	0.142364	-0.591272	0.692804	-0.386732
LOC_Os02g26349	247909_at	AT5G57370	0.682932	-0.215582	0.287459	-0.481555	0.00721561	-0.957467	0.984982	-0.265973	0.124693	-0.741885	0.638154	-0.475912
LOC_Os02g35450	247911_at	AT5G57450	0.959764	-0.156274	0.672647	-0.455777	0.950049	-0.101103	0.999445	-0.299503	1	0.0551719	0.949095	0.354675
LOC_Os08g34800	247913_at	AT5G57510	0.378002	1.78697	0.048114	3.19124	0.00819817	3.73295	0.956977	1.40428	0.29461	1.94598	0.93232	0.541705
LOC_Os02g54510	247918_at	AT5G57610	0.79033	-0.0819543	0.271516	-0.239152	0.902665	0.0482159	0.978127	-0.157198	0.74691	0.13017	0.589216	0.287368
LOC_Os02g08150	247921_at	AT5G57660	0.313274	-1.20081	0.42746	-0.989875	0.437747	-0.880587	1	0.210933	0.862977	0.320222	1	0.109288
LOC_Os02g54370	247922_at	AT5G57500	0.819299	20	0	0	0.591209	20	1	-20	0.965471	0.797504	0.903574	20
LOC_Os03g04460	247923_at	AT5G57490	0.902082	0.138139	0.935153	0.0955439	0.863214	-0.060319	1	-0.0425949	0.826729	-0.198458	0.959891	-0.155863
LOC_Os02g08030	247929_at	AT5G57330	0.912522	-0.118075	0.923376	0.124134	0.948069	0.0929259	0.997604	0.242209	0.852979	0.211001	1	-0.0312076
LOC_Os01g08814	247930_at	AT5G57060	0.701668	0.101987	0.00690103	0.445568	0.00291656	0.446906	0.409657	0.343581	0.0684175	0.34492	1	0.00133852
LOC_Os07g06660	247931_at	AT5G57040	0.255356	-0.614231	0.351593	-0.463506	0.888637	0.0724666	1	0.150725	0.240535	0.686698	0.657657	0.535973
LOC_Os09g19910	247934_at	AT5G57000	0.521981	-0.173942	0.477444	0.142903	0.768203	-0.0881193	0.661039	0.316844	0.812292	0.0858224	0.666237	-0.231022
LOC_Os08g40610	247935_at	AT5G56940	0.482115	0.408625	0.532739	0.30991	1	-0.0202927	1	-0.0987141	0.58052	-0.428917	0.848214	-0.330203
LOC_Os01g39960	247936_at	AT5G57030	0.861915	-0.116355	0.500648	0.277086	0.152519	0.44125	0.920016	0.393441	0.16983	0.557605	0.889024	0.164164
LOC_Os02g08010	247937_at	AT5G57110	0.947959	-0.0578185	0.215569	-0.315906	0.476133	-0.17222	0.907982	-0.258087	0.742569	-0.114401	0.895287	0.143686
LOC_Os06g45050	247941_at	AT5G57200	0.00802275	-0.637632	0.00984578	-0.646227	0.00152839	-0.698889	1	-0.00859591	0.925656	-0.0612573	0.973724	-0.0526614
LOC_Os04g23440	247945_at	AT5G57150	0.00708606	1.67768	0.0167105	1.5017	5.96e-05	2.23365	1	-0.175981	0.530871	0.555969	0.657657	0.731951
LOC_Os02g05470	247946_at	AT5G57180	0.729229	0.267728	0.477705	0.450742	0.359906	0.490632	1	0.183014	0.843449	0.222904	1	0.0398903
LOC_Os02g26600	247948_at	AT5G57130	0.463801	-1.04676	0.09775	-2.09545	0.0556271	-2.1285	0.974638	-1.04869	0.565645	-1.08174	1	-0.0330478
LOC_Os03g55250	247949_at	AT5G57220	0.00053227	1.71968	0.000443392	1.7688	0.00293886	1.40787	1	0.0491187	0.779192	-0.311806	0.881743	-0.360925
LOC_Os10g07538	247950_at	AT5G57230	0.703975	-0.164239	0.779722	-0.125214	0.125492	-0.508699	1	0.0390253	0.568235	-0.34446	0.713269	-0.383486
LOC_Os01g15840	247952_at	AT5G57250	0.894653	-0.0848422	0.110872	-0.723188	0.0500135	-0.812968	0.820281	-0.638346	0.211202	-0.728125	0.999771	-0.0897797
LOC_Os02g09400	247953_at	AT5G57260	0.280431	0.49837	0.0032591	1.18665	0.000623211	1.24592	0.726338	0.688279	0.141899	0.747551	0.991273	0.0592721
LOC_Os01g10110	247956_at	AT5G56970	0.754689	0.740488	0.330261	1.41502	0.861185	0.299311	0.983533	0.674534	0.925656	-0.441176	0.809734	-1.11571
LOC_Os01g51170	247960_at	AT5G57020	0.778459	-0.135317	0.766767	-0.144176	0.439905	-0.24272	1	-0.00885891	0.867068	-0.107404	0.943614	-0.0985447
LOC_Os01g32660	247962_at	AT5G56580	0.00694042	-0.604899	0.028442	-0.496261	0.19252	-0.286536	0.99826	0.108638	0.327793	0.318363	0.78793	0.209725
LOC_Os01g53750	247963_at	AT5G56590	0.950329	-0.14486	0.625799	-0.64107	0.482346	-0.701019	0.99481	-0.49621	0.747172	-0.55616	0.999096	-0.0599494
LOC_Os06g07580	247968_at	AT5G56670	0.53029	0.429574	0.58149	0.30363	0.686476	-0.242637	1	-0.125944	0.349357	-0.672211	0.686816	-0.546267
LOC_Os01g37825	247971_at	AT5G56730	0.102591	-0.184032	0.0373039	-0.203446	0.487329	-0.0684126	1	-0.0194142	0.510193	0.11562	0.608724	0.135034
LOC_Os07g39800	247974_at	AT5G56780	0.0545903	-0.549928	0.208303	-0.398652	0.0614128	-0.502362	0.983533	0.151275	0.927824	0.0475655	0.946763	-0.10371
LOC_Os01g09670	247979_at	AT5G56750	0.981621	0.0585611	0.707073	-0.291155	0.672086	0.220836	0.984721	-0.349716	0.850894	0.162275	0.763849	0.511991
LOC_Os02g12790	247980_at	AT5G56860	0.925287	0.113777	0.914505	0.188678	0.4176	1.02224	1	0.0749005	0.720831	0.908458	0.865007	0.833558
LOC_Os01g52260	247982_at	AT5G56760	0.00011689	1.788	0.00210351	1.49984	4.59e-05	1.83082	0.983533	-0.288161	1	0.0428166	0.87226	0.330977
LOC_Os09g19940	247987_at	AT5G56900	0.107363	-0.583745	0.00800715	-0.864594	0.000115871	-1.11341	0.974638	-0.28085	0.18709	-0.529669	0.831143	-0.248819
LOC_Os01g16960	247989_at	AT5G56350	0.262627	0.443843	0.70355	0.133691	1	-0.0333809	0.974638	-0.310152	0.348913	-0.477224	0.920527	-0.167072
LOC_Os01g16970	247990_at	AT5G56360	0.791537	0.0444363	0.771108	-0.0833719	0.795221	-0.0699697	0.974638	-0.127808	0.659094	-0.114406	1	0.0134022
LOC_Os02g49080	247994_at	AT5G56140	0.22186	0.328602	0.26362	0.284013	0.69869	0.103577	1	-0.0445885	0.542102	-0.225025	0.84044	-0.180437
LOC_Os02g48980	247996_at	AT5G56170	0.647108	-0.232386	0.789481	-0.162099	0.937727	0.00237428	1	0.0702873	0.784598	0.234761	0.978454	0.164473
LOC_Os04g57210	247997_at	AT5G56180	0.858008	-0.0898283	0.252792	0.232064	0.00372914	0.487611	0.732277	0.321893	0.00497763	0.577439	0.605155	0.255547
LOC_Os02g48964	248000_at	AT5G56190	0.388053	-0.264885	0.323243	-0.273156	0.194191	-0.336678	1	-0.00827146	0.939869	-0.0717931	0.996727	-0.0635217
LOC_Os08g38970	248003_at	AT5G56220	0.407866	-0.707279	0.293659	-0.837368	0.102685	-1.05069	1	-0.13009	0.780162	-0.343407	0.937501	-0.213318
LOC_Os04g39560	248005_at	AT5G56240	0.569075	0.099652	0.564195	0.0917298	0.121306	0.187749	1	-0.0079222	0.675968	0.0880967	0.830345	0.0960189
LOC_Os04g39570	248008_at	AT5G56270	0.907143	-0.154477	0.413641	-0.766198	0.127549	-1.10447	0.982266	-0.611721	0.375004	-0.949993	0.905623	-0.338272
LOC_Os08g39070	248009_at	AT5G56280	0.641848	0.207543	0.513106	-0.282078	0.143927	-0.48863	0.807747	-0.489621	0.0722223	-0.696173	0.875554	-0.206552
LOC_Os08g39080	248010_at	AT5G56290	0.137007	0.4393	0.0427042	0.588656	0.00819675	0.66267	0.99826	0.149357	0.648825	0.22337	0.956813	0.0740133
LOC_Os01g15530	248012_at	AT5G56310	0.81824	0.20076	0.862196	0.163355	0.157687	-0.791317	1	-0.0374051	0.140847	-0.992077	0.448022	-0.954672
LOC_Os12g04650	248014_at	AT5G56340	0.374537	-0.185282	0.386896	-0.21105	0.0834461	-0.351994	1	-0.0257681	0.782609	-0.166712	0.872786	-0.140944
LOC_Os03g06330	248017_at	AT5G56460	0.668192	0.471046	0.226882	0.9756	0.101587	1.12143	0.982266	0.504554	0.530002	0.650384	0.976042	0.14583
LOC_Os11g37090	248022_at	AT5G56510	0.615905	-0.474557	0.83342	0.310551	0.393107	0.70408	0.945244	0.785109	0.208651	1.17864	0.896117	0.393529
LOC_Os05g46220	248023_at	AT5G56450	0.995614	-0.0448619	0.924366	0.0168433	0.806974	0.060457	1	0.0617052	0.869166	0.105319	1	0.0436137
LOC_Os03g40690	248024_at	AT5G55840	0.849436	-0.110603	0.125678	-0.653565	0.0116923	-1.02168	0.877579	-0.542963	0.0952516	-0.911081	0.871094	-0.368119
LOC_Os04g52950	248025_at	AT5G55850	1	0.00882818	0.812998	0.189997	0.862314	0.125225	1	0.181169	0.916649	0.116397	1	-0.0647727
LOC_Os02g49470	248026_at	AT5G55710	0.661727	-0.467212	0.649155	-0.450966	0.788265	-0.327681	1	0.016246	0.902977	0.139531	0.988757	0.123285
LOC_Os03g54100	248027_at	AT5G55630	0.769864	0.138534	0.109315	0.585788	0.000402962	1.078	0.897216	0.447254	0.0128388	0.939469	0.543833	0.492215
LOC_Os04g20270	248030_at	AT5G55760	0.392316	-0.162078	0.632379	-0.0880959	0.513795	0.0954899	0.991871	0.0739821	0.149169	0.257568	0.631057	0.183586
LOC_Os03g29910	248031_at	AT5G55640	0.0411943	0.420167	0.0531553	0.392387	0.277913	0.199363	1	-0.02778	0.509421	-0.220804	0.800261	-0.193024
LOC_Os12g17310	248032_at	AT5G55860	1.23e-05	-0.558798	0.000747073	-0.465031	0.00151176	-0.398789	0.982266	0.0937672	0.480125	0.160008	0.962034	0.0662412
LOC_Os02g49260	248039_at	AT5G55950	0.450799	-0.383138	0.649696	0.232673	0.321285	0.384284	0.749042	0.615811	0.0918951	0.767422	0.945002	0.15161
LOC_Os04g20230	248041_at	AT5G55940	0.537703	0.178135	0.718121	0.105896	0.191889	-0.365421	1	-0.0722391	0.0666873	-0.543556	0.385373	-0.471317
LOC_Os06g19390	248042_at	AT5G55960	0.24822	0.603823	0.790496	0.178403	0.295936	0.479322	0.947926	-0.42542	0.910442	-0.124502	0.858364	0.300919
LOC_Os08g39140	248043_s_at	AT5G56000	0.664595	-0.200118	0.77212	-0.144601	0.0265736	-0.732426	1	0.0555174	0.274301	-0.532308	0.425009	-0.587825
LOC_Os01g07560	248046_at	AT5G56040	0.784449	0.231096	0.902719	0.0567059	0.395132	0.380972	1	-0.17439	0.827128	0.149876	0.865007	0.324266
LOC_Os08g38310	248054_at	AT5G55820	0.238171	-0.840555	0.038757	-1.24972	0.0649356	-1.00711	0.981891	-0.40916	0.853299	-0.166559	0.966727	0.242602
LOC_Os02g26160	248055_at	AT5G55830	0.670118	-0.417137	0.380058	-0.777352	0.404533	-0.605351	0.999373	-0.360215	0.919724	-0.188214	1	0.172002
LOC_Os08g39380	248056_at	AT5G55500	0.335947	-0.257429	0.0917305	-0.40002	0.0278407	-0.462001	0.985036	-0.142591	0.590163	-0.204572	0.973506	-0.0619814
LOC_Os07g39620	248058_at	AT5G55530	0.0448859	0.631065	0.119286	0.485509	0.733884	0.100919	0.99481	-0.145556	0.182118	-0.530146	0.662471	-0.38459
LOC_Os03g53990	248059_at	AT5G55540	0.133199	0.464811	0.275544	0.341125	0.427056	0.231015	0.996841	-0.123687	0.626646	-0.233796	0.959499	-0.110109
LOC_Os07g39520	248060_at	AT5G55560	0.000100705	2.07957	4.68e-05	2.22071	2.8e-06	2.39667	1	0.141144	0.772779	0.317108	0.96317	0.175964
LOC_Os04g40580	248061_at	AT5G55340	0.0147278	1.36698	0.554822	0.495165	0.0212197	1.18906	0.711552	-0.871818	0.910442	-0.177923	0.626543	0.693895
LOC_Os01g55670	248064_at	AT5G55570	0.914206	0.0431553	0.234276	0.66301	0.119817	0.784461	0.929053	0.619855	0.354769	0.741305	0.989508	0.121451
LOC_Os07g39430	248065_at	AT5G55580	0.296505	-0.346124	0.209689	-0.332515	0.0387032	-0.514864	1	0.0136081	0.695267	-0.16874	0.895287	-0.182348
LOC_Os07g41650	248066_at	AT5G55590	0.0680416	2.82958	0.0081629	3.85794	0.00541995	3.69966	0.979531	1.02836	0.693799	0.87008	1	-0.15828
LOC_Os07g41640	248067_at	AT5G55600	0.818516	0.0648408	0.899876	-0.00815242	0.988744	0.0240852	0.983533	-0.0729932	0.884165	-0.0407556	0.978335	0.0322376
LOC_Os12g31490	248068_at	AT5G55610	0.662972	-0.102729	0.219948	-0.205632	0.0750167	-0.258307	0.982266	-0.102903	0.476412	-0.155578	0.958913	-0.0526746
LOC_Os08g38240	248071_at	AT5G55670	1	-0.0387918	0.545724	-0.413426	0.0715604	-0.888443	0.980472	-0.374635	0.16271	-0.849651	0.748514	-0.475017
LOC_Os08g38270	248074_at	AT5G55730	0.876706	0.147794	0.652534	0.277851	0.791131	0.181331	1	0.130058	1	0.0335367	0.981402	-0.0965208
LOC_Os01g42280	248075_at	AT5G55740	1	-0.040139	0.192412	0.620387	0.159162	0.575219	0.827612	0.660526	0.314374	0.615358	1	-0.0451678
LOC_Os01g32720	248081_at	AT5G55390	0.0928507	-0.299475	0.0319029	-0.34351	0.079521	-0.267873	1	-0.0440352	0.973262	0.0316021	0.927217	0.0756373
LOC_Os06g21360	248084_at	AT5G55470	0.553929	-1.32036	0.382244	1.38225	0.107897	2.27887	0.626702	2.70261	0.0453062	3.59922	0.893908	0.896612
LOC_Os09g27040	248086_at	AT5G55490	0.209735	-0.865091	0.94889	-0.066848	0.00771631	-1.60026	0.883494	0.798243	0.536023	-0.735172	0.140074	-1.53342
LOC_Os05g46760	248090_at	AT5G55090	0.50563	1.24276	0.508307	1.14155	0.0174	3.28773	1	-0.101202	0.274449	2.04497	0.515874	2.14617
LOC_Os01g67520	248091_at	AT5G55120	0.814058	-0.0771037	0.611752	-0.194815	0.194377	-0.392634	1	-0.117711	0.588975	-0.315531	0.879693	-0.197819
LOC_Os06g20320	248094_at	AT5G55220	1	-0.0324202	0.783271	0.192254	0.954387	0.0277103	0.99826	0.224675	0.966292	0.0601305	0.977447	-0.164544
LOC_Os06g40840	248095_at	AT5G55230	0.900576	-0.0802153	0.755947	0.0539646	0.894384	-0.0470017	0.983533	0.13418	1	0.0332135	0.88501	-0.100966
LOC_Os09g11230	248097_at	AT5G55260	0.59925	-0.0673175	0.158696	-0.175852	0.0617127	-0.210157	0.977432	-0.108535	0.495577	-0.142839	0.98097	-0.0343046
LOC_Os08g05840	248099_at	AT5G55300	0.284677	-0.207364	0.0683459	-0.284175	0.119141	-0.2322	0.983533	-0.0768111	0.924132	-0.0248355	0.961756	0.0519757
LOC_Os07g35350	248100_at	AT5G55180	0.390737	2.32565	0.104794	3.7704	0.0483211	4.21284	0.983533	1.44475	0.569339	1.88718	0.987048	0.442436
LOC_Os01g68940	248103_at	AT5G55160	4.23e-05	0.864989	0.000618404	0.743035	0.247381	0.265403	0.991057	-0.121954	0.0201807	-0.599586	0.226302	-0.477632
LOC_Os04g56950	248104_at	AT5G55250	0.971949	-0.0647932	0.92545	0.114741	0.838673	-0.409705	1	0.179534	0.976179	-0.344912	0.93232	-0.524447
LOC_Os04g56970	248105_at	AT5G55280	0.0101628	-0.968051	0.0220787	-0.869188	0.00245173	-1.02765	1	0.0988623	0.939933	-0.0595969	0.933188	-0.158459
LOC_Os01g50320	248106_at	AT5G55100	0.129571	-0.383125	0.149268	-0.33602	0.394447	-0.193576	1	0.0471058	0.657718	0.18955	0.887038	0.142444
LOC_Os05g49890	248107_at	AT5G55190	0.560101	-0.198624	0.913389	-0.0473748	0.126392	-0.374683	0.983533	0.151249	0.696672	-0.176059	0.632658	-0.327309
LOC_Os02g32460	248108_at	AT5G55130	0.502067	0.180911	0.362344	0.231837	0.694761	-0.0960965	1	0.0509261	0.325227	-0.277007	0.53933	-0.327933
LOC_Os02g25700	248112_at	AT5G55350	0.733115	1.16648	1	-0.219555	0.729835	0.942376	0.983533	-1.38604	1	-0.224107	0.909686	1.16193
LOC_Os03g06160	248117_at	AT5G55000	0.201018	0.243045	0.137959	0.243175	0.18299	0.198823	1	0.0001303	0.968196	-0.0442216	0.978398	-0.0443519
LOC_Os02g19040	248118_at	AT5G55050	0.590585	-0.281689	0.795433	0.138879	0.602395	-0.25019	0.922684	0.420568	0.965253	0.031499	0.767412	-0.389069
LOC_Os08g04420	248119_at	AT5G54590	0.0238152	-0.673328	0.666753	-0.180109	0.189852	-0.379214	0.657581	0.493219	0.523324	0.294114	0.851798	-0.199105
LOC_Os03g10390	248120_at	AT5G54540	0.537369	-0.416347	0.803181	0.186046	0.541195	-0.393631	0.907982	0.602393	0.964219	0.0227159	0.739903	-0.579677
LOC_Os01g57720	248124_at	AT5G54730	0.81563	0.181515	0.776537	0.182998	0.49646	0.288186	1	0.00148301	0.877362	0.106671	0.960031	0.105188
LOC_Os03g28400	248127_at	AT5G54750	0.932384	-0.098482	1	-0.0350415	0.561741	-0.177837	1	0.0634405	0.819803	-0.0793545	0.860285	-0.142795
LOC_Os07g34570	248128_at	AT5G54770	1.97e-07	-3.60109	6.92e-05	-2.75511	6.22e-20	-6.67808	0.920016	0.84598	3.43e-05	-3.07699	2.12e-07	-3.92297
LOC_Os07g33850	248132_at	AT5G54840	0.46821	-0.330049	0.853266	0.0772998	0.0700352	0.546911	0.894901	0.407348	0.0138635	0.876959	0.560531	0.469611
LOC_Os01g14100	248134_at	AT5G54860	0.847754	0.0530942	0.787301	0.0908077	0.556362	0.128512	1	0.0377135	0.896399	0.075418	0.977582	0.0377045
LOC_Os07g33340	248136_at	AT5G54910	0.594616	-0.208681	0.287193	-0.2973	0.119096	-0.372918	0.99826	-0.0886185	0.644532	-0.164236	0.961839	-0.0756179
LOC_Os02g12760	248140_at	AT5G54980	0.331975	0.871777	0.0674653	1.38998	0.247523	0.798867	0.981891	0.518208	1	-0.0729099	0.851274	-0.591118
LOC_Os03g37100	248145_at	AT5G54880	0.219164	-0.50524	0.0175681	-0.833807	4.24e-05	-1.25906	0.955514	-0.328568	0.0599506	-0.753825	0.675344	-0.425257
LOC_Os07g37550	248151_at	AT5G54270	0.205317	-1.0611	0.295149	-0.86215	8e-06	-3.16507	1	0.198951	0.0166672	-2.10397	0.0208672	-2.30292
LOC_Os04g54340	248152_at	AT5G54260	0.337238	-0.32274	0.247822	-0.342634	0.000235758	-0.881111	1	-0.0198943	0.0730961	-0.558371	0.259339	-0.538477
LOC_Os01g57370	248153_at	AT5G54250	0.540643	-1.08978	0.718437	0.475034	0.600717	-0.82119	0.870974	1.56482	0.939869	0.268591	0.717998	-1.29622
LOC_Os12g36760	248158_at	AT5G54440	0.871108	-0.0407927	0.397417	-0.189029	0.439315	-0.14183	0.982387	-0.148236	0.791272	-0.101037	0.998172	0.0471989
LOC_Os01g57570	248162_at	AT5G54500	0.224527	0.565296	0.00378435	1.0985	0.000235613	1.27071	0.821802	0.533201	0.118198	0.705411	0.927291	0.17221
LOC_Os01g57610	248163_at	AT5G54510	0.807703	0.320762	0.610935	0.513464	0.566914	0.504858	1	0.192702	0.931562	0.184096	1	-0.00860618
LOC_Os01g57470	248164_at	AT5G54490	0.153905	3.5529	0.18927	3.37817	0.0706552	3.80814	1	-0.174729	0.986196	0.255246	0.980307	0.429976
LOC_Os06g46940	248168_at	AT5G54570	0.983542	-0.0433743	1	0.0154815	0.0394134	0.535817	1	0.0588558	0.0858465	0.579191	0.299348	0.520335
LOC_Os02g02480	248171_at	AT5G54680	0.245139	0.148346	0.0627052	0.230158	0.0018115	0.333852	0.985561	0.0818121	0.277956	0.185505	0.794973	0.103693
LOC_Os05g42120	248172_at	AT5G54660	0.734306	0.38908	0.186349	0.966693	0.706658	0.286745	0.967937	0.577613	0.996495	-0.102335	0.763849	-0.679948
LOC_Os08g04440	248173_at	AT5G54580	0.328906	0.343493	0.968326	0.025763	0.27879	-0.36176	0.927095	-0.31773	0.0439927	-0.705254	0.675154	-0.387523
LOC_Os06g46930	248174_at	AT5G54600	0.977485	0.0383141	0.282776	0.631089	0.283699	0.567118	0.927095	0.592775	0.523324	0.528804	1	-0.0639715
LOC_Os02g06580	248176_at	AT5G54650	0.851317	-0.185392	0.966705	0.146784	0.685582	-0.253398	0.99826	0.332176	0.969198	-0.0680063	0.902048	-0.400183
LOC_Os01g57650	248177_at	AT5G54630	1	-0.0911916	0.913873	-0.188657	0.650585	-0.374377	1	-0.0974656	0.818973	-0.283186	0.964053	-0.18572
LOC_Os07g37650	248180_at	AT5G54310	0.00241035	0.78414	2.4e-05	1.11633	9.24e-05	0.967634	0.945244	0.332191	0.777198	0.183495	0.940196	-0.148696
LOC_Os11g04500	248181_at	AT5G54290	0.459344	0.528892	0.294371	0.663052	0.569395	0.294853	1	0.13416	0.891194	-0.234039	0.908377	-0.368199
LOC_Os10g36530	248189_at	AT5G54090	0.219937	0.441539	0.280948	0.433821	0.0245914	0.724028	1	-0.00771811	0.706859	0.282489	0.784921	0.290207
LOC_Os10g13550	248190_at	AT5G54130	0.897618	0.0431057	0.776142	0.0887716	0.395495	0.18951	1	0.0456659	0.729348	0.146405	0.919477	0.100739
LOC_Os04g58200	248197_at	AT5G54190	0.706427	-0.441744	0.926352	0.118373	0.950049	-0.101202	0.980472	0.560117	0.824586	0.340542	0.978398	-0.219575
LOC_Os04g58180	248198_at	AT5G54200	0.732603	-0.215825	0.273999	-0.450597	0.522581	-0.247502	0.983533	-0.234772	0.952649	-0.0316768	0.920527	0.203095
LOC_Os04g01470	248200_at	AT5G54160	0.0154702	20	0.000396982	20	0.123766	20	0.851284	2.19936	0.46547	-2.16023	0.132722	-4.35959
LOC_Os07g37560	248204_at	AT5G54280	0.0412387	-0.423148	0.0714341	-0.376091	0.753175	-0.0900862	1	0.0470566	0.164856	0.333062	0.560531	0.286005
LOC_Os02g20360	248207_at	AT5G53970	0.0225759	2.06083	0.0318184	1.96929	0.0299917	1.85326	1	-0.091534	0.904901	-0.207563	1	-0.116029
LOC_Os02g43360	248217_at	AT5G53560	0.00122755	4.79556	0.0285224	3.26404	0.0240295	3.07829	0.918253	-1.53152	0.389306	-1.71727	1	-0.18575
LOC_Os03g47560	248221_at	AT5G53530	0.101649	-0.527125	0.022198	-0.663343	0.0486075	-0.504774	0.986668	-0.136219	1	0.022351	0.925979	0.15857
LOC_Os08g43060	248223_at	AT5G53620	0.0515671	-0.31255	0.006029	-0.422164	0.000662188	-0.469087	0.983533	-0.109614	0.520558	-0.156537	0.962301	-0.046923
LOC_Os02g42640	248226_at	AT5G53750	0.199317	5.33669	0.049667	7.18404	0.176881	4.82837	0.980472	1.84735	0.96744	-0.508325	0.802084	-2.35568
LOC_Os01g48210	248231_at	AT5G53770	0.872912	-0.0684146	0.0649297	-0.368947	0.00070695	-0.581757	0.724381	-0.300532	0.0105157	-0.513342	0.701439	-0.21281
LOC_Os04g58420	248232_at	AT5G53760	0.836439	0.155689	0.982581	-0.11595	0.983121	0.00737158	0.99826	-0.271639	0.903703	-0.148317	1	0.123321
LOC_Os01g41270	248233_at	AT5G53840	0.935096	-0.511204	0.415598	-2.66045	0.752647	0.683429	0.983533	-2.14924	0.694364	1.19463	0.572599	3.34388
LOC_Os01g01120	248234_at	AT5G53850	0.442559	0.312581	0.148325	0.517581	0.0110466	0.774424	0.985561	0.204999	0.31956	0.461843	0.828702	0.256844
LOC_Os02g06670	248236_at	AT5G53870	0.440705	0.733591	0.31142	0.842547	0.371374	0.720756	1	0.108956	0.9994	-0.0128349	0.99285	-0.121791
LOC_Os07g01710	248237_at	AT5G53890	1	-0.0176217	0.747687	0.133884	0.487329	0.252903	0.997503	0.151505	0.664417	0.270525	0.968436	0.11902
LOC_Os11g25920	248238_at	AT5G53900	0.765681	-0.248073	0.74144	0.184433	0.909578	-0.126059	0.958664	0.432506	0.898855	0.122014	0.885665	-0.310492
LOC_Os05g41800	248239_at	AT5G53920	0.483012	-0.388688	0.414512	-0.397971	0.262281	-0.469724	1	-0.0092832	0.941354	-0.0810363	0.999527	-0.0717531
LOC_Os10g37330	248242_at	AT5G53580	0.299695	-0.559079	0.823598	0.15829	0.588636	0.248744	0.740533	0.717369	0.131325	0.807823	0.976735	0.0904541
LOC_Os05g49980	248244_at	AT5G53635	0.950375	-0.00890195	0.0673182	-0.3356	0.19385	-0.224014	0.652246	-0.326698	0.451633	-0.215112	0.879693	0.111587
LOC_Os01g12130	248245_at	AT5G53190	0.127553	-20	0.927622	-0.572007	0.664987	-1.28832	0.764481	20	0.395042	20	0.975032	-0.716317
LOC_Os06g33450	248247_at	AT5G53210	0.8626	-0.334654	0.225121	-1.6243	0.391822	-1.00342	0.945244	-1.28964	0.755128	-0.66877	0.946268	0.620873
LOC_Os06g33710	248248_at	AT5G53120	0.700431	0.19521	0.091252	0.688021	0.0138738	0.86224	0.900847	0.492811	0.169738	0.66703	0.910487	0.174218
LOC_Os01g43100	248249_at	AT5G53140	0.0387343	-0.550873	0.0805134	-0.473604	0.000980933	-0.750546	1	0.0772683	0.632741	-0.199673	0.697174	-0.276941
LOC_Os06g33570	248250_at	AT5G53130	0.76431	0.209088	0.303295	0.479443	0.0937934	0.647838	0.983533	0.270356	0.432982	0.43875	0.924472	0.168394
LOC_Os01g12180	248251_at	AT5G53220	0.15621	-0.339491	0.397748	-0.219893	0.0635678	-0.38826	0.983533	0.119598	0.951985	-0.0487699	0.831438	-0.168368
LOC_Os02g19150	248255_at	AT5G53350	0.398726	-0.227388	0.706501	-0.0865269	0.224596	-0.259762	0.985036	0.140861	0.962856	-0.0323744	0.856969	-0.173235
LOC_Os06g06530	248259_at	AT5G53330	0.725733	0.0584217	0.248496	0.19905	0.525969	0.0955828	0.979595	0.140628	0.966793	0.0371611	0.893565	-0.103467
LOC_Os01g12460	248261_at	AT5G53280	0.429727	-0.999244	0.341925	-1.1134	0.181961	-1.2537	1	-0.114158	0.891782	-0.254458	0.980307	-0.1403
LOC_Os01g43360	248264_at	AT5G53310	0.773979	-0.108524	0.337545	-0.216476	0.219399	-0.240105	0.983533	-0.107951	0.656535	-0.131581	1	-0.0236296
LOC_Os01g11952	248265_at	AT5G53430	0.290651	-0.429846	0.218766	-0.444939	0.210903	-0.390368	1	-0.0150925	1	0.0394787	1	0.0545712
LOC_Os01g46710	248266_at	AT5G53440	0.596976	-0.140366	0.188253	-0.229587	0.0825677	-0.267375	0.983533	-0.089221	0.549859	-0.127009	0.978398	-0.0377879
LOC_Os01g48960	248267_at	AT5G53460	0.408913	0.454808	0.469561	0.389244	0.0246574	0.913079	1	-0.0655638	0.477445	0.458271	0.649388	0.523834
LOC_Os03g18350	248268_at	AT5G53480	0.107256	-0.974191	0.0827241	-1.01755	0.0354904	-1.07627	1	-0.0433577	0.931978	-0.102077	0.995393	-0.0587193
LOC_Os01g46720	248270_at	AT5G53450	0.800603	-0.214414	0.797734	-0.149803	0.888012	-0.118871	1	0.064611	0.938371	0.0955434	1	0.0309325
LOC_Os05g51690	248271_at	AT5G53420	0.000791722	-1.18284	0.294995	-0.434065	0.266647	-0.448238	0.449529	0.748774	0.0848148	0.734601	1	-0.0141732
LOC_Os04g48010	248273_at	AT5G53500	0.574586	-0.530303	0.548689	-0.477238	0.4937	-0.440253	1	0.0530649	1	0.0900503	1	0.0369854
LOC_Os02g43370	248276_at	AT5G53550	0.419321	0.520781	0.278684	0.623127	0.192754	0.630571	1	0.102346	0.911971	0.109789	1	0.00744316
LOC_Os05g11980	248279_at	AT5G52910	0.637649	-0.607225	0.067752	-1.70347	0.0606438	-1.53633	0.894901	-1.09624	0.43332	-0.929106	1	0.167137
LOC_Os01g12250	248280_at	AT5G52950	0.439676	-1.02259	0.0856031	-1.8343	0.0512379	-1.85279	0.97474	-0.811707	0.57775	-0.830202	1	-0.0184948
LOC_Os02g13200	248281_at	AT5G52980	0.59925	0.114853	0.469307	0.130924	0.722113	0.0658978	1	0.0160714	0.900716	-0.0489549	0.941698	-0.0650263
LOC_Os01g47080	248283_at	AT5G52920	0.523309	-0.391211	0.243285	-0.573415	0.535932	-0.268098	0.99826	-0.182204	0.956684	0.123113	0.889024	0.305316
LOC_Os05g49410	248285_at	AT5G52960	0.824526	0.18209	1	0.0386385	0.847402	-0.0735233	1	-0.143451	0.737264	-0.255613	0.980307	-0.112162
LOC_Os07g34950	248287_at	AT5G52970	0.358439	-0.378979	1	0.0252533	0.947534	0.0538923	0.928466	0.404232	0.374317	0.432871	1	0.0286391
LOC_Os03g19890	248288_at	AT5G52840	0.00831597	0.328773	0.0150533	0.300124	0.595791	-0.0999792	1	-0.0286489	0.00176618	-0.428753	0.0129565	-0.400104
LOC_Os05g45040	248289_at	AT5G52880	0.348514	0.27491	0.632491	0.147286	0.915693	-0.0794286	0.987899	-0.127624	0.336964	-0.354339	0.839808	-0.226715
LOC_Os01g36970	248291_at	AT5G53020	0.855576	0.277524	0.957934	-0.0885319	0.543464	-0.357529	0.995078	-0.366056	0.526893	-0.635053	0.90806	-0.268997
LOC_Os02g19650	248293_at	AT5G53050	0.164945	-1.20532	0.780737	-0.320139	0.761353	0.207086	0.904774	0.885182	0.11136	1.41241	0.847287	0.527224
LOC_Os05g45270	248295_at	AT5G53070	0.418382	-0.382078	0.302377	-0.411573	0.0141711	-0.867366	1	-0.0294954	0.37792	-0.485288	0.701352	-0.455793
LOC_Os11g04520	248300_at	AT5G53000	0.250445	-0.300679	0.604855	-0.153624	0.0859639	-0.383516	0.982266	0.147055	0.899204	-0.082837	0.74918	-0.229892
LOC_Os01g69930	248301_at	AT5G53150	0.01432	-3.02303	0.256135	-1.47448	0.110435	-1.73771	0.910684	1.54855	0.566869	1.28532	0.992442	-0.263232
LOC_Os05g12260	248302_at	AT5G53160	0.772262	-0.081746	0.417246	-0.204182	0.00119416	-0.616019	0.991673	-0.122436	0.02812	-0.534273	0.27058	-0.411838
LOC_Os01g40820	248303_at	AT5G53170	0.457022	-0.42144	0.0246319	-0.981904	0.0622604	-0.73361	0.872276	-0.560464	0.621292	-0.31217	0.929209	0.248294
LOC_Os01g43170	248304_at	AT5G53180	0.806039	-0.037825	0.13926	-0.222662	0.176926	-0.187153	0.909941	-0.184837	0.567274	-0.149328	0.98573	0.0355087
LOC_Os02g16540	248306_at	AT5G52830	0.5113	-0.264818	0.225447	-0.536082	0.0945565	-0.649657	0.99481	-0.271264	0.684638	-0.384839	0.977851	-0.113575
LOC_Os03g64370	248307_at	AT5G52850	0.637753	-0.191946	0.67992	-0.169394	0.623441	-0.195694	1	0.0225522	0.982201	-0.00374752	1	-0.0262997
LOC_Os06g01790	248309_at	AT5G52540	0.425777	-0.548412	0.693125	-0.280658	0.47936	-0.43164	0.989195	0.267755	0.927572	0.116773	0.981402	-0.150982
LOC_Os02g48000	248312_at	AT5G52580	0.816341	-0.0824563	0.990391	0.0284444	0.703472	-0.126936	1	0.110901	1	-0.0444796	0.956678	-0.15538
LOC_Os01g46230	248315_at	AT5G52630	0.604444	-0.376111	0.154264	-0.839325	0.265205	-0.610028	0.977344	-0.463214	0.853235	-0.233917	0.957426	0.229297
LOC_Os10g01540	248326_at	AT5G52820	0.491027	0.44444	0.936101	0.136345	0.386635	-0.369214	0.979531	-0.308094	0.141967	-0.813654	0.738176	-0.505559
LOC_Os02g45670	248328_at	AT5G52660	0.00247726	-0.452012	0.574278	-0.123423	0.0839565	0.286551	0.348227	0.328589	5.1e-07	0.738563	0.115469	0.409974
LOC_Os10g38930	248330_at	AT5G52810	0.538842	0.48371	0.600774	0.343101	0.572703	0.321465	1	-0.140609	0.950405	-0.162245	1	-0.021636
LOC_Os04g01740	248332_at	AT5G52640	0.135311	2.25103	0.0472466	2.78593	0.190491	1.71633	0.99826	0.534901	0.863452	-0.534696	0.837334	-1.0696
LOC_Os02g27960	248334_s_at	AT5G52370	0.928607	-0.11632	0.909115	-0.125041	0.218071	-0.607302	1	-0.00872154	0.495266	-0.490983	0.729815	-0.482261
LOC_Os04g30490	248335_at	AT5G52450	0.6034	-0.44131	0.981535	0.00937215	0.472762	0.307524	0.974638	0.450682	0.260028	0.748833	0.865921	0.298151
LOC_Os11g37130	248338_at	AT5G52440	0.782743	-0.106195	0.974068	0.00115077	0.578338	0.184196	1	0.107346	0.480125	0.290391	0.858364	0.183045
LOC_Os07g07060	248339_at	AT5G52520	0.130867	-0.347369	0.75518	-0.0602599	0.265105	-0.226127	0.890641	0.287109	0.783642	0.121242	0.863914	-0.165867
LOC_Os06g03820	248340_at	AT5G52180	0.755964	-0.191807	0.598999	-0.296875	0.537734	-0.273506	1	-0.105068	0.950538	-0.0816993	1	0.0233682
LOC_Os02g42850	248343_at	AT5G52260	0.942232	0.0937504	0.602432	0.426847	0.877793	0.0487103	0.990755	0.333097	1	-0.0450401	0.934078	-0.378137
LOC_Os03g01710	248344_at	AT5G52280	0.616362	-0.206156	0.555682	-0.205639	0.982469	0.0227685	1	0.000517051	0.726633	0.228924	0.865921	0.228407
LOC_Os02g42910	248345_at	AT5G52290	0.132989	-1.13293	0.131003	-1.13478	0.0836413	-1.11119	1	-0.00184937	1	0.0217397	1	0.0235891
LOC_Os03g27450	248346_at	AT5G52210	1	-0.0370728	0.541503	0.15929	0.244049	0.257389	0.978582	0.196363	0.408509	0.294461	0.948194	0.0980984
LOC_Os04g48020	248348_at	AT5G52190	0.425356	0.428573	0.00101819	1.26501	0.0512551	0.738608	0.370782	0.836433	0.61551	0.310035	0.638154	-0.526398
LOC_Os02g39030	248351_at	AT5G52200	0.340022	-0.370875	0.840226	0.0864514	0.973617	0.00609516	0.804236	0.457326	0.383658	0.37697	0.986696	-0.0803562
LOC_Os11g05880	248355_at	AT5G52340	0.875297	0.145384	0.992423	-0.0166996	0.620398	0.414686	1	-0.162083	0.912822	0.269303	0.885769	0.431386
LOC_Os04g46920	248357_at	AT5G52380	0.430303	-0.288499	0.0411357	-0.635095	0.000516381	-0.969063	0.933064	-0.346596	0.0738065	-0.680564	0.747303	-0.333968
LOC_Os02g57810	248358_at	AT5G52400	0.000572931	20	0.000797156	20	0.00454809	20	1	-0.103303	0.48026	-2.14894	0.753763	-2.04564
LOC_Os02g57610	248360_at	AT5G52430	0.428767	0.275166	0.0887935	0.456847	0.0242331	0.528434	0.9799	0.181681	0.457322	0.253268	0.960765	0.0715869
LOC_Os02g57590	248362_at	AT5G52470	0.674041	0.351934	0.824373	-0.229467	0.449611	-0.526675	0.958596	-0.581402	0.292233	-0.87861	0.919477	-0.297208
LOC_Os02g45760	248366_at	AT5G52510	0.0347429	1.05186	0.0386496	0.979841	4.55e-05	1.69404	1	-0.0720224	0.2716	0.642179	0.517969	0.714202
LOC_Os02g03040	248369_at	AT5G52040	0.0661921	-0.546455	0.000219243	-0.920219	2.41e-13	-1.62806	0.778669	-0.373764	9.44e-06	-1.08161	0.050433	-0.707844
LOC_Os03g03590	248375_at	AT5G51710	0.376357	-0.414998	0.766447	-0.156092	0.324972	0.317281	0.982266	0.258906	0.0718849	0.732278	0.584733	0.473372
LOC_Os03g02730	248376_at	AT5G51880	0.00361269	0.489372	0.811947	0.069473	0.589323	-0.135142	0.212551	-0.419899	0.000546533	-0.624514	0.771577	-0.204615
LOC_Os02g33180	248379_at	AT5G51700	0.163652	0.330995	0.504882	0.17533	0.646627	0.106268	0.979595	-0.155664	0.493231	-0.224726	0.977447	-0.0690622
LOC_Os03g38960	248386_at	AT5G51940	0.85746	0.070227	0.365857	0.313652	0.386423	0.279228	0.980472	0.243425	0.757587	0.209001	1	-0.0344238
LOC_Os01g09252	248388_at	AT5G51980	0.550992	0.205077	0.307226	0.307415	0.0614961	0.491844	1	0.102338	0.533641	0.286767	0.881747	0.184429
LOC_Os01g73770	248389_at	AT5G51990	1	20	0	0	0.0278407	20	1	-20	0.127753	6.92142	0.250283	20
LOC_Os08g43230	248391_at	AT5G52030	0.0185037	-1.67158	0.390311	-0.699271	0.391822	-0.676797	0.817137	0.972311	0.257628	0.994785	1	0.0224735
LOC_Os02g45380	248392_at	AT5G52050	0.00202382	4.15231	0.00223753	4.22017	2.16e-06	6.26921	1	0.0678561	0.172581	2.11689	0.413926	2.04904
LOC_Os04g52890	248393_at	AT5G52060	0.997393	-0.0674993	0.809444	0.232178	0.508557	0.550736	0.99826	0.299677	0.653269	0.618235	0.955521	0.318558
LOC_Os05g04860	248394_at	AT5G52070	0.596976	-0.220245	0.0938747	-0.500966	0.748992	-0.121455	0.947926	-0.280721	0.886388	0.0987904	0.620541	0.379511
LOC_Os08g43190	248398_at	AT5G51970	0.049108	0.970533	0.287365	0.55306	0.67576	0.176062	0.968494	-0.417473	0.219174	-0.79447	0.860285	-0.376998
LOC_Os06g07020	248399_at	AT5G52010	0.259784	0.31677	0.0339308	0.558268	0.000968207	0.763311	0.974638	0.241497	0.2009	0.44654	0.838298	0.205043
LOC_Os02g45420	248400_at	AT5G52020	0.970765	0.0580074	0.478175	-1.00826	0.030848	2.26239	0.954166	-1.06627	0.115703	2.20438	0.0315075	3.27065
LOC_Os10g37840	248401_at	AT5G52110	0.751063	0.133261	0.395805	0.28081	0.256718	0.319511	0.991929	0.147549	0.729825	0.18625	0.999813	0.0387006
LOC_Os03g02570	248402_at	AT5G52100	0.810604	-0.378593	0.873392	0.169739	0.169078	1.0815	0.983533	0.548332	0.153434	1.46009	0.713269	0.911762
LOC_Os07g27300	248403_at	AT5G51410	0.979537	-0.0180988	0.369211	-0.203659	0.0558257	-0.343655	0.926935	-0.18556	0.108765	-0.325557	0.830444	-0.139996
LOC_Os02g44230	248404_at	AT5G51460	0.253383	-1.01869	0.791045	-0.228586	0.735071	0.351489	0.953019	0.7901	0.16271	1.37018	0.838037	0.580075
LOC_Os02g03250	248409_at	AT5G51545	0.321077	0.330372	0.0261462	0.648605	0.0716657	0.480089	0.940504	0.318233	0.794907	0.149718	0.918348	-0.168516
LOC_Os01g49200	248413_at	AT5G51600	0.28091	-1.25184	0.269241	-1.20602	0.178051	-1.2232	1	0.0458145	0.999698	0.0286345	1	-0.01718
LOC_Os10g36480	248421_at	AT5G51510	0.156992	0.51902	0.0949304	0.615104	0.292969	0.361979	1	0.0960841	0.793217	-0.157042	0.869271	-0.253126
LOC_Os03g16390	248423_at	AT5G51670	0.00103473	2.23752	0.00277598	2.14407	3.42e-09	3.63326	1	-0.0934522	0.0614694	1.39574	0.12018	1.4892
LOC_Os06g03990	248425_at	AT5G51690	0.922905	-0.0541593	0.376463	-0.238293	0.943513	-0.0017095	0.974638	-0.184134	0.988514	0.0524498	0.788764	0.236584
LOC_Os02g50220	248426_at	AT5G51740	0.503755	-0.85537	0.754369	0.454241	0.850364	0.246401	0.857114	1.30961	0.418112	1.10177	1	-0.20784
LOC_Os04g48416	248427_at	AT5G51750	1	-0.00334578	0.996561	-0.028221	0.867427	-0.130742	1	-0.0248753	0.944284	-0.127396	0.998033	-0.102521
LOC_Os06g11610	248434_at	AT5G51440	0.502455	-0.539877	0.596526	-0.493642	0.337795	-0.639217	1	0.0462343	0.984743	-0.09934	0.96431	-0.145574
LOC_Os07g30790	248436_at	AT5G51220	0.764087	0.111819	0.48447	-0.186054	0.228508	-0.275724	0.870123	-0.297874	0.178324	-0.387543	0.960916	-0.0896698
LOC_Os04g08034	248437_at	AT5G51230	0.371792	-0.279643	0.0817889	-0.459384	0.0127584	-0.596028	0.982266	-0.179741	0.411197	-0.316386	0.926284	-0.136644
LOC_Os05g09704	248440_at	AT5G51260	0.712688	0.741975	0.2111	1.73365	0.0361419	2.63966	0.974638	0.991671	0.259869	1.89768	0.858679	0.906012
LOC_Os02g05660	248442_at	AT5G51280	0.410281	-0.102603	1	0.00368734	0.80356	-0.0209682	0.935442	0.10629	0.679803	0.0816347	0.966597	-0.0246555
LOC_Os02g43480	248445_at	AT5G51170	1	0.000655808	0.0109489	0.521691	0.0204678	0.435548	0.177162	0.521035	0.0633664	0.434892	0.958142	-0.0861425
LOC_Os02g30840	248446_at	AT5G51140	0.866998	-0.072842	0.277719	-0.229705	0.0268883	-0.410316	0.968006	-0.156863	0.149466	-0.337475	0.807124	-0.180612
LOC_Os02g43906	248450_at	AT5G51290	0.688076	0.12772	0.364923	0.23418	0.0523369	0.383902	0.99826	0.106459	0.377087	0.256182	0.827264	0.149722
LOC_Os02g43850	248451_at	AT5G51180	0.282008	0.414311	0.10541	0.621402	0.0750246	0.606208	0.99826	0.207091	0.846104	0.191896	1	-0.0151945
LOC_Os04g31620	248452_at	AT5G51300	0.610252	-0.28364	0.438779	-0.383005	0.302118	-0.416589	1	-0.0993651	0.880469	-0.132949	0.999065	-0.0335838
LOC_Os04g28010	248453_at	AT5G51340	0.979576	-0.00156777	0.365612	0.162133	0.193536	0.206329	0.956417	0.163701	0.40941	0.207896	0.980307	0.0441957
LOC_Os06g45830	248458_at	AT5G51430	0.971453	-0.0313067	0.891215	-0.0485568	0.951484	0.0414442	1	-0.0172501	0.939869	0.0727509	0.966727	0.090001
LOC_Os08g42470	248460_at	AT5G50915	0.93473	0.0410245	0.331373	-0.832381	0.830249	0.2046	0.890641	-0.873406	0.988772	0.163576	0.608555	1.03698
LOC_Os03g21950	248461_s_at	AT5G50950	0.452815	0.389942	0.573089	0.290471	0.494291	-0.217122	1	-0.0994709	0.175808	-0.607064	0.580203	-0.507593
LOC_Os04g40880	248462_at	AT5G50960	0.459344	-0.434799	0.500113	-0.4014	0.012434	-1.10696	1	0.0333983	0.317648	-0.672164	0.51793	-0.705562
LOC_Os08g42760	248463_at	AT5G51130	0.287129	-0.325596	0.0425446	-0.499977	5.11e-07	-1.02985	0.979531	-0.174382	0.00339507	-0.704259	0.166423	-0.529877
LOC_Os02g10790	248465_at	AT5G51200	0.0838905	-0.751774	0.0104672	-1.01662	0.00180753	-1.11013	0.983533	-0.264845	0.533812	-0.358355	0.972371	-0.0935099
LOC_Os08g36440	248466_at	AT5G50720	0.246059	0.518176	0.0270155	0.849223	0.200537	0.462635	0.970225	0.331048	0.991105	-0.0555409	0.767412	-0.386588
LOC_Os01g70130	248472_at	AT5G50860	0.0820659	1.18319	0.0429127	1.29998	0.0278173	1.25696	1	0.116789	0.93784	0.073762	1	-0.0430271
LOC_Os08g42380	248473_at	AT5G50810	0.202387	-0.513902	0.00419528	-1.0791	3e-05	-1.42429	0.85206	-0.565197	0.0545945	-0.910386	0.800261	-0.345189
LOC_Os08g42410	248474_at	AT5G50850	0.000693491	0.765953	0.00465817	0.685179	0.0095945	0.575261	0.99826	-0.0807747	0.647278	-0.190692	0.960916	-0.109918
LOC_Os01g14080	248476_at	AT5G50890	0.483624	0.260887	0.122212	0.594356	0.00023468	1.20978	0.980472	0.333469	0.0375515	0.948897	0.472636	0.615427
LOC_Os01g70140	248478_at	AT5G50870	0.7984	0.10845	0.158171	0.253582	0.485414	-0.108966	0.935442	0.145132	0.428265	-0.217416	0.153165	-0.362547
LOC_Os02g33420	248480_at	AT5G50920	0.531202	-0.452668	0.07399	-1.08555	0.316821	-0.594545	0.945244	-0.632885	0.94631	-0.141876	0.834291	0.491009
LOC_Os04g32600	248481_at	AT5G50930	0.13727	-0.579795	0.0590228	-0.662546	0.0496683	-0.639242	1	-0.082751	0.936239	-0.0594468	1	0.0233042
LOC_Os03g63470	248482_at	AT5G50970	0.876551	0.059228	0.935905	-0.00751425	0.38862	0.152879	0.99826	-0.0667423	0.740052	0.0936506	0.725758	0.160393
LOC_Os04g41875	248484_at	AT5G51030	0.950329	0.00708886	0.721098	0.331555	0.486764	-0.44129	0.983533	0.324466	0.760889	-0.448379	0.666716	-0.772845
LOC_Os02g10740	248485_at	AT5G51050	0.893698	-0.0643507	0.161365	-0.319089	0.0921446	-0.352742	0.893112	-0.254739	0.315063	-0.288391	1	-0.0336528
LOC_Os12g35610	248486_at	AT5G51060	0.0105576	3.34147	0.386938	1.24784	0.173417	1.71329	0.669618	-2.09363	0.325596	-1.62818	0.956721	0.465454
LOC_Os02g32520	248487_at	AT5G51070	0.00446412	1.92204	0.0472594	1.44954	0.00111226	2.07606	0.977643	-0.472506	0.941642	0.154011	0.752838	0.626517
LOC_Os06g02500	248493_at	AT5G51100	1	-0.0197932	0.907563	-0.0421552	0.900269	0.075763	1	-0.022362	0.959446	0.0955563	0.957618	0.117918
LOC_Os02g27000	248495_at	AT5G50780	0.731859	-0.290818	0.89025	0.118362	0.803955	-0.206796	0.9799	0.40918	0.938065	0.0840219	0.909686	-0.325158
LOC_Os08g42350	248496_at	AT5G50790	0.413929	0.734378	0.724774	-0.295664	0.244535	-0.723501	0.775548	-1.03004	0.0609488	-1.45788	0.860285	-0.427837
LOC_Os01g28600	248497_at	AT5G50380	0.540758	1.9113	0.932295	1.08687	0.069472	3.09071	1	-0.82444	0.637044	1.17941	0.639205	2.00385
LOC_Os08g04400	248498_at	AT5G50390	0.873925	0.165144	0.799577	0.199564	0.899493	0.116597	1	0.0344198	0.982904	-0.0485473	0.998571	-0.0829672
LOC_Os01g58640	248499_at	AT5G50400	1	-0.0633826	0.212082	1.92335	0.113262	2.19412	0.839151	1.98674	0.22563	2.25751	0.990869	0.270771
LOC_Os04g40840	248508_at	AT5G50320	0.974837	0.0113804	0.893398	-0.0773847	0.233587	-0.386166	1	-0.0887651	0.351622	-0.397547	0.755807	-0.308781
LOC_Os02g08180	248512_at	AT5G50460	0.000329022	0.723461	8.53e-05	0.771321	0.00755549	0.51738	1	0.0478603	0.59864	-0.206081	0.675344	-0.253941
LOC_Os01g69900	248515_at	NM_148107	0.892046	0.0271672	0.00345428	0.477416	0.000235308	0.543843	0.153696	0.450249	0.00404543	0.516676	0.945161	0.0664275
LOC_Os02g30714	248520_at	AT5G50700	0.881125	-0.397276	0.357297	1.11767	1	-0.144072	0.857362	1.51494	0.927824	0.253204	0.714478	-1.26174
LOC_Os01g69830	248524_s_at	AT5G50670	0.49136	0.632534	0.508116	0.532866	0.110763	1.01282	1	-0.0996678	0.718388	0.380285	0.841125	0.479952
LOC_Os01g69960	248525_s_at	AT5G50710	0.314156	-0.544542	0.781145	-0.1976	0.180556	-0.664917	0.974638	0.346942	0.984188	-0.120375	0.773841	-0.467317
LOC_Os02g30650	248526_at	AT5G50740	0.550092	-0.501569	0.122531	-0.978699	0.926103	-0.0610479	0.974638	-0.477131	0.718388	0.440521	0.545726	0.917651
LOC_Os01g70050	248528_at	AT5G50760	0.498245	-0.941932	0.840226	-0.271603	0.101896	-1.73851	0.985561	0.670329	0.711801	-0.796579	0.650884	-1.46691
LOC_Os11g07916	248532_at	AT5G49940	0.585136	0.2077	0.202464	0.429063	0.0834941	0.491276	0.983533	0.221363	0.570989	0.283576	0.977542	0.0622135
LOC_Os08g01300	248533_at	AT5G50020	0.819304	-0.152298	0.605752	-0.299596	0.918844	0.00934674	1	-0.147298	0.927824	0.161645	0.915334	0.308942
LOC_Os06g17560	248536_at	AT5G50140	0.97276	-0.0972575	0.643796	0.66026	0.569555	0.716173	0.982266	0.757517	0.669478	0.813431	1	0.0559134
LOC_Os04g57310	248537_at	AT5G50100	0.154795	-1.53569	0.39153	-0.904859	0.612871	0.36665	0.983533	0.630835	0.0684175	1.90234	0.523569	1.27151
LOC_Os03g53510	248543_at	AT5G50230	0.815751	-0.0818731	0.948055	-0.0264661	0.753288	-0.0746546	1	0.055407	1	0.00721854	0.980307	-0.0481884
LOC_Os04g33290	248545_at	AT5G50260	0.790232	0.751105	0.652541	1.05703	0.253906	1.80128	1	0.305925	0.720719	1.05017	0.920171	0.744246
LOC_Os11g24060	248548_at	AT5G50300	0.431715	1.21189	0.439828	0.999286	0.941501	-0.198365	1	-0.212599	0.450499	-1.41025	0.740903	-1.19765
LOC_Os04g40740	248549_at	AT5G50310	0.311472	-0.309035	0.0643176	-0.47027	2.42e-05	-0.92041	0.983533	-0.161235	0.0257788	-0.611374	0.377662	-0.45014
LOC_Os04g40410	248551_at	AT5G50200	0.0830758	2.98026	0.0195197	3.77467	0.647292	0.884833	0.985561	0.794409	0.317229	-2.09543	0.327597	-2.88983
LOC_Os04g40070	248553_at	AT5G50170	0.299148	0.710984	0.578065	0.475595	0.0381919	1.10393	0.987899	-0.235389	0.701898	0.392947	0.666513	0.628337
LOC_Os06g40740	248556_at	AT5G50350	0.768744	0.110617	0.485386	0.29132	0.193841	0.478334	0.999373	0.180703	0.629948	0.367718	0.934667	0.187015
LOC_Os03g08850	248557_at	AT5G49980	1	0.0104269	0.835526	0.0975394	0.6965	-0.219371	1	0.0871126	0.848596	-0.229798	0.840757	-0.316911
LOC_Os03g49524	248563_at	AT5G49690	0.00790843	4.72743	0.0273081	4.06003	0.0695448	3.14911	0.988267	-0.667397	0.483266	-1.57832	0.903886	-0.910922
LOC_Os01g72450	248564_at	AT5G49700	0.363119	-2.23754	0.855283	-0.659554	0.60701	-1.07996	0.977344	1.57799	0.807849	1.15758	0.985482	-0.420404
LOC_Os02g54080	248565_at	AT5G49710	0.0311812	0.575713	0.185814	0.390479	0.0407202	0.515847	0.979531	-0.185234	0.909661	-0.0598662	0.918348	0.125368
LOC_Os04g36720	248566_s_at	AT5G49740	0.0210606	-1.13763	0.363828	-0.578118	0.105183	0.731005	0.860257	0.559515	7.55e-05	1.86864	0.0658242	1.30912
LOC_Os07g10110	248574_at	AT5G49830	0.415374	-0.396799	0.159039	-0.58197	0.180365	-0.482915	0.993116	-0.185172	0.904069	-0.086116	0.995906	0.0990557
LOC_Os01g66350	248578_at	AT5G49820	0.00765578	-0.852851	3.38e-05	-1.21187	0.0078905	-0.762816	0.894901	-0.359017	0.954892	0.0900348	0.583359	0.449052
LOC_Os01g65580	248579_at	AT5G49880	0.000289685	-0.694471	0.00141674	-0.630245	7.15e-05	-0.704477	1	0.0642269	0.972652	-0.0100057	0.945959	-0.0742326
LOC_Os01g65500	248580_at	AT5G49890	0.576023	-0.972119	0.192698	-1.75966	0.956205	-0.232374	0.983533	-0.787543	0.727944	0.739744	0.64517	1.52729
LOC_Os08g01940	248581_at	AT5G49900	0.0216364	1.63861	0.0361344	1.45805	0.114576	0.994042	1	-0.180552	0.629948	-0.644564	0.889024	-0.464012
LOC_Os05g23740	248582_at	AT5G49910	0.0032022	-0.544281	0.160999	-0.286781	0.00220858	-0.5536	0.855691	0.2575	0.99731	-0.00931882	0.638812	-0.266819
LOC_Os12g37710	248583_at	AT5G49930	0.256625	0.445271	0.00810366	0.956639	0.0202083	0.769069	0.879577	0.511368	0.618616	0.323798	0.940196	-0.18757
LOC_Os03g62650	248584_at	AT5G49960	0.384969	0.341775	0.313443	0.373567	0.135998	0.439418	1	0.0317923	0.863526	0.0976436	0.963106	0.0658512
LOC_Os01g28150	248586_at	AT5G49610	0.878577	0.111328	0.459035	0.361979	0.770146	0.130073	0.983533	0.250652	0.993433	0.018745	0.917187	-0.231907
LOC_Os02g09780	248587_at	AT5G49550	0.847108	0.0562432	0.776544	0.0776096	0.738345	0.0952433	1	0.0213664	0.997932	0.0390001	1	0.0176337
LOC_Os01g49026	248588_at	AT5G49540	0.756365	0.0475237	0.999239	-0.0034202	0.697509	0.0703837	0.99826	-0.0509439	1	0.02286	0.948537	0.0738039
LOC_Os12g43660	248590_at	AT5G49660	0.8742	-0.143052	0.628399	0.543699	0.584357	-0.639341	0.968552	0.686751	0.89344	-0.496289	0.666513	-1.18304
LOC_Os12g43664	248591_at	AT5G49650	0.894142	0.0452113	0.0777997	0.543316	0.0101994	0.695971	0.73614	0.498105	0.0710293	0.65076	0.910487	0.152655
LOC_Os11g05120	248594_at	AT5G49210	0.101927	-0.387068	0.00892427	-0.560503	0.000374844	-0.706322	0.975635	-0.173435	0.313081	-0.319254	0.90043	-0.145819
LOC_Os12g36900	248595_at	AT5G49230	0.301458	-0.227432	0.260695	-0.241509	0.0722911	-0.327935	1	-0.0140774	0.819248	-0.100503	0.929209	-0.0864261
LOC_Os07g08500	248597_at	AT5G49160	0.288806	-1.05551	0.168639	-1.24936	0.0671664	-1.40789	1	-0.193855	0.802104	-0.352379	0.970015	-0.158525
LOC_Os11g09310	248601_at	AT5G49400	1	-0.0654948	0.975314	-0.0192456	0.452111	0.205243	1	0.0462492	0.638853	0.270738	0.859659	0.224489
LOC_Os03g19340	248603_at	AT5G49430	0.940398	-0.0545072	0.470115	-0.179659	1	0.0219562	0.983533	-0.125152	0.963481	0.0764634	0.811495	0.201615
LOC_Os08g27140	248605_at	AT5G49410	1	0.0307803	1	0.0304265	0.213696	-0.501335	1	-0.000353797	0.407263	-0.532115	0.659156	-0.531762
LOC_Os03g19720	248607_at	AT5G49480	0.293442	-0.669948	0.246647	-0.741886	0.946658	0.0614218	1	-0.0719377	0.317648	0.73137	0.603799	0.803308
LOC_Os01g19450	248608_at	AT5G49460	0.915399	-0.0471457	0.730388	-0.122572	0.956199	-0.000755205	1	-0.0754263	0.975819	0.0463904	0.957618	0.121817
LOC_Os08g16780	248612_at	AT5G49530	0.969124	-0.0509064	0.324716	-0.263571	0.0592163	-0.420996	0.954482	-0.212665	0.177652	-0.370089	0.865007	-0.157424
LOC_Os12g43590	248613_at	AT5G49555	0.391625	-0.362212	0.364829	-0.325171	0.00208291	-0.92551	1	0.0370412	0.167376	-0.563298	0.392103	-0.600339
LOC_Os07g38220	248614_at	AT5G49560	0.506412	-0.393912	0.677671	-0.261293	0.027783	-1.03347	1	0.132619	0.421043	-0.639556	0.53238	-0.772175
LOC_Os03g61730	248616_at	AT5G49580	0.39994	-0.274032	0.305214	-0.279315	0.15052	-0.372942	1	-0.00528303	0.8745	-0.0989103	0.976042	-0.0936273
LOC_Os03g20090	248618_at	AT5G49620	0.354457	0.730781	0.573282	0.481892	0.0478674	1.24816	0.99826	-0.248889	0.667648	0.517375	0.678482	0.766264
LOC_Os07g04180	248619_at	AT5G49630	0.808063	-0.185805	0.847169	0.194658	0.618779	-0.394747	0.983533	0.380463	0.963691	-0.208942	0.815313	-0.589405
LOC_Os01g14960	248620_at	AT5G49320	1	0.0690716	0.871973	0.248405	0.888858	-0.114229	1	0.179333	0.938213	-0.183301	0.937456	-0.362634
LOC_Os05g28780	248621_at	AT5G49350	0.119331	2.09742	0.0214472	2.92207	0.0187648	2.76189	0.983533	0.824649	0.778501	0.664465	1	-0.160184
LOC_Os02g03670	248624_at	AT5G48790	3.76e-06	-2.1875	4.38e-07	-2.40441	1.79e-10	-2.90888	0.997612	-0.216902	0.318603	-0.721375	0.787888	-0.504473
LOC_Os04g04330	248626_at	RCH1	0.963187	-0.0828401	0.965221	0.339309	0.724088	1.25532	1	0.422149	0.776988	1.33816	0.966181	0.916011
LOC_Os01g14810	248628_at	AT5G48960	0.915514	0.0250889	0.0611383	0.434384	0.434822	0.168669	0.6594	0.409295	0.746706	0.14358	0.71844	-0.265715
LOC_Os01g70800	248629_at	AT5G48970	0.016175	0.349197	0.317792	0.189293	0.00885519	0.363477	0.890641	-0.159904	1	0.0142802	0.647585	0.174184
LOC_Os05g05150	248632_at	AT5G49010	0.548952	-0.295532	0.72305	-0.192661	0.936949	-0.0468934	1	0.102871	0.711944	0.248638	0.96596	0.145767
LOC_Os02g53770	248634_at	AT5G49030	0.491036	0.193938	0.0987249	0.419997	0.36727	0.209696	0.974638	0.226058	1	0.0157575	0.841567	-0.210301
LOC_Os05g30130	248637_at	AT5G49060	0.857251	0.0566177	0.197008	0.269315	0.0322639	0.363931	0.933066	0.212698	0.175075	0.307314	0.889024	0.0946161
LOC_Os02g39850	248639_at	AT5G48930	0.0669739	1.01453	0.0283047	1.11667	0.00936272	1.18003	1	0.102137	0.820365	0.165498	0.995054	0.0633613
LOC_Os03g22190	248641_at	AT5G49110	0.00761334	-0.708996	0.0126402	-0.680516	0.000666406	-0.817183	1	0.0284799	0.847619	-0.108187	0.900552	-0.136667
LOC_Os02g37970	248642_at	AT5G49120	1	0.00116537	0.703949	-0.325464	0.949409	-0.123367	0.989195	-0.326629	0.984743	-0.124533	0.957232	0.202096
LOC_Os09g25650	248645_at	AT5G49150	0.565587	-0.291046	0.885472	-0.0661081	0.935725	-0.0222875	0.986612	0.224938	0.720668	0.268759	1	0.0438206
LOC_Os03g54890	248655_at	AT5G48760	0.612116	-0.227456	0.165589	-0.584065	0.00514182	-1.01222	0.978816	-0.356609	0.1302	-0.784765	0.714478	-0.428156
LOC_Os01g33080	248656_at	AT5G48460	0.210264	-0.938126	0.178819	-0.965394	0.235312	-0.719918	1	-0.027268	0.919794	0.218208	0.980167	0.245476
LOC_Os01g38140	248657_at	AT5G48570	0.031179	-0.933967	0.00394579	-1.23019	0.241723	-0.511349	0.983533	-0.296221	0.496593	0.422618	0.46955	0.718839
LOC_Os05g41750	248658_at	AT5G48600	0.28466	-1.20608	0.121424	-1.55103	0.0583785	-1.64372	1	-0.344952	0.77397	-0.437641	0.993212	-0.0926888
LOC_Os01g68930	248668_at	AT5G48720	0.674512	-0.248299	0.397817	-0.364851	0.564175	-0.207501	1	-0.116552	1	0.0407978	0.96431	0.15735
LOC_Os06g07550	248669_at	AT5G48730	0.358436	0.343698	0.603528	0.235916	0.322638	0.329919	0.991929	-0.107782	0.980172	-0.013779	0.957618	0.0940034
LOC_Os02g52480	248675_at	AT5G48820	0.718214	-0.221393	0.43397	0.331362	0.208673	0.484292	0.801321	0.552756	0.144274	0.705685	0.963106	0.152929
LOC_Os05g32310	248678_at	AT5G48870	0.829689	-0.166429	0.517323	-0.311942	0.0751066	-0.658902	0.99826	-0.145513	0.327207	-0.492472	0.774007	-0.346959
LOC_Os02g31070	248679_at	AT5G48830	0.951084	0.0354749	0.968198	0.0521385	0.0982569	0.502658	1	0.0166637	0.277459	0.467184	0.522456	0.45052
LOC_Os03g63490	248680_at	AT5G48840	0.0103063	0.916715	0.00045681	1.23259	0.0368336	0.718037	0.978127	0.315875	0.768624	-0.198678	0.612849	-0.514553
LOC_Os12g12170	248682_at	AT5G48810	0.373669	-0.339713	0.999955	-0.00265681	0.826279	0.106678	0.935442	0.337056	0.306311	0.44639	0.967266	0.109334
LOC_Os07g18750	248683_at	AT5G48490	0.74348	0.453553	0.590961	0.597461	0.240073	1.06779	1	0.143908	0.707949	0.614239	0.911029	0.470331
LOC_Os03g16950	248686_at	AT5G48540	0.0342226	4.57227	0.0067999	5.97089	0.0521053	3.751	0.982266	1.39862	0.828917	-0.821269	0.701439	-2.21989
LOC_Os08g25734	248687_at	AT5G48300	0.0512501	-0.948756	0.0344591	-0.942528	0.228713	-0.547727	1	0.00622811	0.621679	0.40103	0.791833	0.394802
LOC_Os04g39270	248688_at	AT5G48220	0.402036	0.221035	0.0392311	0.478928	0.0746416	0.373407	0.938301	0.257893	0.724748	0.152372	0.955282	-0.105521
LOC_Os02g10490	248691_at	AT5G48310	0.135218	-1.25298	0.120656	-1.22907	0.123766	-1.06591	1	0.0239021	0.96278	0.187067	1	0.163165
LOC_Os02g10380	248693_at	AT5G48330	0.819664	0.0823537	0.776693	-0.0896479	0.31545	-0.233365	0.979531	-0.172002	0.288628	-0.315719	0.884182	-0.143718
LOC_Os01g67170	248694_at	AT5G48340	0.068157	-0.3201	0.253717	-0.208739	0.9169	-0.0360543	0.983533	0.111361	0.146807	0.284045	0.714478	0.172684
LOC_Os09g34190	248697_at	AT5G48370	0.659361	0.347052	0.376111	0.500234	0.674195	0.222766	1	0.153182	0.970547	-0.124286	0.916039	-0.277468
LOC_Os01g66740	248698_at	AT5G48380	0.40575	1.73083	0.232605	2.1821	0.389125	1.71101	1	0.451266	1	-0.0198148	0.967266	-0.471081
LOC_Os01g66690	248699_at	AT5G48390	0.0365228	-1.34945	0.15795	-0.985403	0.0939792	-1.01571	0.983533	0.364046	0.778663	0.333734	1	-0.0303114
LOC_Os01g71060	248703_at	AT5G48430	0.939026	0.881601	0.950825	-0.760715	0.617445	1.79453	0.999761	-1.64232	0.875116	0.912932	0.849247	2.55525
LOC_Os01g01030	248704_at	AT5G48450	0.282901	-0.379338	0.581445	-0.221699	0.10618	-0.470951	0.983533	0.157639	0.908486	-0.091613	0.799375	-0.249252
LOC_Os07g08810	248705_at	AT5G48520	0.632506	-0.289213	0.296596	0.569425	1	7.87e-05	0.57908	0.858638	0.706503	0.289291	0.687052	-0.569346
LOC_Os06g08350	248711_at	AT5G48270	0.863783	-0.316428	1	0.0565588	1	0.198328	1	0.372987	0.847206	0.514756	1	0.141769
LOC_Os02g37320	248715_at	AT5G48290	0.0278364	2.4918	0.0306433	2.49349	0.016567	2.50476	1	0.00169322	1	0.0129583	1	0.0112651
LOC_Os01g50050	248718_at	AT5G47770	0.153254	0.61848	0.148791	0.65182	1.01e-05	1.56737	1	0.0333402	0.0429387	0.94889	0.115	0.91555
LOC_Os01g25820	248719_at	AT5G47910	0.961408	0.0693052	0.990257	-0.0133834	0.100985	0.526752	1	-0.0826886	0.26972	0.457447	0.458399	0.540136
LOC_Os02g49310	248720_at	AT5G47750	0.432713	-0.489071	0.525263	-0.387949	0.9474	-0.00843601	1	0.101122	0.583593	0.480635	0.870942	0.379513
LOC_Os08g23780	248721_at	AT5G47780	0.938091	-0.105482	0.416032	-0.389327	0.83243	-0.0926653	0.979595	-0.283844	0.982904	0.0128171	0.87211	0.296661
LOC_Os04g39420	248722_at	AT5G47810	0.459219	-0.435315	0.0637994	-0.91307	0.244401	-0.558341	0.95688	-0.477755	0.938201	-0.123026	0.858964	0.354728
LOC_Os09g10940	248726_at	AT5G47960	0.0952005	0.421923	0.0237377	0.521691	0.219783	0.265785	0.995078	0.0997689	0.762981	-0.156137	0.735124	-0.255906
LOC_Os07g08050	248737_at	AT5G48120	0.0549779	-0.728524	0.00240604	-1.07225	0.000113688	-1.26583	0.95847	-0.343725	0.294949	-0.537307	0.927304	-0.193583
LOC_Os02g48630	248738_at	AT5G48020	0.18658	0.773296	0.153739	0.809557	0.355859	0.507752	1	0.0362618	0.782609	-0.265543	0.906192	-0.301805
LOC_Os06g02620	248739_at	AT5G48030	0.93332	-0.069334	0.32104	0.212412	0.707707	0.0691613	0.867579	0.281746	0.740062	0.138495	0.867292	-0.14325
LOC_Os07g39530	248740_at	AT5G48130	0.951821	0.29737	0.265447	1.90457	0.226362	1.86301	0.933074	1.6072	0.485649	1.56564	1	-0.0415507
LOC_Os03g10040	248741_at	AT5G48170	0.970842	0.219267	0.716119	-0.467092	0.535272	-0.592524	0.983533	-0.686359	0.6466	-0.811791	0.996488	-0.125432
LOC_Os11g16480	248743_at	AT5G48240	0.764675	-0.200249	0.683071	-0.239156	0.0405359	-0.819996	1	-0.0389067	0.26785	-0.619747	0.569771	-0.58084
LOC_Os04g24520	248746_at	AT5G47890	0.658685	0.432304	0.840226	0.166866	0.84619	0.165838	1	-0.265438	0.866535	-0.266466	1	-0.00102786
LOC_Os08g24790	248750_at	AT5G47530	0.182485	1.78809	0.0847795	2.0744	0.133557	1.69503	1	0.286307	1	-0.093061	0.965231	-0.379368
LOC_Os07g39630	248751_at	AT5G47540	0.210533	-0.265294	0.657389	-0.0883478	0.875534	0.0632086	0.971823	0.176947	0.188171	0.328503	0.835549	0.151556
LOC_Os03g39860	248753_at	AT5G47630	0.832958	-0.0893267	0.493977	-0.27096	0.160841	-0.488268	0.99481	-0.181633	0.512592	-0.398942	0.907497	-0.217309
LOC_Os06g17840	248755_at	AT5G47690	0.25841	-0.544918	0.0857223	-0.69109	0.118152	-0.564905	0.99826	-0.146172	0.944452	-0.0199862	0.980167	0.126186
LOC_Os08g39370	248756_at	AT5G47560	0.0140914	-1.69863	0.0136569	-1.66242	8.61e-07	-3.13429	1	0.0362058	0.0924982	-1.43566	0.250283	-1.47187
LOC_Os02g49360	248757_at	AT5G47680	0.436553	-0.499502	0.158695	-0.808566	0.00596121	-1.34922	0.987899	-0.309064	0.235405	-0.849715	0.730558	-0.540651
LOC_Os02g01700	248759_at	AT5G47610	0.112081	1.63175	0.325092	0.979454	0.879856	0.179918	0.983533	-0.652297	0.23558	-1.45183	0.794517	-0.799537
LOC_Os10g13914	248761_at	AT5G47635	0.0337425	-1.21552	0.802984	-0.213715	0.0942534	0.87051	0.569868	1.0018	0.000149465	2.08603	0.285384	1.08423
LOC_Os02g44100	248762_at	AT5G47455	0.64365	0.256842	0.741214	0.157687	0.304009	-0.470502	1	-0.0991549	0.16765	-0.727344	0.533246	-0.628189
LOC_Os03g11180	248763_at	AT5G47550	0.591008	-2.91511	0.600994	-2.81674	0.806563	0.931413	1	0.0983706	0.480277	3.84653	0.760551	3.74816
LOC_Os06g42790	248765_at	AT5G47650	0.942953	-0.0802124	0.912437	0.0886108	0.695279	0.205093	1	0.168823	0.73723	0.285305	0.977768	0.116482
LOC_Os09g07800	248767_at	AT5G47710	0.982814	-0.0980124	0.38614	-0.573922	0.480005	-0.417263	0.967937	-0.47591	0.707989	-0.31925	0.990423	0.15666
LOC_Os06g18820	248770_at	AT5G47740	0.226622	1.49433	0.107007	1.8198	0.199354	1.35231	1	0.325475	0.974995	-0.142014	0.946952	-0.467489
LOC_Os08g23680	248771_at	AT5G47790	1	-0.0231607	0.567537	-0.123594	1	-0.0159225	0.983533	-0.100433	1	0.00723819	0.867526	0.107671
LOC_Os02g06390	248774_at	AT5G47830	0.977609	0.0861503	0.391533	0.438058	0.595831	0.257128	0.970225	0.351908	0.80352	0.170978	0.957426	-0.180931
LOC_Os04g35890	248775_at	AT5G47850	0.216783	1.17731	0.0296427	1.6383	0.00591637	1.84694	0.979531	0.46099	0.435843	0.669632	0.961434	0.208642
LOC_Os02g32504	248776_at	AT5G47900	0.776116	-0.290791	0.959626	0.0580341	0.926103	0.0307977	0.985561	0.348825	0.754706	0.321588	1	-0.0272364
LOC_Os02g30240	248777_at	AT5G47920	0.728127	-0.171216	0.117662	-0.656562	5.3e-08	-1.78421	0.921198	-0.485346	1.3e-05	-1.61299	0.0132388	-1.12764
LOC_Os07g38160	248778_at	AT5G47940	0.318305	-0.24126	0.111972	-0.320224	0.598362	-0.107165	0.995078	-0.0789646	0.74412	0.134095	0.719528	0.21306
LOC_Os01g02020	248779_at	AT5G47720	0.0504311	1.69443	0.0914411	1.46259	0.121804	1.19609	1	-0.231844	0.775571	-0.498345	0.984027	-0.266501
LOC_Os09g08660	248780_at	AT5G47760	0.688141	-0.166033	0.734294	-0.123452	0.485658	-0.24879	1	0.0425811	0.963131	-0.0827564	0.974827	-0.125337
LOC_Os03g63450	248781_at	AT5G47870	0.223469	0.655065	0.415012	0.415751	0.197828	0.544893	0.991055	-0.239315	0.977478	-0.110172	0.964505	0.129143
LOC_Os03g12430	248783_at	AT5G47360	0.863808	-0.138312	1	-0.0591422	0.824381	-0.142141	1	0.0791701	1	-0.00382909	0.97737	-0.0829992
LOC_Os03g45730	248788_at	AT5G47430	0.680304	0.12878	0.981864	0.00279566	0.0899051	0.357826	0.98709	-0.125984	0.502222	0.229046	0.508186	0.355031
LOC_Os02g44080	248790_at	AT5G47450	0.82363	-0.915091	0.603361	1.81656	0.666037	1.38185	0.94453	2.73165	0.582631	2.29695	1	-0.434706
LOC_Os02g13350	248793_at	AT5G47240	0.943833	0.0204815	0.293062	-0.383154	0.0839305	-0.55284	0.85995	-0.403636	0.130148	-0.573321	0.933282	-0.169685
LOC_Os01g54890	248794_at	AT5G47220	0.0993661	1.52137	0.565202	0.594328	0.0855521	1.34525	0.93014	-0.927039	0.973896	-0.176121	0.777112	0.750918
LOC_Os01g09280	248795_at	AT5G47390	0.906883	0.170962	0.462797	0.760099	1	-0.0634659	0.983533	0.589136	0.925656	-0.234428	0.801105	-0.823565
LOC_Os02g43594	248796_at	AT5G47180	0.49752	-0.563991	0.887681	0.0975133	0.690092	-0.36769	0.921198	0.661504	0.844961	0.1963	0.860285	-0.465204
LOC_Os02g43820	248799_at	AT5G47230	0.0161479	6.03877	0.0158121	6.02523	0.0303547	5.11147	1	-0.0135415	0.80352	-0.927293	0.927661	-0.913751
LOC_Os06g01660	248804_at	AT5G47470	0.568877	-0.684073	0.566263	0.696689	0.176051	1.28131	0.800553	1.38076	0.0769878	1.96538	0.874626	0.584616
LOC_Os02g01490	248806_at	AT5G47490	0.0445972	-0.34287	0.0322445	-0.368973	0.127561	-0.240149	1	-0.0261021	0.749807	0.102721	0.867733	0.128823
LOC_Os04g46740	248807_at	AT5G47500	0.748411	-0.626458	0.959239	-0.158484	0.931949	0.18713	0.99826	0.467973	0.738837	0.813588	0.985432	0.345615
LOC_Os07g27310	248808_at	AT5G47510	0.566123	-0.282651	0.748854	-0.183981	0.970827	-0.0528735	1	0.0986699	0.702399	0.229777	0.965771	0.131108
LOC_Os02g43840	248811_at	AT5G47310	0.950412	0.0936085	0.508497	0.583507	0.860977	-0.286542	0.983533	0.489898	0.858262	-0.38015	0.736208	-0.870049
LOC_Os01g15110	248813_at	AT5G46860	0.178005	-0.248394	0.954585	-0.0113488	0.831888	-0.0390065	0.821802	0.237045	0.378583	0.209388	0.999867	-0.0276577
LOC_Os02g46930	248814_at	AT5G46910	0.559657	0.429359	0.914885	0.161726	0.548549	0.418317	0.983533	-0.267634	0.972955	-0.0110422	0.920418	0.256591
LOC_Os04g10380	248817_at	AT5G47020	0.0218751	-0.279822	0.0270145	-0.267816	0.739378	0.0548974	1	0.0120052	0.0111621	0.334719	0.0548359	0.322714
LOC_Os06g50080	248820_at	AT5G47060	0.0240289	0.78457	0.00500998	0.968323	0.121382	0.495442	0.996607	0.183752	0.644532	-0.289128	0.658047	-0.47288
LOC_Os02g43430	248821_at	AT5G47070	0.672191	0.324846	0.465102	0.425364	0.113886	0.705528	1	0.100518	0.562559	0.380683	0.868837	0.280164
LOC_Os02g50770	248822_at	AT5G47000	0.907667	-0.794425	0.802289	1.44204	1	0.47435	0.983533	2.23647	0.897559	1.26878	0.976935	-0.967693
LOC_Os02g01300	248824_at	AT5G46940	0.703008	1.38402	0.648737	-20	0.962925	-0.906602	0.887551	-20	0.606584	-2.29062	0.980622	20
LOC_Os02g03280	248833_at	AT5G47120	0.869045	0.0794762	0.424982	0.211341	0.038582	0.464214	0.983533	0.131865	0.186564	0.384738	0.739903	0.252873
LOC_Os10g42299	248838_at	AT5G46800	0.13586	0.322558	0.0197291	0.436596	0.000828093	0.584714	0.983533	0.114038	0.330978	0.262156	0.880243	0.148118
LOC_Os02g46650	248841_at	AT5G46740	0.486913	-0.592674	0.109901	-1.07085	0.244357	-0.692321	0.979531	-0.478176	0.916703	-0.0996472	0.916548	0.378528
LOC_Os12g40500	248842_at	AT5G46850	0.00108554	0.552283	0.0102873	0.465874	0.134801	0.252137	0.987899	-0.0864091	0.200684	-0.300146	0.716318	-0.213736
LOC_Os10g42490	248843_at	AT5G46880	0.485456	-0.762942	0.146972	-1.42839	0.154438	-1.20286	0.983533	-0.665451	0.805788	-0.439913	1	0.225539
LOC_Os03g01016	248852_at	AT5G46560	0.969182	-0.0802583	0.998386	-0.0074348	0.598362	0.204785	1	0.0728235	0.694364	0.285043	0.908377	0.212219
LOC_Os10g42110	248853_at	AT5G46570	0.163611	-0.568189	0.0441643	-0.788618	0.0114739	-0.851657	0.991929	-0.22043	0.65566	-0.283468	0.97243	-0.0630386
LOC_Os03g63910	248854_at	AT5G46580	0.238127	-0.446291	0.458225	-0.298342	0.18834	-0.464877	0.989195	0.147949	0.993585	-0.0185868	0.940457	-0.166536
LOC_Os02g46510	248858_at	AT5G46630	0.489468	-0.195148	0.602714	-0.12611	0.429162	-0.150858	1	0.0690384	0.999158	0.0442904	0.996346	-0.024748
LOC_Os03g01012	248861_at	AT5G46700	0.101304	0.988046	0.0635762	1.08395	0.0101616	1.29573	1	0.0959019	0.773364	0.307687	0.953352	0.211786
LOC_Os03g63710	248863_at	AT5G46750	0.361842	-0.41842	0.739725	-0.174628	0.864994	0.096454	0.983251	0.243793	0.326708	0.514874	0.869034	0.271082
LOC_Os03g63730	248869_at	AT5G46840	0.732061	0.125396	0.576607	0.197459	0.947512	0.0041965	1	0.0720635	0.845078	-0.121199	0.893687	-0.193263
LOC_Os03g44150	248879_at	AT5G46180	0.51868	0.376529	0.814079	0.179807	0.427451	-0.333463	0.986668	-0.196722	0.177029	-0.709993	0.685282	-0.513271
LOC_Os01g54920	248881_at	AT5G46020	0.00143994	-0.483815	0.215463	-0.216936	0.000166876	-0.539779	0.672515	0.266879	0.891921	-0.0559633	0.259339	-0.322842
LOC_Os03g57290	248882_at	AT5G46210	0.553905	-0.126614	0.158695	-0.196575	0.197797	-0.173525	0.983533	-0.0699616	0.811528	-0.0469117	0.990423	0.0230499
LOC_Os02g04160	248884_at	AT5G46030	0.355666	0.634193	0.284327	0.751635	0.147121	0.865856	1	0.117442	0.908863	0.231663	0.98573	0.11422
LOC_Os03g57170	248885_at	AT5G46150	0.985541	0.0152424	0.541656	-0.178353	0.468636	-0.20284	0.974638	-0.193596	0.599281	-0.218083	1	-0.024487
LOC_Os01g13770	248886_at	AT5G46110	1	-0.0420661	0.865464	0.103665	0.269704	0.417296	1	0.145731	0.427669	0.459362	0.810778	0.31363
LOC_Os01g11250	248888_at	AT5G46240	0.469818	1.21625	0.952061	0.288341	0.369832	1.31198	0.977344	-0.927904	1	0.0957367	0.831976	1.02364
LOC_Os01g11240	248889_at	AT5G46230	0.0549594	0.743302	0.0617576	0.693291	0.443223	0.245554	1	-0.0500112	0.40172	-0.497749	0.702411	-0.447737
LOC_Os05g08100	248891_at	AT5G46280	0.947079	-0.098786	0.647839	-0.209887	0.522686	-0.24382	0.99826	-0.111101	0.783326	-0.145034	1	-0.0339335
LOC_Os04g52780	248895_at	AT5G46330	1.93e-05	2.69487	0.000537267	2.25276	2.23e-05	2.538	0.983533	-0.442111	0.962395	-0.15687	0.920197	0.285242
LOC_Os01g47450	248899_at	AT5G46390	0.957023	-0.0845954	0.475146	0.190616	0.247603	0.247608	0.945638	0.275211	0.355026	0.332203	0.972493	0.056992
LOC_Os01g43870	248901_at	AT5G46410	0.723767	0.194659	0.420169	0.371522	0.0335042	0.739296	0.998693	0.176863	0.267199	0.544636	0.717998	0.367774
LOC_Os04g36800	248903_at	AT5G46290	0.912773	-0.101592	0.598117	0.384723	0.480377	0.444324	0.970225	0.486315	0.529434	0.545916	1	0.0596005
LOC_Os01g55170	248905_at	AT5G46250	0.129844	0.331938	0.377351	0.2039	0.384525	0.176023	0.983533	-0.128038	0.65635	-0.155915	1	-0.0278772
LOC_Os05g49130	248906_at	AT5G46420	0.464304	-0.423277	0.89223	-0.0619219	0.772682	-0.144379	0.980472	0.361355	0.756966	0.278897	1	-0.0824573
LOC_Os03g19970	248907_at	AT5G46340	0.37685	-0.437697	0.261115	-0.511625	0.422766	-0.362075	1	-0.0739275	0.921503	0.075622	0.955913	0.149549
LOC_Os02g14480	248908_at	AT5G45800	0.0136245	1.21616	0.0503081	0.989051	0.0228916	1.00532	0.990755	-0.227104	0.886984	-0.21084	1	0.0162645
LOC_Os01g10890	248910_at	AT5G45820	0.816206	0.583145	0.166211	1.72446	0.000757664	4.0581	0.924863	1.14131	0.0114817	3.47495	0.366686	2.33364
LOC_Os01g52770	248912_at	AT5G45670	0.659297	0.949092	0.374906	1.58949	0.39866	1.47451	0.998773	0.6404	0.919021	0.525417	1	-0.114982
LOC_Os01g10790	248913_at	AT5G45760	0.460751	-0.132306	0.0567129	-0.276109	0.00194097	-0.401619	0.947926	-0.143804	0.13438	-0.269313	0.834099	-0.125509
LOC_Os01g52830	248915_at	AT5G45690	0.64898	-1.40571	0.826881	-0.795636	0.557931	1.16627	1	0.610069	0.350766	2.57197	0.758757	1.9619
LOC_Os01g48390	248916_at	AT5G45840	0.0908419	0.491757	0.361713	0.294827	0.0493707	0.504291	0.977344	-0.19693	1	0.0125348	0.819012	0.209464
LOC_Os01g24550	248918_at	AT5G45890	0.00234652	4.62345	0.0117157	4.02359	0.00184849	4.39993	0.993102	-0.599854	0.9884	-0.223517	0.962356	0.376337
LOC_Os01g11570	248919_at	AT5G45920	0.808075	0.0892343	0.202799	0.42373	0.0724163	0.500436	0.953019	0.334495	0.342864	0.411202	0.965231	0.0767062
LOC_Os03g36540	248920_at	AT5G45930	0.118691	-0.589964	0.983983	0.0278409	0.935569	0.0371138	0.620587	0.617805	0.133015	0.627078	1	0.00927298
LOC_Os01g11620	248925_at	AT5G45910	0.874138	-0.22659	0.200429	-1.02463	0.363868	0.592924	0.927095	-0.798042	0.389432	0.819515	0.141687	1.61756
LOC_Os01g42850	248927_at	AT5G45900	0.139959	0.411968	0.434518	0.254932	0.0038699	0.688353	0.980472	-0.157037	0.525144	0.276385	0.405874	0.433421
LOC_Os03g04570	248932_at	AT5G46050	0.348323	0.806984	0.634842	0.457718	0.0249021	1.52031	0.985561	-0.349265	0.532163	0.713324	0.519363	1.06259
LOC_Os02g20410	248933_at	AT5G46070	0.00790181	-0.614935	0.0195895	-0.539712	0.0902876	-0.355199	1	0.0752223	0.53634	0.259736	0.858371	0.184513
LOC_Os08g28890	248934_at	AT5G46080	0.985016	-0.119124	0.352693	-3.1145	0.74009	-0.752573	0.95847	-2.99538	0.925126	-0.633449	0.886106	2.36193
LOC_Os01g48140	248935_at	AT5G46100	0.527637	-0.555161	0.48749	-0.561887	0.0348645	-1.22953	1	-0.00672667	0.434611	-0.674369	0.687052	-0.667642
LOC_Os01g54550	248936_at	AT5G45710	1	-0.0224375	0.495258	-0.217721	0.567385	-0.170918	0.979531	-0.195283	0.759598	-0.14848	0.996488	0.0468027
LOC_Os02g14120	248938_at	AT5G45780	0.988616	-0.0158743	0.315593	-0.22653	0.960124	0.0111239	0.902908	-0.210656	1	0.0269982	0.669923	0.237654
LOC_Os02g26550	248939_at	AT5G45790	0.433793	-0.227261	0.0166745	-0.547839	0.00683241	-0.559396	0.836246	-0.320578	0.265268	-0.332135	1	-0.0115572
LOC_Os09g38930	248941_s_at	AT5G45460	0.42931	0.845719	0.580428	0.5783	0.36727	0.86763	1	-0.26742	0.9956	0.0219104	0.978401	0.28933
LOC_Os04g06300	248942_at	AT5G45480	0.776488	-0.619163	0.302518	1.23126	0.365717	1.04111	0.705875	1.85042	0.286827	1.66028	0.994087	-0.190145
LOC_Os01g58510	248943_s_at	AT5G45440	0.277252	1.64526	0.267618	1.62417	0.124322	1.90355	1	-0.0210861	0.955664	0.258294	0.988679	0.27938
LOC_Os01g58520	248944_at	AT5G45500	1	0.0282881	0.744239	0.212491	0.556215	0.30298	0.998773	0.184203	0.750129	0.274692	0.993509	0.0904887
LOC_Os01g27600	248946_at	AT5G45530	0.507898	0.801622	0.912265	0.0811472	0.827095	-0.366646	0.983533	-0.720474	0.406994	-1.16827	0.915334	-0.447793
LOC_Os01g58500	248947_at	AT5G45540	1.16e-06	2.12976	6.33e-05	1.87665	1.66e-08	2.32229	0.985561	-0.253108	0.802977	0.192533	0.720327	0.445641
LOC_Os06g02590	248948_at	AT5G45560	0.117502	-0.656414	0.115868	-0.620225	0.6604	-0.149837	1	0.0361886	0.399969	0.506577	0.689735	0.470388
LOC_Os10g43050	248950_at	AT5G45390	0.582055	-0.162722	0.944237	-0.00690677	0.155494	-0.358565	0.983533	0.155815	0.733394	-0.195843	0.649708	-0.351658
LOC_Os03g29570	248951_at	AT5G45550	0.97276	-0.757295	0.592511	-2.05286	0.880782	0.372884	0.996079	-1.29557	0.861498	1.13018	0.786498	2.42575
LOC_Os08g06240	248954_at	AT5G45420	0.821794	0.079691	0.635141	0.13454	0.797177	-0.112418	1	0.0548487	0.693415	-0.192109	0.776531	-0.246958
LOC_Os02g03590	248956_at	AT5G45610	0.227198	-0.174855	0.00630113	-0.343404	0.000199361	-0.423164	0.879736	-0.168549	0.122355	-0.248309	0.90043	-0.0797599
LOC_Os10g42860	248958_at	AT5G45590	0.861329	-0.104479	0.381812	-0.426633	0.00383153	-1.04931	0.982266	-0.322154	0.0397548	-0.944831	0.453121	-0.622676
LOC_Os01g52750	248961_at	AT5G45650	0.568448	-0.698491	0.853447	0.154685	0.300878	0.767512	0.935442	0.853176	0.141188	1.466	0.840757	0.612827
LOC_Os06g45340	248962_at	AT5G45680	0.449645	0.424652	0.0177613	1.13673	0.369516	0.390888	0.820281	0.712081	1	-0.0337642	0.559226	-0.745845
LOC_Os05g11570	248963_at	AT5G45700	0.211039	-1.36985	0.26625	-1.21927	0.0700846	-1.60802	1	0.150578	0.897446	-0.238173	0.908203	-0.388751
LOC_Os02g47500	248965_at	AT5G45370	0.0136245	0.458187	0.043447	0.383046	0.079521	0.30799	1	-0.0751409	0.649478	-0.150197	0.952381	-0.0750563
LOC_Os06g49530	248966_at	AT5G45360	0.646645	-0.128002	0.672717	-0.107341	0.580258	-0.139746	1	0.020661	1	-0.0117435	1	-0.0324044
LOC_Os01g73110	248969_at	AT5G45310	0.120359	1.69659	0.171381	1.4282	0.24714	1.06721	1	-0.268385	0.765029	-0.629381	0.968436	-0.360996
LOC_Os10g42960	248970_at	AT5G45380	0.451231	0.807423	0.198503	1.09297	0.154013	1.06246	0.99826	0.285543	0.831102	0.255041	1	-0.0305024
LOC_Os07g38000	248975_at	AT5G45040	0.821099	-0.140592	0.253951	0.385481	0.118115	0.450719	0.700088	0.526074	0.114491	0.591312	0.98097	0.0652378
LOC_Os01g56200	248981_at	AT5G45110	0.59668	-0.25321	0.560744	-0.225451	0.998327	0.00934878	1	0.0277584	0.665176	0.262559	0.849332	0.2348
LOC_Os12g43550	248983_at	AT5G45130	0.165943	0.323669	0.00254207	0.632211	6.02e-06	0.847354	0.847385	0.308542	0.0342476	0.523684	0.74918	0.215143
LOC_Os03g28960	248984_at	AT5G45140	0.667741	-0.179198	0.117906	-0.455416	0.000401368	-0.937803	0.945244	-0.276218	0.021364	-0.758605	0.533246	-0.482388
LOC_Os11g37260	248985_at	AT5G45160	0.746483	-0.1415	0.845173	0.0778399	0.0856726	0.380116	0.975635	0.21934	0.0626379	0.521616	0.608555	0.302276
LOC_Os12g43520	248986_at	AT5G45170	0.997093	0.0289152	0.381826	0.147873	0.00690327	0.324466	0.958664	0.118958	0.0302653	0.295551	0.553617	0.176593
LOC_Os02g04010	248988_at	AT5G45190	0.714916	0.285732	1	0.0243427	0.348949	0.45011	0.983533	-0.261389	0.842462	0.164378	0.751053	0.425768
LOC_Os02g03690	248997_at	AT5G45300	0.936303	-0.069754	0.208488	-0.333854	0.250145	-0.292096	0.909702	-0.2641	0.529722	-0.222342	0.99262	0.0417579
LOC_Os06g49650	248998_at	AT5G45320	0.481016	0.988685	0.33201	1.17774	0.784484	0.395715	1	0.189055	0.763149	-0.59297	0.847527	-0.782025
LOC_Os03g56869	249002_at	AT5G44520	0.0932826	0.538895	0.0102762	0.79586	0.00153172	0.875347	0.980472	0.256965	0.493855	0.336452	0.966181	0.0794868
LOC_Os07g07220	249003_at	AT5G44500	0.947607	0.0755245	0.73663	-0.303178	0.258288	-0.670201	0.983533	-0.378702	0.352848	-0.745726	0.860285	-0.367023
LOC_Os04g01810	249005_at	AT5G44630	0.0285829	3.03302	0.00562345	3.84128	0.0221365	2.89188	0.984982	0.808262	0.978995	-0.141135	0.863972	-0.949396
LOC_Os01g58470	249007_at	AT5G44650	0.431288	-0.372017	1	0.0426209	1	0.0132589	0.94468	0.414638	0.522542	0.385276	1	-0.029362
LOC_Os01g58550	249008_at	AT5G44680	0.50042	0.70634	0.266582	1.03495	0.196945	1.13186	1	0.32861	0.852273	0.425521	1	0.0969102
LOC_Os05g05560	249014_at	AT5G44710	0.518062	0.442245	0.533551	0.356853	0.451999	-0.413423	1	-0.0853917	0.188194	-0.855667	0.508186	-0.770276
LOC_Os02g07730	249015_at	AT5G44730	0.0690773	0.909176	0.622016	0.327945	0.164916	0.677944	0.865114	-0.581231	0.770658	-0.231231	0.842868	0.349999
LOC_Os06g47580	249016_at	AT5G44750	0.00748368	-0.6128	0.00200683	-0.694472	0.00283991	-0.623552	1	-0.081672	0.994064	-0.0107522	0.975546	0.0709198
LOC_Os02g57200	249020_at	AT5G44800	0.923345	0.023551	0.947303	-0.00654211	0.0445318	0.192162	1	-0.0300931	0.172243	0.168611	0.242964	0.198704
LOC_Os01g58620	249024_at	AT5G44860	0.0346882	0.912555	0.0825814	0.732191	0.0667468	0.690001	0.99826	-0.180364	0.84897	-0.222554	1	-0.04219
LOC_Os02g07630	249027_at	AT5G44790	0.58834	0.129255	0.785402	-0.0760378	0.0360512	0.415085	0.922684	-0.205293	0.390193	0.285831	0.115502	0.491123
LOC_Os01g55300	249028_at	AT5G44740	0.0401434	-0.517326	0.0586561	-0.481651	0.0294353	-0.524185	1	0.0356752	0.98869	-0.00685909	1	-0.0425343
LOC_Os02g39890	249036_at	AT5G44200	0.885136	-0.138218	0.744555	-0.19624	0.227546	-0.447766	1	-0.058022	0.548944	-0.309548	0.835387	-0.251526
LOC_Os05g48890	249037_at	AT5G44130	0.593317	-0.490303	0.711581	-0.394965	0.254824	-0.824201	1	0.0953382	0.850894	-0.333898	0.87008	-0.429236
LOC_Os01g58400	249038_at	AT5G44280	0.761226	-0.082323	0.00570517	-0.410365	0.740569	-0.0576192	0.336442	-0.328042	0.994064	0.0247038	0.129006	0.352745
LOC_Os02g14090	249046_at	AT5G44400	0.772506	-0.176386	0.987927	0.0116082	1	-0.0496571	0.987533	0.187995	0.827353	0.126729	1	-0.0612653
LOC_Os08g06190	249051_at	AT5G44390	0.373515	0.953828	0.683138	0.441001	0.0147015	1.95254	0.991673	-0.512827	0.431287	0.998707	0.455933	1.51153
LOC_Os03g56830	249054_at	AT5G44450	0.29443	-0.545523	0.0895642	-0.749928	0.00952397	-1.01854	0.989086	-0.204405	0.435843	-0.473021	0.881294	-0.268617
LOC_Os03g43860	249060_at	AT5G44560	0.202387	-0.680518	0.178332	-0.679676	0.190874	-0.583918	1	0.00084119	0.964369	0.0965994	1	0.0957582
LOC_Os10g32770	249066_at	AT5G43920	0.614124	0.106781	1	0.00732863	0.163248	-0.245909	0.982266	-0.0994524	0.0731791	-0.35269	0.608555	-0.253238
LOC_Os02g03890	249067_at	AT5G43960	0.221007	-0.272467	0.0924496	-0.353536	0.000648402	-0.611667	1	-0.0810692	0.199493	-0.3392	0.634781	-0.258131
LOC_Os10g32980	249070_at	AT5G44030	0.46331	0.879215	0.271325	1.05477	0.136804	1.27641	1	0.175559	0.789479	0.397198	0.980511	0.221639
LOC_Os02g40820	249072_at	AT5G44060	0.501116	-0.342142	0.834099	-0.145112	0.91882	-0.0605515	0.985036	0.19703	0.675358	0.281591	1	0.0845607
LOC_Os01g64730	249074_at	AT5G44080	0.0154418	1.80979	0.0314481	1.64718	0.115942	1.10483	1	-0.16261	0.558156	-0.704961	0.874714	-0.542351
LOC_Os02g03880	249076_at	AT5G43970	0.66471	0.428726	0.976107	0.0465092	0.26511	-0.715826	0.985561	-0.382217	0.158176	-1.14455	0.669399	-0.762335
LOC_Os02g57040	249077_at	AT5G43940	1	0.0356991	0.783983	-0.0485408	0.139926	-0.230955	0.99826	-0.0842399	0.266552	-0.266654	0.731321	-0.182414
LOC_Os01g55690	249082_at	AT5G44120	0.201891	2.71733	0.178629	2.78275	0.259708	2.20974	1	0.065425	0.898655	-0.507583	0.976935	-0.573008
LOC_Os05g48940	249084_at	AT5G44150	0.969924	-0.0549959	0.863847	0.0584405	0.550605	0.155626	0.99927	0.113436	0.65635	0.210622	0.954532	0.0971858
LOC_Os05g48950	249085_at	AT5G44170	0.489371	0.362271	0.473133	0.321034	0.937649	0.0545913	1	-0.0412365	0.652192	-0.307679	0.855229	-0.266443
LOC_Os01g48170	249086_at	AT5G44180	0.954421	-0.00442654	0.536465	0.17204	0.14464	0.351943	0.968494	0.176466	0.215942	0.356369	0.86874	0.179903
LOC_Os01g58420	249087_at	AT5G44210	7.47e-05	1.07185	0.0495857	0.566537	6.08e-08	1.37163	0.700088	-0.505312	0.500124	0.29978	0.0505024	0.805091
LOC_Os06g47920	249088_at	AT5G44230	0.285601	-0.325519	0.103548	-0.449334	3.76e-05	-0.976298	0.99826	-0.123816	0.0409779	-0.650779	0.372398	-0.526964
LOC_Os04g28460	249089_at	AT5G44240	0.688141	-0.126466	0.662515	-0.0989548	0.768884	-0.0580111	1	0.0275111	0.930314	0.0684548	0.991287	0.0409437
LOC_Os03g06720	249090_at	AT5G43745	1	0.018018	0.650195	0.219037	0.134132	0.502087	0.987533	0.201019	0.29461	0.484069	0.796876	0.283051
LOC_Os01g56670	249092_at	AT5G43710	0.762264	-0.119706	0.250148	-0.259348	0.757966	-0.0596017	0.979531	-0.139642	0.986196	0.0601039	0.796876	0.199746
LOC_Os12g40550	249103_at	AT5G43600	0.372838	0.63033	0.0805162	1.07217	0.291434	0.602827	0.982266	0.441844	1	-0.0275024	0.851798	-0.469346
LOC_Os03g53140	249106_at	AT5G43670	0.759977	-0.0646067	0.536053	-0.0937667	0.717643	-0.0513185	1	-0.02916	1	0.0132883	0.968058	0.0424483
LOC_Os11g04540	249108_at	AT5G43690	0.798835	-0.466164	0.716939	-0.439542	0.0463788	1.31747	1	0.0266219	0.0376687	1.78363	0.115502	1.75701
LOC_Os01g70400	249120_at	AT5G43750	1	-0.0457093	0.20637	0.572363	0.145337	0.577775	0.843922	0.618072	0.293017	0.623485	1	0.00541252
LOC_Os03g11030	249129_at	AT5G43080	0.480059	-0.805963	0.182005	-1.23765	0.0549943	-1.5814	0.988581	-0.431689	0.580452	-0.775433	0.965864	-0.343744
LOC_Os03g10980	249132_at	AT5G43120	0.770812	0.427192	1	0.0817758	0.791737	-0.278137	0.99826	-0.345416	0.596051	-0.705329	0.966446	-0.359913
LOC_Os02g43750	249133_at	AT5G43130	0.525006	-0.0787007	0.349145	0.0976377	0.0114067	0.195564	0.524843	0.176338	0.00180276	0.274264	0.651413	0.0979258
LOC_Os01g33490	249140_at	AT5G43190	0.958883	0.043198	0.932841	0.02124	0.262984	-0.215554	1	-0.0219579	0.35854	-0.258752	0.642846	-0.236794
LOC_Os02g04680	249144_at	AT5G43270	0.104034	-0.499239	0.118476	-0.515485	0.365988	-0.282656	1	-0.0162459	0.618276	0.216583	0.865013	0.232829
LOC_Os01g70090	249145_at	AT5G43280	0.136049	0.423672	0.00951549	0.704305	0.297145	0.255051	0.960722	0.280633	0.754861	-0.168621	0.533246	-0.449254
LOC_Os03g64320	249146_at	AT5G43310	0.933873	0.118562	0.94025	0.0832906	0.509287	0.494814	1	-0.0352716	0.78582	0.376252	0.895218	0.411523
LOC_Os04g46560	249147_at	AT5G43330	0.749176	0.594919	0.308829	1.45941	0.147134	1.89307	0.983533	0.864487	0.545962	1.29815	0.968389	0.433659
LOC_Os02g30320	249148_at	AT5G43260	0.563968	-0.743278	0.541747	-0.644161	0.104346	-1.44366	1	0.0991179	0.629948	-0.700386	0.807541	-0.799504
LOC_Os02g39750	249152_s_at	AT5G43350	0.588579	0.703325	0.307756	1.04644	0.501127	0.701179	0.999761	0.343115	1	-0.00214601	0.953193	-0.345261
LOC_Os03g50150	249155_at	AT5G43470	0.118114	-0.489062	0.368214	-0.305827	0.622654	-0.159452	0.983533	0.183235	0.429621	0.32961	0.932654	0.146375
LOC_Os03g63040	249156_s_at	AT5G43490	0.224974	-0.270355	0.315393	-0.208212	0.5387	-0.107378	1	0.0621428	0.679803	0.162978	0.931851	0.100835
LOC_Os04g10400	249158_at	AT5G43430	0.0298991	0.681997	0.021479	0.707932	0.173189	0.405436	1	0.0259358	0.598019	-0.27656	0.773175	-0.302496
LOC_Os10g30860	249159_at	AT5G43460	0.956182	-0.0963812	0.535051	-0.444039	0.241676	-0.633562	0.983533	-0.347658	0.496593	-0.537181	0.944495	-0.189523
LOC_Os01g54530	249160_at	AT5G42660	0.39994	-0.290264	0.217346	-0.353692	0.132817	-0.37416	1	-0.0634284	0.850458	-0.0838959	1	-0.0204674
LOC_Os02g04100	249161_at	AT5G42790	0.86391	-0.071186	0.863294	-0.106008	0.112482	-0.525514	1	-0.0348221	0.387062	-0.454328	0.638784	-0.419506
LOC_Os03g56320	249162_at	AT5G42765	0.392966	0.30168	0.628893	0.181164	0.472171	0.213497	0.996404	-0.120516	0.901531	-0.0881827	0.999867	0.0323332
LOC_Os03g56460	249163_at	AT5G42740	0.695721	0.319177	0.597155	0.346526	0.973428	-0.0287229	1	0.0273488	0.729243	-0.3479	0.856862	-0.375249
LOC_Os01g47750	249164_at	AT5G42820	0.43886	-0.24022	0.686758	0.101075	0.790713	-0.100031	0.759274	0.341295	0.721661	0.140188	0.806276	-0.201107
LOC_Os04g56580	249165_at	AT5G42810	0.370287	0.247245	0.0661817	0.477209	0.324144	0.240615	0.979531	0.229965	0.985291	-0.00662961	0.807541	-0.236594
LOC_Os01g06590	249171_at	AT5G42940	0.0319613	1.54241	0.0973796	1.24344	0.00188815	1.98588	0.987899	-0.29897	0.720963	0.443474	0.686567	0.742443
LOC_Os03g08580	249174_at	AT5G42900	0.0320456	0.842701	0.142724	0.616098	0.156546	-0.582472	0.983533	-0.226603	0.000297593	-1.42517	0.0187893	-1.19857
LOC_Os03g10120	249175_at	AT5G42970	0.174756	-0.293668	0.158837	-0.285478	0.00223098	-0.536405	1	0.00819033	0.387963	-0.242737	0.647585	-0.250927
LOC_Os06g21550	249177_at	AT5G42850	0.517418	0.455968	0.0718285	1.00926	0.946658	-0.0036547	0.945638	0.553291	0.667648	-0.459623	0.397448	-1.01291
LOC_Os02g52720	249178_at	AT5G42890	0.106363	-0.907581	0.633432	-0.355073	0.379167	0.420977	0.954808	0.552508	0.00858887	1.32856	0.50111	0.77605
LOC_Os02g52820	249181_at	AT5G42920	0.756165	-0.120459	0.110247	-0.447654	0.00641793	-0.648281	0.905938	-0.327195	0.0910759	-0.527822	0.821654	-0.200628
LOC_Os03g63860	249182_at	AT5G42960	0.192456	0.555889	0.0701949	0.697557	0.322847	0.342146	0.998773	0.141668	0.820974	-0.213743	0.807541	-0.355411
LOC_Os03g47770	249183_at	AT5G42990	0.432083	0.521481	0.164611	0.824161	0.208608	0.661339	0.989496	0.30268	0.922018	0.139858	0.985235	-0.162822
LOC_Os04g57440	249187_at	AT5G43060	0.426975	0.409786	0.131785	0.62538	0.324513	0.378875	0.985036	0.215594	1	-0.0309113	0.895764	-0.246505
LOC_Os03g56370	249191_at	AT5G42760	0.113611	-1.31035	0.613379	-0.56562	0.514088	0.46696	0.920016	0.744726	0.0316288	1.77731	0.623666	1.03258
LOC_Os06g50170	249192_at	AT5G42470	0.00348738	-0.218118	0.829599	-0.0331859	0.101935	-0.127748	0.199302	0.184932	0.381717	0.0903701	0.655379	-0.0945622
LOC_Os02g03000	249193_at	AT5G42480	0.381105	-0.511326	0.133442	-0.732139	0.127561	-0.653097	0.991871	-0.220813	0.851165	-0.141772	1	0.0790412
LOC_Os03g28190	249195_s_at	AT5G42500	0.983576	0.0730727	0.371882	0.787757	0.968561	0.057223	0.960722	0.714685	1	-0.0158497	0.77903	-0.730534
LOC_Os02g02920	249196_at	AT5G42560	0.00706288	0.697196	0.000598245	0.881291	0.000629483	0.816936	0.983533	0.184095	0.847761	0.11974	0.992442	-0.064355
LOC_Os02g37910	249201_at	AT5G42370	0.209326	-0.406739	0.0576185	-0.485236	0.0513179	-0.454573	0.991929	-0.0784964	0.849559	-0.0478335	1	0.0306629
LOC_Os05g19040	249204_at	AT5G42570	0.100469	0.401509	0.0416732	0.49033	0.14725	0.31243	1	0.0888202	0.869067	-0.0890792	0.872786	-0.177899
LOC_Os03g55760	249206_at	AT5G42630	0.766078	-0.206003	0.124775	-0.868835	0.341569	-0.471363	0.916587	-0.662832	0.802977	-0.26536	0.883977	0.397472
LOC_Os02g12680	249208_at	AT5G42650	0.137972	7.46203	0.233347	5.47131	0.276874	4.52251	0.985561	-1.99072	0.652019	-2.93952	0.978791	-0.948802
LOC_Os03g52150	249209_at	AT5G42620	0.5005	0.123495	0.657808	0.0865867	0.386395	0.130485	1	-0.0369081	1	0.00698973	0.964053	0.0438979
LOC_Os09g28880	249211_at	AT5G42680	0.290293	1.2467	0.347439	1.08463	0.663565	0.58175	1	-0.162071	0.65676	-0.664949	0.905557	-0.502879
LOC_Os01g13300	249213_at	AT5G42700	0.0051606	-1.25129	0.0847925	-0.856094	0.0241811	-0.969768	0.956977	0.395194	0.742569	0.281519	0.967942	-0.113674
LOC_Os03g51240	249214_at	AT5G42720	0.0875495	1.27277	0.0565632	1.30125	0.241752	0.744545	1	0.0284758	0.716615	-0.528229	0.839218	-0.556705
LOC_Os01g44260	249215_at	AT5G42800	0.881125	-1.99773	0.673834	-20	0.591079	-20	1	-20	0.925656	-20	0	0
LOC_Os02g41820	249217_at	AT5G42300	0.334449	1.1855	0.053762	1.96156	0.192754	1.24154	0.974638	0.776066	0.973325	0.0560461	0.859378	-0.72002
LOC_Os06g41990	249218_at	AT5G42390	0.0526701	-0.452953	0.119974	-0.331864	0.0201155	-0.478496	0.99826	0.121088	0.96803	-0.0255435	0.908091	-0.146632
LOC_Os01g62220	249222_at	AT5G42450	0.932562	-0.113718	0.988229	-0.0699779	0.409764	-0.595885	1	0.0437398	0.727032	-0.482167	0.844896	-0.525907
LOC_Os01g73420	249224_at	AT5G42130	0.397885	0.37829	0.715455	0.153446	0.948286	0.0424099	0.983533	-0.224844	0.551039	-0.33588	0.958679	-0.111036
LOC_Os01g73410	249225_at	AT5G42140	0.67048	-0.165299	0.420519	-0.232367	0.668642	-0.111054	1	-0.0670683	0.978988	0.054245	0.940037	0.121313
LOC_Os02g58720	249227_at	AT5G42180	0.481694	1.135	0.356204	1.3629	0.0561824	2.42248	1	0.227902	0.538527	1.28748	0.815313	1.05958
LOC_Os07g22680	249228_at	AT5G42190	0.557774	0.900604	0.942806	0.088752	0.996762	-0.360334	0.984721	-0.811852	0.581372	-1.26094	0.982873	-0.449086
LOC_Os01g13390	249230_at	AT5G42070	0.0678689	-0.88412	0.607372	-0.311848	0.191762	0.517104	0.867579	0.572271	0.00177542	1.40122	0.305255	0.828952
LOC_Os01g48900	249232_at	AT5G42080	0.260962	-1.17724	0.363828	-0.936335	0.292638	-0.918543	1	0.240901	0.928323	0.258693	1	0.0177925
LOC_Os04g17050	249233_at	AT5G42150	0.141671	-0.340132	0.056094	-0.415957	1.39e-06	-0.913669	1	-0.0758254	0.0221638	-0.573537	0.177831	-0.497712
LOC_Os03g14210	249235_at	AT5G42100	0.748835	-0.554413	0.770578	0.289001	0.930457	-0.134249	0.963018	0.843414	0.872465	0.420165	0.908722	-0.423249
LOC_Os03g02270	249236_at	AT5G41950	0.559729	-0.28478	0.447571	-0.318971	0.386694	-0.289089	1	-0.034191	0.977253	-0.00430936	1	0.0298816
LOC_Os01g36950	249237_at	AT5G42050	0.357496	0.636751	0.0285568	1.26854	0.0129752	1.30184	0.927095	0.631791	0.408047	0.665086	1	0.0332944
LOC_Os04g39814	249243_s_at	AT5G42260	0.00228416	2.03759	0.00479569	1.93244	0.0201806	1.46191	1	-0.105145	0.64284	-0.575678	0.887759	-0.470533
LOC_Os03g04080	249246_at	AT5G42290	0.936303	-1.0718	0.925569	0.712373	0.620433	2.31651	0.999373	1.78417	0.667994	3.38831	0.957232	1.60413
LOC_Os06g49670	249247_at	AT5G42310	0.544973	-0.239019	0.0646828	-0.540028	0.26397	-0.333041	0.933064	-0.301009	0.897937	-0.094022	0.842865	0.206987
LOC_Os02g02710	249248_at	AT5G42320	0.410267	-0.272382	0.501689	-0.205882	1	0.00147092	1	0.0664998	0.490631	0.273853	0.828123	0.207353
LOC_Os06g31190	249256_at	AT5G41620	0.144059	-0.372498	0.155882	-0.350189	0.319133	-0.221707	1	0.0223085	0.756345	0.150791	0.930809	0.128482
LOC_Os11g29400	249266_at	AT5G41670	0.479424	0.32223	0.797575	0.11306	0.500815	-0.252222	0.985036	-0.20917	0.192929	-0.574452	0.713269	-0.365282
LOC_Os01g63240	249267_at	AT5G41600	0.0751223	0.719617	0.000353448	1.20337	0.0035296	0.94181	0.795283	0.483748	0.659094	0.222193	0.856837	-0.261555
LOC_Os06g33250	249269_at	AT5G41770	0.0166293	-0.467169	0.00307336	-0.577512	4.09e-06	-0.775194	0.989038	-0.110343	0.235582	-0.308025	0.763397	-0.197682
LOC_Os05g12330	249273_at	AT5G41850	0.440705	-0.669429	0.742104	-0.310089	0.0765829	-1.24561	0.986612	0.35934	0.6908	-0.576181	0.647585	-0.935521
LOC_Os05g29010	249276_at	AT5G41880	0.520058	-0.769907	0.0492223	-1.82493	0.0573253	-1.5703	0.907982	-1.05503	0.526569	-0.800394	0.993509	0.254634
LOC_Os02g18990	249277_at	AT5G41890	0.637054	-1.233	0.97171	-0.460544	0.914976	-0.446487	0.994453	0.772451	0.83878	0.786509	1	0.0140578
LOC_Os04g35250	249279_at	AT5G41920	0.956329	-0.734995	0.962544	-0.512698	0.936237	-0.448413	1	0.222296	1	0.286581	1	0.0642849
LOC_Os08g43380	249280_at	AT5G41940	0.189192	0.306616	0.156226	0.325611	0.0447075	0.382122	1	0.0189952	0.851141	0.0755065	0.957426	0.0565113
LOC_Os06g33210	249282_at	AT5G41760	0.594346	-0.186454	0.195084	-0.400007	0.263554	-0.309873	0.983533	-0.213554	0.862933	-0.123419	0.974973	0.0901347
LOC_Os01g43320	249283_at	AT5G41800	0.635434	0.552857	0.133068	1.52717	0.0511249	1.80032	0.957894	0.974311	0.398984	1.24746	0.972322	0.27315
LOC_Os06g33390	249284_at	AT5G41810	0.957023	0.237233	0.556422	0.777553	0.608499	0.646279	0.987126	0.54032	0.859339	0.409046	1	-0.131274
LOC_Os06g06870	249286_at	AT5G41580	1	-0.0293583	0.804139	0.0567991	0.245404	0.236192	1	0.0861573	0.444368	0.26555	0.831438	0.179393
LOC_Os12g28770	249288_at	AT5G41050	0.433087	0.920857	0.300087	1.0555	0.0346919	1.83982	1	0.134648	0.496593	0.918966	0.800254	0.784318
LOC_Os11g37730	249291_at	AT5G41210	0.371694	0.678414	0.290035	0.70273	0.460139	0.455868	1	0.0243159	0.89833	-0.222546	0.958489	-0.246862
LOC_Os03g01100	249292_at	AT5G41150	0.0194952	-0.332705	0.0890442	-0.241415	0.137959	-0.201243	0.983533	0.0912898	0.582121	0.131462	0.969937	0.0401722
LOC_Os01g35990	249294_at	AT5G41270	0.052412	0.628772	0.0187298	0.809317	0.0117956	0.770515	1	0.180544	0.910277	0.141742	1	-0.0388019
LOC_Os07g23720	249298_at	AT5G41330	0.739226	-0.137258	0.827879	0.0578299	0.361063	-0.28609	0.974638	0.195088	0.839491	-0.148832	0.638812	-0.34392
LOC_Os01g61900	249300_at	AT5G41380	0.0665978	-0.818369	0.28699	-0.551197	0.193858	-0.612901	0.979595	0.267173	0.71751	0.205468	1	-0.0617046
LOC_Os02g45700	249303_at	AT5G41460	0.639882	-1.13031	0.132202	-3.46286	0.611443	-0.877913	0.970225	-2.33255	1	0.252396	0.752728	2.58495
LOC_Os03g03260	249309_at	AT5G41410	0.374574	-0.707485	0.993894	-0.077377	0.363175	0.523866	0.935442	0.630108	0.0858465	1.23135	0.761702	0.601243
LOC_Os03g03420	249313_at	AT5G41560	6.86e-06	0.689275	6.01e-14	1.10976	2.62e-16	1.13949	0.232742	0.420481	0.0143863	0.450219	0.979505	0.0297386
LOC_Os02g02360	249315_at	AT5G41190	0.584222	-0.233422	0.0447129	-0.658852	0.00146896	-0.946232	0.872276	-0.42543	0.0689459	-0.71281	0.820566	-0.28738
LOC_Os12g36400	249316_s_at	AT5G41220	1	0.413561	0.65673	2.04984	0.22503	3.5596	0.985036	1.63628	0.389258	3.14604	0.894384	1.50976
LOC_Os01g70960	249324_at	AT5G40810	0.888757	0.197948	0.632469	0.356521	0.74514	0.216672	1	0.158573	0.96882	0.0187239	0.992633	-0.139849
LOC_Os01g44050	249325_at	AT5G40850	0.0088259	0.978447	0.0141628	0.989185	0.161856	0.547707	1	0.0107387	0.394059	-0.430739	0.725853	-0.441478
LOC_Os04g41110	249326_at	AT5G40840	0.217217	-0.850662	0.0762033	-1.09661	0.239126	-0.656608	0.99826	-0.245953	0.926901	0.194054	0.876377	0.440007
LOC_Os06g50910	249328_at	AT5G40820	0.362466	-0.67963	0.0948889	-1.0555	0.12001	-0.890573	0.983533	-0.375865	0.856507	-0.210942	0.989508	0.164923
LOC_Os01g69950	249331_at	AT5G40950	0.504437	-0.332661	0.657977	0.208793	0.899392	0.050166	0.807747	0.541453	0.486222	0.382827	0.955282	-0.158627
LOC_Os01g34614	249335_at	AT5G41010	0.827818	0.0471077	0.975666	-0.0086886	0.0230694	-0.413976	1	-0.0557963	0.0232589	-0.461083	0.162698	-0.405287
LOC_Os10g36060	249340_at	AT5G41140	0.539414	-0.443187	0.653246	-0.321754	0.968915	-0.032274	1	0.121433	0.670873	0.410913	0.9222	0.28948
LOC_Os02g37000	249344_at	AT5G40770	0.886315	0.182936	0.684095	0.258605	0.487968	-0.469302	1	0.0756689	0.508116	-0.652238	0.638784	-0.727907
LOC_Os02g22370	249345_at	AT5G40740	0.531251	-0.197281	0.678085	-0.118641	0.990771	0.0122299	1	0.0786397	0.59864	0.209511	0.896731	0.130871
LOC_Os06g27890	249351_at	AT5G40440	0.330571	-0.184584	0.263785	-0.176802	0.0330604	-0.309964	1	0.00778181	0.628917	-0.12538	0.845408	-0.133162
LOC_Os04g40670	249355_at	AT5G40500	0.529507	-0.961087	0.932829	0.14169	0.290206	-1.30136	0.947926	1.10278	0.925656	-0.340276	0.660828	-1.44305
LOC_Os09g01600	249356_at	AT5G40520	0.10197	-0.396471	0.000774118	-0.692501	1.61e-05	-0.805276	0.821802	-0.29603	0.0973163	-0.408806	0.906557	-0.112775
LOC_Os01g74000	249366_at	AT5G40610	0.292348	-0.512797	0.0402866	-0.79403	0.0180268	-0.831039	0.974638	-0.281233	0.551454	-0.318242	1	-0.037009
LOC_Os02g38430	249368_at	AT5G40640	0.714493	-0.0843246	0.395608	0.178633	0.527357	0.131608	0.759274	0.262957	0.378433	0.215933	0.977616	-0.0470245
LOC_Os04g40874	249372_at	AT5G40760	0.967227	0.00243737	0.518551	0.130804	0.0944274	0.255697	0.983533	0.128366	0.258102	0.25326	0.816457	0.124894
LOC_Os05g23130	249377_at	AT5G40690	0.448288	-0.429871	0.59568	-0.302401	0.847483	-0.117395	1	0.12747	0.685585	0.312476	0.952381	0.185006
LOC_Os02g40500	249380_at	AT5G40370	0.445507	0.383918	0.127002	0.721273	0.559338	-0.383515	0.983533	0.337355	0.192929	-0.767433	0.144159	-1.10479
LOC_Os01g09030	249384_at	AT5G39890	0.0160996	2.5348	0.685585	0.574597	0.600717	0.576007	0.488665	-1.96021	0.116527	-1.9588	1	0.00141091
LOC_Os06g13080	249391_at	AT5G40140	0.477676	0.568846	0.408707	0.525736	0.553842	0.366331	1	-0.04311	0.921503	-0.202515	0.973724	-0.159405
LOC_Os02g50880	249396_at	AT5G40200	1	0.0243529	0.412699	0.173363	0.0224885	0.358487	0.958241	0.14901	0.065674	0.334134	0.671776	0.185124
LOC_Os02g50930	249398_at	AT5G40250	0.066651	-0.431496	0.598873	0.11307	0.298672	0.198815	0.153696	0.544566	0.00369469	0.630311	0.957697	0.0857451
LOC_Os01g01920	249403_at	AT5G40270	0.528983	-0.268861	0.664985	0.191416	0.647674	0.162735	0.835254	0.460277	0.31645	0.431595	1	-0.0286816
LOC_Os06g13000	249404_at	AT5G40160	0.257057	-0.718564	0.366196	-0.520031	0.290206	-0.544954	1	0.198533	0.925212	0.17361	1	-0.024923
LOC_Os01g53600	249405_at	AT5G40280	0.667774	-0.129089	0.9552	-0.0363741	0.751034	0.0397947	0.987464	0.0927153	0.519761	0.168884	0.927481	0.0761688
LOC_Os11g28104	249410_at	AT5G40380	0.455829	-0.527665	0.168985	0.738053	0.512591	0.315084	0.219114	1.26572	0.185489	0.842749	0.841567	-0.422969
LOC_Os01g07530	249411_at	AT5G40390	0.0344913	1.11885	0.0479584	0.919638	3.94e-08	2.28276	1	-0.199208	0.0151318	1.16392	0.031275	1.36312
LOC_Os01g15900	249415_at	AT5G39660	0.000245548	1.14066	3.02e-11	1.83726	1.84e-35	3.3505	0.219114	0.696599	1.12e-16	2.20984	9.38e-07	1.51324
LOC_Os02g40490	249424_s_at	AT5G40080	0.829735	0.176131	0.875181	0.0845657	0.739634	-0.266533	1	-0.0915652	0.657323	-0.442664	0.874238	-0.351099
LOC_Os02g04330	249425_at	AT5G39790	0.0544914	-0.650024	0.538876	-0.270233	0.225076	-0.41019	0.872922	0.379791	0.644532	0.239834	0.922122	-0.139957
LOC_Os07g43510	249427_at	AT5G39850	0.343925	-0.60927	0.0738691	-1.03323	0.0041965	-1.47878	0.982266	-0.42396	0.272175	-0.869506	0.846416	-0.445546
LOC_Os06g05250	249430_at	AT5G39900	0.157025	-0.348156	0.00089119	-0.693294	2.16e-06	-0.906988	0.73614	-0.345138	0.0227398	-0.558831	0.782444	-0.213693
LOC_Os12g44160	249433_at	AT5G39940	0.858296	-0.14438	0.10269	-0.869401	0.0625019	-0.879347	0.835306	-0.725021	0.269791	-0.734967	1	-0.00994564
LOC_Os01g12540	249434_at	AT5G39960	0.699757	-0.207478	0.794473	-0.13375	0.47052	-0.255051	1	0.0737278	0.93964	-0.0475732	0.94357	-0.121301
LOC_Os01g61630	249436_at	AT5G39980	0.0865846	-1.04214	0.158978	-0.841489	0.0594881	-1.04542	1	0.200654	1	-0.00327712	0.966199	-0.203931
LOC_Os03g48560	249437_at	AT5G39990	0.703739	-0.337983	0.744089	-0.277607	0.0376878	1.01924	1	0.0603761	0.0227398	1.35722	0.108509	1.29684
LOC_Os01g19260	249438_at	AT5G40010	0.258524	1.74292	0.124906	1.96508	0.0627393	2.10385	1	0.222158	0.821323	0.360928	0.999527	0.13877
LOC_Os04g56790	249442_at	AT5G39590	0.381367	-0.215055	0.301073	-0.256412	0.236978	-0.267372	1	-0.0413568	0.990343	-0.0523168	1	-0.01096
LOC_Os02g18090	249443_at	AT5G39600	0.387699	-0.256952	0.0712743	-0.499192	0.000728579	-0.832109	0.977344	-0.242239	0.107395	-0.575156	0.684286	-0.332917
LOC_Os03g11290	249445_at	AT5G39380	0.795963	0.247825	0.35407	0.574843	0.148676	0.784572	0.983533	0.327018	0.51946	0.536747	0.955204	0.209729
LOC_Os05g49740	249462_at	AT5G39680	0.18098	-0.835298	0.0230689	-1.31065	0.0235732	-1.17587	0.979531	-0.475356	0.756543	-0.340569	0.998571	0.134787
LOC_Os12g04230	249463_s_at	AT3G56530	0.583836	0.484316	0.168861	0.864064	0.140113	0.872432	0.982266	0.379748	0.71911	0.388117	1	0.00836819
LOC_Os03g31310	249471_at	AT5G39360	0.517145	0.171448	0.74213	0.0940017	0.978376	0.0406572	0.99826	-0.0774468	0.646933	-0.130791	0.962164	-0.0533445
LOC_Os02g57070	249475_at	AT5G38890	0.0524944	-0.999761	0.0139543	-1.26031	0.000427483	-1.59562	0.99826	-0.260551	0.438952	-0.595859	0.851891	-0.335308
LOC_Os01g02710	249486_at	AT5G39030	0.657772	-0.724144	1	-0.0179177	0.7959	-0.387522	0.983533	0.706226	0.909194	0.336622	0.973894	-0.369604
LOC_Os03g54790	249487_at	AT5G39040	1	-0.00542439	0.353676	0.393812	0.382005	0.314281	0.926935	0.399237	0.539335	0.319705	1	-0.0795316
LOC_Os02g28470	249489_at	AT5G39090	0.708259	0.399629	0.522685	0.490606	0.601248	0.3639	1	0.0909766	1	-0.0357294	0.998571	-0.126706
LOC_Os08g08960	249490_s_at	AT5G39110	0.460218	20	0.277534	20	0.310042	20	1	0.600236	1	0.049998	1	-0.550238
LOC_Os04g54550	249493_at	AT5G39080	0.845914	-0.545376	0.392905	-2.08113	0.0249545	2.13018	0.989195	-1.53575	0.0207602	2.67556	0.01371	4.21131
LOC_Os04g35620	249506_at	AT5G38880	0.0639377	0.777438	0.230671	0.564327	0.0231496	0.886795	0.983533	-0.213111	0.961915	0.109357	0.825159	0.322468
LOC_Os07g18250	249508_at	AT5G38380	0.0571101	-0.371234	0.0125405	-0.468098	0.0126037	-0.421306	0.991929	-0.0968639	0.901842	-0.0500714	0.996727	0.0467925
LOC_Os02g22100	249510_at	AT5G38510	0.523667	-0.513229	1	-0.00430604	0.76664	-0.217834	0.968552	0.508923	0.817148	0.295396	0.955728	-0.213528
LOC_Os02g26614	249512_at	AT5G38470	0.879818	-0.114181	0.70922	-0.13561	0.883796	0.044657	1	-0.0214293	0.82142	0.158838	0.865486	0.180267
LOC_Os07g07010	249513_at	AT5G38460	0.457773	-0.222938	0.311693	-0.249064	0.492567	-0.149757	1	-0.0261266	0.939228	0.0731813	0.953667	0.0993079
LOC_Os06g42560	249515_at	AT5G38530	0.0287176	1.82132	0.0358673	1.72541	0.0453766	1.48741	1	-0.0959102	0.878211	-0.333903	0.987924	-0.237993
LOC_Os08g27010	249519_at	AT5G38660	0.108405	-0.977446	0.232176	-0.708759	0.392188	-0.526014	0.99481	0.268687	0.604042	0.451432	0.954532	0.182745
LOC_Os03g19070	249522_at	AT5G38700	0.499093	-0.773865	0.802516	-0.387703	0.427954	-0.682409	0.987464	0.386162	1	0.0914562	0.928938	-0.294706
LOC_Os08g29520	249523_at	AT5G38630	0.104008	0.425218	0.460717	0.203176	0.972522	-0.0464147	0.968552	-0.222041	0.12772	-0.471633	0.76954	-0.249591
LOC_Os01g02040	249526_at	AT5G38560	0.0171739	-0.511279	0.0519013	-0.434887	0.0102233	-0.494655	0.99826	0.0763915	1	0.0166239	0.954532	-0.0597676
LOC_Os02g49620	249528_at	AT5G38720	0.0865581	-0.513218	0.0226041	-0.646255	3.92e-06	-1.12731	0.99826	-0.133037	0.0616109	-0.614088	0.404263	-0.481051
LOC_Os02g58139	249529_at	AT5G38730	0.45835	0.288842	0.306334	0.367686	0.702277	0.125029	1	0.0788447	0.803861	-0.163813	0.865921	-0.242658
LOC_Os05g48030	249544_at	AT5G38110	0.60976	-0.432954	0.408827	-0.5754	0.248667	-0.64562	1	-0.142446	0.828085	-0.212665	0.989024	-0.0702197
LOC_Os10g36070	249548_at	AT5G38170	0.37685	20	0.189802	20	0.0370111	20	1	0.608529	0.553681	2.09156	0.889024	1.48303
LOC_Os11g25510	249552_s_at	AT5G38240	0.544813	1.29499	0.671137	1.07073	1	-0.193197	1	-0.224256	0.528925	-1.48819	0.860285	-1.26393
LOC_Os01g02360	249553_at	AT5G38260	0.103789	2.71557	0.0259198	3.57254	0.12261	2.25318	0.985561	0.856966	0.901842	-0.462386	0.814015	-1.31935
LOC_Os01g04130	249554_at	AT5G38290	0.412102	0.286988	0.903893	0.0837716	0.759713	-0.140567	0.979531	-0.203216	0.273094	-0.427555	0.893565	-0.224338
LOC_Os01g02310	249557_at	AT5G38280	0.59551	-0.957985	0.898074	-0.337315	0.130434	1.32536	0.99826	0.62067	0.0476702	2.28335	0.41116	1.66268
LOC_Os04g31240	249563_at	AT5G38360	0.497668	-0.302963	0.303215	-0.388886	0.00180778	-0.98805	1	-0.0859231	0.11189	-0.685087	0.4666	-0.599164
LOC_Os09g23820	249566_at	AT5G38450	1	0.122797	0.952915	0.0769407	0.427555	-1.43541	1	-0.0458562	0.621679	-1.5582	0.762322	-1.51235
LOC_Os06g14460	249572_at	AT5G37630	0.402308	-0.877135	0.232176	-1.10277	0.32373	-0.78864	1	-0.225632	1	0.0884956	0.977542	0.314127
LOC_Os02g50200	249574_at	AT5G37660	0.471023	0.59802	0.177025	0.969611	0.804795	0.149642	0.987899	0.371591	0.739234	-0.448378	0.692804	-0.819969
LOC_Os06g14240	249575_at	AT5G37670	0.472852	1.17714	0.894973	0.265257	0.97566	-0.211565	0.982266	-0.91188	0.500848	-1.3887	0.968436	-0.476822
LOC_Os02g50000	249576_at	AT5G37690	0.208649	1.94161	0.0455045	2.77018	0.0140536	3.17784	0.983533	0.828571	0.539582	1.23623	0.969569	0.407659
LOC_Os03g50410	249577_at	AT5G37710	1	-0.222515	0.745921	-1.37238	1	-0.110855	1	-1.14986	1	0.11166	0.964053	1.26152
LOC_Os02g49980	249579_at	AT5G37680	0.839331	-0.102498	0.459095	0.170145	0.472612	0.167131	0.892153	0.272643	0.452494	0.269629	1	-0.00301407
LOC_Os02g50240	249581_at	AT5G37600	0.959248	0.12353	1	0.00047066	0.593967	-0.3419	1	-0.12306	0.684836	-0.46543	0.883977	-0.34237
LOC_Os05g41210	249582_at	CAM1	0.619474	-0.145803	0.646829	-0.145471	0.0699925	-0.437907	1	0.000332394	0.501682	-0.292104	0.694918	-0.292436
LOC_Os01g02190	249584_s_at	AT5G37820	0.417325	-1.88059	1	-0.108551	0.511055	-1.23533	0.954808	1.77204	0.941583	0.645258	0.877762	-1.12678
LOC_Os01g73514	249585_at	AT5G37830	0.389537	0.151336	0.304701	0.177877	0.0533785	0.263739	1	0.0265418	0.661711	0.112404	0.860285	0.0858618
LOC_Os02g49960	249586_at	AT5G37840	0.805798	-0.275995	0.829383	-0.272793	0.198705	-0.892595	1	0.00320252	0.59864	-0.6166	0.766718	-0.619802
LOC_Os01g03170	249590_at	AT5G37870	0.433165	-1.19607	0.957757	-0.0558006	0.178111	-1.73536	0.974638	1.14027	0.930235	-0.539282	0.691639	-1.67956
LOC_Os01g03190	249595_at	AT5G37930	1	0.00387318	0.672717	0.507616	0.289827	-1.51572	0.987464	0.503743	0.462883	-1.51959	0.466914	-2.02334
LOC_Os02g57030	249610_at	AT5G37360	3.01e-05	-1.30471	0.0176566	-0.810054	0.0036288	-0.922909	0.811867	0.494658	0.430305	0.381804	0.97679	-0.112854
LOC_Os05g08600	249611_at	AT5G37370	0.697375	0.102173	0.335072	0.207089	0.31363	0.197037	0.987899	0.104916	0.830041	0.0948641	1	-0.0100522
LOC_Os03g36160	249613_at	AT5G37380	0.944495	-0.778131	0.726591	1.95171	0.595867	2.23017	0.980472	2.72984	0.606372	3.0083	1	0.278461
LOC_Os06g13870	249618_at	AT5G37490	0.00391196	2.48481	0.0469326	1.81988	0.000860323	2.66459	0.976066	-0.664931	0.933468	0.179781	0.741602	0.844712
LOC_Os06g14040	249621_at	AT5G37530	0.0528874	-0.41198	0.00235861	-0.632104	4.78e-07	-0.946932	0.960722	-0.220123	0.0449025	-0.534951	0.605316	-0.314828
LOC_Os04g33840	249624_at	AT5G37570	0.564334	-0.29587	0.139473	-0.599768	0.0625925	-0.692418	0.979531	-0.303897	0.528256	-0.396548	0.996727	-0.0926509
LOC_Os03g53740	249625_at	AT5G37480	0.000256941	1.11564	0.00991296	0.873935	7.96e-05	1.15753	0.976066	-0.241708	0.99237	0.0418906	0.79651	0.283598
LOC_Os03g50540	249627_at	AT5G37510	0.817467	-0.0449074	0.283207	-0.198626	0.0253209	-0.35413	0.974638	-0.153718	0.174019	-0.309223	0.797017	-0.155505
LOC_Os11g42900	249630_s_at	AT5G52090	0.599094	-0.755434	0.369728	-1.10294	0.354509	-0.939123	1	-0.347509	0.952932	-0.183689	1	0.16382
LOC_Os01g67220	249636_at	AT5G36890	8.12e-09	-1.37884	2.94e-05	-1.05938	0.01558	-0.633282	0.899608	0.319463	0.00966703	0.745559	0.49902	0.426096
LOC_Os02g32490	249638_at	AT5G36880	0.829628	0.128249	0.515165	-0.18662	0.607972	-0.125362	0.911133	-0.314869	0.55681	-0.253611	0.989665	0.061258
LOC_Os04g49270	249646_at	AT5G37030	0.450922	-0.344403	0.124962	-0.575786	0.660302	-0.146883	0.983533	-0.231383	0.827353	0.19752	0.708294	0.428903
LOC_Os02g06910	249651_at	AT5G37020	0.815351	0.08463	0.275915	0.238411	0.436186	0.154803	0.974638	0.153781	0.836554	0.0701726	0.957232	-0.0836081
LOC_Os01g38500	249652_at	AT5G37070	0.695867	-0.554178	0.505018	0.57633	0.665348	-0.436412	0.820281	1.13051	1	0.117765	0.615831	-1.01274
LOC_Os04g41340	249658_s_at	AT5G36790	0.132989	-0.992123	0.680166	-0.356651	0.0899969	0.967694	0.917481	0.635472	0.00164369	1.95982	0.191091	1.32434
LOC_Os03g54084	249666_at	AT5G35840	0.911495	-0.03351	0.255973	-0.201885	0.345968	-0.159982	0.94453	-0.168375	0.667158	-0.126472	0.977616	0.0419025
LOC_Os12g31510	249668_at	AT5G35870	0.0809802	-0.970531	0.0155215	-1.35893	0.00541991	-1.38107	0.985561	-0.388396	0.710065	-0.410542	1	-0.0221459
LOC_Os03g06190	249672_at	AT5G35910	0.272152	-0.36168	0.111356	-0.408898	0.251763	-0.288887	1	-0.0472178	0.971064	0.0727933	0.919477	0.120011
LOC_Os06g02160	249674_at	AT5G35930	0.541416	-0.262499	0.0513021	-0.572845	0.219177	-0.334241	0.916587	-0.310346	0.849233	-0.0717419	0.843923	0.238604
LOC_Os02g47560	249677_at	AT5G35970	0.185419	-0.858078	0.0692787	-1.02313	0.65876	0.197994	1	-0.165054	0.0928118	1.05607	0.121573	1.22113
LOC_Os02g47410	249678_at	AT5G35980	0.713605	-0.0964852	0.813666	0.0382952	0.218597	0.145027	0.962778	0.13478	0.150288	0.241512	0.800261	0.106731
LOC_Os01g11990	249680_s_at	AT3G61730	0.270014	-0.671998	0.779847	0.215194	0.634789	-0.215542	0.6594	0.887192	0.679814	0.456456	0.762634	-0.430736
LOC_Os07g30950	249684_s_at	AT5G36110	0.302006	-1.17977	0.95987	-0.0017786	0.75984	-0.401739	0.85206	1.17799	0.597888	0.778032	0.921953	-0.399961
LOC_Os01g73540	249685_at	AT5G36120	0.112726	0.956078	0.0611894	1.07507	0.0113899	1.31116	1	0.118987	0.743572	0.355079	0.942664	0.236092
LOC_Os02g19924	249688_at	AT5G36160	0.449676	0.836121	0.105218	1.45063	0.622706	0.408307	0.980472	0.614507	0.848734	-0.427814	0.688145	-1.04232
LOC_Os06g11180	249690_at	AT5G36210	0.0694369	-0.509942	0.0268521	-0.564007	2.73e-05	-0.94626	1	-0.0540646	0.158508	-0.436317	0.560531	-0.382253
LOC_Os03g53630	249692_s_at	AT5G36740	0.279018	-0.376823	0.0508087	-0.545637	0.0998603	-0.418501	0.983533	-0.168814	0.895455	-0.0416782	0.954532	0.127136
LOC_Os10g21810	249693_at	AT5G35750	0.460892	0.163227	0.891478	-0.011564	0.11282	0.243524	0.905938	-0.174791	0.755128	0.0802967	0.392687	0.255088
LOC_Os03g29950	249694_at	AT5G35790	0.363991	-0.747783	0.746358	-0.288349	0.360343	-0.639397	0.982266	0.459433	0.957053	0.108386	0.914245	-0.351048
LOC_Os01g72400	249696_at	AT4G05133	0.607429	0.696276	0.941565	0.277416	0.677611	0.601756	1	-0.41886	0.976705	-0.0945202	1	0.324339
LOC_Os03g38000	249700_at	AT5G35530	0.583349	0.457612	0.890794	0.0953704	0.570032	-0.383346	0.986528	-0.362242	0.312924	-0.840958	0.812303	-0.478716
LOC_Os01g40280	249701_at	AT5G35460	0.800802	0.165261	0.917511	0.0900673	0.681292	0.247978	1	-0.0751939	0.997994	0.0827168	0.968436	0.157911
LOC_Os09g27080	249702_at	AT5G35570	0.299416	-0.295385	0.188798	-0.326512	0.13469	-0.34983	1	-0.031127	0.938847	-0.0544449	1	-0.0233179
LOC_Os02g53700	249703_at	AT5G35560	0.285137	0.279451	0.266895	0.282236	0.10908	0.341459	1	0.00278571	0.908889	0.062008	0.96477	0.0592223
LOC_Os06g40850	249709_at	AT5G35670	0.969225	0.0333509	0.959761	-0.0926207	0.941501	-0.0643196	1	-0.125972	0.927947	-0.0976705	1	0.028301
LOC_Os04g56400	249710_at	AT5G35630	0.824809	-0.319919	0.65128	0.509791	0.0871491	1.41362	0.955514	0.82971	0.0925758	1.73354	0.710542	0.903825
LOC_Os10g32970	249712_at	AT5G35620	0.813657	0.0919396	0.78979	-0.0661747	0.0749978	-0.324738	0.979531	-0.158114	0.0726381	-0.416678	0.621772	-0.258564
LOC_Os12g40340	249717_at	AT5G35730	0.661408	-0.202891	0.706478	-0.142098	0.440512	0.230892	1	0.0607922	0.275468	0.433783	0.631223	0.372991
LOC_Os02g37580	249720_at	AT5G35700	0.337441	-0.378794	0.00204433	-0.957092	0.0139761	-0.703076	0.615382	-0.578297	0.459895	-0.324282	0.861872	0.254016
LOC_Os09g03600	249722_at	AT5G35430	0.736901	-0.0888972	0.0245191	-0.370437	0.00812507	-0.394327	0.642653	-0.28154	0.112642	-0.30543	0.999527	-0.0238899
LOC_Os08g43370	249733_at	AT5G24400	0.402274	0.564503	0.379842	0.559023	0.554499	0.362658	1	-0.00547971	0.851141	-0.201845	0.960916	-0.196365
LOC_Os06g49780	249736_at	AT5G24460	0.408222	0.534979	0.636947	0.27784	0.92149	0.0851939	0.995078	-0.257138	0.58502	-0.449785	0.937398	-0.192647
LOC_Os02g45810	249739_at	AT5G24520	0.732792	0.156426	0.0702193	0.550313	0.0162998	0.63648	0.857121	0.393887	0.172108	0.480054	0.962356	0.0861675
LOC_Os11g05930	249741_at	AT5G24470	0.354708	-0.317221	0.370892	-0.269049	0.079521	-0.476945	1	0.0481713	0.780121	-0.159725	0.867934	-0.207896
LOC_Os03g63950	249742_at	AT5G24490	0.113366	0.919932	0.302892	0.650699	0.371072	0.507491	0.983533	-0.269233	0.635859	-0.412441	0.992902	-0.143208
LOC_Os04g21130	249745_at	AT5G24560	0.330755	1.73074	0.87652	0.385302	0.986059	0.108477	0.958596	-1.34544	0.457725	-1.62226	0.999527	-0.276824
LOC_Os01g49030	249747_at	AT5G24600	0.667774	0.46556	0.299296	0.821256	0.254184	0.79679	0.987533	0.355696	0.793421	0.33123	1	-0.0244666
LOC_Os08g40600	249748_at	AT5G24620	0.473495	-0.973217	0.708673	0.611444	0.998091	0.182982	0.802694	1.58466	0.496644	1.1562	0.952381	-0.428461
LOC_Os02g05365	249749_at	AT5G24630	0.563598	-0.246885	0.635574	-0.16912	0.598748	-0.183883	1	0.0777652	0.945926	0.0630016	1	-0.0147637
LOC_Os02g32530	249751_at	AT5G24650	0.210397	0.291833	0.0379363	0.441314	0.00572922	0.51588	0.983533	0.149481	0.472545	0.224047	0.946763	0.074566
LOC_Os10g36550	249753_at	AT5G24610	0.000788127	0.805292	0.0336642	0.558998	0.00102699	0.755621	0.947926	-0.246294	0.943277	-0.0496714	0.831438	0.196622
LOC_Os03g03034	249754_at	AT5G24530	1.53e-05	3.18261	0.000378809	2.70698	2.47e-07	3.66093	0.983533	-0.475629	0.706503	0.478319	0.620773	0.953948
LOC_Os03g64340	249755_at	AT5G24580	0.876634	0.215166	0.709581	0.307646	0.67898	-0.282978	1	0.0924797	0.660408	-0.498144	0.765793	-0.590624
LOC_Os12g13150	249758_at	AT5G24350	0.583911	-0.154236	0.233434	-0.258811	0.454375	-0.141219	0.985561	-0.104575	1	0.0130164	0.915202	0.117592
LOC_Os04g45900	249759_at	AT5G24380	0.22808	1.05681	0.0320818	1.58276	0.0183018	1.57733	0.979135	0.525947	0.615434	0.520521	1	-0.00542619
LOC_Os03g22620	249760_at	AT5G23960	0.097153	3.13287	0.022455	4.28423	0.194587	2.2799	0.983533	1.15135	0.752495	-0.852967	0.677309	-2.00432
LOC_Os03g03280	249763_at	AT5G24010	0.225675	0.783661	0.0312682	1.10358	0.00629411	1.2576	0.979531	0.319923	0.443668	0.473938	0.963058	0.154016
LOC_Os06g01690	249764_at	AT5G24020	0.0944108	-0.570617	0.620251	-0.239121	0.450034	-0.281672	0.899608	0.331496	0.522318	0.288945	0.99193	-0.0425512
LOC_Os01g12680	249765_at	AT5G24030	0.0424941	-1.91137	0.522309	-0.82152	0.444606	0.495937	0.870974	1.08985	0.00628222	2.4073	0.505216	1.31746
LOC_Os01g19750	249767_at	AT5G24090	1	0.37876	0.411702	1.64422	1	0.14632	0.970225	1.26546	1	-0.23244	0.791042	-1.4979
LOC_Os01g11980	249776_at	AT5G24170	0.13179	0.363694	0.0540023	0.461266	0.179071	0.308116	1	0.0975721	0.882508	-0.0555781	0.875629	-0.15315
LOC_Os02g18850	249782_at	AT5G24260	2.53e-05	-0.406319	0.0947983	-0.184838	0.0107815	-0.243945	0.423842	0.221481	0.277459	0.162374	0.891986	-0.059107
LOC_Os01g41510	249783_at	AT5G24270	0.232428	-0.923841	0.651922	-0.494254	0.879079	-0.250454	0.982266	0.429587	0.433881	0.673387	0.969112	0.2438
[truncated: 7,225 more rows]
