# Supplementary material for: Combined transcriptome and metabolome analyses to understand the dynamic responses of rice plants to attack by the rice stem borer Chilo suppressalis (Lepidoptera: Crambidae)
Source: BMC Plant Biol. 2016 Dec 7;16:259. doi: 10.1186/s12870-016-0946-6 (PMC5142284; doi:10.1186/s12870-016-0946-6)
Supplement: Additional file 10: Table S9. — The list of Chilo suppressalis-responsive transcription factors (TFs). (XLS 61 kb) [file 12870_2016_946_MOESM10_ESM.xls]

## Sheet: Table S9
Table S9. The list of Chilo suppressalis-responsive transcription factors (TFs).
MSU GeneID	Class	Family
LOC_Os01g13300	II	ABI3VP1
LOC_Os03g42280	II	ABI3VP1
LOC_Os03g42370	II	ABI3VP1
LOC_Os03g42230	V	ABI3VP1
LOC_Os04g27960	III	ABI3VP1
LOC_Os11g14010	II	Alfin-like
LOC_Os01g58420	I	AP2-EREBP
LOC_Os01g59780	I	AP2-EREBP
LOC_Os01g64790	I	AP2-EREBP
LOC_Os01g66270	I	AP2-EREBP
LOC_Os01g73770	I	AP2-EREBP
LOC_Os02g43790	I	AP2-EREBP
LOC_Os02g43820	I	AP2-EREBP
LOC_Os02g43970	I	AP2-EREBP
LOC_Os02g45420	I	AP2-EREBP
LOC_Os02g45450	I	AP2-EREBP
LOC_Os03g09170	I	AP2-EREBP
LOC_Os03g64260	I	AP2-EREBP
LOC_Os04g46220	I	AP2-EREBP
LOC_Os04g48350	I	AP2-EREBP
LOC_Os04g52090	I	AP2-EREBP
LOC_Os05g29810	I	AP2-EREBP
LOC_Os05g34730	I	AP2-EREBP
LOC_Os05g36100	I	AP2-EREBP
LOC_Os05g41760	I	AP2-EREBP
LOC_Os05g41780	I	AP2-EREBP
LOC_Os05g45954	I	AP2-EREBP
LOC_Os06g03670	I	AP2-EREBP
LOC_Os06g07030	I	AP2-EREBP
LOC_Os08g36920	I	AP2-EREBP
LOC_Os09g35010	I	AP2-EREBP
LOC_Os09g35020	I	AP2-EREBP
LOC_Os09g35030	I	AP2-EREBP
LOC_Os10g41330	I	AP2-EREBP
LOC_Os11g03540	I	AP2-EREBP
LOC_Os01g12440	II	AP2-EREBP
LOC_Os03g07940	II	AP2-EREBP
LOC_Os05g25260	II	AP2-EREBP
LOC_Os05g27930	II	AP2-EREBP
LOC_Os06g08340	II	AP2-EREBP
LOC_Os07g03250	II	AP2-EREBP
LOC_Os09g11460	II	AP2-EREBP
LOC_Os09g11480	II	AP2-EREBP
LOC_Os09g26420	II	AP2-EREBP
LOC_Os01g21120	III	AP2-EREBP
LOC_Os01g49830	V	AP2-EREBP
LOC_Os02g51670	III	AP2-EREBP
LOC_Os02g54050	V	AP2-EREBP
LOC_Os03g08460	III	AP2-EREBP
LOC_Os03g22170	V	AP2-EREBP
LOC_Os04g32620	III	AP2-EREBP
LOC_Os04g55520	III	AP2-EREBP
LOC_Os04g57340	V	AP2-EREBP
LOC_Os07g22730	V	AP2-EREBP
LOC_Os07g47790	III	AP2-EREBP
LOC_Os10g41130	V	AP2-EREBP
LOC_Os04g43910	I	ARF
LOC_Os04g57610	II	ARF
LOC_Os06g08440	II	ARR-B
LOC_Os01g08320	I	AUX/IAA
LOC_Os01g53880	I	AUX/IAA
LOC_Os02g13520	II	AUX/IAA
LOC_Os02g56120	III	AUX/IAA
LOC_Os02g13900	II	BES1
LOC_Os01g01870	I	bHLH
LOC_Os01g09930	I	bHLH
LOC_Os01g39330	I	bHLH
LOC_Os01g50940	I	bHLH
LOC_Os01g51140	I	bHLH
LOC_Os01g67480	I	bHLH
LOC_Os02g35660	I	bHLH
LOC_Os03g46790	I	bHLH
LOC_Os03g53020	I	bHLH
LOC_Os03g55550	I	bHLH
LOC_Os04g23440	I	bHLH
LOC_Os04g23550	I	bHLH
LOC_Os04g51070	I	bHLH
LOC_Os05g11070	I	bHLH
LOC_Os07g43530	I	bHLH
LOC_Os08g38210	I	bHLH
LOC_Os08g39630	I	bHLH
LOC_Os09g28210	I	bHLH
LOC_Os10g39750	I	bHLH
LOC_Os11g38870	I	bHLH
LOC_Os03g51910	II	bHLH
LOC_Os08g37290	II	bHLH
LOC_Os01g39580	IV	bHLH
LOC_Os03g58330	III	bHLH
LOC_Os04g41229	V	bHLH
LOC_Os05g07120	III	bHLH
LOC_Os10g42430	V	bHLH
LOC_Os02g52780	I	bZIP
LOC_Os06g45140	I	bZIP
LOC_Os07g48820	I	bZIP
LOC_Os03g20650	II	bZIP
LOC_Os04g41820	II	bZIP
LOC_Os09g13570	II	bZIP
LOC_Os09g13575	II	bZIP
LOC_Os09g36910	II	bZIP
LOC_Os12g40920	II	bZIP
LOC_Os01g36220	III	bZIP
LOC_Os01g59350	III	bZIP
LOC_Os01g64730	V	bZIP
LOC_Os05g49420	IV	bZIP
LOC_Os06g39960	I	C2C2-CO-like
LOC_Os02g49230	I	C2C2-CO-like
LOC_Os02g49880	I	C2C2-CO-like
LOC_Os06g19444	II	C2C2-CO-like
LOC_Os09g33550	IV	C2C2-CO-like
LOC_Os07g47140	IV	C2C2-CO-like
LOC_Os08g15050	I	C2C2-CO-like/Orphans
LOC_Os03g22770	I	C2C2-Dof
LOC_Os01g15900	I	C2C2-Dof
LOC_Os08g38220	II	C2C2-Dof
LOC_Os05g02150	II	C2C2-Dof
LOC_Os07g48570	II	C2C2-Dof
LOC_Os12g38200	II	C2C2-Dof
LOC_Os12g39990	III	C2C2-Dof
LOC_Os06g17410	I	C2C2-GATA
LOC_Os01g24070	I	C2C2-GATA
LOC_Os05g06340	I	C2H2
LOC_Os02g57790	I	C2H2
LOC_Os03g55540	I	C2H2
LOC_Os03g62230	I	C2H2
LOC_Os05g37190	II	C2H2
LOC_Os05g51830	III	C2H2
LOC_Os01g63980	V	C2H2
LOC_Os03g32230	V	C2H2
LOC_Os09g26210	III	C2H2
LOC_Os12g39400	I	C3H
LOC_Os05g03760	I	C3H
LOC_Os09g31482	II	C3H
LOC_Os04g01480	II	C3H
LOC_Os09g19940	II	C3H
LOC_Os10g25220	III	C3H
LOC_Os05g45020	III	C3H
LOC_Os08g03310	I	CCAAT
LOC_Os03g48970	II	Coactivator p15
LOC_Os02g34830	II	CPP
LOC_Os03g43730	II	CSD
LOC_Os08g03520	I	DBP
LOC_Os01g19130	II	DDT
LOC_Os02g35100	II	DDT
LOC_Os07g42750	I	EIL
LOC_Os03g20780	I	EIL
LOC_Os03g20790	I	EIL
LOC_Os07g17160	I	EIL
LOC_Os07g48630	I	FAR1
LOC_Os03g15040	II	FAR1
LOC_Os02g26780	II	FAR1
LOC_Os08g14880	V	FAR1
LOC_Os05g30720	IV	FAR1
LOC_Os11g05340	I	FHA
LOC_Os11g03390	II	FHA
LOC_Os03g58640	II	FHA
LOC_Os04g37619	II	FHA
LOC_Os11g07050	IV	FHA
LOC_Os12g03070	I	G2-like
LOC_Os04g56990	I	G2-like
LOC_Os06g45890	I	G2-like
LOC_Os12g01490	II	G2-like
LOC_Os01g08160	II	G2-like
LOC_Os03g03760	II	G2-like
LOC_Os10g39550	III	G2-like
LOC_Os01g74020	III	G2-like
LOC_Os02g22020	III	G2-like
LOC_Os07g02800	III	G2-like
LOC_Os12g39640	I	GNAT
LOC_Os03g07990	I	GNAT
LOC_Os03g58020	I	GNAT
LOC_Os08g01170	II	GNAT
LOC_Os02g53260	II	GNAT
LOC_Os03g49230	III	GNAT
LOC_Os03g46200	V	GNAT
LOC_Os03g58010	III	GNAT
LOC_Os03g58030	I	GRAS
LOC_Os01g65900	I	GRAS
LOC_Os01g67650	I	GRAS
LOC_Os02g45760	I	GRAS
LOC_Os11g47870	II	GRAS
LOC_Os06g03710	II	GRAS
LOC_Os07g39820	III	GRAS
LOC_Os01g67670	III	GRAS
LOC_Os11g47900	II	GRF/Orphans
LOC_Os11g35030	I	HB
LOC_Os03g03164	I	HB
LOC_Os03g08960	I	HB
LOC_Os03g47740	I	HB
LOC_Os04g45810	I	HB
LOC_Os06g01934	I	HB
LOC_Os06g43860	I	HB
LOC_Os10g39030	I	HB
LOC_Os12g43950	II	HB
LOC_Os06g36680	II	HB
LOC_Os06g39906	II	HB
LOC_Os12g41860	V	HB
LOC_Os02g43330	III	HB
LOC_Os03g20910	IV	HB
LOC_Os04g48070	III	HB
LOC_Os09g21180	II	HMG
LOC_Os02g44930	II	HMG
LOC_Os08g01100	I	HSF
LOC_Os01g39020	I	HSF
LOC_Os01g43590	I	HSF
LOC_Os02g13800	I	HSF
LOC_Os05g45410	I	HSF
LOC_Os06g35960	I	HSF
LOC_Os09g28354	I	HSF
LOC_Os09g35790	II	HSF
LOC_Os02g32590	II	HSF
LOC_Os03g25120	II	HSF
LOC_Os08g43334	III	HSF
LOC_Os03g53340	II	Jumonji
LOC_Os11g36450	I	LOB
LOC_Os01g39040	I	LOB
LOC_Os01g60960	I	LOB
LOC_Os03g14270	II	LOB
LOC_Os01g07480	II	LOB
LOC_Os03g45750	III	LOB
LOC_Os03g41330	III	LOB
LOC_Os05g03160	III	LOB
LOC_Os01g03890	IV	MADS
LOC_Os07g41370	III	MADS
LOC_Os12g31748	II	mTERF
LOC_Os06g12050	II	mTERF
LOC_Os07g22670	I	MYB
LOC_Os01g19330	I	MYB
LOC_Os01g64360	I	MYB
LOC_Os01g65370	I	MYB
LOC_Os02g40530	I	MYB
LOC_Os03g20090	I	MYB
LOC_Os04g43680	I	MYB
LOC_Os04g45020	I	MYB
LOC_Os05g46610	I	MYB
LOC_Os05g48010	I	MYB
LOC_Os07g31470	I	MYB
LOC_Os09g23620	I	MYB
LOC_Os09g24800	I	MYB
LOC_Os11g45740	I	MYB
LOC_Os12g03150	I	MYB
LOC_Os12g07640	II	MYB
LOC_Os02g09480	II	MYB
LOC_Os05g38460	IV	MYB
LOC_Os06g10350	III	MYB
LOC_Os01g09590	III	MYB
LOC_Os06g43090	III	MYB
LOC_Os08g43550	III	MYB
LOC_Os10g33810	I	MYB-related
LOC_Os01g09640	I	MYB-related
LOC_Os01g34060	I	MYB-related
LOC_Os01g41900	I	MYB-related
LOC_Os02g46030	I	MYB-related
LOC_Os04g49450	I	MYB-related
LOC_Os05g51160	I	MYB-related
LOC_Os08g04840	II	MYB-related
LOC_Os01g47370	II	MYB-related
LOC_Os05g50340	II	MYB-related
LOC_Os05g50350	IV	MYB-related
LOC_Os01g44390	IV	MYB-related
LOC_Os06g51260	IV	MYB-related
LOC_Os08g06110	I	NAC
LOC_Os01g15640	I	NAC
LOC_Os01g48446	I	NAC
LOC_Os01g64310	I	NAC
LOC_Os03g04070	I	NAC
LOC_Os03g42630	I	NAC
LOC_Os05g34830	I	NAC
LOC_Os05g37080	I	NAC
LOC_Os06g51070	I	NAC
LOC_Os09g33490	I	NAC
LOC_Os11g03300	I	NAC
LOC_Os11g05614	I	NAC
LOC_Os12g03040	V	NAC
LOC_Os01g60020	V	NAC
LOC_Os01g66120	V	NAC
LOC_Os02g41450	IV	NAC
LOC_Os03g01870	V	NAC
LOC_Os03g60080	V	NAC
LOC_Os07g12340	III	NAC
LOC_Os10g42130	V	NAC
LOC_Os12g29330	I	OFP
LOC_Os01g60810	II	OFP
LOC_Os04g33870	I	Orphans
LOC_Os02g39360	I	Orphans
LOC_Os03g42820	I	Orphans
LOC_Os04g45690	I	Orphans
LOC_Os06g49880	I	Orphans
LOC_Os10g30880	II	Orphans
LOC_Os04g28040	II	Orphans
LOC_Os04g36070	II	Orphans
LOC_Os04g44280	II	Orphans
LOC_Os05g51690	II	Orphans
LOC_Os09g35880	II	Orphans
LOC_Os12g16160	III	Orphans
LOC_Os01g10580	V	Orphans
LOC_Os02g07930	V	Orphans
LOC_Os02g35180	III	Orphans
LOC_Os04g13480	IV	Orphans
LOC_Os06g45040	I	Orphans/Sigma70-like
LOC_Os05g50930	I	PLATZ
LOC_Os10g42410	II	PLATZ
LOC_Os02g07650	III	PLATZ
LOC_Os02g46610	II	Pseudo ARR-B
LOC_Os07g49460	II	Pseudo ARR-B
LOC_Os09g36220	II	Pseudo ARR-B/Orphans
LOC_Os03g17570	II	RB
LOC_Os08g42600	II	RWP-RK
LOC_Os06g12360	IV	RWP-RK
LOC_Os04g47640	IV	RWP-RK
LOC_Os09g37710	IV	bZIP
LOC_Os02g08070	II	SBP
LOC_Os01g70220	II	SET
LOC_Os06g03676	II	SET
LOC_Os08g30910	II	SET
LOC_Os08g34370	II	SET
LOC_Os05g51150	II	Sigma70-like
LOC_Os01g27040	II	SNF2
LOC_Os02g52510	II	SNF2
LOC_Os04g59620	II	SNF2
LOC_Os04g59624	II	SNF2
LOC_Os05g32610	II	SNF2
LOC_Os07g40730	II	SNF2
LOC_Os05g34780	II	SWI/SNF-BAF60b
LOC_Os04g11830	II	TCP
LOC_Os12g07480	II	TCP
LOC_Os03g08310	I	Tify
LOC_Os03g08320	I	Tify
LOC_Os03g08330	I	Tify
LOC_Os03g28940	I	Tify
LOC_Os04g32480	I	Tify
LOC_Os04g55920	I	Tify
LOC_Os07g05830	I	Tify
LOC_Os07g42370	I	Tify
LOC_Os08g33160	I	Tify
LOC_Os09g23660	I	Tify
LOC_Os09g26780	I	Tify
LOC_Os10g25230	I	Tify
LOC_Os10g25290	I	Tify
LOC_Os11g02070	I	TRAF
LOC_Os01g72020	II	TRAF
LOC_Os04g40630	II	TRAF
LOC_Os06g21330	II	TRAF
LOC_Os01g66890	I	TRAF/TAZ
LOC_Os02g33610	II	Trihelix
LOC_Os02g08310	II	TUB
LOC_Os01g14440	I	WRKY
LOC_Os01g18584	I	WRKY
LOC_Os01g43550	I	WRKY
LOC_Os01g43650	I	WRKY
LOC_Os01g46800	I	WRKY
LOC_Os01g51690	I	WRKY
LOC_Os01g61080	I	WRKY
LOC_Os02g08440	I	WRKY
LOC_Os02g26430	I	WRKY
LOC_Os02g53100	I	WRKY
LOC_Os05g09020	I	WRKY
LOC_Os05g25770	I	WRKY
LOC_Os05g27730	I	WRKY
LOC_Os05g39720	I	WRKY
LOC_Os05g46020	I	WRKY
LOC_Os05g49100	I	WRKY
LOC_Os05g49620	I	WRKY
LOC_Os05g50610	I	WRKY
LOC_Os05g50700	I	WRKY
LOC_Os06g05380	I	WRKY
LOC_Os06g06360	I	WRKY
LOC_Os06g44010	I	WRKY
LOC_Os08g09900	I	WRKY
LOC_Os08g29660	I	WRKY
LOC_Os09g16510	I	WRKY
LOC_Os11g02470	I	WRKY
LOC_Os11g02520	I	WRKY
LOC_Os11g29870	I	WRKY
LOC_Os12g02400	I	WRKY
LOC_Os12g02420	I	WRKY
LOC_Os12g02440	I	WRKY
LOC_Os02g43560	II	WRKY
LOC_Os04g46060	II	WRKY
LOC_Os01g54600	III	WRKY
LOC_Os03g20550	V	WRKY
LOC_Os05g04640	III	WRKY
LOC_Os07g27670	III	WRKY
LOC_Os01g44430	II	zf-HD
LOC_Os02g47770	II	zf-HD
LOC_Os12g03110	III	zf-HD
