# Supplementary material for: Combined transcriptome and metabolome analyses to understand the dynamic responses of rice plants to attack by the rice stem borer Chilo suppressalis (Lepidoptera: Crambidae)
Source: BMC Plant Biol. 2016 Dec 7;16:259. doi: 10.1186/s12870-016-0946-6 (PMC5142284; doi:10.1186/s12870-016-0946-6)
Supplement: Additional file 11: Table S10. — Metabolic profiles for Chilo Suppressalis damaged rice plants (0, 48, 72 and 96 h after infection). (XLS 103 kb) [file 12870_2016_946_MOESM11_ESM.xls]

## Sheet: Table S10
Table S10. Metabolic profiles for Chilo Suppressalis damaged rice plants (0, 48, 72 and 96 h after infection).
Heat map of statistically significant biochemicals profiled in this study.
	Green: indicates significant difference (p≤0.05) between the groups shown; GREEN indicates a ratio < 1
	Light green: indicates differences approaching significance (0.05≤p≤0.1) between the groups shown; LIGHT GREEN indicates a ratio of <1
	Red: indicates significant difference (p≤0.05) between the groups shown; RED indicates a ratio > 1
	Pink: indicates differences approaching signicance (0.05≤p≤0.1) between the groups shown; PINK indicates a ratio of >1
	Non-colored text and cell: mean values are not significantly different for that comparison
Sort	Super Pathway	Sub Pathway	Biochemical Name	Fold of Change						Statistical Values												Mean Values (Scaled Imputed Data)				% Detected by Group in RAW Data
										T48 / T00		T72 / T00		T96 / T00		T72 / T48		T96 / T48		T96 / T72
				T48 / T00	T72 / T00	T96 / T00	T72 / T48	T96 / T48	T96 / T72	p-value	q-value	p-value	q-value	p-value	q-value	p-value	q-value	p-value	q-value	p-value	q-value	T00	T48	T72	T96	T00	T48	T72	T96
1	Amino acid	Serine family (phosphoglycerate derived)	glycine	1.2	1.1	1.85	0.91	1.54	1.68	0.1938	0.0758	0.47	0.3239	0.1232	0.0242	0.5596	0.6671	0.3624	0.3476	0.2212	0.3509	0.9275	1.1144	1.0193	1.7165	100	100	100	100
2			O-acetylserine	0.99	0.77	1.54	0.78	1.56	2.01	0.6995	0.1972	0.0868	0.0901	0.8164	0.0837	0.1741	0.3501	0.6762	0.4937	0.1678	0.3489	0.9564	0.9422	0.7328	1.4705	100	90	80	80
3			serine	1.11	0.82	0.92	0.74	0.83	1.12	0.6469	0.1864	0.1952	0.156	0.6478	0.0707	0.1104	0.2667	0.3719	0.3502	0.3143	0.412	1.0083	1.116	0.8254	0.9285	100	100	100	100
4			S-methylmethionine	2.89	2.45	2.6	0.85	0.9	1.06	0.0013	0.0022	0.0017	0.0044	0.0088	0.0033	0.6809	0.7056	0.5147	0.4194	0.687	0.5939	0.4439	1.2834	1.0886	1.1563	90	100	100	100
5		Aromatic amino acid metabolism (PEP derived)	3-(4-hydroxyphenyl)lactate	0.96	0.89	1.62	0.93	1.68	1.81	0.4463	0.1414	0.2391	0.178	0.1285	0.0246	0.9628	0.7695	0.0771	0.1821	0.0483	0.3318	0.9941	0.9593	0.8882	1.6086	100	60	90	100
6			phenylalanine	1.76	1.32	2.97	0.75	1.69	2.25	0.0932	0.0431	0.1877	0.1515	0.003	0.0016	0.4699	0.6179	0.1283	0.2071	0.0221	0.3318	0.7906	1.3918	1.0446	2.3511	100	100	100	100
7			quinate	0.74	1.65	1.47	2.22	1.98	0.89	0.654	0.1864	0.0304	0.0436	0.0603	0.015	0.0004	0.016	0.0013	0.0133	0.3811	0.4363	0.8038	0.5965	1.3252	1.1835	100	100	100	100
8			serotonin (5HT)	9.26	4.07	10.82	0.44	1.17	2.66	0.0077	0.0074	0.0017	0.0044	0.0003	0.0005	0.6824	0.7056	0.3888	0.3574	0.1379	0.3318	0.3897	3.6093	1.5849	4.2176	100	100	100	100
9			shikimate	0.46	0.99	0.74	2.18	1.61	0.74	0.0198	0.0138	0.5324	0.3458	0.554	0.0628	0.0013	0.0278	0.0163	0.0832	0.0423	0.3318	1.251	0.57	1.2414	0.9203	100	100	100	100
10			tryptophan	1.85	1.94	2.24	1.04	1.21	1.16	0.0145	0.0114	0.0086	0.0168	0.0051	0.0024	0.7299	0.7139	0.4374	0.38	0.6247	0.5661	0.5449	1.0096	1.0549	1.2187	100	100	100	100
11			tyrosine	1.18	1.01	1.88	0.86	1.59	1.86	0.6535	0.1864	0.8293	0.4766	0.1058	0.022	0.5765	0.6671	0.2416	0.2747	0.0994	0.3318	0.9637	1.1346	0.9728	1.8092	100	100	100	100
12			tryptamine	2.33	2.82	5.85	1.21	2.52	2.07	0.1184	0.0528	0.068	0.0823	0.0011	0.0007	0.7156	0.7139	0.0312	0.1063	0.0778	0.3318	0.5684	1.3218	1.6035	3.3257	90	100	100	100
13			tyramine	3.04	2.3	2.33	0.76	0.77	1.01	0.0124	0.0103	0.0013	0.0039	0.0035	0.0018	0.919	0.7615	0.8732	0.5744	0.9382	0.6822	0.5926	1.8013	1.3629	1.3782	60	100	100	90
14		Aspartate family (OAA derived)	2-aminoadipate	0.79	1.51	1.89	1.92	2.4	1.25	0.8443	0.2233	0.0435	0.057	0.0805	0.018	0.0197	0.0935	0.0639	0.1705	0.9461	0.6833	1.0702	0.8443	1.6195	2.0253	100	90	100	100
15			alanine	1.62	1.19	3.29	0.74	2.03	2.77	0.1869	0.0739	0.9958	0.5268	0.0094	0.0035	0.2743	0.4508	0.1031	0.1917	0.0148	0.3318	0.9098	1.4731	1.0831	2.9952	100	100	100	100
16			asparagine	8.65	7.63	8.3	0.88	0.96	1.09	5.6499e-07	7.2222e-06	1.6602e-07	5.1188e-06	7.7267e-07	5.8651e-06	0.8219	0.7324	0.83	0.5579	0.9872	0.6964	0.1733	1.499	1.3218	1.4376	100	100	100	100
17			aspartate	1.15	0.74	0.61	0.64	0.53	0.83	0.2318	0.0871	0.0251	0.038	0.0168	0.0055	0.004	0.036	0.006	0.0366	0.2412	0.36	1.1257	1.2962	0.8314	0.6923	100	100	100	100
18			cadaverine	3.66	3.59	16.22	0.98	4.43	4.52	0.0068	0.0071	2.8904e-05	0.0002	0.0002	0.0003	0.5589	0.6671	0.0223	0.0891	0.033	0.3318	0.3038	1.113	1.0895	4.9286	80	100	100	100
19			lysine	2.21	1.56	2.56	0.71	1.16	1.64	0.0292	0.0175	0.053	0.0651	0.0258	0.0073	0.4091	0.5565	0.8512	0.5669	0.324	0.4129	0.6921	1.5262	1.0817	1.7704	100	100	100	100
20			methionine	0.89	0.85	1.09	0.95	1.23	1.29	0.2527	0.0941	0.1275	0.1151	0.7206	0.0749	0.8131	0.7324	0.6994	0.4993	0.5691	0.5422	1.0878	0.9694	0.9222	1.1887	100	100	100	100
21			methionine sulfoxide	0.98	1.12	2.29	1.15	2.34	2.04	0.8588	0.2255	0.5852	0.371	0.431	0.052	0.4889	0.6288	0.3941	0.3574	0.5908	0.5502	1.0169	0.9943	1.1424	2.3281	100	100	100	100
22			N6-acetyllysine	1.05	1.38	1.32	1.32	1.27	0.96	0.6561	0.1864	0.0715	0.0843	0.2209	0.0336	0.0919	0.2417	0.335	0.3317	0.6292	0.5661	0.9222	0.9639	1.2716	1.2204	100	100	100	100
23			pipecolate	2.87	5.03	4.68	1.75	1.63	0.93	0.0016	0.0025	2.2359e-05	0.0002	3.534e-05	9.9447e-05	0.0511	0.1592	0.084	0.1842	0.7729	0.6264	0.341	0.9784	1.7156	1.5971	100	100	100	100
24			threonine	1.64	1.23	1.72	0.75	1.05	1.4	0.0119	0.0103	0.1571	0.1319	0.028	0.0077	0.1436	0.3091	0.9849	0.6083	0.2046	0.3489	0.81	1.3319	0.998	1.3965	100	100	100	100
25		Glutamate family (alpha-ketoglutarate derived)	2-aminobutyrate	3.8	1.74	3.92	0.46	1.03	2.25	0.002	0.0029	0.0486	0.0607	0.0127	0.0045	0.0686	0.1967	0.7531	0.5254	0.1931	0.3489	0.6268	2.3846	1.0932	2.456	100	100	90	90
26			arginine	1.7	0.96	1.53	0.56	0.9	1.6	0.1283	0.0553	0.9772	0.5268	0.0466	0.0124	0.1078	0.2657	0.9975	0.6083	0.0275	0.3318	0.7496	1.274	0.7159	1.1485	100	100	100	100
27			citrulline	1.14	0.97	2.44	0.85	2.13	2.5	0.3348	0.1178	0.8894	0.4983	0.4316	0.052	0.3319	0.4972	0.8126	0.5519	0.4619	0.4889	0.8436	0.9652	0.8225	2.0586	70	100	90	90
28			gamma-aminobutyrate (GABA)	1.17	1.02	3.59	0.87	3.06	3.5	0.4197	0.1352	0.8237	0.4766	0.0846	0.0184	0.5162	0.6569	0.1647	0.2304	0.0978	0.3318	0.9431	1.1049	0.9656	3.3833	100	100	100	100
29			glutamate	1.09	0.94	1.04	0.86	0.95	1.11	0.2007	0.0771	0.2934	0.2131	0.4058	0.0501	0.0297	0.1212	0.4996	0.4145	0.0443	0.3318	1.0178	1.1135	0.9571	1.0615	100	100	100	100
30			glutamine	1.14	0.8	0.84	0.7	0.73	1.05	0.4906	0.1517	0.0918	0.0928	0.1944	0.0316	0.0439	0.1527	0.1061	0.1917	0.9099	0.6755	1.0467	1.1918	0.8351	0.8755	100	100	100	100
31			histidine	2.09	2.9	3.46	1.39	1.65	1.19	0.0074	0.0074	0.0001	0.0008	0.0007	0.0006	0.0698	0.1967	0.165	0.2304	0.9905	0.6964	0.4942	1.0338	1.4325	1.7101	100	100	100	100
32			N-acetylglutamate	1.27	1.34	2.29	1.06	1.81	1.71	0.1608	0.0677	0.0366	0.0496	0.0197	0.006	0.5767	0.6671	0.1097	0.1943	0.1724	0.3489	0.8817	1.1176	1.182	2.0205	100	100	100	100
33			N-acetylproline	1.6	0.81	1.05	0.51	0.66	1.31	0.0552	0.0282	0.1282	0.1151	0.979	0.0987	0.0058	0.0461	0.094	0.1843	0.2215	0.3509	1.0241	1.6352	0.8263	1.0793	100	100	100	100
34			ornithine	1.23	1.17	1.56	0.95	1.27	1.34	0.1219	0.0531	0.0819	0.0866	0.0175	0.0056	0.7825	0.7324	0.2284	0.2662	0.1257	0.3318	0.9096	1.1213	1.061	1.422	100	100	100	100
35			proline	1.44	1.32	1.49	0.92	1.03	1.13	0.0001	0.0004	0.003	0.0069	0.0071	0.003	0.321	0.492	0.9951	0.6083	0.4701	0.4889	0.831	1.1947	1.0958	1.2356	100	100	100	100
36			trans-4-hydroxyproline	1.17	1.14	1.68	0.97	1.43	1.47	0.5011	0.1537	0.5312	0.3458	0.1832	0.0311	0.9494	0.7691	0.4127	0.3689	0.3797	0.4363	0.6225	0.7298	0.7099	1.0467	40	50	60	50
37			4-hydroxy-2-oxoglutaric acid	0.54	0.7	1.01	1.3	1.88	1.44	3.455e-05	0.0002	0.0023	0.0056	0.6986	0.0738	0.0228	0.1037	0.0053	0.0348	0.1045	0.3318	1.322	0.7138	0.9298	1.3408	100	100	100	100
38			4-guanidinobutanoate	0.88	0.96	0.87	1.09	0.99	0.91	0.0342	0.0202	0.5285	0.3458	0.0701	0.0164	0.2697	0.4495	0.7879	0.5451	0.2601	0.3633	1.0778	0.9489	1.0383	0.9401	100	100	100	100
39		Branched Chain Amino Acids (OAA derived)	isoleucine	2.91	2.47	3.13	0.85	1.07	1.27	8.8576e-05	0.0003	0.0002	0.0011	0.0004	0.0005	0.5388	0.6671	0.9784	0.6083	0.572	0.5422	0.4558	1.327	1.1253	1.4258	100	100	100	100
40		Branched Chain Amino Acids (pyruvate derived)	3-methyl-2-oxovalerate	1	0.96	1.9	0.96	1.9	1.98	0.8753	0.2268	0.6811	0.4251	0.2078	0.0332	0.8366	0.7334	0.1933	0.2439	0.1612	0.3489	0.9568	0.9557	0.9187	1.8167	70	60	70	70
41			4-methyl-2-oxopentanoate	0.72	0.83	1.65	1.14	2.27	1.99	0.0492	0.0266	0.2324	0.1752	0.3843	0.0486	0.3177	0.492	0.0534	0.1537	0.1355	0.3318	1.0934	0.7912	0.903	1.7988	90	60	80	90
42			leucine	3.46	2.33	4.45	0.67	1.29	1.91	0.0004	0.0008	0.0003	0.0014	0.0004	0.0005	0.2795	0.4531	0.6457	0.4852	0.1451	0.3318	0.5039	1.743	1.1764	2.2427	100	100	100	100
43			valine	2.67	1.94	3.23	0.73	1.21	1.66	0.0001	0.0004	0.0006	0.0021	0.0004	0.0005	0.1836	0.3621	0.6809	0.4937	0.1224	0.3318	0.5415	1.4471	1.0501	1.747	100	100	100	100
44		Amines and polyamines	5-methylthioadenosine (MTA)	1.05	1.04	1.84	0.99	1.75	1.76	0.5738	0.1716	0.6928	0.4291	0.1349	0.025	0.8831	0.7602	0.1996	0.2484	0.1851	0.3489	0.9928	1.0464	1.0365	1.8283	100	100	100	100
45			agmatine	4.6	2.79	3.65	0.61	0.79	1.31	0.0223	0.015	0.0042	0.0089	0.0677	0.0161	0.8336	0.7334	0.6453	0.4852	0.7268	0.5981	0.473	2.1775	1.3188	1.7282	80	90	100	100
46			putrescine	1.04	0.78	3.85	0.75	3.71	4.91	0.3704	0.1275	0.0742	0.0847	0.2382	0.0351	0.6965	0.7056	0.1331	0.2071	0.0706	0.3318	1.1321	1.1741	0.8864	4.3552	100	100	100	100
47			spermidine	0.6	0.59	0.45	0.99	0.75	0.76	0.0059	0.0065	0.0024	0.0056	0.0006	0.0005	0.9554	0.7691	0.16	0.2304	0.123	0.3318	1.6688	0.9931	0.9805	0.7447	100	100	100	100
48		Glutathione metabolism	5-oxoproline	1.03	0.85	0.78	0.83	0.75	0.91	0.8215	0.2188	0.2407	0.178	0.0746	0.0172	0.172	0.3501	0.0514	0.1527	0.487	0.4889	1.04	1.0703	0.8838	0.8074	100	100	90	80
49			glutathione, oxidized (GSSG)	0.73	0.7	0.67	0.96	0.92	0.96	0.0473	0.0263	0.0252	0.038	0.0216	0.0064	0.8196	0.7324	0.5508	0.4348	0.6851	0.5939	1.3653	0.9941	0.9515	0.9115	100	100	100	100
50			glutathione, reduced (GSH)	1.06	0.9	1.41	0.84	1.32	1.57	0.7947	0.2165	0.7057	0.4337	0.1843	0.0311	0.9202	0.7615	0.2623	0.2875	0.257	0.3633	1.001	1.0649	0.8992	1.4094	60	80	80	90
51	Carbohydrate	Glycolysis	fructose-6-phosphate	0.76	0.83	0.84	1.1	1.11	1.01	0.0792	0.038	0.2152	0.1669	0.2501	0.0364	0.3472	0.5065	0.325	0.3253	0.933	0.6822	1.2058	0.9129	1.003	1.0163	100	100	100	100
52			glucose	0.6	0.97	1.26	1.63	2.11	1.3	0.0053	0.006	0.8164	0.476	0.3312	0.0436	0.0133	0.0852	0.0018	0.0167	0.2581	0.3633	1.2116	0.7242	1.1791	1.5304	100	100	100	100
53			glucose-6-phosphate (G6P)	0.68	0.71	0.73	1.05	1.07	1.02	0.0829	0.0388	0.1256	0.1151	0.1573	0.0278	0.5778	0.6671	0.4202	0.3721	0.7597	0.6204	1.3578	0.9199	0.9655	0.9852	100	100	100	100
54			Isobar: hexose diphosphates	1.3	1.23	1.34	0.94	1.03	1.09	0.0234	0.0152	0.0123	0.0218	0.0023	0.0013	0.6742	0.7056	0.6678	0.4937	0.2147	0.3509	0.8156	1.0613	1.0027	1.0894	100	100	100	100
55			pyruvate	0.48	0.47	0.48	0.96	0.99	1.03	3.1683e-06	3.0376e-05	1.9223e-07	5.1188e-06	3.2857e-06	1.6627e-05	0.844	0.7344	0.9468	0.6055	0.903	0.6755	1.9322	0.9348	0.9006	0.9258	100	100	100	100
56		TCA cycle	alpha-ketoglutarate	0.48	0.62	0.9	1.29	1.87	1.45	1.0368e-07	1.9879e-06	4.3004e-06	5.7258e-05	0.2297	0.0342	0.0082	0.0569	0.0028	0.0211	0.0667	0.3318	1.4708	0.7085	0.9114	1.3251	100	100	100	100
57			citrate	1.19	1.09	1.05	0.91	0.88	0.96	0.0113	0.01	0.1846	0.1505	0.4538	0.0534	0.0534	0.1621	0.0111	0.0604	0.4424	0.4842	0.9333	1.1129	1.0153	0.9757	100	100	100	100
58			fumarate	0.86	0.85	1.84	0.99	2.14	2.16	0.0826	0.0388	0.1	0.0965	0.3594	0.0458	0.8013	0.7324	0.1586	0.2304	0.1414	0.3318	1.1757	1.0125	1.0031	2.1635	100	100	100	100
59			isocitrate	1.26	1.51	1.17	1.19	0.92	0.77	0.0486	0.0266	0.0002	0.0011	0.3273	0.0436	0.0996	0.2508	0.4962	0.4145	0.0404	0.3318	0.8347	1.0553	1.2593	0.9732	100	100	100	100
60			malate	0.64	0.62	0.56	0.97	0.88	0.9	2.0402e-05	0.0002	6.084e-05	0.0004	2.0875e-05	7.9227e-05	0.6965	0.7056	0.1886	0.2439	0.3712	0.4363	1.4606	0.9373	0.909	0.8218	100	100	100	100
61			succinate	1	0.96	1.25	0.96	1.25	1.3	0.8201	0.2188	0.5241	0.3458	0.2926	0.0404	0.7665	0.7315	0.2764	0.296	0.1943	0.3489	1.0487	1.0494	1.0119	1.3154	100	100	100	100
62		Calvin cycle and pentose phosphate	3-phosphoglycerate	0.72	0.65	0.69	0.9	0.95	1.05	0.0009	0.0016	0.0002	0.001	0.0074	0.0031	0.2379	0.4329	0.4844	0.4093	0.9097	0.6755	1.3222	0.9574	0.864	0.9102	100	100	100	100
63			ribose 5-phosphate	0.62	0.91	1.28	1.46	2.06	1.42	0.0015	0.0024	0.4703	0.3239	0.327	0.0436	0.0191	0.0935	0.0024	0.0203	0.1379	0.3318	0.9856	0.6128	0.8922	1.2635	90	30	70	90
64		Photorespiration	oxalate (ethanedioate)	0.8	0.75	0.95	0.94	1.19	1.26	0.0034	0.0044	0.0017	0.0044	0.4477	0.0533	0.3955	0.5442	0.064	0.1705	0.0221	0.3318	1.1883	0.9479	0.8952	1.1263	100	100	100	100
65			glycerate	0.59	0.78	0.71	1.33	1.2	0.9	0.0002	0.0006	0.0223	0.0364	0.0021	0.0013	0.0367	0.1315	0.1382	0.2087	0.4148	0.4625	1.3637	0.8014	1.0672	0.9648	100	100	100	100
66		Amino sugar and nucleotide sugar	arabinose	0.91	1.15	1.26	1.27	1.39	1.1	0.1851	0.0739	0.0771	0.0857	0.0136	0.0047	0.0147	0.0868	0.003	0.0211	0.3446	0.4253	0.9588	0.8708	1.1035	1.2108	100	100	100	100
67			arabitol	0.82	1.51	2.85	1.84	3.47	1.89	0.484	0.1509	0.0251	0.038	0.0005	0.0005	0.0016	0.0278	5.0974e-05	0.0023	0.015	0.3318	0.7338	0.6028	1.1065	2.0944	90	80	100	100
68			arabonate	0.74	0.99	1.16	1.35	1.57	1.17	0.0009	0.0016	0.9058	0.5025	0.1789	0.0311	0.0023	0.0278	0.0003	0.0052	0.1653	0.3489	1.0552	0.7795	1.0494	1.2269	100	100	100	100
69			erythritol	0.97	1.81	1.87	1.86	1.92	1.04	0.9277	0.2356	0.0008	0.0026	0.0006	0.0006	0.0004	0.016	0.0003	0.0052	0.866	0.6711	0.8258	0.8031	1.4928	1.5455	100	100	100	100
70			erythronate*	0.79	1.12	1.43	1.42	1.81	1.28	0.017	0.013	0.141	0.1238	0.0077	0.0031	0.0022	0.0278	0.0002	0.0052	0.0694	0.3318	0.9805	0.7785	1.1028	1.4069	100	100	100	100
71			N-acetylglucosamine	1	1.35	1.59	1.34	1.59	1.18	0.7445	0.2069	0.0068	0.0136	0.0155	0.0052	0.0334	0.1276	0.0221	0.0891	0.4579	0.4889	0.8899	0.8921	1.1996	1.4155	100	100	100	100
72			ribitol	0.48	0.58	0.86	1.2	1.77	1.48	0.0001	0.0004	0.0006	0.0021	0.2186	0.0336	0.1419	0.3091	0.026	0.0997	0.1469	0.3318	1.6411	0.7932	0.9499	1.4047	100	90	100	100
73			ribose	0.97	1.29	1.41	1.33	1.46	1.09	0.9254	0.2356	0.0773	0.0857	0.2518	0.0364	0.0479	0.1575	0.2122	0.2571	0.8869	0.6755	0.9867	0.954	1.269	1.3895	100	90	100	100
74			threitol	1.49	2.03	3.57	1.36	2.39	1.76	0.1014	0.0463	0.0201	0.0335	0.0008	0.0006	0.3509	0.5065	0.0175	0.0846	0.113	0.3318	0.51	0.7612	1.0343	1.8213	40	70	80	90
75			xylitol	0.73	0.88	2.05	1.2	2.8	2.34	0.1789	0.073	0.5834	0.371	0.1173	0.0237	0.4403	0.5855	0.0188	0.0867	0.0557	0.3318	1.0686	0.7851	0.9398	2.1952	90	90	90	100
76			xylonate	0.74	0.91	0.98	1.23	1.32	1.07	9.9505e-05	0.0003	0.1044	0.0993	0.6375	0.0706	0.0057	0.0461	0.0003	0.0054	0.2478	0.3604	1.1044	0.8133	1.0026	1.0776	100	100	100	100
77			xylose	0.84	1.26	1.45	1.49	1.72	1.15	0.0573	0.0289	0.0038	0.0081	0.0009	0.0006	6.9473e-05	0.0082	2.3422e-05	0.0022	0.1349	0.3318	0.8932	0.7541	1.1236	1.2971	100	100	100	100
78		Inositol metabolism	inositol 1-phosphate (I1P)	0.79	0.84	0.86	1.07	1.09	1.02	0.0246	0.0157	0.0184	0.0312	0.0502	0.0132	0.4247	0.5711	0.3958	0.3574	0.9022	0.6755	1.1299	0.89	0.9531	0.971	100	100	100	100
79			myo-inositol	0.68	0.93	0.95	1.37	1.4	1.02	0.0184	0.0133	0.6789	0.4251	0.6859	0.0738	0.0198	0.0935	0.0359	0.1172	0.935	0.6822	1.1423	0.7745	1.0605	1.0807	100	100	100	100
80		Sucrose, glucose,fructose metabolism	1-kestose	0.5	0.81	1.06	1.64	2.13	1.3	0.0134	0.0107	0.3988	0.2819	0.6973	0.0738	0.078	0.2148	0.0715	0.1779	0.7266	0.5981	1.3904	0.6883	1.1284	1.4689	90	100	100	100
81			3-deoxyoctulosonate	0.82	0.89	0.89	1.09	1.08	0.99	0.0174	0.013	0.0307	0.0436	0.0785	0.0178	0.2433	0.4329	0.3775	0.3511	0.8434	0.6682	1.0857	0.8914	0.9713	0.9658	100	100	100	100
82			fructose	0.59	1	1.32	1.69	2.23	1.32	0.0069	0.0071	0.892	0.4983	0.1943	0.0316	0.0137	0.0852	0.0009	0.0103	0.1841	0.3489	1.1487	0.6817	1.1518	1.5214	100	100	100	100
83			galactinol	0.46	0.52	0.41	1.14	0.9	0.79	0.0032	0.0043	0.0036	0.008	0.0002	0.0004	0.2654	0.4495	0.8558	0.5669	0.1993	0.3489	1.6823	0.77	0.8756	0.6905	100	70	90	90
84			galactitol (dulcitol)	0.94	1.05	1.3	1.11	1.38	1.24	0.4444	0.1414	0.8802	0.4983	0.4934	0.0568	0.6295	0.7042	0.2672	0.2895	0.4881	0.4889	0.9485	0.8945	0.9949	1.2353	90	90	80	70
85			galactose	0.75	1	1.07	1.33	1.42	1.07	0.0226	0.015	0.9892	0.5268	0.6183	0.069	0.0173	0.0935	0.0091	0.0524	0.6161	0.5638	1.0919	0.8227	1.0912	1.1692	100	100	100	100
86			maltose	0.88	0.68	0.63	0.77	0.72	0.93	0.187	0.0739	0.215	0.1669	0.131	0.0246	0.5348	0.6671	0.6119	0.4695	0.8088	0.6505	1.6657	1.4591	1.1246	1.048	100	100	100	100
87			mannitol	0.84	2.57	1.19	3.05	1.41	0.46	0.17	0.0709	0.2219	0.1695	0.4936	0.0568	0.0871	0.2342	0.0905	0.1843	0.3995	0.4512	1.0505	0.8831	2.6951	1.2477	100	100	100	100
88			mannose-6-phosphate	0.77	0.82	0.94	1.07	1.22	1.13	0.0127	0.0103	0.0742	0.0847	0.4203	0.0515	0.5806	0.6671	0.3533	0.3432	0.6093	0.5625	1.1976	0.9183	0.9871	1.1201	100	100	100	100
89			raffinose	0.56	0.82	0.74	1.46	1.32	0.91	0.004	0.0049	0.0311	0.0436	0.0066	0.0028	0.0271	0.1189	0.0752	0.1821	0.3408	0.4253	1.2479	0.6999	1.0213	0.9259	100	100	100	100
90			sorbitol	1.51	1.56	6.47	1.03	4.29	4.16	0.26	0.0959	0.0139	0.0241	0.0064	0.0028	0.3243	0.492	0.0304	0.1063	0.0672	0.3318	0.7938	1.1972	1.2354	5.1374	100	100	100	100
91			sucrose	0.42	0.54	0.47	1.28	1.12	0.87	4.6238e-09	1.7732e-07	1.3744e-10	1.098e-08	1.1734e-07	1.7814e-06	0.0022	0.0278	0.2476	0.278	0.0653	0.3318	1.9035	0.8044	1.0281	0.8972	100	100	100	100
92			trehalose	0.57	0.5	0.89	0.88	1.56	1.78	0.0039	0.0049	0.0002	0.0011	0.1819	0.0311	0.7269	0.7139	0.4684	0.3994	0.3199	0.4129	1.6891	0.9675	0.8469	1.5093	100	100	100	100
93			gluconate	0.89	2.74	13.14	3.06	14.68	4.79	0.5771	0.1716	0.0092	0.0171	0.0014	0.0009	0.0037	0.036	0.0008	0.0103	0.0411	0.3318	0.7122	0.6371	1.9516	9.3551	100	80	100	100
94		C5 branched dibasic acid metabolism	citramalate	0.62	0.85	0.82	1.37	1.32	0.97	0.0193	0.0137	0.5445	0.3508	0.4042	0.0501	0.0071	0.0524	0.0221	0.0891	0.7194	0.5981	1.3899	0.8639	1.18	1.1408	100	100	100	100
95	Lipids	Free fatty acid	2-hydroxypalmitate	3.3	3.1	13.77	0.94	4.18	4.43	7.0799e-05	0.0003	0.0003	0.0014	0.0042	0.002	0.7436	0.7213	0.2582	0.2865	0.207	0.3489	0.3582	1.1804	1.1122	4.9309	50	100	100	90
96		Oxylipins	13-HODE + 9-HODE	2.67	3.24	2.74	1.22	1.03	0.84	0.0004	0.0009	0.0015	0.0042	0.0124	0.0045	0.8232	0.7324	0.5572	0.4348	0.5155	0.5007	0.4513	1.2036	1.4639	1.2349	100	100	100	100
97		Glycerolipids	glycerol	1.22	1.34	1.34	1.1	1.1	1	0.1755	0.0724	0.011	0.02	0.052	0.0134	0.3823	0.5386	0.5428	0.4348	0.862	0.6711	0.8776	1.0696	1.1755	1.1761	100	100	100	100
98		Phospholipids	1-palmitoylglycerophosphocholine (16:0)	0.86	0.89	0.84	1.03	0.97	0.94	0.7961	0.2165	0.7426	0.4494	0.6416	0.0706	0.9266	0.7615	0.815	0.5519	0.896	0.6755	0.8057	0.6953	0.7187	0.6765	70	80	60	60
99			glycerol 3-phosphate (G3P)	1.04	0.99	3.04	0.95	2.91	3.06	0.8139	0.2188	0.7865	0.4654	0.2216	0.0336	0.9754	0.7695	0.2068	0.2539	0.1988	0.3489	0.995	1.0381	0.9883	3.0233	100	100	100	100
100			glycerophosphorylcholine (GPC)	0.76	0.86	0.67	1.14	0.89	0.77	0.0369	0.0215	0.0718	0.0843	0.0084	0.0033	0.23	0.4253	0.5478	0.4348	0.0615	0.3318	1.2028	0.9083	1.0397	0.8049	100	100	100	100
101			phosphoethanolamine	3.05	5.54	9.69	1.82	3.18	1.75	0.0206	0.0141	0.0006	0.0021	0.0024	0.0013	0.1746	0.3501	0.1349	0.2071	0.7066	0.5967	0.319	0.9717	1.7663	3.09	60	70	100	100
102		Choline metabolism	choline	1.08	1.2	1.44	1.11	1.34	1.2	0.3245	0.1152	0.0402	0.0536	0.0841	0.0184	0.141	0.3091	0.1894	0.2439	0.5027	0.4942	0.9353	1.0081	1.1209	1.3504	100	100	100	100
103			choline phosphate	1.1	1.27	1.23	1.16	1.12	0.97	0.4059	0.1341	0.1077	0.1013	0.3484	0.0448	0.3459	0.5065	0.7412	0.5211	0.6881	0.5939	0.9149	1.004	1.1613	1.1217	100	100	100	100
104			ethanolamine	0.74	0.81	0.84	1.09	1.13	1.04	0.0075	0.0074	0.033	0.0455	0.1075	0.0221	0.3928	0.5442	0.3541	0.3432	0.8393	0.6682	1.1828	0.8805	0.9594	0.9978	100	100	100	100
105		Sterols	beta-sitosterol	0.62	0.63	0.58	1.01	0.93	0.92	0.0008	0.0015	2.7522e-07	5.4967e-06	0.0005	0.0005	0.6976	0.7056	0.5938	0.4595	0.312	0.412	1.4571	0.9078	0.9137	0.8399	100	100	100	100
106			campesterol	0.67	0.73	0.71	1.09	1.05	0.96	5.3389e-05	0.0003	1.8477e-05	0.0002	0.0007	0.0006	0.2015	0.3909	0.6772	0.4937	0.5188	0.5007	1.3176	0.8877	0.9659	0.9311	100	100	100	100
107			stigmasterol	0.87	0.97	0.97	1.11	1.11	1	0.0399	0.0228	0.4237	0.2969	0.5163	0.0589	0.1278	0.2964	0.1651	0.2304	0.9904	0.6964	1.0328	0.9011	0.9995	1.0037	100	100	100	100
108		Fatty acid, Dicarboxylate	azelate (nonanedioate)	2.9	5.17	5.61	1.78	1.93	1.08	6.7159e-05	0.0003	0.0002	0.0011	4.5854e-05	9.9447e-05	0.2451	0.4329	0.1017	0.1917	0.7082	0.5967	0.356	1.0332	1.8421	1.9982	100	100	100	100
109			2-hydroxyglutarate	1	1.28	1.52	1.28	1.52	1.18	0.5715	0.1716	0.1003	0.0965	0.0905	0.0194	0.0507	0.1592	0.0922	0.1843	0.6878	0.5939	1.0125	1.0134	1.2989	1.5387	100	100	100	100
110	Cofactors, Prosthetic Groups, Electron Carriers	CoA metabolism	pantothenate	0.71	0.94	0.84	1.33	1.2	0.9	0.0276	0.017	0.7805	0.4653	0.2686	0.0385	0.0193	0.0935	0.0811	0.1822	0.2169	0.3509	1.1535	0.8138	1.079	0.9743	100	100	100	100
111		Nicotinate and nicotinamide metabolism	nicotinamide ribonucleotide (NMN)	0.88	0.99	1.05	1.12	1.19	1.06	0.2903	0.1053	0.9168	0.5049	0.4886	0.0568	0.1331	0.3029	0.0369	0.1172	0.3655	0.4359	0.9644	0.8497	0.9548	1.0127	100	100	100	100
112			nicotinate ribonucleoside*	0.97	1.01	0.87	1.03	0.89	0.86	0.5957	0.1757	0.9228	0.5049	0.1309	0.0246	0.5685	0.6671	0.3221	0.3253	0.1277	0.3318	1.0452	1.019	1.0546	0.9103	100	100	100	100
113			trigonelline (N'-methylnicotinate)	0.91	1.98	1.22	2.16	1.34	0.62	0.7353	0.2058	0.0044	0.009	0.2901	0.0404	0.0032	0.0342	0.1756	0.2413	0.019	0.3318	0.7523	0.6868	1.4864	0.9203	100	100	100	100
114		Oxidative phosphorylation	methylphosphate	0.85	0.95	1.06	1.11	1.25	1.12	0.2056	0.0781	0.7505	0.4508	0.7089	0.0742	0.2536	0.4413	0.1251	0.2071	0.4802	0.4889	1.0848	0.9272	1.0322	1.1547	100	100	100	100
115			phosphate	0.89	0.86	0.98	0.97	1.1	1.14	0.0533	0.028	0.0447	0.0576	0.6931	0.0738	0.6029	0.686	0.187	0.2439	0.1163	0.3318	1.0701	0.9536	0.9234	1.0505	100	100	100	100
116		Ascorbate metabolism	ascorbate (Vitamin C)	0.84	1.03	13.07	1.23	15.55	12.63	0.4144	0.1347	0.8673	0.4949	0.2117	0.0335	0.3228	0.492	0.1122	0.195	0.2377	0.36	1.0709	0.9005	1.1081	14.0002	100	100	100	100
117			dehydroascorbate	1.05	1.45	1.18	1.38	1.12	0.81	0.9019	0.2321	0.002	0.005	0.3933	0.0493	0.0285	0.1204	0.4482	0.3857	0.1017	0.3318	0.8638	0.9031	1.2497	1.0157	100	100	100	100
118			threonate	0.99	1.67	1.65	1.69	1.67	0.99	0.8645	0.2255	0.0241	0.038	0.0355	0.0096	0.0323	0.1272	0.0426	0.1308	0.9551	0.6851	0.832	0.8226	1.3915	1.3714	100	100	100	100
119		Tocopherol metabolism	alpha-tocopherol	0.46	0.48	0.84	1.04	1.83	1.76	0.0009	0.0016	0.0013	0.0039	0.1443	0.0258	0.76	0.7312	0.1336	0.2071	0.1993	0.3489	1.1906	0.5473	0.5691	1.0037	100	60	70	70
120		Chlorophyll and heme metabolism	phytol	0.68	0.82	0.91	1.22	1.34	1.1	0.0043	0.005	0.1585	0.1319	0.4498	0.0533	0.1563	0.3304	0.0287	0.1058	0.4801	0.4889	1.248	0.8431	1.0261	1.1313	100	100	100	100
121	Nucleotide	Purine metabolism	2'-deoxyadenosine	1.49	2.51	1.76	1.68	1.18	0.7	0.028	0.017	2.9341e-05	0.0002	0.1441	0.0258	0.0011	0.0278	0.9775	0.6083	0.0638	0.3318	0.627	0.9337	1.5729	1.1063	100	100	100	100
122			2'-deoxyguanosine	1.45	2.38	2.43	1.64	1.68	1.02	0.0532	0.028	2.4711e-06	3.9482e-05	0.0037	0.0019	0.0017	0.0278	0.0806	0.1822	0.5861	0.5502	0.5476	0.7947	1.304	1.3328	80	100	100	90
123			adenine	0.85	0.89	1.71	1.05	2.02	1.92	0.0547	0.0282	0.1554	0.1319	0.2727	0.0387	0.5667	0.6671	0.0918	0.1843	0.1306	0.3318	1.1045	0.938	0.9852	1.8942	100	100	100	100
124			adenosine	0.9	0.98	0.85	1.09	0.94	0.86	0.3742	0.1275	0.9913	0.5268	0.1922	0.0316	0.2687	0.4495	0.5549	0.4348	0.1379	0.3318	1.0251	0.9219	1.0038	0.8676	100	100	100	100
125			adenosine 2'-monophosphate (2'-AMP)	1.21	1.35	0.98	1.12	0.81	0.73	0.2911	0.1053	0.0796	0.0866	0.7891	0.0815	0.3653	0.5208	0.2252	0.2659	0.0738	0.3318	0.8642	1.0439	1.1668	0.8491	100	100	100	100
126			adenosine 5'-monophosphate (AMP)	0.15	0.15	0.75	0.97	4.86	5.03	0.0003	0.0008	0.0005	0.0021	0.1245	0.0242	0.9699	0.7695	0.1266	0.2071	0.1406	0.3318	5.535	0.8521	0.824	4.1413	100	100	70	90
127			allantoin	2.81	2.75	9.05	0.98	3.22	3.29	0.0727	0.0362	0.0916	0.0928	0.025	0.0073	0.9131	0.7615	0.3156	0.3229	0.2762	0.3712	0.2407	0.6766	0.6616	2.178	10	40	50	60
128			guanosine	1.02	1.04	0.89	1.02	0.87	0.85	0.7616	0.2101	0.7283	0.4441	0.3361	0.0436	0.9413	0.7683	0.2374	0.2733	0.2329	0.36	1.0001	1.021	1.041	0.8857	100	100	100	100
129			inosine	1.34	1.39	3.91	1.03	2.91	2.82	0.3756	0.1275	0.5017	0.3426	0.1418	0.0258	0.8864	0.7602	0.2995	0.3134	0.269	0.3662	0.9153	1.2272	1.2691	3.5748	90	70	80	80
130			urate	5.34	2.37	4.37	0.44	0.82	1.85	0.0273	0.017	0.1547	0.1319	0.0049	0.0023	0.3068	0.4907	0.9156	0.5938	0.1893	0.3489	0.3009	1.6071	0.7119	1.315	40	70	70	90
131		Pyrimidine metabolism	2'-deoxycytidine	1.71	2.53	1.93	1.48	1.12	0.76	0.0122	0.0103	1.8696e-05	0.0002	0.0621	0.0152	0.0361	0.1315	0.9917	0.6083	0.112	0.3318	0.6156	1.0548	1.5597	1.1855	60	90	100	70
132			3-aminoisobutyrate	1.5	1.55	3.93	1.03	2.61	2.53	0.0086	0.008	0.1198	0.1113	0.0581	0.0147	0.6885	0.7056	0.3092	0.3199	0.2441	0.36	0.6383	0.9603	0.9901	2.5081	10	70	60	70
133			cytidine	1.38	1.62	1.16	1.18	0.85	0.72	0.1081	0.0488	0.081	0.0866	0.982	0.0987	0.6564	0.7056	0.2981	0.3134	0.202	0.3489	0.9031	1.2433	1.4615	1.0521	100	100	100	100
134			cytosine	1.31	1.32	1.2	1.01	0.92	0.91	0.4759	0.1496	0.1763	0.1452	0.3331	0.0436	0.64	0.7056	0.9074	0.5927	0.664	0.5924	0.7015	0.9214	0.9276	0.8444	60	70	90	80
135			uridine	1.05	1.12	0.8	1.08	0.76	0.71	0.6134	0.1796	0.5141	0.3458	0.2159	0.0336	0.799	0.7324	0.1149	0.196	0.1027	0.3318	1.0562	1.1041	1.1874	0.8446	100	100	100	100
136			beta-alanine	1.63	1.45	5.32	0.89	3.27	3.67	0.3885	0.1307	0.3575	0.255	0.0193	0.006	0.9979	0.7821	0.0876	0.1843	0.0802	0.3318	0.7712	1.2555	1.1177	4.1009	100	100	100	100
137	Peptide	gamma-glutamyl	gamma-glutamylglutamate	0.76	0.94	0.88	1.23	1.16	0.94	0.0177	0.013	0.5162	0.3458	0.1956	0.0316	0.0476	0.1575	0.5134	0.4194	0.357	0.4356	1.1395	0.8707	1.0751	1.006	100	100	100	90
138			gamma-glutamyltryptophan	1.91	1.47	2.08	0.77	1.09	1.41	0.0768	0.0378	0.0948	0.0946	0.0261	0.0073	0.6596	0.7056	0.6901	0.4965	0.3646	0.4359	0.5189	0.9913	0.7638	1.0798	20	70	70	70
139			gamma-glutamylvaline	1.4	1.28	2.37	0.92	1.7	1.85	0.0784	0.038	0.0982	0.0965	0.064	0.0154	0.7282	0.7139	0.3726	0.3502	0.2653	0.3658	0.7475	1.0435	0.9568	1.7733	70	90	90	90
140		Dipeptide	leucylglycine	0.81	0.85	0.78	1.05	0.96	0.92	0.2011	0.0771	0.3252	0.234	0.124	0.0242	0.6308	0.7042	0.9375	0.6037	0.4978	0.4939	1.1665	0.9452	0.9889	0.9114	90	100	100	100
141			isoleucylglycine	0.88	0.85	0.71	0.97	0.81	0.84	0.3158	0.1132	0.2227	0.1695	0.0178	0.0056	0.9207	0.7615	0.1919	0.2439	0.1781	0.3489	1.171	1.0259	0.9911	0.8319	90	100	100	90
142	Secondary metabolism	Benzenoids	2,4,6-trihydroxybenzoate	1.48	0.7	0.76	0.47	0.52	1.1	0.5468	0.1664	0.1302	0.1156	0.225	0.0338	0.6836	0.7056	0.7932	0.5451	0.8568	0.6711	1.3645	2.0203	0.9494	1.0415	100	100	100	90
143			gentisate	0.74	0.79	0.7	1.06	0.94	0.89	0.1318	0.0561	0.2036	0.161	0.0995	0.021	0.7751	0.7324	0.648	0.4852	0.4841	0.4889	1.3075	0.9706	1.0313	0.9152	100	100	100	100
144			salicylate	0.74	0.97	0.88	1.32	1.19	0.9	0.0404	0.0228	0.8092	0.4753	0.3293	0.0436	0.0662	0.196	0.191	0.2439	0.4785	0.4889	1.1423	0.8464	1.1135	1.0069	100	100	100	100
145		Flavonoids	apigenin	0.59	0.63	0.46	1.06	0.78	0.73	0.0021	0.003	0.009	0.0171	4.0213e-05	9.9447e-05	0.9084	0.7615	0.0703	0.1779	0.1012	0.3318	1.4066	0.8357	0.8849	0.6491	100	80	80	40
146			luteolin 6-C-glucoside	0.77	0.99	0.97	1.28	1.26	0.99	0.1208	0.0531	0.9765	0.5268	0.7004	0.0738	0.1197	0.2833	0.2157	0.2579	0.7075	0.5967	1.1121	0.8574	1.0963	1.084	100	100	100	100
147			chrysoeriol	0.55	0.78	0.38	1.43	0.69	0.48	0.0041	0.0049	0.145	0.1259	0.0008	0.0006	0.0972	0.2502	0.1041	0.1917	0.0073	0.3318	1.6655	0.9118	1.2998	0.6274	100	100	100	100
148		Phenylpropanoids	4-hydroxycinnamate	0.63	0.72	0.93	1.13	1.46	1.29	0.0098	0.0089	0.0473	0.06	0.5639	0.0634	0.2285	0.4253	0.0648	0.1705	0.241	0.36	1.3263	0.8413	0.9502	1.2283	100	100	100	100
149			ferulate	1.09	1.36	1.18	1.25	1.08	0.87	0.4092	0.1341	0.0824	0.0866	0.3129	0.0428	0.2067	0.3946	0.7065	0.5005	0.4182	0.4625	0.8886	0.9686	1.2081	1.0476	100	100	100	100
150			sinapate	0.86	0.81	1.14	0.95	1.32	1.4	0.4024	0.1341	0.2643	0.1937	0.8823	0.0899	0.8128	0.7324	0.4342	0.38	0.3267	0.4129	1.0711	0.9216	0.8719	1.2198	100	90	80	70
151			vanillate	0.93	0.85	0.92	0.91	0.99	1.09	0.3385	0.118	0.0311	0.0436	0.2872	0.0404	0.4753	0.6181	0.973	0.6083	0.3822	0.4363	1.1264	1.0434	0.953	1.0349	100	100	100	100
