# Supplementary material for: Combined transcriptome and metabolome analyses to understand the dynamic responses of rice plants to attack by the rice stem borer Chilo suppressalis (Lepidoptera: Crambidae)
Source: BMC Plant Biol. 2016 Dec 7;16:259. doi: 10.1186/s12870-016-0946-6 (PMC5142284; doi:10.1186/s12870-016-0946-6)
Supplement: Additional file 13: Table S11. — Genes derived from RNA-seq involved in metabolism based on KEGG pathway maps. (XLS 33 kb) [file 12870_2016_946_MOESM13_ESM.xls]

## Sheet: Table S11
Table S11. Genes derived from RNA-seq involved in metabolism based on KEGG pathway maps.
Category	MSU GeneID	Gene
Genes involved in biosynthesis of aromatic amino acids, salicylic acid, and phenylpropanoid.	LOC_Os02g51410	SK
	LOC_Os08g34290	CM
	LOC_Os04g33390	ADT
	LOC_Os04g33390	PDT
	LOC_Os02g41650	PAL
	LOC_Os02g41670	PAL
	LOC_Os02g41680	PAL
	LOC_Os04g43800	PAL
	LOC_Os05g35290	PAL
	LOC_Os02g41630	PAL
	LOC_Os04g43760	PAL
	LOC_Os02g26770	C4H
	LOC_Os02g26810	C5H
	LOC_Os05g25640	C6H
	LOC_Os02g08100	4CL
	LOC_Os08g34790	5CL
	LOC_Os01g32364	BGLU
	LOC_Os08g39860	BGLU
	LOC_Os09g33680	BGLU
	LOC_Os09g04050	CCR
	LOC_Os02g39850	HST
Genes involved in typical carbohydrate metabolism.	LOC_Os10g35110	GAL
	LOC_Os06g46340	GAL
	LOC_Os03g22120	SUS
	LOC_Os05g29990	GD
	LOC_Os07g47700	GD
	LOC_Os08g34580	TPS1
	LOC_Os02g51680	TPS2
	LOC_Os10g37660	TREH
	LOC_Os01g07530	RFS
	LOC_Os01g73580	BF
	LOC_Os02g33110	BF
	LOC_Os04g45290	BF
	LOC_Os11g38810	PMI
	LOC_Os01g09570	PFK
	LOC_Os06g22060	PFPA
	LOC_Os11g07020	FBA
	LOC_Os07g46790	AGLS
	LOC_Os06g46340	AGL
Genes involved in the metabolism of amines and polyamines and amino acids from the glutamate and aspartate family.	LOC_Os01g62900	P5CS
	LOC_Os02g04170	LASPO
	LOC_Os02g33080	CPA
	LOC_Os02g43280	ADH
	LOC_Os02g43470	GDH
	LOC_Os03g19930	ASL
	LOC_Os03g51080	GAD
	LOC_Os04g57560	PAO1
	LOC_Os05g48200	GS
	LOC_Os09g20260	PAO2
	LOC_Os09g37120	ODC
Genes involved in terpenoid biosynthetic pathways.	LOC_Os09g31970	HMGR
	LOC_Os07g09190	DXS
	LOC_Os01g01710	DXR
	LOC_Os01g58790	CMK
	LOC_Os02g39160	HDS
	LOC_Os04g56210	FPS/GPS
	LOC_Os07g39270	FPS/GPS
	LOC_Os01g14630	FPS/GPS
	LOC_Os07g39270	GGPS
	LOC_Os01g14630	GGPS
	LOC_Os02g36210	CPS
	LOC_Os02g36264	KS
	LOC_Os02g36220	KS
	LOC_Os02g36150	KH
	LOC_Os04g44150	GA2o
	LOC_Os12g43130	PS
	LOC_Os04g37619	ZEP
	LOC_Os03g44380	NECD
	LOC_Os07g05940	NECD
	LOC_Os12g42280	NECD
